# Supplementary material for: Expression of novel long noncoding RNAs defines virus-specific effector and memory CD8+ T cells
Source: Nat Commun. 2019 Jan 14;10:196. doi: 10.1038/s41467-018-07956-7 (PMC6331603; doi:10.1038/s41467-018-07956-7)
Supplement: Supplementary file 4 — Supplementary Data 1 [file 41467_2018_7956_MOESM4_ESM.xlsx]

## Sheet: Normalized counts
	Naive	Naive	Naive	MP	MP	MP	TE	TE	TE	CM	CM	CM	EM	EM	EM
ENSMUSG00000028180	1611.23	1397.52	1623.81	1291.94	1329.69	1371.57	1314.95	1452.72	1201.19	1221.98	1208.1	1319.31	1241.88	1276.7	1366.68
ENSMUSG00000028182	6.97503	1.56761	5.52315	1.12342	0	4.08813	4.13507	8.56432	0.957123	3.60733	13.6799	8.2328	12.2857	2.82041	8.22753
ENSMUSG00000028185	0	0.783805	2.20926	0	0	0	0	0	0	0	2.56497	0	0	0	0
ENSMUSG00000028184	8.13753	5.48663	2.20926	0	0	0	1.03377	2.14108	0	0	0	0	0	0	0
ENSMUSG00000028187	2052.98	1530.77	1469.16	1387.43	1410.69	1472.75	1632.32	1560.85	1494.07	1581.81	1501.37	1509.69	1736.37	1622.67	1756.12
ENSMUSG00000028186	0	0	0	3.37027	0	1.02203	0	0	0	0	0	0	1.0238	0	1.82834
ENSMUSG00000028189	218.551	227.303	237.495	246.03	236.24	215.649	247.07	216.249	202.91	248.004	233.413	235.664	248.785	305.544	211.173
ENSMUSG00000028188	197.626	164.599	97.2075	83.1333	110.888	110.379	136.457	119.9	106.241	110.023	106.874	97.7646	155.618	132.559	127.07
ENSMUSG00000083764	0	0	0	0	0	0	0	0	0	0	0	0	0	0	0
ENSMUSG00000035429	0	4.70283	0	0	0.964244	0	0	0	0	2.70549	0	1.0291	0	0	0
ENSMUSG00000035427	0	0	0	0	0	0	0	0	0	0	0	0	0	0	0
ENSMUSG00000035420	0	0	0	0	0	0	0	0	0	0	0	0	0	0	0
ENSMUSG00000070074	0	1.56761	0	0	0	0	0	0	0.957123	3.60733	0	1.0291	0	0	1.82834
ENSMUSG00000070075	0	0	0	0	0	0	0	0	0	0	0	0	0	0	0
ENSMUSG00000070076	0	0	0	0	0	0	0	0	0	0	0	0	0	0	0
ENSMUSG00000070077	3.48751	0.783805	1.10463	1.12342	0.964244	0	0	5.3527	0	2.70549	4.27496	2.0582	0	0	0
ENSMUSG00000070071	0	0	0	0	0	0	0	0	0	0	0	0	0	0	0
ENSMUSG00000020752	101.138	148.923	141.393	183.118	151.386	200.318	118.883	163.793	138.783	204.716	197.503	173.918	197.594	181.446	128.898
ENSMUSG00000070073	0	0	0	0	0	0	0	0	0	0	0	0	0	0	0
ENSMUSG00000070078	0	0	0	0	0	0	0	0	0	0	0	0	0	0	0
ENSMUSG00000069833	5471.91	5651.23	5276.82	107372	103137	108081	141183	162339	134255	72185.3	76172.9	70026.2	73599.3	87690.2	77686.2
ENSMUSG00000069830	1.1625	1.56761	2.20926	0	0.964244	1.02203	0	0	0	0	0	0	3.07141	3.76054	0
ENSMUSG00000028238	1.1625	0	0	2.24685	1.92849	0	3.1013	2.14108	0	10.822	26.5047	6.1746	28.6665	11.2816	25.5968
ENSMUSG00000033862	117.413	133.247	117.091	94.3676	80.0322	78.6964	69.2624	61.0207	74.6556	131.667	101.744	83.3571	90.0948	85.5524	106.958
ENSMUSG00000038762	1031.14	1073.81	1443.75	1302.05	1309.44	1097.66	1350.1	1481.63	1412.71	1277.89	1273.94	1284.32	1094.45	1161.07	1149.11
ENSMUSG00000033860	0	0	0	0	0	0	0	0	0	0	0	0	0	0	0
ENSMUSG00000069835	0	0	0	0	0	0	0	0	0	0	0	0	0	0	0
ENSMUSG00000028233	2066.93	1763.56	2578.21	1840.17	1967.06	1763	1817.36	1929.11	1592.65	1792.84	1676.64	1745.35	1478.37	1671.56	1681.16
ENSMUSG00000028232	907.916	853.563	999.69	761.681	803.215	757.326	777.393	817.892	689.129	607.834	675.443	710.079	683.902	643.053	724.023
ENSMUSG00000028236	0	0	0	0	0	0	0	0	0	0	0	0	0	0	0.91417
ENSMUSG00000028234	11134.5	10597.8	20124.2	5990.09	6607	6576.77	4471.04	4267.17	5306.29	11119.6	11801.4	11720.4	8052.22	6254.72	7337.13
ENSMUSG00000092222	36.0376	29.7846	27.6158	1.12342	1.92849	0	0	4.28216	1.91425	9.92014	4.27496	36.0185	24.5713	15.9823	4.57085
ENSMUSG00000044537	0	0	0	0	0	0	0	0	0	0	0	0	0	0	0
ENSMUSG00000044534	0	0	0	0	0	0	0	0	0	0	5.98494	0	0	0	0.91417
ENSMUSG00000068122	0	0	0	0	0	0	0	0	0	0	0	0	0	0	0
ENSMUSG00000068120	0	2.35141	3.31389	1.12342	0.964244	1.02203	0	1.07054	1.91425	0.901831	3.41997	1.0291	2.04761	1.88027	1.82834
ENSMUSG00000093857	0	0	0	0	0	0	0	0	0	0	0	0	0	0	0
ENSMUSG00000068129	489.415	479.688	826.263	1230.15	1244.84	1303.09	1220.88	1323.19	1696.02	1708.07	1634.74	1622.89	1318.66	1100.9	1103.4
ENSMUSG00000075165	0	0	0	0	0	0	0	0	0	0	0	0	0	0	0
ENSMUSG00000075164	0	0	0	0	0	0	0	0	0	0	0	0	0	0	0
ENSMUSG00000075167	0	0	0	0	0	0	0	0	0	0	0	0	0	0	0
ENSMUSG00000075166	0	0	0	0	0	0	0	0	0	0	0	0	0	0	0
ENSMUSG00000075161	0	0	0	0	0	0	0	0	0	0	0	0	0	0	0
ENSMUSG00000075160	0	0	0	0	0	0	0	0	0	0	0	0	0	0	0
ENSMUSG00000075163	0	0	0	0	0	0	0	0	0	0	0	1.0291	0	0	0
ENSMUSG00000075162	0	0	0	0	0	0	0	0	0	0	0	0	0	0	0
ENSMUSG00000075169	0	0	0	0	0	0	0	0	0	0	0	0	0	0	0
ENSMUSG00000075168	0	0	0	0	0	0	0	0	0	0	0	0	0	0	0
ENSMUSG00000018209	13313	11209.2	17002.5	11834.1	12152.4	11624.6	12196.4	12951.4	13019.7	9138.26	8378.06	8915.1	8980.81	8127.47	8362.83
ENSMUSG00000044288	0	0	0	0	0	0	0	0	0	0	0	0	0	0	0
ENSMUSG00000108434	0	0	0	0	0	0	0	0	0	0	0	0	0	0	0
ENSMUSG00000044285	37.2002	37.6226	50.813	53.9243	52.0692	61.3219	62.026	69.5851	55.5132	68.5392	74.3843	68.9497	46.0712	60.1687	45.7085
ENSMUSG00000044286	0	0	0	3.37027	0	0	0	4.28216	0	0	0.854992	0	0	4.70068	0.91417
ENSMUSG00000044287	2.32501	2.35141	0	0	0	0	0	0	0	0	0	0	1.0238	0	0.91417
ENSMUSG00000022962	471.977	536.906	560.048	410.05	347.128	343.403	240.868	238.73	214.396	583.485	619.014	545.423	449.45	417.42	469.884
ENSMUSG00000006958	0	0	0	0	0	0	0	0	0	0	0	0	0	0	0
ENSMUSG00000087577	0	0	0	0	0	0	0	0	0	0	0	0	0	0	0
ENSMUSG00000087575	0	0.783805	0	0	0	0	0	0	0	0	0.854992	2.0582	0	0	0
ENSMUSG00000087574	30.2251	38.4064	33.1389	23.5919	29.8916	32.705	57.8909	39.61	50.7275	32.4659	28.2147	28.8148	22.5237	30.0843	38.3952
ENSMUSG00000087571	0	0	0	0	0	0	0	0	0	0	0	0	0	0	0
ENSMUSG00000087570	0	0	0	0	0	0	0	0	0	0	0	0	0	0	0
ENSMUSG00000087579	10.4625	9.40566	4.41852	1.12342	0	0	0	1.07054	4.78562	3.60733	0.854992	6.1746	5.11902	1.88027	0.91417
ENSMUSG00000087578	13.9501	11.7571	8.83704	6.74054	6.74971	10.2203	8.27014	14.9876	7.65699	9.01831	11.1149	11.3201	10.238	22.5633	16.4551
ENSMUSG00000058568	0	0	0	0	0	0	0	0	0	0	0	0	0	0	0
ENSMUSG00000058569	1472.89	1233.71	2296.53	1921.05	1956.45	1710.88	1804.96	1815.63	2019.53	1472.69	1498.8	1479.85	1556.18	1359.44	1403.25
ENSMUSG00000058567	79.0503	29.7846	22.0926	77.5162	59.7831	62.3439	41.3507	47.1037	41.1563	45.9934	65.8344	58.6587	54.2616	23.5034	51.1935
ENSMUSG00000073862	0	0	0	0	0	0	0	0	0	0	0	0	0	0	0
ENSMUSG00000021583	3092.26	2566.18	3929.17	3532.04	3710.41	3790.72	3151.96	3406.46	2822.56	2479.13	2370.04	2617	2247.25	2152.91	2351.25
ENSMUSG00000073860	0	0	0	0	0	0	0	0	0	0	0	0	0	0	0
ENSMUSG00000073867	316.201	290.008	150.23	201.093	208.277	169.657	138.525	164.863	153.14	221.85	217.168	268.595	336.832	278.28	181.92
ENSMUSG00000079800	0	0	0	0	0.964244	0	0	0	0	0	0.854992	0	2.04761	0	0
ENSMUSG00000021585	2941.14	2742.53	3854.05	3699.43	3706.55	3141.73	4114.39	4495.19	3705.98	2980.55	3121.57	3243.73	3383.67	3753.96	3356.83
ENSMUSG00000021589	1.1625	0.783805	1.10463	1.12342	0	0	6.2026	4.28216	0.957123	0	0	0	2.04761	0	2.74251
ENSMUSG00000079808	10.4625	8.62185	12.1509	6.74054	13.4994	9.19829	14.4727	9.63485	14.3569	6.31282	11.9699	4.1164	5.11902	8.46122	7.31336
ENSMUSG00000024163	454.539	780.669	357.9	371.853	352.913	352.601	344.244	358.631	328.293	465.345	505.3	429.135	483.236	579.124	528.391
ENSMUSG00000090497	0	0	0	0	0	0	0	0	0	0	0	0	0	0	0
ENSMUSG00000020755	285.976	306.468	397.667	375.223	417.518	401.659	375.257	419.651	351.264	313.837	424.931	411.64	343.998	371.354	338.243
ENSMUSG00000086192	15.1126	7.05424	7.73241	8.98739	4.82122	3.0661	4.13507	2.14108	5.74274	17.1348	6.83993	16.4656	11.2619	15.9823	20.1118
ENSMUSG00000030888	276.676	269.629	423.073	260.634	296.987	257.552	357.683	351.137	306.279	321.052	297.537	289.177	290.761	219.992	247.74
ENSMUSG00000086190	0	0	0	0	0	0	2.06753	1.07054	4.78562	0	0	0	0	0.940136	0
ENSMUSG00000086191	0	0	0	3.37027	0	0	1.03377	0	0.957123	0	0	0	0	0	0
ENSMUSG00000086196	153.451	110.516	76.2195	101.108	98.3529	107.313	77.5325	65.3029	69.87	82.9685	84.6442	82.328	57.3331	82.732	105.13
ENSMUSG00000086197	0	0	0	0	0	0	0	0	0	0	0	0	0	0	0
ENSMUSG00000086194	0	0	0	0	0	0	0	0	0	0	0	0	0	0	0
ENSMUSG00000086195	0	0	0	0	0	0	0	0	0	0	0	0	0	0	0
ENSMUSG00000030881	175.538	222.601	182.264	222.438	210.205	192.142	148.862	169.145	185.682	243.494	211.183	243.897	190.428	218.112	165.465
ENSMUSG00000026753	1615.88	1267.41	2232.46	1905.33	2218.73	2236.21	2430.39	2577.86	2332.51	1555.66	1437.24	1651.71	1783.47	1630.2	1497.41
ENSMUSG00000026750	289.464	287.656	318.133	498.8	482.122	438.452	374.224	586.656	427.834	305.721	396.716	356.069	285.641	310.245	295.277
ENSMUSG00000026751	0	0	0	0	0	0	0	0	0	0	0	0	0	0	0
ENSMUSG00000030884	1441.51	1417.12	1926.48	1981.72	1688.39	1795.71	1786.35	1940.89	1817.58	1504.25	1640.73	1541.59	1633.99	1427.13	1346.57
ENSMUSG00000026754	682.39	671.721	473.886	494.306	564.083	601.977	588.213	597.361	487.176	560.939	639.534	612.315	585.616	574.423	582.327
ENSMUSG00000026755	897.454	936.647	958.819	1164.99	1186.02	1078.24	1595.1	1464.5	1389.74	868.464	945.621	942.656	1030.97	1071.75	1108.89
ENSMUSG00000059218	0	0	0	0	0	0	0	0	0	0	0	0	0	0	0
ENSMUSG00000070072	0	0	0	0	0	0	0	0	0	0	0	0	0	0	0
ENSMUSG00000081841	0	0	0	0	0	0	0	0	0	0	0	0	0	0	0
ENSMUSG00000059213	0	0.783805	0	0	0	0	1.03377	0	1.91425	0	0	0	0	0.940136	0.91417
ENSMUSG00000093362	0	0	0	0	0	0	0	0	0	0	0	0	0	0	0
ENSMUSG00000075833	0	0	0	0	0	0	0	0	0	0	0	0	0	0	0
ENSMUSG00000075832	0	0	0	0	0	0	0	0	0	0	0	0	0	0	0
ENSMUSG00000106514	5.81252	4.70283	2.20926	2.24685	1.92849	3.0661	0	3.21162	4.78562	3.60733	0	2.0582	1.0238	4.70068	3.65668
ENSMUSG00000075837	10.4625	5.48663	3.31389	6.74054	9.64244	5.11016	9.3039	6.42324	3.82849	5.41099	9.40491	7.2037	8.19044	6.58095	11.8842
ENSMUSG00000020758	2.32501	3.13522	2.20926	4.49369	1.92849	1.02203	3.1013	1.07054	4.78562	0.901831	10.2599	8.2328	1.0238	9.40136	5.48502
ENSMUSG00000086224	0	0	0	0	0	0	0	0	0	0	0	0	0	0	0
ENSMUSG00000086225	0	0.783805	0	0	0	0	0	0	0	0	0	0	0	0	0
ENSMUSG00000086226	0	1.56761	0	0	0	0	0	0	0	0	0	0	0	0	0
ENSMUSG00000086227	0	0	0	0	0	0	0	0	0	0	0	0	0	0	0
ENSMUSG00000086220	25.5751	30.5684	29.825	6.74054	4.82122	22.4847	11.3714	9.63485	6.69986	10.822	9.40491	4.1164	12.2857	14.102	12.7984
ENSMUSG00000086221	0	0	0	0	0	0	0	0	0	0	0	0	0	0	0
ENSMUSG00000086222	0	0	0	0	0	0	0	1.07054	0	0	0	0	0	0	0
ENSMUSG00000086228	12.7876	3.91902	2.20926	7.86396	2.89273	4.08813	3.1013	1.07054	11.4855	1.80366	14.5349	9.26191	4.09522	3.76054	12.7984
ENSMUSG00000086229	0	0	2.20926	1.12342	0	0	0	1.07054	0.957123	0	1.70998	0	1.0238	0	0.91417
ENSMUSG00000081643	1.1625	6.27044	9.94167	17.9748	24.1061	11.2423	9.3039	17.1286	19.1425	10.822	5.98494	8.2328	8.19044	7.52109	5.48502
ENSMUSG00000081642	3.48751	8.62185	7.73241	3.37027	7.71395	4.08813	7.23637	9.63485	6.69986	7.21465	7.69492	11.3201	10.238	4.70068	5.48502
ENSMUSG00000081641	0	0	0	0	0	0	0	0	0	0	0	0	0	0.940136	0
ENSMUSG00000081640	0	0	1.10463	0	1.92849	3.0661	0	1.07054	0.957123	0	0	1.0291	1.0238	0	0
ENSMUSG00000081647	0	2.35141	0	7.86396	4.82122	0	6.2026	2.14108	8.61411	0	5.12995	0	1.0238	0.940136	4.57085
ENSMUSG00000081646	0	0	0	0	0	0	0	0	0	0	0	0	0	0	0
ENSMUSG00000081649	0	0	0	0	0	0	0	0	0	0	0	0	0	0	0
ENSMUSG00000081648	62.7753	69.7586	47.4991	25.8387	43.391	34.7491	44.452	31.0456	32.5422	91.085	76.0943	72.037	101.357	114.697	136.211
ENSMUSG00000085553	0	0	0	0	0	0	0	0	0	0.901831	0	0	0	0	0
ENSMUSG00000085552	0	0	0	0	0	0	0	0	0	0	0	0	0	0	0
ENSMUSG00000085551	0	0	0	0	0	0	0	0	0	0	0	0	0	0	0
ENSMUSG00000085550	1.1625	0	0	0	0	0	0	0	0	0	0	0	0	0.940136	1.82834
ENSMUSG00000085556	0	0	0	0	0	0	0	0	0	0	0	0	0	0	0
ENSMUSG00000085555	0	0	0	0	0	0	0	0	0	0	0	0	0	0.940136	0
ENSMUSG00000004446	246.451	232.79	302.669	367.36	326.879	317.852	270.847	201.261	220.138	330.07	302.667	347.836	315.332	233.154	293.449
ENSMUSG00000098550	0	0	0	0	0	0	0	0	0	0	0	0	0	0	0
ENSMUSG00000094672	0	0	0	0	0	0	0	0	0	0	0	0	0	0	0
ENSMUSG00000085558	0	0	2.20926	0	0	0	0	0	0	0	0	0	0	0	0
ENSMUSG00000098555	0	0	0	0	0	0	0	0	0	0	0	0	0	0	0
ENSMUSG00000094675	0	0	0	0	0	0	0	0	0	0	0	0	0	0	0
ENSMUSG00000098557	90.6754	98.7594	152.439	51.6775	40.4982	48.0355	25.8442	22.4813	7.65699	138.882	117.134	107.026	74.7377	80.8517	95.0737
ENSMUSG00000094677	0	0	0	0	0	0	0	0	0	0	0	0	1.0238	0	0.91417
ENSMUSG00000028937	95.3254	72.11	115.986	1448.09	1374.05	1318.42	649.206	751.519	897.782	733.189	1025.13	837.688	697.211	721.084	654.546
ENSMUSG00000089416	0	0	0	0	0	0	0	0	0	0.901831	0	0	0	0	0
ENSMUSG00000089417	103.463	91.7051	60.7547	94.3676	60.7474	66.4321	98.2079	88.8548	95.7123	50.5026	72.6743	69.9788	84.9758	70.5102	74.0478
ENSMUSG00000089414	0	0	0	0	0	0	0	0	0	0	0	0	0	0	0
ENSMUSG00000089415	0	0	0	0	0	0	0	0	0	0	0	0	0	0	0
ENSMUSG00000089413	0	0	0	0	1.92849	2.04406	0	0	0	0	7.69492	4.1164	2.04761	0	0
ENSMUSG00000089410	0	0.783805	0	0	0	0	0	0	0	0	0	0	0	0	0
ENSMUSG00000077092	0	0	0	0	0	0	0	0	0	0	0	0	0	0	0
ENSMUSG00000077090	0	0	0	0	0	0	0	0	0	0	0	0	0	0	0
ENSMUSG00000077096	0	0	0	0	0	0	0	0	0	0	0	0	0	0	0
ENSMUSG00000089418	0	0	0	0	0	0	0	0	0	0	0	0	0	0	0
ENSMUSG00000010051	15.1126	24.2979	14.3602	7.86396	13.4994	24.5288	11.3714	22.4813	41.1563	17.1348	17.9548	16.4656	20.4761	26.3238	25.5968
ENSMUSG00000085885	15.1126	10.9733	4.41852	10.1108	6.74971	11.2423	14.4727	5.3527	19.1425	9.92014	1.70998	10.291	13.3095	10.3415	11.8842
ENSMUSG00000085884	62.7753	54.8663	18.7787	35.9496	17.3564	84.8286	33.0805	41.751	14.3569	45.0916	49.5895	58.6587	66.5473	57.3483	87.7604
ENSMUSG00000085887	475.464	615.287	385.516	472.961	388.59	428.231	439.351	344.714	462.291	340.892	365.081	342.69	346.046	363.833	269.68
ENSMUSG00000085886	1.1625	0	0	1.12342	0	0	0	0	0.957123	0	0	0	0	0	0
ENSMUSG00000085881	3.48751	2.35141	3.31389	0	0	0	1.03377	0	0	4.50916	10.2599	13.3783	15.3571	7.52109	0.91417
ENSMUSG00000085880	1.1625	2.35141	0	0	0	0	8.27014	0	0	0	0	2.0582	2.04761	2.82041	2.74251
ENSMUSG00000085883	0	0	0	0	0	0	0	0	0	0	0	0	0	0	0
ENSMUSG00000085882	10.4625	15.6761	13.2556	13.4811	16.3921	9.19829	9.3039	4.28216	3.82849	2.70549	8.54992	10.291	4.09522	10.3415	12.7984
ENSMUSG00000085889	0	0	0	0	0	0	0	0	0	0	0	0	0	0	0
ENSMUSG00000085888	0	0	0	0	0	0	0	0	0	0	0	0	0	0	0
ENSMUSG00000029919	97.6504	97.9756	59.65	61.7883	52.0692	55.1897	46.5195	40.6805	22.0138	79.3612	122.264	112.172	100.333	109.056	165.465
ENSMUSG00000029918	284.814	198.303	340.226	297.707	268.06	284.125	258.442	278.34	266.08	212.832	253.078	256.246	272.332	262.298	251.397
ENSMUSG00000029915	0	0	0	0	0	0	1.03377	1.07054	0	0	0	0	1.0238	0	0
ENSMUSG00000029917	0	0	0	0	0	0	0	0	0	0	0	0	0	0	0
ENSMUSG00000029916	754.466	594.908	454.003	552.724	458.016	542.699	407.304	344.714	389.549	599.718	625.854	496.026	567.188	564.082	717.624
ENSMUSG00000029911	939.304	948.404	846.147	685.288	769.467	709.29	699.86	609.137	612.559	809.845	854.992	941.627	988.995	802.876	883.089
ENSMUSG00000029910	383.627	311.954	355.691	449.369	391.483	404.725	782.562	894.971	856.625	355.322	318.912	330.341	428.974	230.333	378.467
ENSMUSG00000029913	1.1625	1.56761	3.31389	1.12342	1.92849	0	0	1.07054	0	14.4293	4.27496	6.1746	2.04761	4.70068	0.91417
ENSMUSG00000077549	41.8502	34.4874	17.6741	23.5919	38.5698	28.6169	40.3169	32.1162	20.0996	49.6007	32.4897	60.7169	36.857	34.785	24.6826
ENSMUSG00000070527	0	0	0	0	0	0	0	0	0	0	0.854992	0	0	0	4.57085
ENSMUSG00000077545	0	0	0	0	0	0	0	0	0	0	0	0	0	0	0
ENSMUSG00000077547	0	0	0	0	0	0	0	0	0	0	0	0	0	0	0
ENSMUSG00000077546	0	0	0	0	0	0	0	0	0	0	0	0	0	0	0
ENSMUSG00000077541	0	0	0	0	0	0	0	0	0	0	0	0	0	0	0
ENSMUSG00000077543	0	0	0	0	0	0	0	0	0	0	0	0	0	0	0
ENSMUSG00000077542	0	0	0	0	0	0	0	0	0	0	0	0	0	0	0
ENSMUSG00000095108	0	0	0	0	0	0	0	0	0	0	0	0	0	0	0
ENSMUSG00000084682	0	0	0	0	0	0	0	0	0	0	0	0	0	0	0
ENSMUSG00000084683	0	0	0	0	0	0	0	0	0	0	0	0	0	0	0
ENSMUSG00000084684	0	0	0	0	0	0	0	0	0	0	0	0	0	0	0
ENSMUSG00000084686	8.13753	15.6761	6.62778	17.9748	10.6067	18.3966	6.2026	11.7759	11.4855	23.4476	16.2448	8.2328	9.21424	11.2816	10.97
ENSMUSG00000095101	2.32501	0	0	0	0	0	0	0	0	0	0	0	1.0238	0	0.91417
ENSMUSG00000084689	0	0	0	0	0	0	0	0	0	0	0	0	0	0	0
ENSMUSG00000095103	0	0	0	0	0	0	0	0	0	0	0	0	0	0	0
ENSMUSG00000095102	0	0	0	0	0	0	0	0	0	0	0	0	0	0	0
ENSMUSG00000095105	206.926	149.707	104.94	178.624	200.563	193.164	130.255	126.324	84.2269	538.393	461.695	546.452	591.759	644.933	634.434
ENSMUSG00000095104	0	0	0	0	0	0	0	0	0	0	0	0	0	0	0
ENSMUSG00000095107	0	0	0	0	0	0	0	0	0	0	0	0	0	0	0
ENSMUSG00000098083	0	0	0	0	0	0	0	0	0	0	0	0	0	0	0
ENSMUSG00000098082	0	0	0	1.12342	2.89273	3.0661	1.03377	0	0	0.901831	0	5.1455	1.0238	0	3.65668
ENSMUSG00000098081	0	0	0	0	0	0	0	0	0	0	0	0	0	0	0
ENSMUSG00000098080	0	0	0	0	0	0	0	0	0	0	0	0	0	0	0
ENSMUSG00000098087	0	0	0	0	0	0	0	0	0	0	0	0	0	0	0
ENSMUSG00000026848	376.652	419.336	467.259	426.901	411.732	423.121	424.878	488.166	335.95	444.603	395.861	466.183	448.426	473.828	457.085
ENSMUSG00000098085	0	0	0	1.12342	0	0	0	0	0	0	0	0	0	0	0
ENSMUSG00000098084	0	0	0	0	0	0	0	0	0	0	0	0	0	0	0
ENSMUSG00000043263	4386.13	3726.21	5564.02	5815.96	6687.03	6742.34	4833.89	4773.54	4529.11	2999.49	2723.15	2882.51	2943.44	3046.98	3035.96
ENSMUSG00000043262	370.839	329.198	301.564	275.239	295.059	223.825	322.535	346.855	292.88	264.237	280.437	305.643	294.856	314.005	354.698
ENSMUSG00000098089	0	0	0	0	0	0	0	0	0	0	0	0	0	0	0
ENSMUSG00000098088	0	0	0	0	0	0	0	0	0	0	0	0	0	0	0
ENSMUSG00000043267	0	0	0	0	0	0	0	0	0	0	0	0	0	0	0
ENSMUSG00000080590	0	0	0	0	0	0	0	0	0	0	0	0	0	0	0
ENSMUSG00000080592	0	0	0	0	0	0	0	0	0	0	0	0	0	0	0
ENSMUSG00000080594	1.1625	1.56761	0	0	0	0	0	0	0	0	0	0	0	0	0
ENSMUSG00000080595	0	0	0	0	0	0	0	0	0	0	0	0	0	0	0
ENSMUSG00000080596	0	0.783805	0	0	0	0	0	0	0	0	0	0	0	0	0
ENSMUSG00000080597	1.1625	0	0	0	0	0	0	0	0	2.70549	0	1.0291	2.04761	2.82041	0
ENSMUSG00000025027	274.351	298.63	262.902	474.085	481.158	490.575	609.922	588.797	607.773	268.746	289.842	310.788	348.094	270.759	339.157
ENSMUSG00000108627	0	0	0	0	0	0	0	0	0	0	0	0	0	0	0
ENSMUSG00000035279	17.4376	3.13522	2.20926	0	0.964244	4.08813	2.06753	0	0	0	2.56497	2.0582	2.04761	1.88027	7.31336
ENSMUSG00000035278	95.3254	118.355	154.648	155.032	163.921	166.591	180.909	184.133	205.782	140.686	213.748	164.656	166.88	126.918	116.1
ENSMUSG00000044533	3695.6	4253.71	6531.68	3454.53	3799.12	3343.07	2277.39	2220.3	3060.88	6939.59	7185.35	7031.84	4775.02	3771.83	3967.5
ENSMUSG00000034435	4.65002	1.56761	1.10463	3.37027	1.92849	3.0661	0	0	0	0.901831	5.12995	7.2037	6.14283	5.64082	6.39919
ENSMUSG00000050423	0	0	0	0	0	0	0	0	0	0	0	5.1455	0	0	0
ENSMUSG00000034437	15.1126	9.40566	28.7204	16.8514	15.4279	17.3745	15.5065	16.0581	5.74274	6.31282	16.2448	23.6693	8.19044	11.2816	12.7984
ENSMUSG00000034430	997.429	967.215	1314.51	836.951	787.787	862.595	883.871	889.618	821.212	993.818	827.632	1063.06	862.044	871.506	936.111
ENSMUSG00000034432	392.927	422.471	563.361	398.815	418.482	459.914	445.554	461.402	550.346	597.012	466.825	488.823	517.021	551.86	533.876
ENSMUSG00000083488	0	0	0	0	0	0	0	0	0	0	0	0	0	0	0
ENSMUSG00000083487	0	0	0	0	0	0	0	0	0	0	0	0	0	0	0
ENSMUSG00000083486	0	0	0	0	0	0	0	0	0	0	0	0	0	0	0
ENSMUSG00000083485	0	0	0	0	0	0	0	0	0	0	1.70998	0	0	0	0
ENSMUSG00000083484	0	0	0	0	0	0	0	0	0	0	0	0	0	0	0
ENSMUSG00000083483	6.97503	5.48663	1.10463	5.61712	3.85698	7.15422	4.13507	3.21162	3.82849	6.31282	3.41997	2.0582	3.07141	4.70068	7.31336
ENSMUSG00000083482	1.1625	6.27044	2.20926	6.74054	5.78546	6.13219	1.03377	3.21162	3.82849	1.80366	5.98494	2.0582	2.04761	0.940136	0.91417
ENSMUSG00000083481	1.1625	2.35141	6.62778	4.49369	0.964244	0	1.03377	0	0	1.80366	0.854992	2.0582	2.04761	0.940136	1.82834
ENSMUSG00000074011	0	0	0	0	0	0	0	0	0	0	0	0	0	0	0
ENSMUSG00000100628	0	0	0	0	0	0	0	0	0	0	0	0	0	0	0
ENSMUSG00000044538	0	0	0	0	0	0	0	0	0	0	0	0	0	0	0
ENSMUSG00000087908	0	0	0	0	0	0	0	0	0	0	0	0	0	0	0
ENSMUSG00000087909	0	0	0	0	0	0	0	0	0	0	0	0	0	0	0
ENSMUSG00000087904	0	0	0	0	0	0	0	0	0	0	0	0	0	0	0
ENSMUSG00000087905	0	0	0	0	0	0	0	0	0	0	0	0	0	0	0
ENSMUSG00000087902	0	0	0	0	0	0	0	0	0	0	0	0	0	0	0
ENSMUSG00000087903	1.1625	0	0	0	0	0	0	0	0	0	1.70998	1.0291	0	0	0
ENSMUSG00000108620	0	0	0	0	0	0	0	0	0	0	0	0	0	0	0
ENSMUSG00000053914	19.7626	7.05424	7.73241	77.5162	42.4267	45.9914	18.6078	9.63485	9.57123	162.33	107.729	132.754	123.88	109.996	127.07
ENSMUSG00000053916	19.7626	13.3247	9.94167	22.4685	15.4279	12.2644	8.27014	19.2697	22.0138	26.1531	8.54992	14.4074	21.4999	7.52109	31.996
ENSMUSG00000017723	0	0	1.10463	0	0	0	0	0	0	1.80366	0	0	0	0	0
ENSMUSG00000017721	1040.44	1224.3	1503.4	1821.07	1826.28	1841.7	1958.99	2250.27	2547.86	1578.2	1320.96	1339.89	1411.83	1141.32	1189.34
ENSMUSG00000017720	12.7876	26.6494	6.62778	14.6045	26.9988	17.3745	13.439	13.917	16.2711	10.822	16.2448	17.4947	15.3571	26.3238	33.8243
ENSMUSG00000000126	0	0	0	0	0.964244	0	0	3.21162	0.957123	0	0	0	0	0	0
ENSMUSG00000017724	8.13753	7.83805	3.31389	7.86396	6.74971	20.4406	13.439	10.7054	17.2282	23.4476	13.6799	8.2328	17.4047	19.7429	16.4551
ENSMUSG00000009356	0	0	0	0	0	0	0	0	0	0	0	0	0	0	0
ENSMUSG00000108623	0	0	0	0	0	0	0	0	0	0	0	0	0	0	0
ENSMUSG00000015474	53.4752	38.4064	47.4991	52.8009	77.1395	51.1016	76.4988	86.7137	81.3555	73.9502	74.3843	80.2698	63.4759	82.732	45.7085
ENSMUSG00000048782	0	0	0	0	0	0	0	0	0	0	0	0	0	0	0
ENSMUSG00000078816	0	0	0	6.74054	7.71395	6.13219	18.6078	4.28216	10.5284	12.6256	9.40491	6.1746	22.5237	10.3415	10.0559
ENSMUSG00000078817	0	0	0	2.24685	0.964244	0	0	3.21162	0.957123	0	0	0	1.0238	0	0
ENSMUSG00000078815	0	0	0	1.12342	0	0	0	0	0	5.41099	0.854992	0	1.0238	0	0
ENSMUSG00000078812	1922.78	2269.9	3199.01	2746.77	2554.28	2774.82	1722.26	2005.12	2717.27	2965.22	2803.52	3092.45	2600.46	1968.64	2130.02
ENSMUSG00000078813	249.939	268.845	277.262	202.216	264.203	279.015	251.205	321.162	285.223	332.776	341.997	304.614	266.189	357.252	255.968
ENSMUSG00000078810	2.32501	0.783805	8.83704	1.12342	0	0	0	1.07054	0	5.41099	0.854992	2.0582	0	0.940136	0
ENSMUSG00000099758	0	0	0	0	0	0	0	0	0	0	0	0	0	0	0
ENSMUSG00000099759	1.1625	7.05424	4.41852	28.0856	17.3564	20.4406	23.7766	14.9876	12.4426	22.5458	24.7948	19.5529	37.8808	11.2816	27.4251
ENSMUSG00000048787	569.627	516.527	487.142	698.769	787.787	755.282	843.554	759.012	730.285	578.074	609.609	510.434	736.116	683.479	770.646
ENSMUSG00000099750	0	0	0	0	0	0	0	0	0	0	0	0	0	0	0
ENSMUSG00000099751	0	0	0	0	0	0	0	0	0	0	0	0	0	0	0
ENSMUSG00000099752	0	0	0	0	0	0	0	0	0	0	0	1.0291	0	0	0
ENSMUSG00000099753	0	0	0	0	0	0	0	0	0	0	0	0	0	0	0
ENSMUSG00000099754	0	0	0	0	0	0	0	0	0	0	0	0	0	0	0
ENSMUSG00000099755	0	0	0	0	0	0	0	0	0	0	0	0	0	0	0
ENSMUSG00000099756	0	0	0	0	0	0	0	0	0	0	0	0	0	0	0
ENSMUSG00000099757	1842.57	1781.59	1263.7	2528.83	2569.71	2631.73	1816.33	1518.02	1475.88	1347.34	1627.9	1294.61	1528.54	1539.94	1483.7
ENSMUSG00000098479	0	0	0	0	0	0	0	0	0	0	0	0	0	0	0
ENSMUSG00000050296	0	0	0	0	0	0	0	0	0	0	0	0	0	0	0
ENSMUSG00000027405	3134.11	2848.35	3955.68	1877.24	1805.06	1937.77	1466.92	1619.73	1495.03	2774.93	2878.76	3304.44	2963.91	2736.74	2860.44
ENSMUSG00000050295	0	0.783805	0	0	0.964244	0	0	0	0.957123	0	0	0	0	0.940136	0.91417
ENSMUSG00000093509	0	0	0	0	0	0	0	0	0	0	0	0	0	0	0
ENSMUSG00000027404	404.552	411.497	600.919	483.072	448.373	456.848	443.486	468.896	545.56	562.743	479.65	526.899	483.236	388.276	428.746
ENSMUSG00000093507	3.48751	9.40566	5.52315	0	0	2.04406	0	0	0	0	2.56497	0	1.0238	0.940136	0
ENSMUSG00000093505	16.2751	10.1895	2.20926	0	4.82122	1.02203	1.03377	0	0	0	2.56497	3.0873	1.0238	0	2.74251
ENSMUSG00000093504	0	0	0	0	0	0	0	0	0	0	0	0	0	0	0
ENSMUSG00000093503	0	0	0	0	0	0	0	0	0	0	0	0	0	0	0
ENSMUSG00000093502	0	0	0	0	0	0	0	0	0	0	0	0	0	0	0
ENSMUSG00000093501	0	0	0	0	0	0	0	0	0	0	0	0	0	0	0
ENSMUSG00000050299	280.164	287.656	504.816	335.904	385.698	359.755	330.805	347.925	497.704	402.217	426.641	448.688	352.189	332.808	287.05
ENSMUSG00000027406	725.403	1015.81	1041.67	1607.62	1413.58	1488.08	1264.3	1499.83	1489.28	1158.85	1140.56	1148.48	1108.78	1004.07	976.334
ENSMUSG00000097619	4.65002	4.70283	0	1.12342	2.89273	4.08813	3.1013	3.21162	6.69986	6.31282	3.41997	0	1.0238	7.52109	2.74251
ENSMUSG00000097618	0	0	0	0	0	0	0	0	0	0	0	0	0	0	0
ENSMUSG00000097617	0	0	0	0	0	0	0	0	0	0	0	0	0	0	0
ENSMUSG00000027401	0	0	0	0	0	0	0	0	0	0	0	0	0	0	0
ENSMUSG00000097615	0	0	2.20926	0	0	0	0	0	0	0	0	0	0	0	0
ENSMUSG00000097614	0	0	0	0	0	0	0	0	0	0	0	0	0	0	0
ENSMUSG00000097613	1.1625	0.783805	0	0	0	0	0	0	0	0	2.56497	5.1455	0	1.88027	3.65668
ENSMUSG00000097612	2.32501	7.83805	3.31389	0	1.92849	1.02203	5.16883	0	0	6.31282	11.1149	1.0291	6.14283	11.2816	1.82834
ENSMUSG00000100231	0	0	0	0	0	0	0	0	0	0	0	0	0	0	0
ENSMUSG00000027400	0	0	0	0	0	0	0	0	0	0	0	0	0	0	0
ENSMUSG00000027403	0	0	2.20926	0	0	1.02203	0	0	0.957123	0	3.41997	1.0291	0	0	0
ENSMUSG00000041138	0	0	0	0	0	0	0	0	0	0	0	0	0	0	0
ENSMUSG00000041130	246.451	361.334	351.272	290.967	294.094	303.543	281.185	327.585	338.822	290.39	341.142	344.749	307.141	266.999	256.882
ENSMUSG00000041133	5613.74	5417.66	7692.64	4801.51	4476.98	3955.26	4550.64	5143.94	3936.65	4890.63	5041.89	5025.1	4786.29	4640.51	4608.33
ENSMUSG00000041132	725.403	689.748	671.615	783.026	672.078	598.911	559.268	554.539	515.889	629.478	577.974	594.82	653.187	592.286	646.319
ENSMUSG00000041135	1098.57	667.802	1300.15	605.525	647.972	534.523	577.876	604.855	779.098	617.754	626.709	552.627	732.02	670.317	614.323
ENSMUSG00000041134	1.1625	0	0	0	0	0	0	0	0	0	0	0	0	0	0
ENSMUSG00000027409	0	0	0	0	0	0	0	0	1.91425	0	1.70998	0	0	0	0
ENSMUSG00000016921	1893.72	2049.65	1661.36	1250.37	1399.12	1188.62	861.128	1002.02	974.352	1606.16	1478.28	1746.38	1459.95	1438.41	1585.17
ENSMUSG00000027408	2.32501	0	0	8.98739	3.85698	0	1.03377	8.56432	3.82849	1.80366	0	0	1.0238	0	5.48502
ENSMUSG00000104884	0	0	0	0	0	0	0	0	0	0	0	0	0	0	0
ENSMUSG00000088147	0	0	0	0	0	0	0	0	0	0	0	0	0	0	0
ENSMUSG00000064923	0	0	0	0	0	0	0	0	0	0	0	0	0	0	0
ENSMUSG00000014402	483.602	503.986	572.198	430.271	506.228	455.826	471.398	524.564	570.446	450.916	479.65	480.59	501.664	508.614	548.502
ENSMUSG00000058603	95.3254	112.868	185.578	80.8865	73.2825	80.7405	69.2624	69.5851	126.34	118.14	152.189	125.55	87.0234	61.1088	79.5328
ENSMUSG00000064927	27.9001	18.8113	6.62778	17.9748	14.4637	25.5508	13.439	12.8465	4.78562	15.3311	19.6648	21.6111	27.6427	12.2218	29.2535
ENSMUSG00000064926	0	0	0	0	0	0	0	0	0	0	0	0	0	0	0
ENSMUSG00000064925	2.32501	0	1.10463	0	0	0	0	2.14108	0	1.80366	1.70998	1.0291	0	1.88027	2.74251
ENSMUSG00000090346	0	0	0	0	0	0	0	0	0	0	0	0	0	0	0
ENSMUSG00000064928	0	0	0	0	0	0	0	0	0	0	0	0	0	0	0
ENSMUSG00000090341	0	0	0	0	0	0	0	0	0	0	0	0	0	0	0
ENSMUSG00000090342	0	0	0	0	0	0	0	0	0	0	0	0	0	0	0
ENSMUSG00000055401	41.8502	47.0283	46.3945	83.1333	97.3886	75.6304	57.8909	65.3029	99.5408	82.9685	90.6291	65.8624	57.3331	68.6299	68.5628
ENSMUSG00000055403	0	0	0	0	0	2.04406	0	0	0	0	0	0	1.0238	0	0
ENSMUSG00000050435	0	0	0	0	0	0	0	0	0	0	0	0	0	0	0
ENSMUSG00000055408	0	0	0	0	0	0	0	0	0	0	0	0	0	0	0
ENSMUSG00000055409	0	0	0	0	0	0	0	0	0	0	0	0	0	0	0
ENSMUSG00000050439	3.48751	4.70283	1.10463	4.49369	2.89273	0	4.13507	9.63485	3.82849	2.70549	4.27496	6.1746	10.238	5.64082	12.7984
ENSMUSG00000101570	0	0	0	0	0	0	0	0	0	0	0	0	0	0	0
ENSMUSG00000051527	0	0	0	0	0	0	0	0	0	0	0	0	0	0	0
ENSMUSG00000041278	592.877	558.069	806.38	689.782	647.972	646.946	605.787	696.921	693.914	550.117	713.063	768.738	572.307	709.803	625.293
ENSMUSG00000057054	2.32501	18.8113	5.52315	5.61712	2.89273	2.04406	17.574	2.14108	4.78562	24.3494	8.54992	12.3492	15.3571	8.46122	12.7984
ENSMUSG00000051528	0	0	0	0	0	0	0	0	0	0	0	0	0	0	0
ENSMUSG00000109165	53.4752	103.462	49.7084	59.5414	56.8904	55.1897	55.8234	63.1618	54.556	88.3795	100.889	79.2407	89.071	54.5279	68.5628
ENSMUSG00000109164	0	0	0	0	0	0	0	0	0	0	0	0	0	0	0
ENSMUSG00000109167	0	0	0	1.12342	0	12.2644	1.03377	0	0	3.60733	14.5349	2.0582	7.16663	2.82041	2.74251
ENSMUSG00000109166	0	0	0	0	0	0	0	0	0	0	0	0	0	0	0
ENSMUSG00000109161	0	0	0	0	0	0	0	0	0.957123	0	0	0	0	0.940136	0
ENSMUSG00000109160	26.7376	13.3247	22.0926	44.9369	28.9273	32.705	41.3507	23.5519	45.9419	6.31282	20.5198	17.4947	15.3571	10.3415	10.0559
ENSMUSG00000109163	0	0	0	0	0	0	1.03377	0	0	0	0	0	0	2.82041	0
ENSMUSG00000109162	0	0	0	0	0	1.02203	0	0	0	0	0	0	0	0	0
ENSMUSG00000109169	0	0	0	0	0	0	0	0	0	0	0	0	0	0	0
ENSMUSG00000043415	352.239	281.386	585.454	207.833	189.956	172.723	273.948	265.494	299.58	422.959	353.967	400.32	495.521	484.17	476.283
ENSMUSG00000103368	0	0	0	0	0	0	0	0	0	0	0	0	0	0	0
ENSMUSG00000043284	104.625	149.707	139.183	133.687	160.064	159.437	106.478	128.465	147.397	126.256	163.303	135.841	125.928	124.098	139.868
ENSMUSG00000045678	0	0	0	0	0	0	0	0	0	0	0	0	0	0	0
ENSMUSG00000040770	0	0	0	0	0	0	0	0	0	0	0	0	0	0	0
ENSMUSG00000094994	0	0	0	0	0	0	0	0	0	0	0	0	0	0	0
ENSMUSG00000094997	0	0	0	0	0	0	0	0	0	0	0	0	0	0	0
ENSMUSG00000040774	734.703	663.099	799.752	675.178	634.472	653.078	569.606	509.577	425.92	410.333	432.626	466.183	528.283	447.505	528.391
ENSMUSG00000088702	0	0	0	0	0	0	0	0	0	0	0	0	0	0	0
ENSMUSG00000094993	0	0.783805	0	0	0	0	0	0	0	0	0	0	0	0	0
ENSMUSG00000094992	0	0	0	0	0	0	0	0	0	0	0	0	0	0	0
ENSMUSG00000094999	0	0	0	0	0	0	0	0	0	0	0	0	0	0	0
ENSMUSG00000094998	0	0	0	0	0	0	0	0	0	0	0	0	0	0	0
ENSMUSG00000001657	0	0	0	3.37027	0	1.02203	1.03377	0	0.957123	0	0	0	1.0238	7.52109	0
ENSMUSG00000056174	3.48751	6.27044	0	11.2342	3.85698	2.04406	1.03377	3.21162	1.91425	5.41099	0	4.1164	9.21424	1.88027	3.65668
ENSMUSG00000103361	0	0	0	0	0	0	0	0	0	0	0	0	0	0	0
ENSMUSG00000064575	0	0	0	0	0	0	0	0	0	0	0	0	0	0	0
ENSMUSG00000109257	0	0	0	0	0	0	0	0	0	0	0	0	0	0	0
ENSMUSG00000090129	0	0	0	0	0	0	0	0	0	0	0	0	0	0	0
ENSMUSG00000105806	0	0	0	2.24685	0	3.0661	2.06753	0	0	0	0	0	0	0	0
ENSMUSG00000105807	0	0	0	0	0	0	0	0	0	0	0	0	0	0	0
ENSMUSG00000105804	183.676	108.949	85.0565	93.2442	95.4601	111.401	85.8027	61.0207	30.6279	67.6373	56.4294	53.5132	92.1424	54.5279	68.5628
ENSMUSG00000105805	0	0.783805	2.20926	2.24685	1.92849	1.02203	2.06753	2.14108	1.91425	0	1.70998	2.0582	2.04761	0.940136	1.82834
ENSMUSG00000105802	1.1625	3.13522	0	0	0	0	0	0	0	0	0	0	0	1.88027	0
ENSMUSG00000105803	0	0	0	0	0	0	0	0	0	0	0	0	0	0	0
ENSMUSG00000105800	0	0	0	0	0	0	0	0	0	0	0	1.0291	0	0	0
ENSMUSG00000105801	22.0876	10.9733	20.988	44.9369	47.248	63.366	34.1143	26.7635	32.5422	32.4659	41.0396	29.8439	23.5475	22.5633	55.7644
ENSMUSG00000057802	0	0	0	0	0	0	1.03377	0	0	0	0	0	0	0.940136	0
ENSMUSG00000103365	0	0	0	0	0	0	0	0	0	0	0	0	0	0	0
ENSMUSG00000057801	0	0	0	0	0	0	0	0	0	0	0	0	0	0	0
ENSMUSG00000105808	0	0	0	0	0	0	0	0	0	0	0	0	0	0	0
ENSMUSG00000057805	0	0	0	0	0	0	0	0	0	0	0	0	0	0	0
ENSMUSG00000012126	67.4253	132.463	83.9519	162.896	129.209	193.164	134.39	193.768	178.982	166.839	188.953	175.976	140.261	135.38	174.607
ENSMUSG00000012123	180.188	275.115	151.334	148.292	121.495	109.357	210.888	218.39	227.795	184.875	188.098	147.161	262.094	326.227	242.255
ENSMUSG00000025269	322.014	282.953	227.554	269.622	288.309	280.037	391.798	300.822	286.18	230.869	282.147	235.664	270.284	307.424	336.415
ENSMUSG00000025268	10.4625	13.3247	12.1509	7.86396	6.74971	6.13219	4.13507	13.917	9.57123	10.822	7.69492	10.291	14.3333	28.2041	9.1417
ENSMUSG00000025266	1355.48	1184.33	1734.27	1400.91	1383.69	1382.81	1444.17	1542.65	1381.13	1420.38	1221.78	1440.74	1273.61	1147.91	1320.98
ENSMUSG00000025265	10.4625	19.5951	14.3602	7.86396	4.82122	7.15422	3.1013	5.3527	1.91425	30.6623	33.3447	31.9021	19.4523	34.785	48.451
ENSMUSG00000025264	142.988	157.545	238.6	114.589	110.888	106.291	72.3637	59.9502	78.4841	193.894	146.204	190.384	186.332	140.08	202.032
ENSMUSG00000025262	365.027	297.846	334.703	253.894	215.026	196.23	188.146	231.237	207.696	432.879	376.196	351.952	343.998	355.371	398.578
ENSMUSG00000025261	13723.4	14322.5	14644.1	11341	11372.3	11283.2	10789.4	10406.7	10137.9	11382.9	11065.3	11427.1	11115.4	11402.9	11251.6
ENSMUSG00000025260	342.939	333.901	523.595	494.306	417.518	406.769	381.46	382.183	513.975	364.34	465.115	447.659	399.284	415.54	330.93
ENSMUSG00000094330	0	0	0	0	0	0	0	0	0	0	0	0	0	0	0
ENSMUSG00000091123	0	0	0	0	0	0	0	0	0	0	0	0	0	0	0
ENSMUSG00000091122	0	0	0	0	0	0	0	0	0	0	0	0	0	0	0
ENSMUSG00000094337	0	0	0	0	0	0	0	0	0	0	0	0	0	0	0
ENSMUSG00000094336	0	0	0	0	0	0	0	0	0	0	0	0	0	0	0
ENSMUSG00000094338	4.65002	8.62185	12.1509	23.5919	24.1061	10.2203	101.309	183.062	177.068	7.21465	9.40491	21.6111	5.11902	6.58095	8.22753
ENSMUSG00000048439	180.188	202.222	162.381	164.02	124.387	173.745	154.031	123.112	203.867	156.919	187.243	156.423	158.69	182.386	143.525
ENSMUSG00000091129	0	0	0	0	0	0	0	0	0	0	0	0	0	0	0
ENSMUSG00000065328	0	2.35141	0	0	0	1.02203	0	0	0.957123	0	0	1.0291	5.11902	0	0.91417
ENSMUSG00000065329	1.1625	0.783805	1.10463	2.24685	0	0	2.06753	1.07054	0	0	0	1.0291	1.0238	0.940136	0
ENSMUSG00000065322	0	0	0	0	0	0	0	0	0	0	0	0	0	0	0
ENSMUSG00000060131	2987.64	2824.83	2349.55	7207.89	7228.94	7707.14	7436.92	7566.57	6669.24	5466.9	5424.07	5221.66	5678.02	6059.18	6145.05
ENSMUSG00000065320	0	0.783805	0	0	0	0	0	0	0.957123	0	0	0	0	1.88027	0
ENSMUSG00000065321	0	0	0	0	0	0	0	0	0	0	0	0	0	0	0
ENSMUSG00000065327	0	0	0	0	0	0	1.03377	0	0	0.901831	0	0	0	0	0
ENSMUSG00000047203	0	0	0	0	0	0	0	0	0	0	0	0	0	0	0
ENSMUSG00000047205	0	3.91902	2.20926	16.8514	28.9273	17.3745	20.6753	29.9751	11.4855	18.9385	22.2298	28.8148	37.8808	34.785	48.451
ENSMUSG00000047207	0	0	0	0	0	0	0	0	0	0	0	0	0	0	0
ENSMUSG00000088162	0	0	0	0	0	0	0	0	0	0	0	0	0	0	0
ENSMUSG00000001281	2749.32	3375.85	4302.53	6691.11	6488.4	6456.17	5241.2	6709.07	6485.47	5665.3	5777.18	5195.93	5329.93	5370.06	5208.94
ENSMUSG00000097979	1.1625	3.13522	4.41852	4.49369	1.92849	7.15422	8.27014	8.56432	6.69986	7.21465	4.27496	4.1164	2.04761	3.76054	4.57085
ENSMUSG00000102507	0	0	0	0	0	0	0	0	0	0	0	0	0	0	0
ENSMUSG00000097972	0	0	0	0	0	0	0	0	0	0	0	0	0	0	0
ENSMUSG00000097973	0	0	0	1.12342	0	0	0	0	0	0	0	0	0	0	0
ENSMUSG00000097970	0	0	0	0	0	0	0	0	0	0	0	0	0	0	0
ENSMUSG00000054079	478.952	471.067	722.428	498.8	598.795	490.575	415.574	369.336	318.722	457.228	460.84	588.646	470.95	432.463	469.884
ENSMUSG00000067786	10.4625	19.5951	6.62778	7.86396	5.78546	12.2644	17.574	12.8465	19.1425	12.6256	13.6799	12.3492	13.3095	26.3238	21.0259
ENSMUSG00000067787	94.1629	92.489	149.125	84.2568	72.3183	73.5863	82.7014	103.842	106.241	139.784	143.639	94.6773	128.999	123.158	83.1895
ENSMUSG00000097974	4.65002	3.13522	3.31389	0	0	9.19829	0	0	0	0	1.70998	0	0	0	0.91417
ENSMUSG00000097975	0	0	0	0	0	0	0	0	0	0	0	0	0	0	0
ENSMUSG00000088169	0	0	0	0	0	0	0	0	0	0.901831	0	0	0	0	0.91417
ENSMUSG00000053279	0	0	2.20926	0	0	0	0	0	0	0	0	0	0	0	0
ENSMUSG00000088168	4.65002	3.13522	9.94167	4.49369	2.89273	4.08813	6.2026	7.49378	3.82849	4.50916	8.54992	7.2037	10.238	3.76054	4.57085
ENSMUSG00000001280	5520.74	4815.7	7367.88	5855.28	5691.93	6325.35	7130.92	7516.26	6776.43	5001.56	4230.5	4725.63	5078.07	5416.12	5252.82
ENSMUSG00000046491	0	0	0	0	0	0	0	0	0	0	0	0	0	0	0
ENSMUSG00000092027	0	0	0	0	0	0	0	0	0	0	0	0	0	0	0
ENSMUSG00000046490	0	0	0	0	0	0	0	0	0	0	0	0	1.0238	0	0
ENSMUSG00000068324	1.1625	1.56761	1.10463	0	0	0	2.06753	0	0.957123	0	0.854992	2.0582	2.04761	0	1.82834
ENSMUSG00000068327	0	0	0	1.12342	0	0	0	0	0	0	0	0	0	0	0
ENSMUSG00000068323	37.2002	22.7303	15.4648	20.2216	23.1419	36.7931	17.574	22.4813	15.314	23.4476	19.6648	28.8148	26.6189	33.8449	42.966
ENSMUSG00000068329	22.0876	24.2979	20.988	20.2216	17.3564	24.5288	9.3039	39.61	45.9419	33.3678	35.0547	23.6693	33.7856	38.5456	35.6526
ENSMUSG00000068328	267.376	390.335	391.039	514.528	532.263	516.126	466.229	522.423	658.501	436.486	413.816	448.688	482.212	454.086	437.888
ENSMUSG00000106388	0	0	0	0	0	0	0	0	0	0	0	0	0	0	0
ENSMUSG00000106389	0	0	0	0	0	0	0	0	0	0	0	0	0	0	0
ENSMUSG00000106384	0	10.1895	5.52315	0	0	0	0	0	0	0	0	0	0	0	0
ENSMUSG00000106385	0	0	0	1.12342	0	0	0	0	0	0	0	0	0	0	0
ENSMUSG00000106386	5.81252	26.6494	6.62778	0	0	0	0	0	0	0	0	0	0	0	0
ENSMUSG00000106387	0	0	0	0	0	0	0	0	0	0	0	0	0	0	0
ENSMUSG00000106380	0	0	0	0	0	0	0	0	0	0	0	0	0	0	0
ENSMUSG00000106381	0	0	0	0	0	0	0	0	0	0	0	0	0	0	0
ENSMUSG00000106382	0	0	0	0	0	0	0	0	0	0	0	0	0	0	0
ENSMUSG00000106383	154.613	166.95	106.044	64.0351	87.7462	62.3439	104.41	79.2199	85.184	91.085	122.264	103.939	104.428	100.595	104.215
ENSMUSG00000064493	36.0376	39.1902	16.5695	38.1964	11.5709	17.3745	15.5065	20.3402	16.2711	69.441	53.8645	69.9788	77.8092	57.3483	74.962
ENSMUSG00000064492	36.0376	15.6761	13.2556	31.4559	38.5698	30.661	25.8442	14.9876	20.0996	29.7604	19.6648	24.6984	26.6189	31.9646	33.8243
ENSMUSG00000064491	11.625	14.8923	0	11.2342	8.6782	15.3305	10.3377	11.7759	10.5284	14.4293	12.8249	6.1746	17.4047	15.0422	7.31336
ENSMUSG00000063442	6.97503	10.9733	9.94167	6.74054	3.85698	5.11016	2.06753	1.07054	4.78562	9.01831	6.83993	8.2328	11.2619	3.76054	3.65668
ENSMUSG00000064497	0	0	0	0	0	0	0	0	0	0	0	0	0	0	0
ENSMUSG00000064496	0	0	0	0	0	0	0	0	0	0	0	0	0	0	0
ENSMUSG00000063447	1.1625	0.783805	0	1.12342	2.89273	2.04406	0	0	3.82849	1.80366	0	1.0291	0	0	0
ENSMUSG00000063446	0	0	0	0	0	0	0	0	0	0	0	0	0	0	0
ENSMUSG00000076946	0	0	0	0	0	0	0	0	0	0	0	0	0	0	0
ENSMUSG00000076944	0	0	0	0	0	0	0	0	0	0	0	0	0	0	0
ENSMUSG00000076940	0	1.56761	0	0	0	0	0	0	0	0	0	2.0582	0	0	0.91417
ENSMUSG00000066595	432.452	315.089	415.341	413.42	385.698	377.13	377.325	404.664	328.293	376.064	321.477	362.243	413.617	467.248	436.973
ENSMUSG00000104319	0	0	0	0	0	0	0	0	0	0	0	0	0	0	0
ENSMUSG00000070522	2.32501	1.56761	2.20926	1.12342	0	0	0	0	2.87137	1.80366	5.12995	2.0582	6.14283	4.70068	2.74251
ENSMUSG00000076948	0	0	0	0	0	0	0	0	0	0	0	0	0	0	0
ENSMUSG00000076949	0	0	0	0	0	0	0	0	0	0	0	0	0	0	0
ENSMUSG00000100979	0	0	0	0	0	0	0	0	0	0	0	0	0	0	0
ENSMUSG00000100978	0	0	0	0	0	0	0	0	0	0	0	0	0	0	0
ENSMUSG00000046997	0	0	0	1.12342	0	1.02203	0	0	0	0	0	0	0	0	0
ENSMUSG00000100971	0	0	0	0	0	0	0	0	0	0	0	0	0	0	0
ENSMUSG00000100970	0	0	0	0	0	0	0	0	0	0	0	0	0	0	0
ENSMUSG00000100973	0	0	0	0	0	0	0	0	0	0	0	0	0	0	0
ENSMUSG00000100972	0	0	0	0	0	0	0	0	0	0	0	0	0	0	0
ENSMUSG00000100975	129.038	94.8404	202.147	415.667	531.298	405.747	504.478	593.079	335.95	422.959	410.396	450.746	552.855	653.394	628.035
ENSMUSG00000100974	0	0	0	0	0	0	0	0	0	0	0	0	0	0	0
ENSMUSG00000100977	0	0	0	0	0	0	0	0	0	0	0	0	0	0	0
ENSMUSG00000100976	0	0	0	0	0	0	0	0	0	0	0	0	0	0	0
ENSMUSG00000092474	0	0	0	0	0.964244	0	0	0	0	0	1.70998	0	0	1.88027	0
ENSMUSG00000092476	0	0	0	0	0	0	0	0	0	0	0	0	0	0	0
ENSMUSG00000092477	0	0	0	0	0	0	0	0	0	0	0	0	0	0	0
ENSMUSG00000092470	72.0753	67.4072	32.0343	47.1838	67.4971	75.6304	62.026	66.3734	61.2559	84.7721	98.324	93.6482	93.1662	117.517	117.014
ENSMUSG00000066592	6.97503	10.1895	12.1509	8.98739	5.78546	7.15422	5.16883	7.49378	12.4426	14.4293	6.83993	8.2328	8.19044	6.58095	9.1417
ENSMUSG00000092472	0	0	0	0	0	0	0	0	0	0	0	0	0	0	0
ENSMUSG00000092473	0	0	0	0	0	0	0	0	0	0	0	0	0	0	0
ENSMUSG00000019932	0	0	0	0	0	0	0	0	0	0	0	0	0	0	0
ENSMUSG00000019933	0	2.35141	0	0	0	0	0	1.07054	0	6.31282	0.854992	0	3.07141	6.58095	0
ENSMUSG00000019935	0	0	7.73241	1.12342	0	0	1.03377	0	0.957123	0.901831	3.41997	0	0	0.940136	0
ENSMUSG00000019936	0	0	0	0	0	0	0	0	0	0	0	0	0	0	0
ENSMUSG00000100888	0	0	0	0	0	0	0	0	0	0	0	0	0	0	0
ENSMUSG00000084734	0	0	0	0	0	0	0	0	0	0	0	0	0	0	0
ENSMUSG00000103778	44.1752	26.6494	13.2556	23.5919	24.1061	18.3966	23.7766	21.4108	22.971	27.9568	28.2147	31.9021	50.1664	32.9048	24.6826
ENSMUSG00000103779	3639.8	2973.75	1884.5	1599.76	1598.72	2035.89	1366.64	1105.87	950.423	1579.11	1621.06	1481.9	1492.71	1361.32	1696.7
ENSMUSG00000103776	0	0	0	0	0	0	0	0	0	0	0	0	0	0	0
ENSMUSG00000103777	0	0	0	0	0	0	0	0	0	0	0	0	0	0	0
ENSMUSG00000103774	607.99	414.633	214.298	220.191	252.632	282.081	291.522	226.954	202.91	248.905	234.268	252.13	269.261	498.272	562.215
ENSMUSG00000070464	0	0	0	0	0	0	0	0	0	0	0	0	0	0	0
ENSMUSG00000103772	612.64	667.802	251.856	453.863	423.303	555.985	450.722	312.598	257.466	413.039	359.096	329.312	418.736	441.864	625.293
ENSMUSG00000070462	149.963	125.409	185.578	204.463	236.24	183.966	266.712	319.021	330.208	177.661	270.177	252.13	246.737	264.178	198.375
ENSMUSG00000070461	183.676	148.139	128.137	159.526	127.28	179.878	158.166	183.062	170.368	167.741	124.829	132.754	155.618	175.805	157.237
ENSMUSG00000103771	13.9501	18.8113	16.5695	13.4811	15.4279	5.11016	16.5403	7.49378	13.3997	8.11648	9.40491	11.3201	11.2619	10.3415	21.9401
ENSMUSG00000053490	0	0	0	1.12342	0	1.02203	1.03377	0	2.87137	0	0	0	0	0	1.82834
ENSMUSG00000084737	0	0	0	0	0	0	0	0	0	0	0	0	0	0	0
ENSMUSG00000053499	0	0	0	0	0	0	0	0	0	0	0	0	0	0	0
ENSMUSG00000107593	6.97503	4.70283	8.83704	0	0.964244	1.02203	7.23637	7.49378	3.82849	1.80366	4.27496	11.3201	1.0238	6.58095	9.1417
ENSMUSG00000107479	1.1625	0	0	0	0	0	0	0	0	0	0	0	0	0	0
ENSMUSG00000107478	10.4625	7.05424	5.52315	2.24685	6.74971	8.17625	5.16883	4.28216	3.82849	9.92014	11.9699	3.0873	7.16663	12.2218	13.7126
ENSMUSG00000097593	0	0	0	0	0	0	0	0	0	0	0	0	0	0	0
ENSMUSG00000107475	0	0	0	0	0	0	0	0	0	0	0	0	0	0	0
ENSMUSG00000107474	0	0	0	0	0	0	0	0	0	0	0	0	0	0	0
ENSMUSG00000107477	52.3127	32.9198	22.0926	19.0982	25.0703	24.5288	21.7091	21.4108	4.78562	31.5641	23.9398	31.9021	26.6189	18.8027	27.4251
ENSMUSG00000107476	15.1126	50.1635	13.2556	14.6045	8.6782	16.3525	13.439	11.7759	15.314	64.9319	46.1695	55.5714	65.5235	57.3483	63.0778
ENSMUSG00000107471	0	0	0	0	0	0	0	0	0	0	0	0	0	0	0
ENSMUSG00000107470	16.2751	24.2979	22.0926	12.3577	18.3206	13.2864	32.0468	21.4108	17.2282	15.3311	9.40491	13.3783	17.4047	22.5633	18.2834
ENSMUSG00000107473	0	0	0	0	0	0	0	0	0	0.901831	0	0	0	0	0
ENSMUSG00000107472	19.7626	41.5416	41.9759	29.209	11.5709	34.7491	37.2156	12.8465	11.4855	34.2696	24.7948	49.3968	14.3333	17.8626	37.481
ENSMUSG00000054728	0	0	0	0	0	0	0	0	0	0	0	0	0	0	0
ENSMUSG00000054723	61.6128	101.111	139.183	111.219	101.246	110.379	76.4988	85.6432	84.2269	123.551	123.974	92.6191	127.976	116.577	106.958
ENSMUSG00000054720	7622.54	5835.43	9401.51	9512.03	9498.77	9325.02	11524.4	12065	12009	6814.24	5648.93	6164.31	7342.73	7015.29	6401.94
ENSMUSG00000054727	0	0	0	0	0	0	0	0	0	0	0	0	0	0	0
ENSMUSG00000079806	0	0	0	0	0	0	0	0	0	0	0	0	0	0	0
ENSMUSG00000084739	41.8502	29.7846	26.5111	22.4685	37.6055	28.6169	53.7559	38.5394	24.8852	16.233	21.3748	25.7275	25.5951	18.8027	31.996
ENSMUSG00000036744	0	0	0	0	0	0	0	0	0	0	0	0	0	0	0
ENSMUSG00000036745	0	0	0	0	0	0	0	0	0	0	0	0	0	0	0
ENSMUSG00000099253	0	0	0	0	0	0	0	0	0	1.80366	1.70998	1.0291	0	0	0
ENSMUSG00000099252	0	0	0	0	0	0	0	0	0	0	0	0	0	0	0
ENSMUSG00000099255	0	0	0	0	0	0	0	0	0	0	0	0	0	0	0
ENSMUSG00000099254	2.32501	1.56761	4.41852	0	0	0	4.13507	3.21162	0.957123	1.80366	1.70998	4.1164	2.04761	1.88027	3.65668
ENSMUSG00000099257	0	0	0	0	0	0	0	0	0	0	0	0	0	0	0
ENSMUSG00000099256	0	0	0	0	0	0	0	0	0	0	0	0	0	0	0
ENSMUSG00000099259	0	0	0	0	0	0	0	0	0	0	0	0	0	0	0
ENSMUSG00000099258	0	0	0	0	0	0	0	0	0	0	0	0	0	0	0
ENSMUSG00000033510	0	0	0	0	0	0	1.03377	0	0	0	0	0	0	2.82041	0
ENSMUSG00000036748	59.2877	99.5432	93.8936	120.206	83.8892	50.0796	66.1611	71.7261	66.0415	48.6989	100.034	81.2989	68.5949	52.6476	56.6786
ENSMUSG00000036749	0	0	0	0	0	0	0	0	0	0	0	0	0	0	0
ENSMUSG00000096209	0	0	0	0	0	0	0	0	0	0	0	0	0	0	0
ENSMUSG00000096208	0	0	0	0	0	0	0	0	0	0	0	0	0	0	0
ENSMUSG00000062797	449.889	444.417	457.317	549.354	475.372	524.302	580.977	540.622	573.317	409.431	403.556	448.688	404.403	376.994	407.72
ENSMUSG00000062794	187.163	194.384	258.483	176.377	218.883	264.706	253.273	215.178	174.196	221.85	233.413	209.937	253.904	251.016	226.714
ENSMUSG00000062793	0	0	0	0	0	0	0	0	0	0	0	0	0	0	0
ENSMUSG00000062791	1.1625	0	0	0	0.964244	0	0	0	0	0	0	0	0	0	0
ENSMUSG00000062421	217.388	254.737	258.483	184.241	193.813	240.177	200.551	221.602	190.468	166.839	217.168	180.093	175.071	202.129	182.834
ENSMUSG00000024601	796.316	612.935	1183.06	479.702	458.98	521.236	366.987	388.606	421.134	614.147	610.464	696.701	554.902	612.969	500.965
ENSMUSG00000062426	0	0	0	0	0	0	0	0	0	0	0	0	0	0	0
ENSMUSG00000019066	79.0503	74.4614	115.986	135.934	133.066	148.195	150.93	127.394	156.011	148.802	158.173	186.267	202.713	204.009	149.924
ENSMUSG00000042377	0	0	0	0	0	1.02203	1.03377	0	2.87137	0	2.56497	0	0	4.70068	0.91417
ENSMUSG00000101730	0	0.783805	0	0	0	0	0	2.14108	0.957123	0	0	0	0	0	0
ENSMUSG00000101731	11.625	13.3247	3.31389	6.74054	0.964244	13.2864	6.2026	4.28216	2.87137	5.41099	9.40491	5.1455	4.09522	8.46122	6.39919
ENSMUSG00000091460	81.3753	97.1918	164.59	106.725	113.781	110.379	75.465	85.6432	131.126	173.152	226.573	202.733	131.047	130.679	122.499
ENSMUSG00000101733	0	0	0	0	0	0	0	0	0	0	0	0	0	0	0
ENSMUSG00000091466	0	0	0	0	0	0	0	0	0	0	0	0	0	0	0
ENSMUSG00000101735	0	0	0	0	0	0	0	0	0	0	0	0	0	0	0
ENSMUSG00000101736	0	0	0	0	0	0	0	0	0	0	0	0	0	0	0
ENSMUSG00000101737	0	0	0	0	0	0	0	0	0	0	0	0	0	0	0
ENSMUSG00000101738	0	0	0	0	0	0	0	0	0	0	0	0	0	0	0
ENSMUSG00000101739	0	0	0	0	0	0	0	0	0	0	0	0	0	0	0
ENSMUSG00000055891	0	0	0	0	0	0	0	0	0	0	0	0	0	0	0.91417
ENSMUSG00000055897	140.663	168.518	108.254	167.39	128.244	165.569	152.998	132.747	204.824	120.845	113.714	121.434	162.785	160.763	185.577
ENSMUSG00000055895	0	0	0	0	0	0	0	0	0	0	0	0	0	0	0
ENSMUSG00000108012	4.65002	13.3247	8.83704	6.74054	0.964244	5.11016	10.3377	2.14108	1.91425	4.50916	7.69492	8.2328	6.14283	7.52109	14.6267
ENSMUSG00000108013	0	0	0	0	0	0	0	0	0	0	0	0	0	0	0
ENSMUSG00000108010	0	0	0	0	0	0	0	0	0	0	0	0	0	0	0
ENSMUSG00000108011	0	0	0	0	0	0	0	0	0	0	0	0	0	0	0
ENSMUSG00000108016	0	0	0	0	0	0	0	0	0	1.80366	0	0	0	0	0
ENSMUSG00000108017	0	0	0	0	0	0	0	0	0	0	0	0	0	0	0
ENSMUSG00000060491	0	0	1.10463	0	0	0	0	0	0	0	0	0	0	0	0
ENSMUSG00000108015	0	0	0	0	0	0	0	0	0	0	0	0	0	0	0
ENSMUSG00000108018	0	0	0	0	0	0	0	0	0	0	0	0	0	0	0
ENSMUSG00000108019	1.1625	0	0	0	0	0	2.06753	0	0.957123	0.901831	0	0	0	1.88027	3.65668
ENSMUSG00000060499	0	0	0	0	0	0	0	0	0	0	0	0	0	0	0
ENSMUSG00000097154	132.526	154.41	124.823	126.947	81.9607	107.313	141.626	104.913	146.44	103.711	88.9191	66.8915	92.1424	95.8939	105.13
ENSMUSG00000097155	23.2501	9.40566	12.1509	17.9748	12.5352	1.02203	1.03377	4.28216	10.5284	6.31282	8.54992	6.1746	2.04761	17.8626	7.31336
ENSMUSG00000097156	0	0	0	0	0	0	2.06753	0	0	0	0	1.0291	1.0238	0	0
ENSMUSG00000097157	0	0.783805	0	0	0	0	0	0	0	0	0	0	0	0	0
ENSMUSG00000097150	9.30004	11.7571	3.31389	4.49369	12.5352	12.2644	2.06753	6.42324	1.91425	7.21465	9.40491	12.3492	12.2857	3.76054	17.3692
ENSMUSG00000097151	959.066	768.912	498.188	496.553	507.192	715.422	504.478	446.415	445.062	405.824	345.417	350.923	458.664	491.691	612.494
ENSMUSG00000097152	0	0.783805	0	0	0	0	0	1.07054	0	0	0.854992	0	0	0.940136	3.65668
ENSMUSG00000097158	6.97503	8.62185	3.31389	4.49369	1.92849	5.11016	6.2026	2.14108	10.5284	13.5275	6.83993	6.1746	8.19044	3.76054	5.48502
ENSMUSG00000097159	51.1502	49.3797	87.2658	29.209	31.82	37.8152	3.1013	1.07054	8.61411	64.9319	53.0095	46.3095	47.095	29.1442	30.1676
ENSMUSG00000031918	1386.87	1236.06	1389.62	1103.2	1085.74	1114.01	1299.45	1216.13	1237.56	963.156	947.331	863.415	1039.16	1182.69	1154.6
ENSMUSG00000031919	1.1625	0	0	0	0	0	0	2.14108	0	1.80366	0	2.0582	0	0	6.39919
ENSMUSG00000031916	261.564	264.926	278.367	311.188	302.773	312.742	305.995	234.448	334.036	323.757	267.612	329.312	322.498	253.837	302.59
ENSMUSG00000031917	462.677	406.795	610.86	429.148	500.443	439.474	389.73	373.618	398.163	420.253	489.91	581.442	395.189	353.491	409.548
ENSMUSG00000031910	245.289	268.845	114.882	160.65	174.528	160.459	155.065	172.357	153.14	194.796	247.948	241.839	229.332	212.471	240.427
ENSMUSG00000031913	424.314	493.013	471.677	377.47	407.875	394.504	429.013	465.685	453.676	454.523	496.75	559.831	429.998	484.17	489.081
ENSMUSG00000049349	0	0	0	0	0	0	0	0	0	0	0	0	0	0	0
ENSMUSG00000038637	25.5751	29.7846	24.3019	37.073	57.8546	56.2117	39.2831	53.527	46.899	32.4659	23.0848	27.7857	23.5475	36.6653	19.1976
ENSMUSG00000038633	1295.03	1065.19	1882.29	2497.37	2487.75	2561.21	2200.89	2217.09	2478.95	1389.72	1416.72	1556	1434.35	1490.12	1464.5
ENSMUSG00000038630	0	0	0	0	0	0	0	0	0	0	0	0	0	0	0
ENSMUSG00000030359	0	0	1.10463	0	0	0	0	0	0	0	0	0	0	0	0
ENSMUSG00000030357	1011.38	1069.11	1332.18	822.346	719.326	670.453	463.128	631.618	681.472	1059.65	1257.69	1199.93	936.781	878.087	926.055
ENSMUSG00000030351	0	0	0	0	0	0	0	0	0	0	0	0	0	0	0
ENSMUSG00000030350	2.32501	0	0	0	0	0	0	2.14108	0.957123	0	0	0	0	0	0
ENSMUSG00000030353	0	0	0	0	0	0	0	0	0	0	0	0	0	0	0
ENSMUSG00000030352	37.2002	29.7846	25.4065	0	0	0	1.03377	0	0	0.901831	6.83993	4.1164	2.04761	1.88027	0
ENSMUSG00000104818	2.32501	1.56761	0	0	0.964244	1.02203	0	0	2.87137	2.70549	1.70998	9.26191	2.04761	0	0.91417
ENSMUSG00000104819	0	0	0	0	0	0	0	0	0	0	0	0	0	0	0
ENSMUSG00000104816	0	0	0	0	0	0	0	0	0	0	0	0	0	0	0
ENSMUSG00000104817	0	0	0	0	0	0	0	0	0	0	0	0	0	0	0
ENSMUSG00000104814	99.9754	70.5424	29.825	43.8135	52.0692	58.2558	83.7351	51.3859	38.2849	60.4227	41.0396	36.0185	47.095	52.6476	50.2794
ENSMUSG00000104815	0	0.783805	4.41852	0	0	0	3.1013	0	0	0	0	0	0	0	0
ENSMUSG00000104812	0	0	0	0	0	0	0	0	0	0	0	0	0	0	0
ENSMUSG00000104813	0	0	0	0	0	0	0	0	0	0	0	0	0	0	0
ENSMUSG00000104810	0	0	0	0	0	0	0	0	0	0	0	0	0	0	0
ENSMUSG00000104811	0	0	0	0	0	0	0	0	0	0	0	0	0	0	0
ENSMUSG00000001627	566.14	672.504	819.636	653.833	685.577	626.506	518.951	411.087	413.477	778.28	769.492	780.058	745.33	736.126	720.366
ENSMUSG00000073460	10.4625	18.0275	15.4648	14.6045	3.85698	7.15422	6.2026	10.7054	7.65699	8.11648	10.2599	3.0873	10.238	22.5633	20.1118
ENSMUSG00000073468	282.489	352.712	288.308	365.113	355.806	352.601	415.574	389.676	392.421	274.157	359.951	340.632	323.522	314.946	327.273
ENSMUSG00000089224	37.2002	27.4332	20.988	20.2216	34.7128	45.9914	28.9455	34.2573	24.8852	33.3678	31.6347	33.9603	30.7141	27.2639	39.3093
ENSMUSG00000049699	0	0	0	0	0	0	0	0	0	0	0	0	0	1.88027	0
ENSMUSG00000049694	0	0	0	0	0	0	0	0	0	0	0	0	0	0	0
ENSMUSG00000089226	0	0	0	0	0	0	0	0	0	0	0	0	0	0	0
ENSMUSG00000049690	0	0.783805	0	0	0	0	0	0	0	0	0	0	0	0	0
ENSMUSG00000049691	0	0	0	0	0	0	0	0	0	0	0	0	0	0	0
ENSMUSG00000049692	0	0	0	0	0	0	0	0	0	0	0	0	0	0	0
ENSMUSG00000035329	469.652	438.931	531.327	616.76	655.686	563.14	679.185	736.531	603.945	312.935	362.516	346.807	392.117	470.068	404.063
ENSMUSG00000035325	2580.76	2453.31	3056.51	2538.94	2585.14	2482.52	2739.48	2922.57	3183.39	2458.39	2243.5	2432.79	2545.18	2249.75	2274.46
ENSMUSG00000026950	363.864	403.659	178.95	110.096	97.3886	130.82	134.39	138.1	106.241	104.612	105.164	92.6191	119.785	160.763	155.409
ENSMUSG00000075704	70.9128	89.3537	81.7426	71.8991	80.9965	58.2558	48.587	35.3278	34.4564	115.434	114.569	108.056	98.2852	77.0911	123.413
ENSMUSG00000075707	0	0	0	0	0	0	0	0	0	0	0	0	1.0238	0	0
ENSMUSG00000075706	44.1752	69.7586	89.475	82.0099	64.6043	66.4321	46.5195	68.5145	82.3126	91.9868	105.164	92.6191	59.3807	98.7143	65.8203
ENSMUSG00000075701	519.64	586.286	902.483	766.175	901.568	776.744	940.728	1116.57	969.566	585.289	566.004	701.847	703.354	604.507	570.442
ENSMUSG00000026955	0	0.783805	0	6.74054	0.964244	0	15.5065	18.1992	31.5851	0	0	0	0	0	1.82834
ENSMUSG00000026956	52.3127	97.1918	78.4287	206.71	190.92	198.274	143.694	195.909	133.04	160.526	190.663	165.685	126.952	170.165	152.666
ENSMUSG00000075702	0	0	1.10463	20.2216	21.2134	18.3966	18.6078	37.4689	30.6279	14.4293	6.83993	16.4656	17.4047	20.683	11.8842
ENSMUSG00000026958	38.3627	32.9198	20.988	22.4685	27.9631	64.388	26.8779	34.2573	25.8423	41.4842	53.0095	49.3968	40.9522	31.9646	51.1935
ENSMUSG00000026959	0	0	0	0	0	0	0	0	0	0	0	0	0	0	0
ENSMUSG00000056812	0	0	0	0	0	0	1.03377	0	0.957123	0	0	0	0	0	0
ENSMUSG00000043068	25.5751	30.5684	23.1972	30.3324	25.0703	33.727	47.5533	22.4813	42.1134	30.6623	35.9096	33.9603	45.0474	35.7252	23.7684
ENSMUSG00000056815	0	0	0	0	0	0	0	0	0	0	0	0	0	0	0
ENSMUSG00000043061	269.701	361.334	398.771	408.926	394.376	361.799	348.379	383.253	339.779	288.586	321.477	322.108	245.713	260.418	298.934
ENSMUSG00000043060	0	0	0	0	0	0	0	0	0	0	0	0	0	0	0
ENSMUSG00000043065	402.227	372.307	412.027	197.723	222.74	199.296	346.312	359.701	365.621	426.566	367.646	326.225	338.879	397.677	359.269
ENSMUSG00000043067	2272.7	2045.73	2727.33	4096	4215.67	4271.07	4436.93	4601.18	3870.61	2202.27	2205.88	2356.64	2171.49	2227.18	2314.68
ENSMUSG00000043066	0	0	0	0	0	0	0	0	0	0	0	0	0	0	0
ENSMUSG00000022257	45.3377	39.974	109.358	20.2216	10.6067	16.3525	6.2026	7.49378	4.78562	6.31282	9.40491	6.1746	10.238	6.58095	1.82834
ENSMUSG00000029287	470.814	621.557	703.649	64.0351	55.9261	54.1677	106.478	154.158	141.654	94.6923	67.5443	67.9206	142.309	94.9537	106.044
ENSMUSG00000029286	0	0	0	0	0	0	0	0	0.957123	0	4.27496	0	1.0238	0	2.74251
ENSMUSG00000029281	0	0	0	0	0	0	0	0	0	0	0	0	0	0	0
ENSMUSG00000029280	0	0	0	0	0	0	0	0	0	0	0	0	0	0	0
ENSMUSG00000029283	140.663	193.6	100.521	114.589	110.888	123.666	120.951	165.934	117.726	144.293	137.654	107.026	118.761	153.242	149.924
ENSMUSG00000029282	0	0	0	0	0	0	0	0	0	0	0	0	0	0	0
ENSMUSG00000029288	0	0	0	0	0	0	0	0	0	0	0	0	0	0	0
ENSMUSG00000031007	430.127	448.336	667.197	379.717	435.838	438.452	331.839	419.651	353.179	309.328	327.462	335.487	281.546	326.227	297.105
ENSMUSG00000068860	41.8502	65.8396	27.6158	56.1712	46.2837	45.9914	63.0598	54.5975	42.1134	69.441	86.3542	78.2116	74.7377	112.816	103.301
ENSMUSG00000097971	4661.64	6796.37	9366.16	4856.56	5312.98	7637.64	3086.83	5516.49	7473.22	24794	18910.7	18889.1	9238.81	9699.38	9804.48
ENSMUSG00000062328	11585.5	13334.1	20626.8	16138	16143.4	17099.6	11937.9	14092.6	15526.5	20953.1	24554.5	24754	15581.3	14202.6	14252.8
ENSMUSG00000096425	0	0	0	0	0	0	0	0	0	0	0	0	0	0	0
ENSMUSG00000017288	888.154	824.563	1012.95	1190.83	1204.34	993.415	1095.79	1251.46	1251.92	1016.36	916.551	915.9	969.543	848.003	952.566
ENSMUSG00000028882	222.038	318.225	425.283	459.48	521.656	527.368	384.561	460.332	494.833	549.215	434.336	512.492	348.094	310.245	307.161
ENSMUSG00000028883	1.1625	0	0	0	0	0	3.1013	0	1.91425	0	0	0	1.0238	1.88027	0
ENSMUSG00000028884	263.889	366.821	368.946	1162.74	1057.78	883.035	1453.48	1640.07	1597.44	779.182	839.602	779.029	793.449	820.739	740.478
ENSMUSG00000028885	2.32501	1.56761	0	448.246	456.087	369.976	1072.02	1202.22	1260.53	385.082	436.046	435.31	423.855	452.205	397.664
ENSMUSG00000028886	775.391	732.074	954.4	896.492	933.388	917.785	1200.2	1166.89	1318.92	842.31	807.967	927.22	890.71	813.218	838.294
ENSMUSG00000088218	0	0	0	0	0	0	0	0	0	0	0	0	0	0	0
ENSMUSG00000088217	0	0.783805	1.10463	1.12342	1.92849	6.13219	4.13507	2.14108	4.78562	0.901831	4.27496	1.0291	2.04761	1.88027	1.82834
ENSMUSG00000028889	224.363	272.764	261.797	221.314	227.562	215.649	166.436	172.357	186.639	314.739	224.008	237.722	263.118	255.717	210.259
ENSMUSG00000088213	0	0	1.10463	1.12342	0	0	0	0	0	0	0	0	0	0	0
ENSMUSG00000088212	0	0	0	0	0	0	0	0	0	0	0	0	1.0238	0	0
ENSMUSG00000088211	3.48751	7.05424	7.73241	4.49369	5.78546	1.02203	10.3377	9.63485	5.74274	4.50916	7.69492	7.2037	15.3571	3.76054	13.7126
ENSMUSG00000088210	0	0	0	0	0	0	0	0	0	0	0	0	0	0	0
ENSMUSG00000102410	0	0	0	0	0	0	0	0	0	0	0	0	0	0	0
ENSMUSG00000102411	81.3753	89.3537	24.3019	76.3928	59.7831	58.2558	93.039	65.3029	52.6418	81.1648	52.1545	50.4259	53.2378	85.5524	87.7604
ENSMUSG00000102413	0	0	0	1.12342	0	0	0	0	0	0	0	4.1164	2.04761	0.940136	0
ENSMUSG00000102414	0	0	0	0	0	0	0	0	0	0	0	0	0	0	0
ENSMUSG00000102415	490.577	361.334	185.578	167.39	197.67	181.922	157.133	120.971	174.196	187.581	212.038	171.86	197.594	217.171	298.02
ENSMUSG00000102416	1.1625	1.56761	0	0	0	0	1.03377	0	0	0.901831	0	0	3.07141	0.940136	0.91417
ENSMUSG00000102417	0	0	0	0	0	0	0	0	0	0	0	0	0	0	0
ENSMUSG00000102418	6.97503	3.13522	17.6741	2.24685	7.71395	0	0	2.14108	0	7.21465	0	0	2.04761	1.88027	1.82834
ENSMUSG00000102419	235.988	261.007	156.857	420.16	451.266	537.589	619.226	467.826	375.192	334.579	305.232	312.847	352.189	438.103	563.129
ENSMUSG00000029420	0	0	0	0	0	0	0	0	0	0	0	0	0	0	0
ENSMUSG00000029423	0	0	0	0	0	0	0	0	0	0	0	0	0	0	0
ENSMUSG00000029422	2055.31	1931.29	1876.77	1616.61	1764.57	1570.86	1673.67	1858.46	1552.45	1470.89	1443.23	1675.38	1631.94	1702.59	1775.32
ENSMUSG00000029427	513.827	446.769	507.025	489.813	505.264	462.98	523.086	533.129	489.09	477.069	523.255	456.921	489.379	425.882	463.484
ENSMUSG00000029426	2466.84	2153.11	2754.95	2063.73	2158.94	2187.15	1470.02	1712.86	1481.63	2429.53	2150.3	2509.98	2207.32	2028.81	2383.24
ENSMUSG00000029428	191.813	275.899	201.043	89.8739	64.6043	73.5863	148.862	162.722	137.826	133.471	125.684	132.754	149.475	129.739	88.6745
ENSMUSG00000079737	154.613	107.381	99.4167	120.206	136.923	123.666	172.639	164.863	108.155	73.9502	87.2091	98.7937	99.3091	94.9537	94.1596
ENSMUSG00000035582	0	0	0	0	0	0	0	0	0	0	0	0	0	0	0
ENSMUSG00000035580	0	0	0	0	0	0	0	0	0	0	0	0	0	0	0
ENSMUSG00000035585	70.9128	99.5432	76.2195	41.5667	53.9977	48.0355	52.7221	66.3734	74.6556	120.845	88.0641	73.0661	71.6663	73.3306	77.7045
ENSMUSG00000025701	0	0	0	0	0	0	0	0	0.957123	0	0	1.0291	0	0	0
ENSMUSG00000025702	0	7.83805	11.0463	12.3577	17.3564	23.5067	10.3377	9.63485	2.87137	9.01831	23.9398	17.4947	22.5237	18.8027	16.4551
ENSMUSG00000034987	303.414	221.817	311.506	539.243	467.658	525.324	504.478	517.071	630.744	443.701	415.526	366.36	560.021	562.201	492.738
ENSMUSG00000034981	0	0.783805	0	0	0	2.04406	47.5533	43.8921	52.6418	3.60733	0	0	0	3.76054	0
ENSMUSG00000021635	458.027	328.414	470.572	340.397	441.624	403.703	424.878	428.216	400.078	340.892	331.737	319.021	352.189	354.431	384.866
ENSMUSG00000021636	62.7753	74.4614	101.626	275.239	235.276	257.552	49.6208	62.0913	43.0706	146.999	171.853	155.394	138.214	171.105	159.066
ENSMUSG00000032679	0	0	0	0	0	0	0	2.14108	0	0	0	0	0	0	0
ENSMUSG00000021638	0	0	0	0	0.964244	0	0	0	0	0	0	0	0	0	0
ENSMUSG00000032671	0	0	0	0	0	0	0	0	0	0	0	0	0	0	0
ENSMUSG00000032673	151.126	205.357	250.751	226.932	223.705	221.781	277.05	229.095	305.322	220.047	238.543	187.296	253.904	233.154	181.92
ENSMUSG00000032586	11.625	26.6494	17.6741	16.8514	10.6067	5.11016	17.574	20.3402	3.82849	14.4293	26.5047	10.291	14.3333	15.0422	22.8543
ENSMUSG00000074151	2630.75	3088.97	2921.75	3792.68	3848.3	3392.12	4323.21	4128	3938.56	2542.26	2636.79	2544.97	2847.2	3125.01	3294.67
ENSMUSG00000032582	3670.03	3488.71	3137.15	2736.66	2673.85	2624.58	2855.26	2836.93	2299.01	2777.64	2761.62	2842.38	2848.22	3075.18	3472.02
ENSMUSG00000074156	0	0	0	0	0	0	0	0	0	0	0	0	0	0	0
ENSMUSG00000074155	0	0	0	0	0	0	0	0	0	0	0	0	0	0	0
ENSMUSG00000074158	4.65002	8.62185	8.83704	3.37027	0	0	0	0	0.957123	2.70549	1.70998	8.2328	0	1.88027	1.82834
ENSMUSG00000032589	49.9877	54.8663	60.7547	46.0604	29.8916	33.727	47.5533	36.3983	60.2988	90.1831	83.7892	81.2989	70.6425	67.6898	48.451
ENSMUSG00000030889	0	0	0	0	2.89273	0	0	1.07054	0	0	4.27496	2.0582	2.04761	2.82041	0
ENSMUSG00000042002	0	0	0	0	0	0	0	0	0	0	0	0	0	0	0
ENSMUSG00000045055	8.13753	10.1895	24.3019	12.3577	7.71395	11.2423	7.23637	10.7054	10.5284	18.0366	16.2448	18.5238	10.238	10.3415	11.8842
ENSMUSG00000045052	0	0	0	0	0	0	0	0	0	0	0.854992	0	0	0	0
ENSMUSG00000045053	0	0.783805	0	12.3577	3.85698	0	3.1013	6.42324	1.91425	0	0	0	1.0238	0	1.82834
ENSMUSG00000086193	0	0.783805	0	0	0	0	0	0	0	0	0	0	0	0	0
ENSMUSG00000030880	301.089	394.254	329.18	255.017	251.668	193.164	157.133	195.909	151.225	414.842	384.746	420.902	409.522	322.467	362.926
ENSMUSG00000017309	0	0	0	0	0	0	2.06753	0	0	0	0	0	0	0	0
ENSMUSG00000087296	0	0	0	0	0	0	0	0	0	0	0	0	0	0	0
ENSMUSG00000087294	41.8502	23.5141	23.1972	25.8387	27.9631	47.0135	21.7091	23.5519	38.2849	26.1531	17.9548	23.6693	24.5713	56.4082	37.481
ENSMUSG00000030882	76.7253	73.6776	50.813	44.9369	40.4982	75.6304	39.2831	32.1162	22.0138	79.3612	83.7892	113.201	98.2852	72.3905	96.9021
ENSMUSG00000087292	0	0	0	0	0	0	0	0	0	0	0	0	0	0	0
ENSMUSG00000087293	2.32501	3.91902	3.31389	7.86396	3.85698	2.04406	8.27014	3.21162	16.2711	13.5275	5.98494	6.1746	4.09522	4.70068	1.82834
ENSMUSG00000087290	0	0	0	0	0	0	0	0	0	0	0	0	0	0	0
ENSMUSG00000087291	0	0.783805	0	2.24685	2.89273	9.19829	6.2026	3.21162	4.78562	1.80366	2.56497	0	2.04761	0	0
ENSMUSG00000033985	54.6377	80.7319	56.3361	49.4306	40.4982	49.0575	56.8572	65.3029	39.2421	73.0483	58.1394	57.6296	49.1426	55.468	44.7944
ENSMUSG00000033987	102.3	113.652	91.6843	26.9622	28.9273	50.0796	42.3844	48.1743	21.0567	41.4842	74.3843	47.3386	67.5711	64.8694	57.5927
ENSMUSG00000033981	0	0	0	0	0	0	0	0	0	0	0	0	0	0	0
ENSMUSG00000087298	93.0004	52.5149	140.288	103.355	117.638	89.9388	133.356	112.407	152.183	43.2879	47.0245	64.8333	76.7853	58.2884	96.9021
ENSMUSG00000087299	0	0.783805	0	0	0	0	0	0	0	0	0	0	0	0	0
ENSMUSG00000088969	1.1625	0	0	11.2342	3.85698	4.08813	1.03377	2.14108	1.91425	6.31282	8.54992	7.2037	0	5.64082	1.82834
ENSMUSG00000030887	142.988	119.138	67.3824	76.3928	74.2468	80.7405	94.0728	84.5726	51.6847	79.3612	82.9342	89.5318	102.38	73.3306	93.2454
ENSMUSG00000088964	0	0	0	0	0	0	0	0	0	0	0	0	0	0	0
ENSMUSG00000088966	0	0	0	0	0	0	0	0	0	0	0	0	0	0	0
ENSMUSG00000088961	11.625	3.91902	4.41852	2.24685	2.89273	2.04406	6.2026	0	0.957123	5.41099	3.41997	8.2328	6.14283	0	2.74251
ENSMUSG00000088960	0	0	1.10463	0	0.964244	0	1.03377	0	1.91425	0	0	0	2.04761	0	0
ENSMUSG00000103342	0	0	0	0	0	0	0	0	0	0	0	0	0	0	0
ENSMUSG00000007338	260.401	260.223	283.89	302.201	328.807	301.499	307.029	294.398	247.895	261.531	356.532	265.508	327.617	258.537	252.311
ENSMUSG00000086527	8.13753	3.13522	1.10463	0	0.964244	0	0	0	0	0	0.854992	3.0873	0	1.88027	4.57085
ENSMUSG00000044098	1640.29	1374.01	1758.57	1709.85	1846.53	1968.43	1801.86	1771.74	1667.31	1446.54	1229.48	1413.98	1571.54	1535.24	1649.16
ENSMUSG00000086525	0	0	0	0	0	0	0	0	0	0	0	0	0	0	0
ENSMUSG00000086524	0	0	0	0	0	0	0	0	0	0	0	0	0	0	0
ENSMUSG00000086523	0	0	0	0	0	0	0	0	0	0	0	0	0	0	0
ENSMUSG00000086522	0	3.13522	0	1.12342	0	3.0661	0	0	1.91425	0	0	0	6.14283	0	0
ENSMUSG00000086521	0	0	0	0	0	0	0	0	0	0	0	0	0	0	0
ENSMUSG00000054920	360.376	216.33	470.572	323.546	307.594	248.354	383.528	372.548	376.149	431.075	435.191	426.048	432.046	373.234	353.784
ENSMUSG00000044092	5.81252	14.1085	2.20926	1.12342	1.92849	2.04406	0	0	2.87137	1.80366	12.8249	4.1164	5.11902	5.64082	9.1417
ENSMUSG00000086529	2.32501	3.91902	8.83704	8.98739	0.964244	6.13219	17.574	11.7759	4.78562	7.21465	7.69492	9.26191	11.2619	18.8027	11.8842
ENSMUSG00000086528	0	0	0	1.12342	0	0	1.03377	0	0.957123	0.901831	0	0	5.11902	0	0
ENSMUSG00000102520	0	0	0	0	0	0	0	0	0	0	0	0	0	0	0
ENSMUSG00000075284	7054.08	5196.62	9048.03	11136.5	11462.9	10736.4	11185.4	12350.8	11784.1	7701.64	6880.12	7974.5	7822.89	7357.5	7132.36
ENSMUSG00000020387	1386.87	1263.49	2008.22	902.109	859.141	793.097	1220.88	1414.18	1435.69	1588.12	1431.26	1491.17	1477.35	1570.03	1586.09
ENSMUSG00000075288	0	0	0	0	0	0	0	0	0.957123	0	0	0	0	0	0
ENSMUSG00000075289	168.563	215.546	69.5917	79.7631	44.3552	66.4321	95.1066	77.0788	63.1701	108.22	106.019	79.2407	117.738	157.943	139.868
ENSMUSG00000090660	0	0	0	0	0	0	0	0	0	0	0	0	0	0	0
ENSMUSG00000024941	134.851	199.086	177.845	176.377	150.422	157.393	142.66	172.357	204.824	192.992	171.853	215.082	193.499	161.703	177.349
ENSMUSG00000040620	737.028	621.557	810.799	553.848	674.006	576.426	442.452	480.672	380.935	663.748	624.144	773.884	659.33	643.053	669.173
ENSMUSG00000024943	1351.99	1077.73	1472.47	1376.19	1338.37	1324.55	1547.55	1887.36	1332.32	1051.54	996.065	1220.51	1182.49	1339.69	1484.61
ENSMUSG00000094739	0	0	0	0	0	0	0	0	0	0	0	0	0	0	0
ENSMUSG00000024944	56.9627	72.8938	67.3824	52.8009	36.6413	31.683	19.6416	27.834	40.1992	88.3795	131.669	105.997	69.6187	73.3306	61.2494
ENSMUSG00000024947	355.726	467.931	499.293	367.36	350.021	282.081	316.333	389.676	380.935	347.205	323.187	398.262	313.284	369.473	288.878
ENSMUSG00000021936	1097.4	822.211	985.33	406.679	439.695	448.672	331.839	408.946	335.95	533.884	502.735	543.365	514.974	535.877	625.293
ENSMUSG00000024949	3509.6	3679.96	3338.19	2902.93	2942.87	2984.33	2842.86	3030.7	3098.21	3408.92	3186.55	3290.03	3262.87	3736.1	3808.43
ENSMUSG00000024948	1405.47	2675.13	1405.09	1387.43	1267.98	1158.98	1036.87	1190.44	1183	900.028	863.542	980.733	738.163	856.464	764.247
ENSMUSG00000107948	0	0	0	0	0	0	0	0	0	0	0	0	0	0	0
ENSMUSG00000045411	431.289	514.176	235.286	198.846	207.312	240.177	112.681	105.983	145.483	471.658	512.995	470.299	365.498	338.449	382.123
ENSMUSG00000079614	1378.73	1105.16	1674.62	1350.36	1268.94	1324.55	1262.23	1524.45	1274.89	1236.41	1210.67	1420.16	1063.73	1094.32	1233.22
ENSMUSG00000021933	3.48751	5.48663	0	10.1108	3.85698	1.02203	1.03377	0	1.91425	3.60733	5.12995	0	0	0	4.57085
ENSMUSG00000059534	273.189	346.442	501.502	489.813	484.05	526.346	470.364	542.763	606.816	429.272	480.505	442.513	424.879	352.551	320.874
ENSMUSG00000021932	348.751	330.766	478.305	439.259	428.124	430.275	569.606	584.515	640.316	323.757	312.927	373.564	342.975	309.305	307.161
ENSMUSG00000087432	0	0	0	0	0	0	0	0	0	0	0	0	0	0	0
ENSMUSG00000087433	22.0876	30.5684	19.8833	46.0604	29.8916	35.7711	52.7221	25.6929	40.1992	28.8586	60.7044	40.1349	34.8094	31.9646	31.996
ENSMUSG00000087430	1.1625	3.91902	1.10463	3.37027	1.92849	8.17625	2.06753	1.07054	7.65699	3.60733	0	2.0582	5.11902	4.70068	5.48502
ENSMUSG00000087431	0	0	0	0	0	0	0	0	0	0	0	0	0	0	0
ENSMUSG00000087436	3.48751	1.56761	1.10463	6.74054	7.71395	1.02203	3.1013	8.56432	12.4426	1.80366	4.27496	10.291	6.14283	1.88027	10.97
ENSMUSG00000087437	0	0	0	0	0	0	0	0	0	0	0	0	0	0	0
ENSMUSG00000087434	5.81252	15.6761	0	1.12342	3.85698	1.02203	3.1013	2.14108	0.957123	4.50916	4.27496	5.1455	1.0238	1.88027	3.65668
ENSMUSG00000087435	0	0	0	0	0	0	0	0	0	0	0	0	0	0	0
ENSMUSG00000043843	0	0	0	1.12342	0	0	0	0	0	0	0	0	0	0	0
ENSMUSG00000098131	0	0	0	0	0	0	0	0	0	0	0	0	0	0	0
ENSMUSG00000087439	12.7876	13.3247	4.41852	8.98739	23.1419	21.4627	17.574	13.917	7.65699	13.5275	4.27496	27.7857	14.3333	8.46122	19.1976
ENSMUSG00000051729	0	0	0	0	0	0	0	0	0	0	0	0	0	0	0
ENSMUSG00000051728	1.1625	1.56761	6.62778	0	0	2.04406	1.03377	0	0	3.60733	0.854992	4.1164	1.0238	1.88027	9.1417
ENSMUSG00000080808	0	0	0	0	0	0	1.03377	3.21162	0	0	0	0	0	1.88027	0
ENSMUSG00000080809	0	0	0	0	0	0	0	0	0	0	0	0	0	0	2.74251
ENSMUSG00000080802	0	0	0	0	0	0	0	0	0	0	0	0	0	0	0
ENSMUSG00000080803	0	0	0	0	0	0	0	0	0	0	0	0	0	0	0
ENSMUSG00000080800	0	0	1.10463	0	0	1.02203	0	1.07054	0	0	0	0	1.0238	0.940136	0
ENSMUSG00000080801	1.1625	0	0	0	0.964244	1.02203	0	2.14108	0	1.80366	0	0	0	0	0
ENSMUSG00000080806	0	0	0	0	0	0	0	0	0	0	0	0	0	0	0
ENSMUSG00000080807	0	0	0	0	0	0	1.03377	0	0	0	0	0	0	0	0
ENSMUSG00000080805	0	0	0	0	0	0	0	0	0	0	0	0	0	0	0
ENSMUSG00000005615	212.738	170.869	299.355	444.876	462.837	459.914	643.003	629.477	617.345	251.611	300.957	347.836	320.451	424.941	429.66
ENSMUSG00000106595	0	0	0	0	0	0	0	0	0	0	0	0	0	0	0
ENSMUSG00000005610	21165.7	18001.6	27707.4	22699.9	22924.9	21441.2	24197.4	25872.8	25465.2	17996	16658.7	19075.4	19317.1	20171.6	19531.3
ENSMUSG00000005611	59.2877	82.2995	59.65	61.7883	75.211	48.0355	27.9117	41.751	39.2421	100.103	80.3692	64.8333	80.8806	60.1687	83.1895
ENSMUSG00000102524	0	0	0	0	0	0	0	0	0	0	0.854992	0	0	0	1.82834
ENSMUSG00000040576	0	0	0	0	0	0	0	0	0	0	0	0	0	0	0
ENSMUSG00000040570	402.227	308.819	461.735	240.413	232.383	236.089	186.078	240.871	177.068	324.659	443.741	413.698	391.093	352.551	350.127
ENSMUSG00000051098	512.665	413.849	731.265	426.901	454.159	459.914	626.463	538.481	601.073	510.437	408.686	440.455	545.688	460.667	511.935
ENSMUSG00000051095	0	0	0	0	0	0	0	0	0	0	0	0	0	0	0
ENSMUSG00000082523	0	0	0	0	0	0	0	0	0	0	0	0	0	0	0
ENSMUSG00000082520	43.0127	16.4599	37.5574	50.5541	31.82	22.4847	47.5533	22.4813	22.0138	21.644	10.2599	17.4947	34.8094	30.0843	36.5668
ENSMUSG00000082527	4.65002	0	1.10463	3.37027	1.92849	0	1.03377	0	0	4.50916	0.854992	1.0291	3.07141	0	0.91417
ENSMUSG00000082526	0	0	0	0	0	0	0	0	0	0	0	0	0	0	0
ENSMUSG00000082524	1.1625	0	0	0	0	0	0	0	0	0	0	0	0	0	0
ENSMUSG00000044231	34.8751	19.5951	29.825	2.24685	0	0	0	0	0	18.0366	5.12995	5.1455	7.16663	8.46122	10.97
ENSMUSG00000082529	8.13753	10.1895	2.20926	4.49369	2.89273	13.2864	4.13507	1.07054	4.78562	0.901831	0	0	2.04761	3.76054	3.65668
ENSMUSG00000082528	0	0	0	0	0	0	0	0	0	0	0	0	0	0	0
ENSMUSG00000046934	1.1625	0	2.20926	3.37027	0.964244	0	0	4.28216	0	2.70549	0	0	0	0.940136	0.91417
ENSMUSG00000081974	116.25	73.6776	51.9176	80.8865	108.96	93.0049	108.546	97.4191	68.9129	99.2014	60.7044	63.8042	77.8092	69.5701	120.671
ENSMUSG00000098136	0	0	0	0	0	0	0	0	0	0	0	0	0	0	0
ENSMUSG00000026548	0	0	5.52315	0	0	0	0	0	0	0	0	0	1.0238	0	0
ENSMUSG00000100101	0	0	0	0	0	0	0	0	0	0	0	0	0	0	0
ENSMUSG00000026542	0	0	0	0	0	0	0	0	0	0	0	0	0	0	0
ENSMUSG00000026547	4189.67	4141.62	6581.39	9659.2	8440.99	10460.5	6016.52	7494.85	10264.2	9982.37	10360.8	9994.62	8971.6	8520.45	7587.62
ENSMUSG00000026546	6.97503	2.35141	2.20926	10.1108	6.74971	9.19829	4.13507	10.7054	6.69986	8.11648	23.0848	5.1455	8.19044	11.2816	13.7126
ENSMUSG00000026544	19.7626	21.9465	40.8713	4.49369	14.4637	7.15422	17.574	23.5519	18.1853	21.644	29.0697	14.4074	28.6665	15.0422	13.7126
ENSMUSG00000059395	0	0	0	1.12342	0.964244	0	1.03377	1.07054	0.957123	2.70549	0	1.0291	3.07141	0.940136	4.57085
ENSMUSG00000059397	0	0	0	0	0	0	0	0	0	0	0	0	0	0	0
ENSMUSG00000102527	0	0	0	0	0	0	0	0	0	0	0	0	0	0	0
ENSMUSG00000100104	6.97503	8.62185	17.6741	33.7027	11.5709	5.11016	9.3039	10.7054	24.8852	21.644	12.8249	17.4947	10.238	14.102	13.7126
ENSMUSG00000100105	0	0	0	0	0	0	0	0	0	0	0	0	0	0	0
ENSMUSG00000000320	8.13753	12.5409	37.5574	10.1108	6.74971	9.19829	19.6416	10.7054	6.69986	9.92014	5.12995	5.1455	3.07141	16.9224	6.39919
ENSMUSG00000107334	0	0	0	0	0	0	0	0	0	0	0	0	0	0	0
ENSMUSG00000090779	0	0	0	3.37027	0	0	0	1.07054	0	0	0	0	1.0238	0.940136	0
ENSMUSG00000100107	0	0	0	0	0	0	0	0	0	0	0	0	0	0	0
ENSMUSG00000090778	9.30004	10.1895	2.20926	4.49369	6.74971	1.02203	5.16883	3.21162	4.78562	5.41099	4.27496	15.4365	3.07141	3.76054	6.39919
ENSMUSG00000098134	426.639	401.308	573.303	511.158	588.189	550.875	494.141	615.56	579.06	461.738	476.23	548.511	509.855	388.276	490.91
ENSMUSG00000054083	13.9501	15.6761	6.62778	15.7279	15.4279	7.15422	17.574	20.3402	11.4855	25.2513	10.2599	28.8148	18.4285	19.7429	24.6826
ENSMUSG00000095809	0	0	0	0	0	0	0	0	0	0	0	0	0	0	0
ENSMUSG00000003617	49.9877	54.8663	43.0806	68.5288	35.677	62.3439	54.7896	55.668	42.1134	60.4227	77.8042	37.0476	52.214	77.0911	56.6786
ENSMUSG00000095802	0	0	0	0	0	0	0	0	0	0	0	0	0	0	0
ENSMUSG00000095803	0	0.783805	0	0	0	0	0	0	1.91425	0.901831	0	0	0	0.940136	0
ENSMUSG00000095804	0	0	0	0	0	0	0	0	0	0	0	0	0	0	0
ENSMUSG00000095805	1.1625	0	0	0	0	0	0	0	0	0	0	1.0291	0	0	0
ENSMUSG00000095806	0	0	0	0	0	0	0	0	0	0	0	0	0	0	0
ENSMUSG00000095807	0	0	0	0	0	0	0	0	0	0	0	0	0	0	0
ENSMUSG00000007107	0	1.56761	0	0	0	0	0	0	0	0	0	0	0	0	0
ENSMUSG00000098328	134.851	98.7594	100.521	74.146	65.5686	80.7405	82.7014	61.0207	61.2559	108.22	90.6291	128.638	96.2376	106.235	142.611
ENSMUSG00000098329	0	0	0	0	0	0	0	0	0	0	0	0	0	0	0
ENSMUSG00000098326	0	0	0	0	0	0	0	0	0	0	0	0	0	0	0
ENSMUSG00000098327	0	0	0	0	0	0	0	0	0	0	0	0	0	0	0
ENSMUSG00000098325	0	0	0	0	0.964244	0	0	0	0	0.901831	2.56497	0	0	0	0
ENSMUSG00000098322	630.078	573.745	773.241	467.344	588.189	616.285	65.1273	54.5975	99.5408	710.643	738.713	755.36	631.687	586.645	507.365
ENSMUSG00000098323	0	0	0	0	0	0	0	0	0	0	0	0	0	0	0
ENSMUSG00000098320	0	0	0	0	0	0	0	0	0	0	0	0	0	0	0
ENSMUSG00000099809	0	0	0	0	0	0	0	0	0	0	0	0	0	0	0
ENSMUSG00000081847	0	0	0	0	0	0	0	0	0	0	0	0	0	0	0
ENSMUSG00000084275	0	0	0	0	0	0	0	0	0	0	0	0	0	0	0
ENSMUSG00000089606	0	0	0	0	0	0	0	0	0	0	0	0	0	0	0
ENSMUSG00000089605	0	0	0	0	0	0	0	0	0	0	0	0	0	0	0
ENSMUSG00000084276	0	0.783805	1.10463	0	0	0	0	0	0	0.901831	0.854992	0	0	0	0
ENSMUSG00000084271	0	0	0	3.37027	0.964244	1.02203	1.03377	2.14108	2.87137	0	0.854992	0	1.0238	0	0
ENSMUSG00000084270	0	0	0	0	0	0	0	0	0.957123	0	0	0	0	0	0
ENSMUSG00000089601	0	0	0	0	0	0	0	0	0	0	0	1.0291	0	0	0
ENSMUSG00000084272	0	0	0	0	0	0	0	0	0	0	0	0	0	0	0
ENSMUSG00000084279	0	0	0	0	0	0	0	0	0	0	0	0	0	0	0
ENSMUSG00000046402	2.32501	3.13522	1.10463	1.12342	0	0	0	2.14108	0	1.80366	11.1149	0	12.2857	3.76054	6.39919
ENSMUSG00000089609	0	0	0	0	0	0	0	0	0	0	0	0	0	0	0
ENSMUSG00000089608	0	0	0	0	0	0	0	0	0	0	0	0	0	0	0
ENSMUSG00000096140	0	0	0	0	0	0	0	0	0	0	0	0	0	0	0
ENSMUSG00000002059	0	2.35141	0	1.12342	1.92849	1.02203	0	0	0	0	0.854992	0	0	0	0
ENSMUSG00000002058	22.0876	32.136	25.4065	107.849	116.674	86.8727	118.883	150.946	172.282	93.7905	100.889	105.997	80.8806	90.253	97.8162
ENSMUSG00000002057	0	0	0	0	0	0	0	0	0	0	0	0	0	0	0
ENSMUSG00000096144	0	0	0	0	0.964244	0	0	0	0	0	0	0	0	0	0
ENSMUSG00000002055	8.13753	7.83805	5.52315	19.0982	25.0703	25.5508	140.592	150.946	72.7414	8.11648	5.12995	5.1455	5.11902	12.2218	1.82834
ENSMUSG00000002052	2357.56	2653.18	3450.86	2978.2	3038.33	2805.48	2622.67	3208.41	2790.97	3070.74	2855.67	3236.52	2904.53	2923.82	2740.68
ENSMUSG00000088554	0	0	0	0	0	0	0	0	0	0	0	0	0	0	0
ENSMUSG00000088555	4.65002	15.6761	6.62778	8.98739	10.6067	15.3305	5.16883	7.49378	11.4855	11.7238	4.27496	5.1455	6.14283	6.58095	8.22753
ENSMUSG00000083728	132.526	112.084	87.2658	92.1207	101.246	65.41	96.1403	55.668	79.4412	68.5392	71.8193	71.0079	87.0234	76.151	107.872
ENSMUSG00000083729	0	0	0	0	0	0	0	0	0	0	0	0	0	0	0
ENSMUSG00000088550	0	0	0	0	0	0	0	0	0	0	0	0	0	0	0
ENSMUSG00000088551	0	0	0	0	0	0	0	0	0	0	0	0	0	0	0
ENSMUSG00000088552	10.4625	3.13522	2.20926	8.98739	5.78546	10.2203	12.4052	10.7054	2.87137	14.4293	0.854992	4.1164	4.09522	3.76054	8.22753
ENSMUSG00000088553	0	0	0	0	0	0	0	0	0	0	0	0	0	0	0
ENSMUSG00000083722	1.1625	0	0	0	0	0	0	0	0	0	0	0	0	0	0
ENSMUSG00000083723	1.1625	0.783805	0	0	0	1.02203	0	1.07054	0	1.80366	0	0	0	0	1.82834
ENSMUSG00000083720	0	0.783805	0	0	0	0	1.03377	1.07054	0	0	0	2.0582	0	0	0
ENSMUSG00000083721	0	0	0	0	0	0	0	0	0	0	0	0	0	0	0
ENSMUSG00000046062	1532.18	1484.53	2175.02	2716.44	2969.87	2913.81	3080.63	3519.93	3051.31	2061.59	2004.1	2054.08	1941.13	1921.64	1890.5
ENSMUSG00000088559	0	0	0	0	0	0	0	0	0	0	0	1.0291	0	0	0
ENSMUSG00000083725	1.1625	6.27044	1.10463	3.37027	0.964244	6.13219	2.06753	1.07054	0.957123	4.50916	1.70998	3.0873	4.09522	13.1619	3.65668
ENSMUSG00000021427	1656.57	1511.18	2068.97	2446.82	2371.08	2600.05	2491.38	2712.75	2451.19	1711.68	1747.6	1832.83	1864.35	2006.25	1900.56
ENSMUSG00000016356	41.8502	46.2445	20.988	22.4685	15.4279	20.4406	19.6416	22.4813	18.1853	37.8769	47.0245	33.9603	25.5951	45.1265	23.7684
ENSMUSG00000081388	0	0	0	0	0	0	0	0	0	0	0	0	0	0	0
ENSMUSG00000081389	0	0	0	0	0	0	0	0	0	0	0	0	0	0	0
ENSMUSG00000081382	20.9251	28.217	40.8713	25.8387	28.9273	22.4847	27.9117	25.6929	30.6279	43.2879	33.3447	21.6111	25.5951	19.7429	21.9401
ENSMUSG00000081383	0	0	0	0	0	0	0	0	0	0	0	0	0	0	0
ENSMUSG00000081381	0	0	0	0	0	0	0	0	0	0	0	0	0	0	0
ENSMUSG00000081386	0	0	0	0	0	0	0	0	0	0	0	0	0	0	0
ENSMUSG00000081384	0	0	0	0	0	0	0	0	0	0	0	0	0	0	0
ENSMUSG00000064302	1818.16	1693.02	1557.53	1648.06	1697.07	1681.24	1857.68	1795.29	1758.24	1690.93	1523.6	1458.24	1728.18	1659.34	1850.28
ENSMUSG00000064307	41.8502	60.353	49.7084	34.8261	42.4267	71.5422	62.026	47.1037	30.6279	83.8703	49.5895	58.6587	45.0474	69.5701	42.0518
ENSMUSG00000064308	0	0.783805	0	0	0.964244	0	0	0	0	0	0	0	0	0	0.91417
ENSMUSG00000083178	0	0	2.20926	0	0	0	4.13507	2.14108	0	2.70549	1.70998	0	2.04761	4.70068	0
ENSMUSG00000080380	1.1625	0	1.10463	0	0	0	1.03377	0	0	0	0	0	0	0	0
ENSMUSG00000080383	0	0	0	0	0	0	0	0	0	0	0.854992	0	0	0	0
ENSMUSG00000080384	5.81252	0.783805	0	0	0.964244	1.02203	6.2026	6.42324	0	0.901831	0	0	1.0238	0	2.74251
ENSMUSG00000098558	0	0	0	0	0	0	0	0	0	0	0	0	0	0	0
ENSMUSG00000078190	0	0.783805	0	0	0	0	1.03377	1.07054	0	0	0	2.0582	1.0238	0	0
ENSMUSG00000107673	0	0	0	0	0	0	0	0	0	0	0	0	0	0	0
ENSMUSG00000107672	0	0	0	0	0	0	0	0	0	0	0	0	0	0	0
ENSMUSG00000107671	0	0	0	0	0	0	0	0	0	0	0	0	0	0	0
ENSMUSG00000084492	0	0	0	0	0	0	0	0	0	0	0	0	0	0	0
ENSMUSG00000107677	0	0	0	0	0	0	0	0	0	0	0	0	0	0	0
ENSMUSG00000107676	40.6877	31.3522	20.988	34.8261	26.9988	27.5949	28.9455	22.4813	42.1134	37.8769	38.4746	42.1931	74.7377	79.9115	61.2494
ENSMUSG00000107675	0	0	0	0	0	0	0	0	0	0	0	0	0	0	0
ENSMUSG00000107674	0	0	0	0	0	0	0	0	0	0	0	0	0	0	0
ENSMUSG00000095376	0	0	0	0	0	0	0	0	0	0	0	0	0	0	0
ENSMUSG00000084498	0	0	0	0	0	0	0	0	0	0	0	0	0	0	0
ENSMUSG00000107679	0	0	0	0	0	0	0	0	0	0	0	0	0	0	0
ENSMUSG00000107678	0	0	0	0	0	0	0	0	0	0	0	0	0	0	0
ENSMUSG00000095372	0	0	0	0	0	0	0	0	0	0	0	0	0	0	0
ENSMUSG00000078134	8.13753	7.05424	6.62778	8.98739	8.6782	13.2864	5.16883	8.56432	6.69986	9.01831	12.8249	13.3783	8.19044	8.46122	3.65668
ENSMUSG00000078137	0	0	0	0	2.89273	1.02203	0	0	0	0.901831	3.41997	0	1.0238	2.82041	0
ENSMUSG00000095371	0	0	0	0	0	0	0	0	0	0	0	0	0	0	0
ENSMUSG00000082899	0	0	0	0	0	0	0	0	0	0	0	0	0	0	0
ENSMUSG00000082898	0	0	0	0	0	0	0	0	0	0	0	0	0	0	0
ENSMUSG00000082893	0	0	0	0	0	0	0	0	0	0	0	0	0	0	0
ENSMUSG00000082892	0	0	0	0	0	0	0	0	0	0	0	0	0	0	0
ENSMUSG00000082891	0	0	0	0	0	0	0	0	0	0	0	0	0	0	0
ENSMUSG00000082890	0	0	0	0	0	0	0	0	0	0	0	0	0	0	0
ENSMUSG00000082897	0	0	0	0	0	0	0	0	0	0	0	0	0	0	0
ENSMUSG00000082896	17.4376	9.40566	25.4065	7.86396	5.78546	10.2203	9.3039	10.7054	10.5284	14.4293	17.9548	14.4074	16.3809	15.0422	16.4551
ENSMUSG00000082895	25.5751	23.5141	33.1389	20.2216	19.2849	20.4406	17.574	18.1992	29.6708	34.2696	45.3146	38.0767	37.8808	26.3238	33.8243
ENSMUSG00000082894	0	0	0	0	0	0	0	0	0	0	0	0	0	0	0
ENSMUSG00000014195	1279.92	1517.45	1506.72	1069.5	960.387	875.881	889.04	889.618	825.997	1039.81	1144.83	1144.36	1094.45	882.788	900.458
ENSMUSG00000094670	0	0	0	0	0	0	0	0	0	0	0	0	0	0	0
ENSMUSG00000099495	0	0	0	0	0	0	0	0	0	0	0	0	0	0	0
ENSMUSG00000099494	0	0	0	0	0	0	0	0	0	0	0	0	0	0	0
ENSMUSG00000099493	0	0	0	0	0	0	0	0	0	0	0	0	0	0	0
ENSMUSG00000099492	51.1502	44.6769	57.4408	48.3072	38.5698	42.9253	23.7766	33.1867	22.971	45.9934	29.0697	52.4841	28.6665	37.6054	48.451
ENSMUSG00000099491	0	0	0	0	0	0	0	0	0	0	0	0	0	0	0
ENSMUSG00000099490	0	0	0	0	0	0	0	0	0	0	0	0	0	0	0
ENSMUSG00000098553	0	0	0	0	0	0	0	0	0	0	0	0	0	0	0
ENSMUSG00000099499	0	0	0	0	0	0	0	0	0	0	0	0	0	0	0
ENSMUSG00000099498	0	0	0	0	0	0	0	0	0	0	0	0	0	0	0
ENSMUSG00000094673	0	0	0	0	0	0	0	0	0	0	0	0	0	0	0
ENSMUSG00000001508	0	0	0	0	0	0	0	0	0	0	0	0	0	0	0
ENSMUSG00000094676	2.32501	0	0	0	0	0	0	0	0	0	0	0	0	0	0
ENSMUSG00000086474	0	0	0	0	0	0	0	0	0	0.901831	0	0	0	0	0
ENSMUSG00000001504	0	0	0	0	0	0	0	0	0	0	0	0	0	0	0
ENSMUSG00000001506	22.0876	10.9733	3.31389	2.24685	0.964244	0	1.03377	3.21162	0.957123	0.901831	2.56497	9.26191	0	0.940136	0
ENSMUSG00000001507	8.13753	27.4332	6.62778	83.1333	77.1395	72.5643	53.7559	67.444	37.3278	47.7971	48.7345	48.3677	33.7856	49.8272	39.3093
ENSMUSG00000092066	0	0.783805	0	0	0	0	0	0	0	0	0	0	0	0	0
ENSMUSG00000019261	133.688	179.491	209.88	128.07	139.815	105.269	130.255	131.676	155.054	205.618	167.578	210.966	122.857	189.907	127.07
ENSMUSG00000092060	625.428	825.346	878.181	387.581	377.984	386.328	313.231	413.228	261.295	240.789	194.083	306.672	155.618	109.996	170.036
ENSMUSG00000096779	8.13753	8.62185	3.31389	5.61712	5.78546	8.17625	7.23637	6.42324	3.82849	6.31282	5.98494	9.26191	4.09522	15.9823	10.97
ENSMUSG00000096777	0	0	0	0	0	0	0	0	0	0	0	0	0	0	0
ENSMUSG00000096776	0	0	0	0	0	0	0	0	0	0	0	0	0	0	0
ENSMUSG00000096775	0	0.783805	0	0	0	0	0	0	0	0.901831	0	0	0	0.940136	0
ENSMUSG00000086472	0	0	2.20926	0	0	0	1.03377	0	0.957123	0	2.56497	0	0	0	0.91417
ENSMUSG00000096773	1.1625	0	0	0	0	0	0	0	0	0	0	0	0	0	0
ENSMUSG00000096772	0	0	0	0	0	0	0	0	0	0	0	0	0	0	0
ENSMUSG00000096771	0	0	0	0	0	0	0	0	0	0	0	0	0	0	0
ENSMUSG00000096770	0	0	0	0	0	0	0	0	0	0	0	0	0	0	0
ENSMUSG00000017550	388.277	382.497	463.945	379.717	417.518	430.275	600.619	705.485	466.119	345.401	341.997	324.167	410.546	377.935	316.303
ENSMUSG00000101537	0	0	0	0	0	0	0	0	0	0	0	0	0	0	0
ENSMUSG00000101534	0	0	0	0	0	0	0	0	0	0	0	0	0	0	0
ENSMUSG00000101535	20.9251	14.1085	9.94167	15.7279	11.5709	19.4186	13.439	10.7054	7.65699	15.3311	19.6648	9.26191	15.3571	10.3415	10.0559
ENSMUSG00000101532	0	0	0	0	0	0	0	0	0	0	0	0	0	0	0
ENSMUSG00000101533	0	0	0	0	0	0	0	0	0	0	0	0	0	0	0
ENSMUSG00000101530	0	0	0	0	0	0	0	0	0	0	0	0	0	0	0
ENSMUSG00000101531	0	0	0	0	0	0	0	0	0	0	0	0	0	0	0
ENSMUSG00000101538	0	0	0	0	0	0	0	0	0	0	0	0	0	0	0
ENSMUSG00000101539	0	0	0	0	0	0	0	0	0	0	0	0	0	0	0
ENSMUSG00000022051	2978.34	2626.53	4420.73	4103.87	4082.61	4305.82	4703.64	5069	4862.19	2690.16	2342.68	2778.57	2871.77	2751.78	2555.11
ENSMUSG00000038517	0	1.56761	3.31389	80.8865	97.3886	121.622	326.67	365.054	464.205	99.2014	90.6291	125.55	132.071	137.26	101.473
ENSMUSG00000022053	1.1625	0	0	0	0	0	0	0	0	0	0	0	1.0238	0	0
ENSMUSG00000022052	2230.85	1689.1	2551.7	2590.61	2640.1	2433.46	2191.59	2421.56	2168.84	1754.06	1629.61	1975.87	1877.66	1837.97	1926.16
ENSMUSG00000022055	0	0	0	0	0	0	0	0	0	0	0	0	0	0	0
ENSMUSG00000010021	0	0	0	1.12342	9.64244	1.02203	2.06753	2.14108	0	0.901831	5.12995	1.0291	10.238	14.102	3.65668
ENSMUSG00000010025	895.129	722.668	1053.82	1407.65	1304.62	1342.95	1617.85	1798.51	1965.93	1038.91	1159.37	1194.79	1250.07	1328.41	1195.73
ENSMUSG00000022057	2.32501	4.70283	7.73241	0	0	0	0	0	0	0	0	0	0	5.64082	5.48502
ENSMUSG00000097233	90.6754	117.571	34.2435	50.5541	37.6055	41.9033	57.8909	62.0913	65.0844	71.2447	83.7892	83.3571	136.166	167.344	116.1
ENSMUSG00000101288	0	0	0	0	0	0	0	0	0	0	0	0	0	0	0
ENSMUSG00000101289	0	0	0	0	0	0	0	0	0	0	0	0	0	0	0
ENSMUSG00000097232	2.32501	0.783805	2.20926	0	0	1.02203	0	0	0	0	0	0	0	0	0
ENSMUSG00000101280	0	0	0	0	0	0	0	0	0	0	0	0	0	0	0
ENSMUSG00000030760	294.114	192.816	241.914	225.808	235.276	296.389	272.914	237.66	305.322	232.672	225.718	178.034	218.07	252.897	214.83
ENSMUSG00000101282	0	0	0	0	0	0	0	0	0	0	0	0	0	0	0
ENSMUSG00000086237	6.97503	0.783805	1.10463	3.37027	1.92849	1.02203	0	1.07054	0	0	0.854992	0	2.04761	0.940136	2.74251
ENSMUSG00000101284	0	0	0	0	0	0	0	0	0	0	0	0	0	0	0
ENSMUSG00000101285	0	0	0	0	0	0	0	0	0	0	0	0	0	0	0
ENSMUSG00000101286	0	0	0	0	0	0	0	0	0	0	0	0	0	0	0
ENSMUSG00000101287	1.1625	0	0	0	0	0	0	0	0	0	0	0	1.0238	0	0
ENSMUSG00000079773	0	0	0	0	0	0	0	0	0	0	0	0	2.04761	0	0
ENSMUSG00000079774	0	0	0	0	0	0	0	0	0	0	0	0	0	0	0
ENSMUSG00000030762	0	0	0	0	0	0	0	0	0	0	0	0	0	0	0
ENSMUSG00000009739	313.876	267.277	433.015	763.928	785.859	739.951	144.727	134.888	157.925	1021.77	916.551	962.209	799.591	727.665	712.139
ENSMUSG00000030763	103.463	134.031	154.648	194.352	166.814	155.349	220.192	279.411	252.681	148.802	138.509	131.725	175.071	144.781	169.122
ENSMUSG00000065954	2664.46	2595.18	3311.68	5477.81	5121.1	5233.82	5253.6	5644.95	5139.75	4244.92	4060.36	4319.14	4183.27	3884.64	3738.96
ENSMUSG00000065956	0	0	0	0	0	0	0	0	0	0	0	0	0	0	0
ENSMUSG00000081812	0	0.783805	0	0	0	0	0	0	0	0.901831	0	0	0	0	0
ENSMUSG00000108152	120.901	123.841	79.5334	158.403	134.03	205.428	166.436	110.266	77.527	98.2996	111.149	133.783	122.857	141.02	159.98
ENSMUSG00000108151	0	0	0	0	0	0	0	0	0	0	0	0	0	0	0
ENSMUSG00000108150	0	1.56761	0	0	0	0	0	0	0	0.901831	0	0	0	0.940136	0.91417
ENSMUSG00000097428	0	0.783805	0	0	0	0	0	1.07054	0	0	0	1.0291	0	0.940136	0
ENSMUSG00000081817	0	0	0	3.37027	0	2.04406	1.03377	0	0	2.70549	0.854992	0	0	1.88027	4.57085
ENSMUSG00000108155	235.988	181.843	103.835	156.156	180.314	216.671	169.538	115.618	141.654	113.631	145.349	144.074	178.142	221.872	203.86
ENSMUSG00000108154	69.7503	66.6234	51.9176	62.9117	75.211	90.9608	81.6676	79.2199	85.184	147.9	107.729	147.161	99.3091	125.038	193.804
ENSMUSG00000097424	0	0	0	0	0	1.02203	2.06753	1.07054	0	0.901831	0	3.0873	4.09522	0	0.91417
ENSMUSG00000097425	0	0	0	0	0	0	0	0	0	0	0	0	0	0	0
ENSMUSG00000097426	0	0	0	0	0	0	0	0	0	0	0	0	0	0	0
ENSMUSG00000081819	0	0	0	0	0	0	1.03377	0	0	0	0.854992	0	0	0.940136	0
ENSMUSG00000097420	0	0	0	0	0	0	0	1.07054	0	0	0	0	1.0238	0	0
ENSMUSG00000097421	0	0	0	0	0	0	0	0	0	0	0	0	0	0	0
ENSMUSG00000097422	9.30004	4.70283	3.31389	7.86396	2.89273	6.13219	4.13507	3.21162	0	25.2513	8.54992	7.2037	9.21424	9.40136	8.22753
ENSMUSG00000097423	162.751	110.516	103.835	150.539	137.887	179.878	179.875	156.299	143.569	74.852	61.5594	86.4444	103.404	117.517	123.413
ENSMUSG00000105477	0	0	0	0	0	0	0	0	0	0	0	0	0	0	0
ENSMUSG00000054966	17.4376	10.1895	6.62778	24.7153	22.1776	22.4847	11.3714	7.49378	12.4426	19.8403	21.3748	38.0767	33.7856	36.6653	29.2535
ENSMUSG00000093083	0	0	0	0	0.964244	1.02203	0	0	0	0	0	0	0	0	0
ENSMUSG00000075552	0	0	0	0	0	0	0	0	0	0	0	0	0	0	0
ENSMUSG00000093080	1.1625	0.783805	0	1.12342	0.964244	0	0	0	0	0	0.854992	0	2.04761	0	1.82834
ENSMUSG00000093081	3.48751	1.56761	0	1.12342	8.6782	2.04406	5.16883	2.14108	0.957123	0.901831	2.56497	2.0582	5.11902	4.70068	1.82834
ENSMUSG00000041308	501.04	424.822	508.13	1973.86	1874.49	1899.96	1146.45	1201.15	1126.53	1506.96	1338.92	1410.9	1381.11	1172.35	1469.07
ENSMUSG00000041309	0	0.783805	0	0	0	0	0	0	0	0	0	0	0	0	0.91417
ENSMUSG00000041303	884.666	809.67	972.075	797.631	799.358	790.031	885.938	839.303	895.867	629.478	683.138	679.206	674.687	673.137	556.73
ENSMUSG00000041301	0	0	0	0	0	0	0	0	0	0	0	0	0	0	0
ENSMUSG00000000365	4.65002	18.8113	1.10463	10.1108	8.6782	12.2644	8.27014	12.8465	13.3997	13.5275	24.7948	6.1746	10.238	22.5633	15.5409
ENSMUSG00000093338	0	0	0	0	0	0	0	0	0	0	0	0	0	0	0
ENSMUSG00000077095	0	1.56761	0	2.24685	0	0	0	0	0	0	0.854992	0	0	0	0
ENSMUSG00000093334	1.1625	0	1.10463	1.12342	0	2.04406	2.06753	1.07054	1.91425	3.60733	2.56497	2.0582	2.04761	1.88027	6.39919
ENSMUSG00000093335	0	0	0	0	0	0	0	0	0	0	0	0	0	0	0
ENSMUSG00000093336	4.65002	0	0	0	0	0	0	0	0	0	0	0	0	0	0
ENSMUSG00000093085	8.13753	9.40566	4.41852	3.37027	3.85698	3.0661	6.2026	1.07054	3.82849	12.6256	5.98494	7.2037	11.2619	13.1619	9.1417
ENSMUSG00000093331	0	0	0	0	0	0	0	0	0	0	0	0	0	3.76054	0
ENSMUSG00000022015	2.32501	4.70283	4.41852	3.37027	3.85698	0	0	0	0	0	0	0	0	0	2.74251
ENSMUSG00000022014	3573.54	3027.05	4556.6	7111.27	7959.83	7974.91	6567.52	6397.54	7372.72	4733.71	4622.08	4642.27	4784.24	4135.66	4393.5
ENSMUSG00000022016	2700.5	2120.98	2888.61	1775.01	1639.21	1728.26	1684.01	1792.08	1482.58	1794.64	1728.79	1899.72	1999.49	1994.03	2162.93
ENSMUSG00000022010	247.614	236.709	259.588	37.073	46.2837	28.6169	18.6078	10.7054	22.971	51.4044	61.5594	49.3968	47.095	58.2884	43.8802
ENSMUSG00000022013	1450.81	1565.26	2408.09	3996.02	4628.37	4388.6	3541.69	3645.19	3782.55	2735.25	3018.12	2934.99	3167.65	2805.37	2656.58
ENSMUSG00000022012	0	0	0	0	0	1.02203	0	0	0	0	0	0	0	0	1.82834
ENSMUSG00000022019	567.302	545.528	525.804	442.629	473.444	390.416	486.904	367.195	384.764	422.959	537.79	434.28	456.617	428.702	463.484
ENSMUSG00000022018	409.202	573.745	479.409	37.073	63.6401	42.9253	31.013	44.9627	72.7414	83.8703	104.309	79.2407	93.1662	116.577	90.5029
ENSMUSG00000055610	0	0	0	0	0	0	0	0	0	0	0	0	0	0	0
ENSMUSG00000055612	47.6627	78.3805	75.1149	60.6649	86.782	75.6304	77.5325	64.2324	65.0844	74.852	62.4144	76.1534	47.095	48.8871	61.2494
ENSMUSG00000020528	427.802	416.984	435.224	264.005	281.559	294.345	327.704	272.988	215.353	367.045	376.196	383.855	383.927	424.001	323.616
ENSMUSG00000020527	108.113	128.544	74.0102	90.9973	73.2825	86.8727	87.8702	69.5851	66.0415	80.263	85.4992	62.7751	102.38	109.056	112.443
ENSMUSG00000020526	63.9378	72.11	131.451	86.5036	119.566	112.423	84.7689	92.0664	100.498	134.373	150.479	134.812	110.571	103.415	121.585
ENSMUSG00000020525	848.629	674.072	1053.82	813.359	1028.85	910.63	1080.29	1065.19	1037.52	636.693	666.893	756.389	728.949	863.985	726.766
ENSMUSG00000020524	0	0	0	0	0	0	0	0	0	0	0	0	0	0	0
ENSMUSG00000020523	596.365	651.342	625.221	497.677	519.727	503.862	487.938	571.668	541.732	590.699	556.6	598.937	509.855	572.543	604.267
ENSMUSG00000020522	1004.4	897.456	1289.1	1190.83	1332.59	1296.96	1508.27	1605.81	1620.41	979.389	950.751	963.238	868.186	981.502	869.376
ENSMUSG00000020521	727.728	639.585	523.595	516.775	503.335	508.972	702.962	583.444	496.747	578.976	532.66	564.976	583.569	593.226	671.915
ENSMUSG00000020520	933.491	1051.08	1326.66	841.444	897.711	900.41	676.084	753.66	855.668	1192.22	1119.18	1260.65	1064.76	961.759	927.883
ENSMUSG00000094810	0	0	0	0	0	0	0	0	0	0	0	0	0	0	0
ENSMUSG00000091867	0	0	0	0	0	0	0	0	0	0	0	0	0	0	0
ENSMUSG00000094812	0	0	1.10463	0	0	1.02203	1.03377	2.14108	0	1.80366	0	0	1.0238	0	2.74251
ENSMUSG00000091692	0	0	0	0	0	0	0	0	0	0	0	0	0	0	0
ENSMUSG00000094814	0	0	0	0	0	0	0	0	0	0	0	0	0	0	0
ENSMUSG00000091863	0	0	0	0	0	0	0	0	0	0	0	0	0	0	0
ENSMUSG00000094817	0	0	0	0	0	0	0	0	0	0	0	0	0	0	0
ENSMUSG00000094818	0	0	0	0	0	0	0	0	0	0	0	0	0	0	0
ENSMUSG00000094819	0	0	0	0	0	0	0	0	0	0	0	0	0	0	0
ENSMUSG00000109280	0	0	0	0	0	0	0	0	0	0	0	0	0	0	0
ENSMUSG00000109281	0	0	0	0	0	0	0	0	0	0	0	0	0	0	0
ENSMUSG00000109282	43.0127	25.0817	11.0463	20.2216	19.2849	18.3966	18.6078	14.9876	21.0567	15.3311	20.5198	20.582	23.5475	25.3837	26.5109
ENSMUSG00000109283	0	0	0	0	4.82122	0	0	0	0	0	0	0	0	0	0
ENSMUSG00000109284	0	0	0	0	0	0	0	0	0	0	0	0	0	0	0
ENSMUSG00000109285	0	0	0	0	0	0	0	0	0	0	0	0	0	0	0
ENSMUSG00000109286	0	0	0	0	0	0	0	0	0	0	0	0	0	0	0
ENSMUSG00000109287	0	0	0	0	0	0	0	0	0	0	0	0	0	0	0
ENSMUSG00000109288	0	0	0	0	0	0	0	0	0	0	0	0	0	0	0
ENSMUSG00000109289	0	0	0	0	0	0	0	0	0	0	0	0	0	0	0
ENSMUSG00000020566	1.1625	4.70283	2.20926	8.98739	3.85698	3.0661	0	7.49378	2.87137	3.60733	5.12995	1.0291	6.14283	5.64082	5.48502
ENSMUSG00000052062	0	2.35141	0	2.24685	0	0	9.3039	10.7054	5.74274	0	0	0	0	0	0
ENSMUSG00000099526	0	0	0	0	0	0	0	0	0	0	0	0	0	0	0
ENSMUSG00000013643	0	0	0	0	0	0	0	0	0	0	0	0	0	0	0
ENSMUSG00000013646	177.863	176.356	155.753	177.501	213.098	186.01	206.753	219.461	222.053	147.9	211.183	162.598	177.118	201.189	176.435
ENSMUSG00000066867	6.97503	5.48663	0	3.37027	0	1.02203	0	0	7.65699	0	1.70998	0	1.0238	5.64082	0.91417
ENSMUSG00000057612	0	0	0	0	0	0	0	0	0	0	0	0	0	0	0
ENSMUSG00000025584	126.713	156.761	129.242	116.836	126.316	140.018	256.374	269.776	292.88	162.33	173.563	175.976	241.618	284.861	263.281
ENSMUSG00000057615	0	0	0	0	0	0	0	0	0	0	0	0	0	0	0
ENSMUSG00000057614	0	0	0	1.12342	1.92849	4.08813	0	5.3527	0	0	0	0	0	0.940136	0
ENSMUSG00000028718	22.0876	43.8931	19.8833	74.146	89.6747	88.9168	464.161	476.39	448.891	34.2696	35.0547	16.4656	29.6903	12.2218	14.6267
ENSMUSG00000028719	1839.08	1656.96	2390.42	3321.96	3277.46	3212.25	4437.96	4519.82	4264.94	2109.38	2264.87	2316.51	2239.06	2195.22	2342.1
ENSMUSG00000088366	0	0.783805	0	0	0	0	0	0	0	0	0	0	0	0	0
ENSMUSG00000087994	0	0	0	0	0	0	0	0	0	0	0	0	0	0	0
ENSMUSG00000028710	570.79	461.661	552.315	456.11	474.408	444.584	440.385	468.896	437.405	521.258	416.381	538.22	468.903	489.811	482.682
ENSMUSG00000025582	0	0	0	0	0.964244	0	0	0	0	0	0	0	0	0	0
ENSMUSG00000028712	0	0	0	0	0	0	0	0	0	0	4.27496	0	1.0238	0	0
ENSMUSG00000028713	0	0	0	0	0	0	0	0	0	0	0	0	1.0238	0	0
ENSMUSG00000028715	0	0	0	0	0	0	0	0	0	0	0	0	0	0	0
ENSMUSG00000028716	0	0	0	2.24685	0	1.02203	0	0	0	0.901831	0.854992	0	0	0	0
ENSMUSG00000028717	3.48751	3.13522	2.20926	0	0	0	0	0	0	0	2.56497	0	5.11902	0.940136	0.91417
ENSMUSG00000102168	0	0	0	0	0	0	0	0	0	0	0	0	0	0	0
ENSMUSG00000102169	0	0	0	0	0	0	0	0	0	0	0	0	0	0	0
ENSMUSG00000102160	0	0	0	0	0	0	0	0	0	0	0.854992	0	0	0	0
ENSMUSG00000102162	0	3.13522	1.10463	2.24685	2.89273	5.11016	5.16883	1.07054	4.78562	3.60733	1.70998	2.0582	1.0238	0	4.57085
ENSMUSG00000102163	0	0	0	0	0	0	0	0	0	0	0	0	0	0	0
ENSMUSG00000102164	0	0	0	0	0	0	0	0	0	0	0	0	0	0	0
ENSMUSG00000102166	0	0	0	0	0	0	0	1.07054	0	0	0	0	0	0	0
ENSMUSG00000102167	0	0	0	0	0	0	0	0	0	0	0	0	0	0	0
ENSMUSG00000039176	284.814	333.117	262.902	170.76	240.097	199.296	220.192	254.788	180.896	321.954	334.302	338.574	299.975	337.509	359.269
ENSMUSG00000039174	0	0	0	0	0	0	0	0	0	0	0	0	0	0	0
ENSMUSG00000052396	0	0	0	1.12342	0	0	0	0	0	0	0	0	0	0	0
ENSMUSG00000087993	0	0	0	0	0	0	0	0	0	0	0	0	0	0	0
ENSMUSG00000052392	0	0	0	0	0	0	0	0	0	0	0	0	0	0	0
ENSMUSG00000087992	1.1625	0	0	0	1.92849	0	2.06753	0	1.91425	0	0	0	5.11902	0	0
ENSMUSG00000039178	131.363	81.5157	132.556	53.9243	42.4267	57.2338	42.3844	28.9046	18.1853	68.5392	85.4992	79.2407	70.6425	75.2109	63.9919
ENSMUSG00000039179	1.1625	2.35141	1.10463	1.12342	0	0	0	0	0	1.80366	0	1.0291	1.0238	3.76054	0
ENSMUSG00000092889	4.65002	2.35141	0	3.37027	6.74971	2.04406	2.06753	1.07054	1.91425	1.80366	5.12995	6.1746	2.04761	0	3.65668
ENSMUSG00000092888	0	0	0	0	0	0	0	0	0	0	0	0	0	0	0
ENSMUSG00000092880	0	0	0	0	0	0	0	0	0	0	0	0	0	0	0
ENSMUSG00000092885	0	0	0	0	0	0	0	0	0	0	0	0	0	0	0
ENSMUSG00000092887	23.2501	33.7036	8.83704	15.7279	10.6067	23.5067	9.3039	2.14108	14.3569	18.0366	11.1149	16.4656	10.238	11.2816	40.2235
ENSMUSG00000067627	0	0	0	0	0	0	0	0	0	0	0	0	0	0	0
ENSMUSG00000067629	32.5501	39.1902	26.5111	5.61712	16.3921	10.2203	12.4052	12.8465	11.4855	9.01831	9.40491	9.26191	18.4285	2.82041	10.0559
ENSMUSG00000025090	0	0	0	0	0	0	0	0	0	0	0	0	0	0	0
ENSMUSG00000025091	2.32501	0.783805	0	0	0	0	0	0	0	0	0	0	0	0	0
ENSMUSG00000025092	3.48751	2.35141	1.10463	0	0	0	0	5.3527	0	0	0	0	0	0	0
ENSMUSG00000070315	332.476	296.278	163.485	384.211	316.272	348.513	403.169	331.867	293.837	250.709	353.112	224.344	345.022	377.935	276.079
ENSMUSG00000021737	910.241	949.971	1179.75	1087.47	1155.16	1083.35	1175.39	1212.92	1047.09	934.297	1073.87	1134.07	1023.8	999.364	979.077
ENSMUSG00000065178	0	0	0	0	0	0	0	0	0	0	0	0	0	0	0
ENSMUSG00000021731	269.701	267.277	427.492	278.609	286.38	258.574	283.252	258	369.45	253.415	275.307	274.77	284.618	255.717	300.762
ENSMUSG00000021730	0	0	0	0	0	0	0	1.07054	0	0.901831	0	1.0291	0	0.940136	0
ENSMUSG00000021733	1041.6	702.289	978.702	3997.14	4347.78	4171.93	3931.42	4022.02	3304.95	1735.12	1782.66	1678.46	2331.2	2164.19	2114.48
ENSMUSG00000103445	29.0626	41.5416	27.6158	47.1838	38.5698	32.705	41.3507	39.61	22.971	77.5575	54.7195	67.9206	46.0712	64.8694	68.5628
ENSMUSG00000065173	0	0	0	0	0	0	0	0	0	0	0	0	0	0	0
ENSMUSG00000021738	1894.88	1872.51	1981.71	1615.48	1759.75	1661.82	1769.81	1798.51	1482.58	1695.44	1403.04	1650.68	1684.16	1774.04	1825.6
ENSMUSG00000070311	0	0	0	0	0	0	0	0	0	0	0	0	0	0	0
ENSMUSG00000035873	0	0	0	6.74054	9.64244	7.15422	2.06753	2.14108	1.91425	11.7238	11.9699	11.3201	21.4999	5.64082	11.8842
ENSMUSG00000022583	0	0	0	0	1.92849	0	0	0	0	0	0	0	0	0	0
ENSMUSG00000106269	4.65002	1.56761	0	0	6.74971	5.11016	2.06753	0	6.69986	0.901831	0.854992	2.0582	0	4.70068	2.74251
ENSMUSG00000106268	0	0	0	0	0	0	0	0	0	0	0	0	0	0	0
ENSMUSG00000035877	1727.48	1476.69	1093.58	1253.74	1206.27	1269.36	1461.75	1315.69	1317.96	1361.77	1473.15	1347.09	1750.71	1947.96	1890.5
ENSMUSG00000070313	0	0	0	0	0	0	0	0	0	0	0	0	0	0	0
ENSMUSG00000035875	16.2751	21.1627	14.3602	7.86396	17.3564	10.2203	18.6078	17.1286	16.2711	13.5275	23.0848	9.26191	33.7856	23.5034	21.9401
ENSMUSG00000106263	0	0	0	0	0	0	0	0	0	0	0	0	0	0	0
ENSMUSG00000106262	13.9501	11.7571	13.2556	29.209	18.3206	8.17625	14.4727	16.0581	10.5284	14.4293	25.6497	5.1455	5.11902	12.2218	29.2535
ENSMUSG00000106261	10.4625	2.35141	6.62778	0	6.74971	1.02203	2.06753	5.3527	9.57123	9.92014	4.27496	9.26191	9.21424	9.40136	15.5409
ENSMUSG00000106260	0	0	0	0	0	0	1.03377	0	0	0	0	0	0	0	0
ENSMUSG00000106267	0	0	0	0	0	0	0	0	0	0	0	0	0	0	0.91417
ENSMUSG00000106266	0	0	0	0	0	0	0	0	0	0	0	0	0	0.940136	0
ENSMUSG00000106265	0	0	0	1.12342	0	0	0	1.07054	0	0	0	0	0	0	0
ENSMUSG00000106264	0	0	0	0	0	0	0	0	0	0	0	0	0	0	0
ENSMUSG00000022580	0	0	0	0	0	0	0	8.56432	6.69986	0	0	0	0	0	0
ENSMUSG00000045178	0	0	0	0	0	0	0	0	0	0	0	0	0	0	0
ENSMUSG00000022586	27.9001	29.7846	18.7787	15.7279	9.64244	33.727	16.5403	19.2697	27.7566	35.1714	20.5198	20.582	27.6427	22.5633	30.1676
ENSMUSG00000064677	0	0	0	0	0	0	0	0	0	0	0	0	0	0	0
ENSMUSG00000020038	632.403	583.151	771.032	1039.17	1270.87	1014.88	1235.35	1377.78	1107.39	498.713	519.835	518.667	632.711	695.701	732.251
ENSMUSG00000086725	55.8002	67.4072	55.2315	44.9369	33.7485	37.8152	70.2962	61.0207	62.213	67.6373	38.4746	65.8624	51.1902	57.3483	55.7644
ENSMUSG00000086724	0	0	0	0	0	0	0	0	0	0	0	0	0	0	0
ENSMUSG00000086727	0	0	0	0	0	0	0	0	0	0	0	0	0	0	0
ENSMUSG00000086726	0	0	0	0	0	0	0	0	0	0	0	0	0	0.940136	0
ENSMUSG00000086721	1.1625	0	0	0	0	5.11016	1.03377	0	1.91425	0.901831	0.854992	1.0291	0	0	5.48502
ENSMUSG00000086720	0	0	0	0	0	0	0	0	0	0	0	0	0	0	0
ENSMUSG00000086722	0	0	0	0	0	0	0	0	0	0	0	0	0	0	0
ENSMUSG00000086729	0	0	0	0	0	0	0	0	0	0	0	0	0	0	0
ENSMUSG00000086728	98.8129	107.381	56.3361	71.8991	65.5686	71.5422	74.4312	79.2199	55.5132	107.318	119.699	123.492	133.095	141.961	120.671
ENSMUSG00000022885	3800.23	3729.34	5378.44	134.811	170.671	155.349	14.4727	16.0581	13.3997	136.177	127.394	161.569	54.2616	60.1687	66.7344
ENSMUSG00000076757	431.289	74.4614	587.663	237.042	294.094	236.089	364.92	302.963	350.307	241.691	151.334	172.889	329.665	375.114	285.221
ENSMUSG00000022836	3.48751	3.13522	4.41852	1.12342	0	7.15422	2.06753	5.3527	0	2.70549	3.41997	0	4.09522	0	1.82834
ENSMUSG00000076755	52.3127	2.35141	50.813	33.7027	37.6055	28.6169	18.6078	25.6929	36.3707	32.4659	14.5349	23.6693	23.5475	23.5034	18.2834
ENSMUSG00000076754	70.9128	7.83805	102.731	128.07	115.709	166.591	160.234	172.357	146.44	88.3795	82.9342	53.5132	125.928	115.637	99.6446
ENSMUSG00000022833	81.3753	97.1918	82.8473	80.8865	40.4982	54.1677	50.6546	54.5975	53.5989	55.0117	87.2091	87.4735	90.0948	114.697	70.3911
ENSMUSG00000076752	739.353	97.1918	910.215	1018.95	945.923	952.534	1405.92	1258.95	1546.71	513.142	508.72	448.688	981.829	1110.3	872.119
ENSMUSG00000022831	662.628	741.479	934.517	1462.7	1359.58	1327.62	1570.29	1744.98	1946.79	1110.15	1158.51	1128.92	1159.97	1177.99	1032.1
ENSMUSG00000076750	2.32501	0	0	3.37027	1.92849	0	1.03377	0	0.957123	0.901831	0.854992	0	0	5.64082	0
ENSMUSG00000076759	0	1.56761	0	0	0	0	0	0	0	0	0	0	0	0	0
ENSMUSG00000076758	0	0	0	0	0	0	0	0	0	0	0	0	0	0	0
ENSMUSG00000039824	22.0876	31.3522	11.0463	21.345	22.1776	31.683	44.452	58.8797	84.2269	13.5275	20.5198	26.7566	22.5237	35.7252	15.5409
ENSMUSG00000039826	139.501	204.573	108.254	222.438	296.987	331.138	277.05	254.788	281.394	219.145	247.948	266.537	239.57	191.788	188.319
ENSMUSG00000086098	0	0	0	0	0	0	0	0	0	0	0	0	0	0	0
ENSMUSG00000086097	0	0	0	0	0	0	0	0	0	0	0	0	0	0	0
ENSMUSG00000086096	0	0	0	0	0	0	0	0	0	0	0	0	0	0	0
ENSMUSG00000086095	0	0	0	0	0	0	0	0	0	0	0	0	0	0	0
ENSMUSG00000039828	380.139	420.119	474.991	346.014	364.484	305.588	365.953	387.535	392.421	376.965	402.701	460.008	300.999	453.145	439.716
ENSMUSG00000086092	0	0	0	1.12342	0	0	0	0	0	0	0	0	0	0	0
ENSMUSG00000086090	0	0	0	0	0	1.02203	0	0	0	2.70549	0	0	0	1.88027	0
ENSMUSG00000051671	153.451	114.435	165.695	147.168	159.1	165.569	160.234	178.78	224.924	130.766	151.334	144.074	156.642	137.26	115.185
ENSMUSG00000068487	6.97503	7.05424	3.31389	0	4.82122	0	1.03377	2.14108	1.91425	5.41099	11.9699	5.1455	9.21424	1.88027	5.48502
ENSMUSG00000084688	0	0.783805	0	0	0	0	0	0	0	0	0	0	0	0	0
ENSMUSG00000070348	53.4752	58.0015	51.9176	24.7153	42.4267	36.7931	28.9455	19.2697	33.4993	68.5392	17.0998	49.3968	48.1188	52.6476	34.7385
ENSMUSG00000020069	1228.77	1288.57	883.704	683.042	701.97	618.329	767.055	655.17	537.903	918.966	886.626	934.423	966.472	1052.95	975.42
ENSMUSG00000095100	0	0	0	0	0	0	0	0	0	0	0	0	0	0	0
ENSMUSG00000070342	0	0	1.10463	0	0	0	0	0	0	0	0	0	0	0	0
ENSMUSG00000070343	220.876	252.385	412.027	271.869	275.774	241.2	225.361	260.141	298.622	345.401	372.776	369.447	300.999	246.316	223.058
ENSMUSG00000020061	0	0	0	0	0	0	2.06753	2.14108	1.91425	0	0	0	0	0	0
ENSMUSG00000063632	0	0	0	0	0	0	0	0	0	0	0	0	0	0	0
ENSMUSG00000020067	0	1.56761	0	0	0	0	0	0	0	0	0	1.0291	0	0	0
ENSMUSG00000020064	1298.52	1308.17	1144.4	1671.65	1833.99	1807.97	1753.27	1847.75	1342.84	1272.48	1422.71	1473.67	1323.78	1313.37	1437.08
ENSMUSG00000070345	4.65002	7.05424	3.31389	3.37027	1.92849	0	2.06753	2.14108	3.82849	0	2.56497	1.0291	8.19044	6.58095	4.57085
ENSMUSG00000009075	5.81252	10.9733	3.31389	5.61712	5.78546	8.17625	13.439	17.1286	8.61411	8.11648	11.1149	16.4656	5.11902	5.64082	6.39919
ENSMUSG00000052942	13.9501	7.05424	32.0343	4.49369	11.5709	8.17625	3.1013	3.21162	0.957123	8.11648	17.0998	6.1746	26.6189	4.70068	6.39919
ENSMUSG00000109308	0	0	0	0	0	0	0	0	0	0	0	0	0	0	0
ENSMUSG00000030968	0	0	0	0	0	0	0	0	0	0	0	0	0	0	0
ENSMUSG00000090907	0	0	0	0	0	0	0	0	0	0	0	0	0	0	0
ENSMUSG00000030963	0	0	0	0	0	0	0	0	0	0	0	0	0	0	0
ENSMUSG00000030960	263.889	256.304	264.007	343.768	348.092	359.755	307.029	329.726	320.636	251.611	248.803	290.206	282.57	274.52	339.157
ENSMUSG00000030966	1231.09	1328.55	1859.09	1298.68	1404.9	1489.1	1117.5	1105.87	1019.34	948.727	962.721	932.365	980.805	998.424	994.617
ENSMUSG00000030967	889.316	824.563	830.682	751.57	692.327	711.334	791.865	944.216	667.115	710.643	666.893	687.439	736.116	757.75	708.482
ENSMUSG00000030965	460.352	486.743	483.828	384.211	516.835	400.636	544.795	516	391.463	395.904	347.982	402.378	440.236	455.966	438.802
ENSMUSG00000070699	109.275	139.517	101.626	105.602	112.817	108.335	97.1741	114.548	128.255	75.7538	104.309	89.5318	116.714	98.7143	107.872
ENSMUSG00000052949	90.6754	148.139	256.274	328.04	346.164	374.064	173.673	214.108	237.367	379.671	355.677	340.632	275.403	284.861	272.423
ENSMUSG00000070695	0	0	0	0	0	0	0	0	0	0	0.854992	0	0	0	0
ENSMUSG00000004105	46.5002	39.1902	49.7084	5.61712	5.78546	4.08813	6.2026	3.21162	4.78562	3.60733	6.83993	5.1455	12.2857	15.0422	6.39919
ENSMUSG00000070697	1414.77	1372.44	2007.11	1548.08	1607.39	1522.83	1423.5	1749.26	1455.78	1420.38	1397.91	1695.96	1443.56	1325.59	1346.57
ENSMUSG00000070690	0	0	0	0	0.964244	0	0	0	5.74274	0	0	0	0	0	0.91417
ENSMUSG00000070691	2023.92	2151.54	2885.29	2625.44	2856.09	2740.07	3648.16	3917.1	4683.2	3141.08	2809.5	3126.41	3129.77	3278.25	2965.57
ENSMUSG00000070692	17.4376	16.4599	32.0343	20.2216	20.2491	11.2423	11.3714	10.7054	22.0138	23.4476	35.9096	32.9312	23.5475	16.9224	27.4251
ENSMUSG00000004100	126.713	194.384	153.544	89.8739	81.9607	53.1457	38.2494	59.9502	71.7843	208.323	226.573	158.481	131.047	141.02	127.984
ENSMUSG00000096434	0	3.13522	0	4.49369	0.964244	1.02203	6.2026	0	0.957123	6.31282	0	1.0291	1.0238	3.76054	1.82834
ENSMUSG00000096435	0	0	0	0	0	0	0	0	0	0	0	0	0	0	0
ENSMUSG00000096436	0	0	0	0	0	0	0	0	0	0	0	0	0	0	0
ENSMUSG00000096437	0	0	0	0	0	0	0	0	0	0	0	0	0	0	0.91417
ENSMUSG00000096430	0	0	0	0	0	0	0	0	0	0	0	0	0	0	0
ENSMUSG00000096431	0	0	0	0	0	0	0	0	0	0	0	0	0	0	0
ENSMUSG00000096432	0	0	0	0	0	0	0	0	0	0	0	0	0	0	0
ENSMUSG00000096433	265.051	191.248	259.588	165.143	195.742	176.812	210.888	217.319	151.225	222.752	212.038	188.325	162.785	178.626	181.92
ENSMUSG00000033703	76.7253	65.8396	50.813	62.9117	65.5686	61.3219	85.8027	65.3029	70.8271	97.3978	88.9191	84.3862	106.476	122.218	98.7304
ENSMUSG00000033701	363.864	323.711	400.981	415.667	451.266	360.777	368.021	386.465	402.949	376.064	379.616	484.706	418.736	400.498	365.668
ENSMUSG00000033707	126.713	170.086	172.322	95.491	129.209	106.291	69.2624	82.4315	103.369	215.538	187.243	187.296	139.237	181.446	117.014
ENSMUSG00000033706	144.151	188.897	198.833	70.7757	94.4959	93.0049	47.5533	62.0913	64.1273	235.378	231.703	195.529	202.713	189.907	195.632
ENSMUSG00000033705	61.6128	58.7854	56.3361	90.9973	83.8892	83.8066	96.1403	96.3485	55.5132	74.852	104.309	104.968	99.3091	163.584	112.443
ENSMUSG00000037469	0	0	0	0	0	0	0	0	0	0	0	0	0	0	0
ENSMUSG00000037466	54.6377	90.1375	51.9176	201.093	246.846	209.517	85.8027	147.734	142.611	137.98	123.974	162.598	111.595	115.637	117.014
ENSMUSG00000037465	158.101	179.491	251.856	601.032	614.223	431.297	656.442	739.743	637.444	473.461	642.099	528.958	535.45	510.494	524.734
ENSMUSG00000037463	12.7876	9.40566	23.1972	87.627	85.8177	71.5422	28.9455	28.9046	25.8423	26.1531	32.4897	33.9603	42.9998	27.2639	31.996
ENSMUSG00000037461	630.078	817.508	648.418	714.497	767.538	725.643	754.65	790.058	707.314	523.964	632.694	594.82	464.807	598.867	534.79
ENSMUSG00000104138	3.48751	3.13522	0	1.12342	4.82122	2.04406	5.16883	3.21162	0	0.901831	0	1.0291	7.16663	2.82041	2.74251
ENSMUSG00000088938	0	0	0	0	0	0	0	0	0	0	0	0	0	0	0
ENSMUSG00000104131	0	0	0	0	0	0	0	0	0	0	0	0	0	0	0
ENSMUSG00000104130	0	0	0	0	0	0	0	0	0	0	0	0	0	0	0
ENSMUSG00000104133	0	0	0	0	0	0	0	0	0	0	0	0	0	0	0
ENSMUSG00000104132	0	0	0	0	0	0	0	0	0	0	0	0	0	0	0
ENSMUSG00000104135	0	3.91902	0	2.24685	0	3.0661	0	2.14108	4.78562	5.41099	1.70998	0	0	0.940136	0.91417
ENSMUSG00000104134	0	0	0	0	0	0	0	0	0	0	0	0	0	0	0
ENSMUSG00000104137	0	0	0	0	0	0	0	0	0	0	0	0	0	0	0
ENSMUSG00000104136	51.1502	46.2445	13.2556	25.8387	29.8916	31.683	21.7091	14.9876	18.1853	14.4293	30.7797	30.873	39.9284	33.8449	41.1377
ENSMUSG00000098480	2.32501	4.70283	0	0	2.89273	0	1.03377	0	0	1.80366	3.41997	5.1455	4.09522	0.940136	2.74251
ENSMUSG00000001120	48.8252	57.2177	45.2898	3.37027	14.4637	2.04406	7.23637	17.1286	3.82849	21.644	18.8098	18.5238	18.4285	8.46122	17.3692
ENSMUSG00000027927	0	0	0	0	0	0	0	0	0	0	0	0	0	0	0
ENSMUSG00000027925	0	0	0	0	0	0	0	0	0	0	0	0	0	0	0
ENSMUSG00000027923	0	0	0	0	0	0	0	0	0	0	0	0	0	0	0
ENSMUSG00000031709	9.30004	2.35141	23.1972	0	0.964244	0	1.03377	4.28216	3.82849	5.41099	0	9.26191	1.0238	0	2.74251
ENSMUSG00000031708	1625.18	1658.53	2282.17	2372.67	2130.98	2330.23	1977.6	2267.4	3207.32	2027.32	1772.4	1822.54	1909.4	1683.78	1516.61
ENSMUSG00000031706	699.828	721.1	631.848	542.614	600.724	528.39	437.283	487.095	492.919	673.668	591.654	533.074	511.902	568.782	533.876
ENSMUSG00000031701	2101.81	2023.78	2750.53	2506.36	2456.89	2467.18	2127.49	2392.66	1934.35	2113.89	2365.76	2457.49	2050.68	2089.92	2258
ENSMUSG00000031700	6.97503	1.56761	13.2556	0	6.74971	12.2644	2.06753	4.28216	2.87137	5.41099	3.41997	16.4656	11.2619	5.64082	7.31336
ENSMUSG00000031703	1328.74	1064.41	1844.73	1773.89	1691.28	1662.85	1776.01	1703.23	1873.09	1181.4	1212.38	1152.59	1351.42	1287.99	1247.84
ENSMUSG00000098086	0	0	0	0	0	0	0	0	0	0	0	0	0	0	0
ENSMUSG00000003458	868.391	975.053	1072.6	1358.22	1206.27	1228.48	1292.21	1321.05	1676.88	1240.92	1232.9	1191.7	1245.97	1209.01	1091.52
ENSMUSG00000071568	0	0	1.10463	0	1.92849	0	0	2.14108	0	0	0.854992	0	1.0238	0.940136	0
ENSMUSG00000023004	3410.79	3398.58	5778.32	1534.6	1531.22	1540.2	2243.27	2809.1	2856.06	2938.17	3175.44	3117.15	2382.39	2407.69	2603.56
ENSMUSG00000071567	0	0	0	0	0	0	0	0	0	0	0	0	0	0	0
ENSMUSG00000071561	0	0	0	0	0	0	0	0	0	0	0	0	0	0	0
ENSMUSG00000023000	0	0	0	1.12342	11.5709	8.17625	0	0	0	0.901831	0	0	0	2.82041	13.7126
ENSMUSG00000072188	0	0	0	0	0	0	0	0	0	0	0	0	0	0	0
ENSMUSG00000071562	0	0	0	0	0	0	0	0	0	0	0	0	0	0	0
ENSMUSG00000026032	290.626	240.628	339.121	324.669	385.698	363.843	345.278	377.9	414.434	297.604	336.867	339.603	308.165	332.808	265.109
ENSMUSG00000026031	4761.62	4490.42	4174.4	4937.45	5031.42	5014.09	4485.51	4699.67	3633.24	3366.54	3396.88	3435.14	3679.55	3847.98	4060.75
ENSMUSG00000026037	537.077	467.931	587.663	419.037	393.412	422.099	415.574	434.639	343.607	354.42	347.127	423.989	406.45	445.624	448.858
ENSMUSG00000026036	220.876	241.412	249.646	374.1	267.096	307.632	299.792	295.469	280.437	313.837	336.012	340.632	338.879	328.107	312.646
ENSMUSG00000026035	382.464	420.119	419.759	481.949	501.407	448.672	386.629	462.473	429.748	407.628	358.241	492.939	404.403	320.586	404.063
ENSMUSG00000026034	5564.91	6468.74	3786.67	3642.14	3715.23	3649.68	3615.08	3431.08	2952.73	3963.55	3961.18	4134.93	4595.86	4218.39	5067.25
ENSMUSG00000026039	17.4376	19.5951	17.6741	26.9622	31.82	30.661	138.525	123.112	139.74	5.41099	18.8098	15.4365	25.5951	15.9823	15.5409
ENSMUSG00000087331	1.1625	2.35141	6.62778	3.37027	0.964244	1.02203	0	4.28216	0.957123	9.01831	2.56497	0	4.09522	2.82041	3.65668
ENSMUSG00000097069	16.2751	11.7571	24.3019	7.86396	6.74971	6.13219	2.06753	17.1286	17.2282	12.6256	8.54992	17.4947	9.21424	11.2816	6.39919
ENSMUSG00000087330	0	0	0	0	0	0	0	0	0	0	0	0	0	0	0
ENSMUSG00000034285	165.076	188.113	223.135	179.748	223.705	140.018	140.592	133.817	151.225	171.348	211.183	178.034	145.38	173.925	167.293
ENSMUSG00000000957	3.48751	0.783805	1.10463	0	0.964244	2.04406	8.27014	13.917	11.4855	0	3.41997	1.0291	2.04761	1.88027	7.31336
ENSMUSG00000082125	0	0	0	0	0	0	0	0	0	0	0	0	0	0	0
ENSMUSG00000073633	13.9501	37.6226	23.1972	6.74054	15.4279	7.15422	9.3039	9.63485	22.0138	22.5458	16.2448	26.7566	16.3809	21.6231	10.0559
ENSMUSG00000082292	197.626	154.41	504.816	679.671	683.649	757.326	276.016	384.324	285.223	153.311	177.838	202.733	161.761	138.2	206.603
ENSMUSG00000073631	0	0	0	0	0	0	0	0	0	0	0	0	0	0.940136	0
ENSMUSG00000097349	0	0	0	0	0	0	0	0	0	0	0	0	0	0	0
ENSMUSG00000087335	0	0	0	0	0	0	0	0	0	0	0	0	0	0	0
ENSMUSG00000073639	884.666	721.1	1267.01	1273.96	1159.02	1302.07	1227.08	1348.88	944.681	875.678	944.766	1091.88	1028.92	908.171	1010.16
ENSMUSG00000087334	0	0	0	0	0	0	0	0	0	0	0	0	0	0	0
ENSMUSG00000087337	0	0	0	0	0	0	0	0	0	0	0	0	0	0	0
ENSMUSG00000049553	1204.36	1419.47	1587.35	1149.26	1098.27	1134.46	604.754	697.992	672.858	1483.51	1541.55	1528.21	1179.42	1212.78	1266.13
ENSMUSG00000049551	1.1625	0.783805	0	0	0	0	0	0	0	1.80366	1.70998	0	0	0	1.82834
ENSMUSG00000049550	4448.91	3984.86	5635.82	3172.55	3388.35	2887.24	2505.85	2772.7	2538.29	3579.37	3228.45	3548.34	3877.15	3661.83	3642.06
ENSMUSG00000049556	0	0	0	0	0.964244	0	0	0	0.957123	0	0	0	0	0	0
ENSMUSG00000049555	133.688	275.115	187.787	3.37027	0.964244	4.08813	2.06753	0	0.957123	9.92014	6.83993	8.2328	4.09522	7.52109	3.65668
ENSMUSG00000069678	125.551	136.382	149.125	208.957	182.242	197.252	166.436	159.51	200.996	153.311	192.373	166.714	150.499	117.517	111.529
ENSMUSG00000087338	0	1.56761	0	3.37027	7.71395	2.04406	1.03377	2.14108	1.91425	0	1.70998	0	0	3.76054	0
ENSMUSG00000069670	0	0	0	0	0	0	0	0	0	0	0	0	0	0	0
ENSMUSG00000069584	0	0	0	0	0	0	0	0	0	0	0	0	0	0	0
ENSMUSG00000069582	0	0	0	0	0	0	0	0	0	0	0	0	0	0	0
ENSMUSG00000069583	0	0	0	0	0	0	0	0	0	0	0	0	0	0	0
ENSMUSG00000069581	3.48751	10.9733	4.41852	3.37027	0.964244	2.04406	3.1013	6.42324	1.91425	8.11648	7.69492	18.5238	3.07141	25.3837	0.91417
ENSMUSG00000069588	0	0	0	0	0	0	0	0	0	0	0	0	0	0.940136	0
ENSMUSG00000046269	8.13753	11.7571	14.3602	11.2342	12.5352	6.13219	19.6416	13.917	6.69986	12.6256	21.3748	9.26191	14.3333	5.64082	15.5409
ENSMUSG00000030816	377.814	446.769	497.084	374.1	447.409	404.725	361.818	422.863	378.064	457.228	448.016	468.241	372.665	463.487	413.205
ENSMUSG00000046262	0	0	0	0	0	1.02203	0	0	0	0	0	0	0	0	0
ENSMUSG00000076033	0	0	0	0	0	0	0	0	0	0	0	0	0	0	0
ENSMUSG00000076030	0	0	0	0	0	0	0	0	0	0.901831	0	0	0	0	0
ENSMUSG00000076031	0	0	0	0	0	0	0	0	0	0	0	0	0	0	0
ENSMUSG00000076036	0	0	0	0	0	0	0	0	0	0	0	0	0	0	0
ENSMUSG00000076037	0	0	0	0	0	0	0	0	0	0	0	0	0	0	0
ENSMUSG00000022354	441.752	509.473	736.788	982.996	989.314	968.886	1072.02	1074.82	1278.72	632.184	718.193	752.273	629.64	612.969	539.361
ENSMUSG00000089377	0	0	0	0	0	0	0	0	0	0	0	0	0	0	0
ENSMUSG00000089376	0	0	0	2.24685	0.964244	1.02203	0	0	0	0	0.854992	0	1.0238	0.940136	0.91417
ENSMUSG00000089375	0	0	0	0	0	0	0	0	0	0	0	0	0	0	0
ENSMUSG00000022359	306.901	454.607	402.085	375.223	387.626	332.16	439.351	398.241	431.663	378.769	365.936	417.815	326.594	336.569	293.449
ENSMUSG00000089373	0	0	0	0	0	0	0	0	0	0	0	0	0	0	0
ENSMUSG00000089372	0	0	0	0	0	0	0	0	0	0	0	0	0	0	0
ENSMUSG00000089371	0	0	0	0	0	1.02203	0	0	0	0	0	1.0291	0	0	0
ENSMUSG00000089370	0	0	0	0	0	0	0	0	0	0	0	0	0	0	0
ENSMUSG00000105770	0	0	0	0	0	0	1.03377	0	0	0	0	0	0	0	0
ENSMUSG00000105771	0	0	0	0	0	0	0	0	0	0	0	0	0	0	0
ENSMUSG00000105772	0	0	0	0	0	0	0	0	0	0	0	0	0	0	0
ENSMUSG00000105773	0	1.56761	3.31389	0	0	0	0	0	0	0	0	0	0	0	0
ENSMUSG00000105774	46.5002	29.0008	28.7204	33.7027	28.9273	23.5067	25.8442	19.2697	5.74274	18.9385	13.6799	14.4074	18.4285	18.8027	29.2535
ENSMUSG00000105775	0	1.56761	2.20926	2.24685	0.964244	2.04406	1.03377	1.07054	0.957123	0.901831	0.854992	2.0582	2.04761	1.88027	2.74251
ENSMUSG00000105776	67.4253	47.8121	16.5695	51.6775	34.7128	56.2117	40.3169	34.2573	31.5851	45.9934	68.3993	59.6878	60.4045	58.2884	78.6187
ENSMUSG00000105777	0	0	0	0	0	0	0	0	0	0	0	0	0	0	0
ENSMUSG00000105778	0	0	0	0	0	0	0	0	0	0	0	0	0	0	0
ENSMUSG00000105779	4.65002	0.783805	2.20926	0	1.92849	4.08813	2.06753	4.28216	3.82849	2.70549	1.70998	0	1.0238	0	0.91417
ENSMUSG00000097706	2.32501	4.70283	2.20926	6.74054	0.964244	5.11016	5.16883	1.07054	3.82849	8.11648	3.41997	8.2328	4.09522	10.3415	2.74251
ENSMUSG00000008540	1.1625	0	5.52315	0	0	0	2.06753	2.14108	11.4855	0	0	0	0	0	0.91417
ENSMUSG00000088028	0	0	0	0	0	0	0	0	0	0	0	1.0291	0	0	0
ENSMUSG00000034863	5.81252	23.5141	5.52315	15.7279	15.4279	17.3745	22.7429	28.9046	22.0138	11.7238	15.3898	9.26191	26.6189	39.4857	21.0259
ENSMUSG00000088025	0	0	0	0	0	0	0	0	0	0	0	0	0	0	0
ENSMUSG00000088026	0	0	0	0	0	0	0	0	0	0	0	0	0	0	0
ENSMUSG00000088027	0	0	0	0	0	0	0	0	0	0	0	0	0	0	0
ENSMUSG00000034867	734.703	817.508	683.766	707.757	693.291	646.946	683.32	736.531	705.4	719.661	716.483	756.389	679.806	670.317	697.512
ENSMUSG00000088021	0	0	0	0	0	0	0	0	0	0	0	0	0	0	0
ENSMUSG00000088022	8.13753	10.1895	7.73241	4.49369	9.64244	9.19829	4.13507	14.9876	9.57123	0	4.27496	2.0582	10.238	1.88027	4.57085
ENSMUSG00000037962	1.1625	4.70283	4.41852	3.37027	5.78546	4.08813	0	1.07054	1.91425	6.31282	2.56497	19.5529	1.0238	1.88027	6.39919
ENSMUSG00000037960	63.9378	63.4882	119.3	138.181	131.137	126.732	109.579	115.618	164.625	134.373	133.379	143.045	166.88	112.816	114.271
ENSMUSG00000104191	0	0	0	0	0	0	0	0	0	0	0	0	0	0	0
ENSMUSG00000074345	0	0	0	0	0	1.02203	0	0	0	0	0	0	0	0	0
ENSMUSG00000077633	0	0	0	0	0	0	0	0	0	0	0	0	0	0	0
ENSMUSG00000077630	0	0	0	0	0	0	0	0	0	0	0	0	0	0	0
ENSMUSG00000045799	138.338	167.734	234.182	141.551	134.03	118.556	100.275	140.241	128.255	182.17	186.388	179.064	170.975	134.439	132.555
ENSMUSG00000077635	0	0	0	0	0	0	0	0	0	0	0	0	0	0	0
ENSMUSG00000045795	208.088	203.005	193.31	167.39	220.812	170.679	218.125	192.697	250.766	220.949	257.352	244.926	249.808	235.034	248.654
ENSMUSG00000045794	4.65002	1.56761	0	1.12342	2.89273	2.04406	2.06753	0	0	4.50916	5.12995	8.2328	3.07141	2.82041	0.91417
ENSMUSG00000045797	0	0	0	0	0	0	0	0	0	0	0	0	0	0	0
ENSMUSG00000045790	0	0	0	0	0	0	0	0	0	0	0	0	0	0	0
ENSMUSG00000045792	0	0	0	0	0	0	0	0	0	0	2.56497	0	0	0	0
ENSMUSG00000032204	36.0376	25.0817	48.6037	114.589	103.174	124.688	167.47	170.216	164.625	537.491	432.626	477.503	443.307	376.054	344.642
ENSMUSG00000102201	0	0	0	0	0	0	0	0	0	0	0	0	0	0	0
ENSMUSG00000102200	0	0	0	0	0	0	0	0	0	0	0	0	0	0	0
ENSMUSG00000102203	0	0	0	0	0	0	0	0	0	0	0	0	0	0	0
ENSMUSG00000102202	304.576	274.332	172.322	165.143	129.209	243.244	218.125	201.261	140.697	192.992	206.053	231.548	218.07	268.879	284.307
ENSMUSG00000102205	0	0	0	0	0	0	0	0	0	0	0	0	0	0	0
ENSMUSG00000102204	2.32501	0	0	0	0	0	2.06753	2.14108	0.957123	1.80366	0	2.0582	0	3.76054	0
ENSMUSG00000102207	0	0.783805	1.10463	0	0	0	1.03377	0	0	0	0	0	0	0	0
ENSMUSG00000102206	0	0	0	0	0	0	0	0	0	0	0	0	0	0	0
ENSMUSG00000043569	0	0	0	0	0	0	0	0	1.91425	0	0	0	0	0	0
ENSMUSG00000089959	9.30004	6.27044	6.62778	13.4811	6.74971	11.2423	10.3377	9.63485	3.82849	19.8403	14.5349	9.26191	11.2619	21.6231	15.5409
ENSMUSG00000089958	6.97503	5.48663	4.41852	0	0.964244	1.02203	0	0	0	9.01831	2.56497	3.0873	0	2.82041	2.74251
ENSMUSG00000086942	44.1752	32.9198	20.988	74.146	49.1764	75.6304	69.2624	69.5851	60.2988	50.5026	35.9096	57.6296	36.857	55.468	52.1077
ENSMUSG00000089953	0	0	0	0	0	0	0	0	0	0	0	0	0	0	0
ENSMUSG00000089952	0	2.35141	0	0	0	4.08813	0	0	0	0	0	0	0	0	0
ENSMUSG00000089951	0	0	0	0	0	1.02203	0	0	0	0	0	0	0	0	0
ENSMUSG00000089950	0	0	0	0	0	0	0	0	0	0	0	0	0	0	0
ENSMUSG00000089957	0	0.783805	0	0	0.964244	0	0	0	0	0	0	0	0	0	0
ENSMUSG00000089956	0	0	1.10463	0	0	0	0	0	0	0	0	2.0582	0	0	0
ENSMUSG00000096205	3.48751	1.56761	2.20926	11.2342	11.5709	6.13219	7.23637	3.21162	8.61411	4.50916	3.41997	2.0582	6.14283	2.82041	3.65668
ENSMUSG00000092251	1.1625	0	0	0	0	0	0	0	0	0	2.56497	0	0	0.940136	0
ENSMUSG00000006241	0	0	0	0	0	0	0	0	0	0	0	0	1.0238	0	0
ENSMUSG00000042211	1133.44	1254.09	1321.14	1058.26	1175.41	1084.38	1189.87	1345.67	1035.61	999.229	993.5	1097.02	1015.61	1122.52	1029.36
ENSMUSG00000045246	0	0	0	0	0	0	0	1.07054	0	0	0	0	0	0	0
ENSMUSG00000042213	0	2.35141	2.20926	70.7757	59.7831	44.9694	76.4988	63.1618	38.2849	13.5275	18.8098	20.582	22.5237	11.2816	35.6526
ENSMUSG00000042212	0	0	0	0	0	0	0	0	0	0	0	0	0	0	0
ENSMUSG00000042215	52.3127	63.4882	37.5574	94.3676	34.7128	48.0355	34.1143	51.3859	38.2849	23.4476	68.3993	63.8042	41.976	47.0068	39.3093
ENSMUSG00000042216	0	0	0	0	0	0	0	0	0	0	0	0	0	0	0
ENSMUSG00000042219	0	0	0	0	0	0	0	0	0	0	0	0	0	0	0
ENSMUSG00000090952	16.2751	41.5416	28.7204	20.2216	33.7485	23.5067	24.8104	21.4108	13.3997	29.7604	48.7345	27.7857	26.6189	32.9048	29.2535
ENSMUSG00000045248	145.313	182.626	170.113	149.415	200.563	162.503	181.943	146.664	169.411	191.188	190.663	178.034	133.095	157.003	159.066
ENSMUSG00000030934	418.502	406.795	674.929	419.037	485.979	373.042	528.255	520.282	521.632	499.615	537.79	604.082	494.498	569.722	590.554
ENSMUSG00000032425	268.539	334.685	257.379	355.002	286.38	245.288	272.914	221.602	229.71	292.193	219.733	255.217	275.403	301.784	274.251
ENSMUSG00000032420	144.151	95.6242	125.928	219.068	259.382	228.935	302.894	224.813	261.295	1109.25	1139.7	1123.78	979.781	1002.18	931.54
ENSMUSG00000032423	4570.97	3785.78	5617.04	5341.88	5661.08	5224.63	5165.73	5439.41	4646.83	3888.7	3634.57	3828.25	3705.15	3427.74	3984.87
ENSMUSG00000032422	598.69	598.827	637.372	1396.42	1294.02	1170.23	1022.4	1119.78	966.695	1012.76	1143.98	1104.22	1230.61	1043.55	1143.63
ENSMUSG00000084828	0	2.35141	2.20926	0	0	0	1.03377	0	0	0	1.70998	4.1164	0	3.76054	0
ENSMUSG00000084829	0	0	0	0	0	0	0	0	0	0	0.854992	0	0	0	0
ENSMUSG00000084821	97.6504	83.0833	70.6963	28.0856	37.6055	41.9033	44.452	27.834	34.4564	40.5824	25.6497	48.3677	39.9284	34.785	37.481
ENSMUSG00000084822	1.1625	1.56761	0	0	0	0	1.03377	0	0	0	0	0	0	0	0
ENSMUSG00000084823	0	0	0	0	0	0	0	0	0	0	0	0	0	0	0
ENSMUSG00000084824	1.1625	0	0	1.12342	0.964244	1.02203	0	0	0	0	0	0	1.0238	0	0.91417
ENSMUSG00000084825	0	0	0	0	0	0	0	0	0	0	0	0	0	0	0
ENSMUSG00000084826	148.801	154.41	112.672	243.783	277.702	238.133	453.824	378.971	499.618	202.01	198.358	217.14	278.475	252.897	168.207
ENSMUSG00000031147	0	2.35141	2.20926	2.24685	1.92849	7.15422	2.06753	2.14108	7.65699	9.01831	0	2.0582	1.0238	0.940136	0
ENSMUSG00000083489	0	0	0	1.12342	0	0	0	0	0	0	0.854992	0	0	0	0
ENSMUSG00000029092	4.65002	2.35141	3.31389	0	0.964244	1.02203	0	1.07054	0	8.11648	0	4.1164	5.11902	1.88027	4.57085
ENSMUSG00000079577	0	0	0	0	0	0	0	0	0	0	0	0	0	0	0
ENSMUSG00000031144	4.65002	4.70283	0	6.74054	2.89273	14.3084	20.6753	33.1867	48.8133	0	3.41997	2.0582	5.11902	2.82041	2.74251
ENSMUSG00000031143	0	0	0	0	0	0	0	0	0	0	0	0	0	0	0
ENSMUSG00000079578	0	0	0	0	0	0	0	0	0	0	0	0	0	0	0
ENSMUSG00000079579	0	0	0	0	0	0	0	0	0	0	0	0	0	0	0
ENSMUSG00000044117	0	0	0	0	0.964244	0	2.06753	0	1.91425	0.901831	0	3.0873	1.0238	1.88027	2.74251
ENSMUSG00000034438	1717.02	1701.64	1674.62	985.242	924.71	820.692	705.029	711.909	550.346	836.899	992.645	885.027	1021.76	1018.17	1088.78
ENSMUSG00000090277	2.32501	3.91902	3.31389	5.61712	12.5352	8.17625	5.16883	3.21162	2.87137	21.644	1.70998	1.0291	5.11902	6.58095	3.65668
ENSMUSG00000058099	45.3377	57.2177	29.825	1.12342	1.92849	0	1.03377	7.49378	12.4426	1.80366	0	1.0291	0	0.940136	1.82834
ENSMUSG00000041548	0	0	0	0	0	0	0	0	0	0	0	0	0	0	0
ENSMUSG00000041544	0	0	0	0	0	0	0	0	0	0.901831	0	0	0	0	0
ENSMUSG00000058093	948.604	747.75	1141.08	970.638	931.46	1061.89	986.214	987.037	931.281	665.551	666.893	756.389	800.615	705.102	754.191
ENSMUSG00000041540	233.663	122.274	169.008	24.7153	27.9631	29.6389	107.512	82.4315	70.8271	24.3494	14.5349	18.5238	47.095	56.4082	28.3393
ENSMUSG00000050645	0	0	0	0	0	0	0	0	0	0	0	0	0	0	0
ENSMUSG00000000167	4.65002	3.91902	4.41852	7.86396	9.64244	1.02203	6.2026	4.28216	16.2711	3.60733	6.83993	16.4656	10.238	26.3238	10.0559
ENSMUSG00000050641	0	0	0	0	0	1.02203	0	0	0	0	0	0	0	0	0
ENSMUSG00000050640	0	0	1.10463	0	0	1.02203	3.1013	0	0	4.50916	1.70998	1.0291	2.04761	0.940136	4.57085
ENSMUSG00000024592	134.851	156.761	173.427	190.982	169.707	201.34	136.457	158.44	160.797	177.661	194.938	243.897	188.38	217.171	269.68
ENSMUSG00000092257	0	0.783805	1.10463	1.12342	1.92849	3.0661	2.06753	5.3527	2.87137	1.80366	1.70998	1.0291	1.0238	0.940136	1.82834
ENSMUSG00000024590	136.013	150.49	189.996	367.36	416.553	390.416	652.307	769.718	722.628	208.323	210.328	239.78	219.094	251.956	288.878
ENSMUSG00000000168	1207.84	971.134	1508.92	1231.27	1190.84	1077.22	1260.16	1362.8	1217.46	985.702	960.156	1190.67	1146.66	1064.23	1108.89
ENSMUSG00000024594	426.639	428.741	594.291	729.102	674.006	593.8	750.515	802.905	764.742	576.27	580.539	617.46	677.759	657.155	610.666
ENSMUSG00000104144	0	0	0	0	0	0	0	0	0	0	0	0	0	0	0
ENSMUSG00000104145	91.8379	87.0023	59.65	6.74054	15.4279	16.3525	26.8779	13.917	7.65699	4.50916	4.27496	2.0582	4.09522	4.70068	3.65668
ENSMUSG00000032301	1169.48	1154.54	1498.98	1712.1	1944.88	1726.21	1861.81	1928.04	1760.15	1345.53	1088.4	1277.11	1201.95	995.604	1139.97
ENSMUSG00000075091	0	0	0	0	0	0	0	0	0	0	0	0	0	0	0
ENSMUSG00000075090	0	0	0	0	0	0	0	0	0	0	0	0	0	0	0
ENSMUSG00000075093	0	0	0	0	0	0	0	0	0	0	0	0	0	0	0
ENSMUSG00000075092	0	0	0	0	0	0	0	0	0	0	0	0	0	0	0
ENSMUSG00000075095	0	0	0	0	0	0	0	0	0	0	0	0	0	0	0
ENSMUSG00000075094	0	0	0	0	0	0	0	0	0	0	0	0	0	0	0
ENSMUSG00000075097	0	0	0	0	0	0	0	0	0	0	0	0	0	0	0
ENSMUSG00000075099	0	0	0	0	0	0	0	0	0	0	0	0	0	0	0
ENSMUSG00000057531	106.95	119.138	176.741	180.871	175.492	150.239	202.618	191.627	203.867	124.453	141.929	119.376	141.285	156.063	137.126
ENSMUSG00000096465	0	0	0	0	0	0	0	0	0	0	0	0	0	0	0
ENSMUSG00000032305	140.663	170.086	148.02	202.216	200.563	200.318	131.288	140.241	146.44	211.029	253.933	240.81	196.57	230.333	205.688
ENSMUSG00000041895	12.7876	0.783805	2.20926	2.24685	0	0	7.23637	5.3527	2.87137	3.60733	0.854992	4.1164	1.0238	4.70068	2.74251
ENSMUSG00000092259	0	0	0	0	0	0	0	0	0	0	0	0	0	0	0
ENSMUSG00000041890	4108.29	4154.16	4172.19	3718.53	3663.16	3443.23	3694.68	3782.22	3560.5	3086.07	3064.29	3163.46	3092.91	3088.35	3157.54
ENSMUSG00000041891	489.415	454.607	670.511	568.452	462.837	448.672	533.424	726.896	576.188	638.497	536.935	627.751	564.116	574.423	521.991
ENSMUSG00000096462	0	0	0	0	0	0	0	0	0	0	0	0	0	0	0
ENSMUSG00000083882	0	0	0	0	0	0	0	0	0	0	0	0	0	0	0
ENSMUSG00000083880	0	0	0	0	0	0	0	0	0	0	0	0	0	0	0
ENSMUSG00000083887	0	0.783805	0	1.12342	1.92849	2.04406	1.03377	2.14108	0	0	0	0	2.04761	1.88027	0
ENSMUSG00000083886	0	0	0	0	0	0	0	0	0	0	0	0	0	0	0
ENSMUSG00000083885	9.30004	10.9733	2.20926	5.61712	9.64244	12.2644	11.3714	9.63485	14.3569	18.0366	7.69492	5.1455	5.11902	15.0422	17.3692
ENSMUSG00000083884	0	0	0	0	0	0	0	0	0	0	0	0	0	0	0
ENSMUSG00000083889	2.32501	0	0	0	0.964244	0	0	0	0	0	0	0	0	0	0.91417
ENSMUSG00000083888	0	0	0	0	0	0	0	0	0	0	0	0	0	0	0
ENSMUSG00000047495	0	0	0	0	0	0	0	0	0	0	0	0	0	0	0
ENSMUSG00000047496	0	1.56761	0	11.2342	12.5352	3.0661	3.1013	4.28216	0.957123	0	0	6.1746	12.2857	3.76054	1.82834
ENSMUSG00000047497	0	0	0	0	0	0	0	0	0	0.901831	0	2.0582	0	0	0
ENSMUSG00000056728	0	0	0	0	0	0	0	0	0	0	0	0	0	0	0
ENSMUSG00000051118	0	0	0	0	0	0	0	0	0	0	0	0	0	0	0
ENSMUSG00000027022	0	0	0	0	0	0	0	0	0	0	0	0	1.0238	0	0
ENSMUSG00000051111	72.0753	132.463	43.0806	80.8865	43.391	78.6964	134.39	137.029	174.196	91.9868	147.059	114.23	102.38	141.961	102.387
ENSMUSG00000051116	5.81252	5.48663	11.0463	8.98739	6.74971	4.08813	5.16883	9.63485	8.61411	4.50916	5.12995	8.2328	7.16663	4.70068	2.74251
ENSMUSG00000014837	3.48751	7.83805	2.20926	2.24685	2.89273	5.11016	1.03377	6.42324	3.82849	11.7238	18.8098	10.291	3.07141	4.70068	4.57085
ENSMUSG00000000838	1098.57	970.35	1069.28	1087.47	1162.88	1143.65	1497.93	1539.44	1191.62	762.949	757.523	834.601	887.639	920.393	990.961
ENSMUSG00000066113	0	0	0	0	0	0	0	0	0	4.50916	0	0	0	0	0
ENSMUSG00000000295	227.851	224.952	286.099	244.906	271.917	213.605	202.618	204.473	225.881	257.022	267.612	267.566	266.189	221.872	313.56
ENSMUSG00000066116	4.65002	11.7571	19.8833	5.61712	17.3564	4.08813	3.1013	7.49378	11.4855	10.822	13.6799	12.3492	5.11902	5.64082	13.7126
ENSMUSG00000053528	38.3627	63.4882	37.5574	0	0	0	0	0	0	0	4.27496	1.0291	7.16663	0	0.91417
ENSMUSG00000057455	0	0	0	0	0	0	0	0	0	0	0	0	0	0	0
ENSMUSG00000057454	0	0	0	0	0	0	0	0	0	0	0	0	0	0	0
ENSMUSG00000057457	0	0.783805	0	10.1108	5.78546	6.13219	9.3039	7.49378	2.87137	3.60733	5.12995	3.0873	9.21424	4.70068	1.82834
ENSMUSG00000024261	0	0	0	0	0	0	0	0	0	0	0	0	0	0	0
ENSMUSG00000098829	0	0	0	0	0	0	0	0	0	0	0	0	0	0	0
ENSMUSG00000098828	0	0	0	0	0	0	0	0	0	0	0	0	0	0	0
ENSMUSG00000085060	0	0	0	0	0	0	0	0	0	0	0	0	0	0	0
ENSMUSG00000085067	0	0	0	0	0	0	0	0	0	0	0	0	0	0	0
ENSMUSG00000085066	0	0	0	0	0	0	0	0	0	0	0	0	0	0	0
ENSMUSG00000082288	0	0	0	0	0	0	0	0	0	0	0	0	0	0	0
ENSMUSG00000082289	2.32501	2.35141	4.41852	7.86396	2.89273	3.0661	5.16883	3.21162	2.87137	2.70549	5.12995	5.1455	5.11902	0.940136	2.74251
ENSMUSG00000082286	74.4003	123.841	91.6843	84.2568	80.0322	101.181	72.3637	82.4315	89.9696	107.318	150.479	84.3862	89.071	114.697	97.8162
ENSMUSG00000098820	0	0	1.10463	0	0	0	0	0	0	0	0	0	0	0	0
ENSMUSG00000082284	15.1126	11.7571	20.988	10.1108	20.2491	10.2203	13.439	10.7054	11.4855	2.70549	5.12995	15.4365	9.21424	4.70068	6.39919
ENSMUSG00000082285	0	0	0	0	0	0	0	0	0	0	0	0	0	0	0
ENSMUSG00000098825	5.81252	0.783805	2.20926	3.37027	3.85698	1.02203	3.1013	2.14108	1.91425	5.41099	3.41997	0	0	2.82041	1.82834
ENSMUSG00000082283	0	0.783805	0	1.12342	0	0	0	0	0	0	0	0	0	0	0
ENSMUSG00000082280	0	0	0	0	0	0	0	0	0	0	0	0	0	0	0
ENSMUSG00000082281	0	0	0	0	0	0	0	1.07054	0	0	0	0	0	0	0
ENSMUSG00000080613	0	0	0	0	0	0	0	0	0	0	4.27496	0	0	0	0
ENSMUSG00000079605	0	0	0	0	0	0	0	0	0	0	0	0	0	0	0
ENSMUSG00000080610	4.65002	0.783805	0	2.24685	0	3.0661	5.16883	0	0	13.5275	5.12995	21.6111	6.14283	15.9823	9.1417
ENSMUSG00000080616	0	0	0	0	0	0	0	0	0	0	0	1.0291	0	0	0
ENSMUSG00000080615	0	0	0	0	0	0	0	0	0	0	0	0	0	0	0
ENSMUSG00000085395	0	0	0	0	0	0	0	0	0	0	0	0	1.0238	0	0
ENSMUSG00000085394	0	0	0	0	0	1.02203	0	0	0	0	0	0	0	0	0
ENSMUSG00000085397	0	0	0	0	0	0	0	0	0	0.901831	0	0	0	0	0.91417
ENSMUSG00000085396	59.2877	52.5149	22.0926	146.045	113.781	122.644	184.011	164.863	155.054	86.5758	96.6141	58.6587	100.333	139.14	87.7604
ENSMUSG00000085391	132.526	96.408	43.0806	35.9496	30.8558	47.0135	5.16883	1.07054	8.61411	29.7604	41.8946	33.9603	27.6427	16.9224	30.1676
ENSMUSG00000085390	0	0	0	0	0	0	0	0	0	0	0	0	0	0	0
ENSMUSG00000085393	0	0	0	0	0	0	0	0	0	0	0	0	0	0	0
ENSMUSG00000085399	15.1126	24.2979	14.3602	88.7505	54.9619	66.4321	104.41	90.9958	84.2269	43.2879	61.5594	31.9021	54.2616	75.2109	76.7903
ENSMUSG00000085398	0	0.783805	0	0	0	0	0	0	0	2.70549	0.854992	0	0	1.88027	0
ENSMUSG00000098793	0	0	0	0	0	0	0	0	0	0	0	0	0	0	0
ENSMUSG00000082751	0	0	0	0	0	0	0	0	0	0	0	0	0	0	0
ENSMUSG00000082752	0	0	0	0	0	0	0	0	0	0	0	0	0	0	0
ENSMUSG00000098790	0	0.783805	0	0	0	0	0	0	0	0.901831	0	2.0582	4.09522	0	0
ENSMUSG00000082754	0	0	0	0	0	0	0	0	0	4.50916	0	0	0	2.82041	0
ENSMUSG00000082755	1.1625	3.13522	3.31389	3.37027	1.92849	3.0661	3.1013	1.07054	3.82849	0.901831	5.12995	4.1164	1.0238	0.940136	3.65668
ENSMUSG00000098795	0	0	0	0	0	0	0	0	0	0	0	0	0	0	0
ENSMUSG00000082757	0	0	0	0	0	0	0	0	0	0	0	0	0	0	0
ENSMUSG00000082758	0	0	0	0	0	0	0	0	0	0	0	0	0	0	0
ENSMUSG00000082759	0	0	0	0	0	0	0	0	0	0	0	0	0	0	0
ENSMUSG00000098799	22.0876	1.56761	22.0926	11.2342	3.85698	4.08813	15.5065	3.21162	9.57123	6.31282	9.40491	6.1746	7.16663	9.40136	9.1417
ENSMUSG00000098798	0	0	0	0	0	0	0	0	0	0	0	0	0	0	0
ENSMUSG00000065778	0	0	0	2.24685	0	0	0	0	0.957123	5.41099	0	2.0582	0	0.940136	0
ENSMUSG00000065771	3.48751	2.35141	4.41852	4.49369	3.85698	6.13219	10.3377	4.28216	2.87137	11.7238	15.3898	10.291	6.14283	4.70068	17.3692
ENSMUSG00000065770	0	0	0	0	0	0	0	0	0	0	0	0	0	0	0
ENSMUSG00000065773	2.32501	1.56761	2.20926	5.61712	1.92849	2.04406	1.03377	2.14108	0.957123	6.31282	2.56497	2.0582	8.19044	1.88027	0.91417
ENSMUSG00000089034	0	0	0	0	0	0	0	0	0	0	0	0	0	0	0
ENSMUSG00000089035	0	0	0	0	0	0	0	0	0	0	0	0	0	0	0
ENSMUSG00000089036	0	0	0	0	0	0	0	0	0	0	0	0	0	0	0
ENSMUSG00000089037	0	0	0	0	0	0	0	0	0	0	0	0	0	0	0
ENSMUSG00000089030	0	0	0	0	0	0	0	0	0	0	0	0	0	0	0
ENSMUSG00000089033	0	0	0	0	0	0	0	0	0	0	0	0	0	0	0
ENSMUSG00000089038	0	0	0	0	0	0	0	0	0	0	0	0	0	0	0
ENSMUSG00000089039	0	0	0	0	0	0	0	0	0	0	0	0	0	0	0
ENSMUSG00000106069	0	0	0	0	0	0	0	0	0	0	0	0	0	0	0
ENSMUSG00000057182	0	0.783805	0	0	0	0	0	0	0.957123	0	0	0	0	0	0
ENSMUSG00000057181	377.814	398.173	417.55	394.322	405.947	379.174	478.634	376.83	412.52	426.566	446.306	386.942	347.07	417.42	319.045
ENSMUSG00000106061	15.1126	16.4599	7.73241	4.49369	14.4637	13.2864	23.7766	10.7054	11.4855	30.6623	22.2298	2.0582	2.04761	27.2639	20.1118
ENSMUSG00000106060	0	0	0	0	0	0	0	0	0	0	0	0	0	0	0
ENSMUSG00000106063	5.81252	6.27044	0	0	0	6.13219	4.13507	3.21162	0.957123	0	0	0	0	0	0
ENSMUSG00000106062	0	0	0	0	0	0	0	0	0.957123	0	0	0	0	0.940136	2.74251
ENSMUSG00000106065	0	0	0	0	0	0	0	0	0	0	0	0	0	0	0
ENSMUSG00000106064	0	0	0	0	0	0	0	0	0	0	0	0	0	0	0.91417
ENSMUSG00000106067	4.65002	1.56761	1.10463	2.24685	0	0	2.06753	2.14108	0.957123	0.901831	0	1.0291	1.0238	1.88027	1.82834
ENSMUSG00000106066	0	0	0	0	0	0	0	0	0	0	0	0	0	0	0
ENSMUSG00000061469	0	0	0	0	0	0	0	0	0	0	0	0	0	0	0
ENSMUSG00000094745	0	0	0	0	0	0	0	0	0	0	0	0	0	0	0
ENSMUSG00000094746	0	0	0	0	0	0	0	0	0	0	0	0	0	0	0
ENSMUSG00000094747	0	0	0	0	0	0	0	0	0	0	0	0	0	0	0
ENSMUSG00000094740	0	0	0	0	0	0	0	0	0	0	0	0	0	0	0
ENSMUSG00000094741	0	0	0	0	0	0	0	0	0	0	0	0	0	0	0
ENSMUSG00000094743	0	0	0	0	0	0	0	0	0	0	0	0	0	0	0
ENSMUSG00000061461	181.351	266.494	272.844	343.768	342.307	275.949	300.826	331.867	327.336	233.574	312.927	287.119	290.761	315.886	279.736
ENSMUSG00000061462	1.1625	2.35141	6.62778	1.12342	1.92849	3.0661	5.16883	10.7054	1.91425	7.21465	7.69492	6.1746	5.11902	17.8626	4.57085
ENSMUSG00000094748	0	0	0	0	0	0	0	0	0	0	0	0	0	0	0
ENSMUSG00000093918	0	0	0	0	0	0	0	0	0	0	0	0	0	0	0
ENSMUSG00000093919	0	0	0	0	0.964244	0	1.03377	0	0	0	0	0	0	0	0
ENSMUSG00000093914	0	0	0	0	0	0	0	0	0	0	0	0	0	0	0
ENSMUSG00000093915	0	0	0	0	0	0	0	0	0	0	0	0	0	0	0
ENSMUSG00000093916	0	0	0	0	0	0	0	0	0	0	0	0	0	0	0
ENSMUSG00000093917	0	0	0	0	0	0	0	0	0	0	0	0	0	0	0
ENSMUSG00000093910	0	0.783805	0	1.12342	0	1.02203	0	0	0	5.41099	0.854992	1.0291	0	0	0
ENSMUSG00000093912	0	1.56761	0	2.24685	0	0	0	0	0	0	1.70998	1.0291	1.0238	0.940136	0
ENSMUSG00000093913	0	0	0	0	0	0	0	0	0	0	0	0	0	0	0
ENSMUSG00000016528	352.239	323.711	532.432	672.931	563.118	663.299	582.011	696.921	743.685	501.418	471.955	557.773	487.331	504.853	500.051
ENSMUSG00000016529	0	0	3.31389	0	0	0	0	0	2.87137	0	0	0	0	0	0
ENSMUSG00000016526	1.1625	3.91902	0	24.7153	26.9988	20.4406	14.4727	14.9876	7.65699	25.2513	17.9548	17.4947	25.5951	31.9646	17.3692
ENSMUSG00000105557	0	0	0	0	0	0	0	0	0	0	0	0	0	0	0
ENSMUSG00000016524	0	0	0	0	0	0	0	0	0	0	0	0	0	0	0
ENSMUSG00000016520	954.416	671.721	1233.87	1790.74	1724.07	1648.54	1917.64	1991.2	1912.33	1458.26	1358.58	1428.39	1545.95	1357.56	1387.71
ENSMUSG00000081221	3.48751	4.70283	4.41852	5.61712	17.3564	16.3525	5.16883	11.7759	12.4426	12.6256	11.1149	13.3783	9.21424	7.52109	7.31336
ENSMUSG00000081220	0	0	0	0	0	0	1.03377	1.07054	0	0	0	0	0	0	0
ENSMUSG00000081223	0	3.13522	1.10463	1.12342	0	2.04406	0	1.07054	0	0.901831	0	0	0	1.88027	0.91417
ENSMUSG00000081222	0	0	0	0	0	0	0	0	0	0	0	0	0	0	0
ENSMUSG00000081225	0	0	0	0	0	0	0	0	0	0	0	0	0	0	0
ENSMUSG00000081224	0	0	0	0	0	0	0	0	0	0	0	0	0	0	0
ENSMUSG00000081227	0	0.783805	2.20926	2.24685	0.964244	2.04406	1.03377	0	2.87137	0.901831	0	0	0	0	0
ENSMUSG00000081226	0	1.56761	0	1.12342	0.964244	1.02203	0	1.07054	3.82849	0	0.854992	0	0	0	0
ENSMUSG00000081229	0	0	0	0	0	0	1.03377	0	0	0	0	0	0	0	0
ENSMUSG00000081228	5.81252	8.62185	7.73241	2.24685	6.74971	3.0661	6.2026	9.63485	3.82849	6.31282	5.98494	13.3783	5.11902	7.52109	7.31336
ENSMUSG00000085931	0	0	1.10463	0	0	0	0	0	0	0	0	0	0	0	0
ENSMUSG00000085933	0	0	0	0	0	0	0	0	0	0	0	0	0	0	0
ENSMUSG00000085932	2.32501	3.13522	0	13.4811	4.82122	3.0661	5.16883	8.56432	7.65699	0	6.83993	11.3201	2.04761	14.102	10.97
ENSMUSG00000085934	0	0	0	0	0	0	0	0	0	0	0	0	0	0	0
ENSMUSG00000085937	0	0	0	0	0	0	0	0	0	0	0	0	0	0	0
ENSMUSG00000085936	15.1126	12.5409	5.52315	0	0	0	0	0	0.957123	0	0	1.0291	0	0	0
ENSMUSG00000053600	219.713	202.222	279.471	223.561	283.488	275.949	227.429	222.672	194.296	187.581	247.948	229.489	213.975	226.573	240.427
ENSMUSG00000085938	0	0	0	0	0	0	0	0	2.87137	1.80366	0	0	0	0	1.82834
ENSMUSG00000092385	0	0	0	0	0	0	0	0	0	0	0	0	0	0	0
ENSMUSG00000053603	1.1625	5.48663	4.41852	3.37027	0	1.02203	2.06753	1.07054	1.91425	3.60733	5.12995	8.2328	6.14283	4.70068	6.39919
ENSMUSG00000053604	246.451	215.546	398.771	324.669	381.841	345.447	258.442	352.207	366.578	333.678	336.012	307.701	277.451	307.424	281.565
ENSMUSG00000091215	0	0	0	0	0	0	0	0	0	0	0	0	0	0	0
ENSMUSG00000083579	11.625	8.62185	2.20926	6.74054	6.74971	6.13219	2.06753	6.42324	11.4855	2.70549	15.3898	4.1164	2.04761	2.82041	5.48502
ENSMUSG00000091216	0	0	0	0	0	0	0	0	0	0	0	0	0	0	0
ENSMUSG00000091212	0	0	0	0	0	0	0	0	0	0	0	0	0	0	0
ENSMUSG00000083573	0	0.783805	1.10463	1.12342	0.964244	0	0	1.07054	0.957123	0	0	0	0	0.940136	0
ENSMUSG00000083572	1.1625	0	0	0	0	0	0	0	0	0	0	0	0	0	0
ENSMUSG00000083570	0	0	1.10463	0	0	0	0	0	0	0	0	0	0	0	0
ENSMUSG00000083577	0	0	0	0	0	0	0	0	0	0	0	0	0	0	0
ENSMUSG00000083576	0	0	0	0	0	0	0	0	0	2.70549	0	0	0	0	0
ENSMUSG00000083574	0	0	0	0	0	0	0	0	0	0	0	0	0	0	0
ENSMUSG00000102453	0	0	0	0	0	0	0	0	0	0	0	0	0	0	0
ENSMUSG00000061947	0	0	0	0	0	0	0	0	4.78562	0	0	0	0	0	0
ENSMUSG00000032083	0	0	0	0	0	0	0	0	0	0.901831	0	0	0	0	0
ENSMUSG00000009350	0	0	0	0	0	0	0	0	0	0	0	0	0	0.940136	0
ENSMUSG00000099049	0	0	0	0	0	0	0	0	0	0	0	0	0	0	0
ENSMUSG00000036139	0	0	0	0	3.85698	2.04406	1.03377	6.42324	4.78562	0	0	0	1.0238	1.88027	0.91417
ENSMUSG00000036138	456.864	546.312	378.888	521.269	488.872	401.659	420.743	489.237	491.004	455.425	458.276	466.183	497.569	524.596	470.798
ENSMUSG00000099041	0	0.783805	0	0	0	0	0	0	0	0	0	0	0	0	0
ENSMUSG00000099042	0	0	0	0	0	0	0	0	0	0	0	0	0	0	0
ENSMUSG00000099043	2.32501	0	0	3.37027	0.964244	7.15422	0	0	0.957123	1.80366	0.854992	4.1164	3.07141	8.46122	4.57085
ENSMUSG00000099045	6.97503	10.1895	7.73241	2.24685	0.964244	2.04406	2.06753	2.14108	0.957123	4.50916	4.27496	5.1455	12.2857	6.58095	0.91417
ENSMUSG00000036131	19.7626	39.974	3.31389	14.6045	6.74971	15.3305	21.7091	11.7759	10.5284	22.5458	35.0547	28.8148	35.8332	41.366	55.7644
ENSMUSG00000099047	0	0	0	0	0	1.02203	0	0	0.957123	0	0.854992	0	0	2.82041	0
ENSMUSG00000095056	0	0	0	0	0	0	0	0	0	0	0	0	0	0	0
ENSMUSG00000054379	0	0	0	0	0	0	0	0	0	0	0	0	0	0	0
ENSMUSG00000100057	0	0	0	0	0	0	0	0	0	0	0	0	0	0	0
ENSMUSG00000107002	69.7503	71.3262	141.393	110.096	168.743	109.357	128.187	129.535	189.51	146.999	130.814	118.347	124.904	104.355	85.0179
ENSMUSG00000100055	0	0	0	0	0	0	0	0	0	0	0	0	0	0	0
ENSMUSG00000107004	0	0	0	0	0	0	1.03377	0	0	0	0	0	0	0	0
ENSMUSG00000100053	0	0	0	0	0	0	0	1.07054	0	0	0	0	0	0	0
ENSMUSG00000107006	0	0.783805	1.10463	0	0	0	1.03377	0	3.82849	0	0	0	1.0238	0.940136	0.91417
ENSMUSG00000100051	0	0	0	0	0	0	0	0	0	0	0	0	0	0	0
ENSMUSG00000107008	0	0	0	0	0	0	0	0	0	0	0	0	0	0	0
ENSMUSG00000107009	91.8379	79.1643	51.9176	93.2442	90.6389	134.908	125.086	83.5021	86.1411	95.5941	94.0491	71.0079	88.0472	102.475	134.383
ENSMUSG00000078302	0	0	0	0	0	0	0	0	0	0	0	1.0291	0	0	0
ENSMUSG00000100058	0	0	0	0	0	0	0	0	0	0	0	0	0	0	0
ENSMUSG00000100059	0	0	0	0	0	0	0	0	0	0	0	0	0	0	0
ENSMUSG00000051934	17.4376	14.1085	24.3019	56.1712	40.4982	38.8372	37.2156	79.2199	49.7704	24.3494	21.3748	44.2513	65.5235	94.9537	76.7903
ENSMUSG00000086761	0	0	0	0	0	0	0	0	0	0	0	0	0	0	0
ENSMUSG00000051936	0	0.783805	0	0	1.92849	0	0	0	0	0	0	0	0	0	0
ENSMUSG00000096638	0	0	0	0	0	0	0	0	0	0	0	0	0	0	0
ENSMUSG00000096639	0	0	0	0	0	0	0	0	0	0	0	0	0	0	0
ENSMUSG00000096632	1.1625	0	0	0	0	0	0	0	0	0	0	0	0	0	0
ENSMUSG00000096633	2.32501	6.27044	1.10463	0	0.964244	7.15422	3.1013	0	0	9.92014	5.12995	4.1164	4.09522	9.40136	5.48502
ENSMUSG00000096630	0	0	0	0	0	0	0	0	0	0	0	0	0	0	0
ENSMUSG00000096631	0	0	0	0	0	0	0	0	0	0	0	0	0	0	0
ENSMUSG00000096634	0	0	0	0	0	0	0	0	0	0	0	0	0	0	0
ENSMUSG00000096635	1.1625	0	0	0	0	0	0	1.07054	0	0	0	0	0	0.940136	0
ENSMUSG00000037669	941.629	729.722	1059.34	1026.81	953.637	940.269	1157.82	1270.73	1256.7	1004.64	919.971	974.558	1037.11	1085.86	1011.07
ENSMUSG00000097329	4.65002	0	0	4.49369	2.89273	1.02203	3.1013	1.07054	0.957123	0	1.70998	0	4.09522	5.64082	4.57085
ENSMUSG00000097328	0	0	0	2.24685	0	1.02203	0	0	0	0	0	0	0	0.940136	0.91417
ENSMUSG00000037664	1.1625	0.783805	3.31389	1.12342	0	2.04406	4.13507	0	0	4.50916	3.41997	7.2037	6.14283	6.58095	6.39919
ENSMUSG00000097326	0	0	0	0	0	0	0	0	0	0	0	0	0	0	0
ENSMUSG00000097325	0	1.56761	1.10463	1.12342	2.89273	4.08813	2.06753	4.28216	2.87137	2.70549	1.70998	3.0873	3.07141	4.70068	3.65668
ENSMUSG00000097324	0	0	0	0	0	0	0	0	0	0	0	0	0	0	0
ENSMUSG00000037660	0	0	0	0	0.964244	0	2.06753	0	0.957123	0.901831	0	1.0291	2.04761	0.940136	0
ENSMUSG00000037661	136.013	109.733	102.731	675.178	586.26	660.233	625.429	583.444	707.314	491.498	488.2	531.016	556.95	573.483	506.45
ENSMUSG00000097321	258.076	224.952	226.449	396.569	358.699	422.099	430.047	372.548	423.049	366.144	337.722	340.632	406.45	444.684	400.407
ENSMUSG00000097320	45.3377	28.217	18.7787	26.9622	14.4637	20.4406	7.23637	6.42324	22.971	32.4659	17.0998	26.7566	24.5713	18.8027	21.9401
ENSMUSG00000092748	1.1625	0.783805	1.10463	0	0	0	0	0	0	0	0.854992	0	0	0	0
ENSMUSG00000068663	470.814	446.769	466.154	420.16	452.23	430.275	455.891	482.813	459.419	468.05	454.001	463.095	555.926	479.469	516.506
ENSMUSG00000092743	0	0	0	0	0	0	0	0	0	0	0	0	0	0	0
ENSMUSG00000092741	0	0	0	0	0	0	0	0	0	0	0.854992	0	0	0.940136	0
ENSMUSG00000092746	0	0	0	0	0	0	0	1.07054	0.957123	0	0	0	0	0	0
ENSMUSG00000092747	0	0	0	0	0	0	0	0	0	0	0	0	0	0	0
ENSMUSG00000092745	0	0	0	0	0	0	0	0	0	0	0	0	0	0	0
ENSMUSG00000098014	0	0	0	0	0	0	0	0	0	0	0	0	0	0	0
ENSMUSG00000096988	20.9251	21.9465	12.1509	7.86396	7.71395	15.3305	5.16883	5.3527	23.9281	11.7238	26.5047	30.873	23.5475	25.3837	17.3692
ENSMUSG00000094576	0	0	0	0	0	0	0	0	0	0	0	0	0	0	0
ENSMUSG00000096984	0	0	0	0	0	0	0	0	0	0	0	0	0	0	0
ENSMUSG00000096986	9.30004	14.1085	23.1972	10.1108	8.6782	9.19829	17.574	4.28216	0.957123	19.8403	3.41997	8.2328	8.19044	7.52109	14.6267
ENSMUSG00000096987	0	0.783805	0	0	0	0	1.03377	0	0	0.901831	0.854992	0	1.0238	0.940136	0
ENSMUSG00000096980	56.9627	45.4607	74.0102	59.5414	65.5686	43.9474	55.8234	74.9378	66.9986	40.5824	44.4596	49.3968	60.4045	33.8449	41.1377
ENSMUSG00000096981	19.7626	58.0015	54.1269	62.9117	66.5328	28.6169	34.1143	46.0332	54.556	45.0916	64.9794	56.6005	55.2855	49.8272	49.3652
ENSMUSG00000096982	0	0	0	0	0	0	0	0	0	0	0	0	0	0	0
ENSMUSG00000096983	17.4376	14.1085	4.41852	10.1108	4.82122	6.13219	1.03377	5.3527	2.87137	8.11648	6.83993	24.6984	19.4523	3.76054	1.82834
ENSMUSG00000039716	1.1625	3.91902	0	3.37027	5.78546	3.0661	6.2026	11.7759	9.57123	4.50916	5.12995	2.0582	2.04761	7.52109	5.48502
ENSMUSG00000039717	0	0	0	0	0	0	0	0	0	0	0	0	2.04761	0	0
ENSMUSG00000039714	0	0.783805	0	0	0	0	0	0	0	1.80366	3.41997	0	0	0.940136	0
ENSMUSG00000039715	12.7876	14.8923	3.31389	3.37027	9.64244	3.0661	11.3714	7.49378	18.1853	23.4476	16.2448	20.582	34.8094	16.9224	21.9401
ENSMUSG00000039713	25.5751	13.3247	6.62778	43.8135	31.82	52.1236	70.2962	79.2199	91.8838	41.4842	29.9247	25.7275	36.857	49.8272	31.996
ENSMUSG00000039710	0	0	0	0	0	0	0	0	0	0	0	0	0	0	0
ENSMUSG00000090674	77.8878	62.7044	29.825	62.9117	81.9607	82.7846	69.2624	88.8548	50.7275	68.5392	80.3692	71.0079	85.9996	87.4326	94.1596
ENSMUSG00000090675	0	0	0	0	0	0	0	0	0	0	0	0	0	0	0
ENSMUSG00000101093	0	0	0	0	0	0	0	0	0	0	0	0	0	0	0
ENSMUSG00000101092	0	0	0	0	0	0	0	0	0	0	0	0	0	0	0
ENSMUSG00000101095	0	0	0	0	0	0	0	0	0	0	0	0	0	0	0
ENSMUSG00000090671	0	0	0	0	0	0	0	0	0	0	0	0	0	0	0
ENSMUSG00000101097	0	0	0	0	0	0	0	0	0	0	0	0	0	0	0
ENSMUSG00000098011	0	0	0	0	0	0	0	0	0	0	0	0	0	0	0
ENSMUSG00000098012	0	0	0	0	0	0	0	0	0	0	0	0	0	0	0
ENSMUSG00000094570	0	0	0	0	0	0	0	0	0	0	0	0	0	0	0
ENSMUSG00000015478	37.2002	27.4332	30.9296	35.9496	38.5698	53.1457	39.2831	41.751	54.556	51.4044	53.0095	54.5423	49.1426	43.2463	41.1377
ENSMUSG00000023243	0	1.56761	4.41852	669.56	627.723	591.756	657.476	950.639	905.439	486.087	430.916	523.812	436.141	500.152	500.965
ENSMUSG00000023247	0	0.783805	0	0	0.964244	0	0	0	0.957123	0.901831	1.70998	2.0582	0	0	4.57085
ENSMUSG00000067047	0	0	0	0	0	0	0	0	0	0	0	0	0	0	0
ENSMUSG00000015766	0	1.56761	13.2556	16.8514	19.2849	22.4847	27.9117	35.3278	23.9281	38.7787	17.0998	15.4365	8.19044	29.1442	36.5668
ENSMUSG00000092294	0	0	0	0	0	0	0	0	0	0	0	0	0	0	0
ENSMUSG00000092295	0	0	0	0	0	0	0	0	0	0	0	0	0	0	0
ENSMUSG00000023249	363.864	444.417	468.363	269.622	251.668	248.354	179.875	187.344	199.082	255.218	223.153	250.071	192.475	240.675	191.976
ENSMUSG00000092297	0	0	0	0	0	0	0	0	0	0	0	0	0	0	0
ENSMUSG00000092290	0	0	0	0	0	0	0	0	0	0	0	0	0	0	0
ENSMUSG00000019433	52.3127	79.9481	67.3824	85.3802	62.6759	39.8592	59.9585	78.1494	91.8838	111.827	95.7591	110.114	68.5949	78.9714	57.5927
ENSMUSG00000081471	0	0	0	0	0	0	0	0	0	0	0	0	0	0	0
ENSMUSG00000063994	0	0	0	0	0	0	0	0	0	0	0	0	0	0	0
ENSMUSG00000056043	3.48751	2.35141	7.73241	7.86396	3.85698	2.04406	4.13507	6.42324	13.3997	9.92014	1.70998	0	9.21424	12.2218	15.5409
ENSMUSG00000031543	1.1625	5.48663	1.10463	17.9748	10.6067	11.2423	24.8104	14.9876	36.3707	16.233	22.2298	28.8148	35.8332	33.8449	24.6826
ENSMUSG00000050323	62.7753	84.6509	23.1972	41.5667	47.248	43.9474	34.1143	23.5519	34.4564	59.5209	81.2242	73.0661	57.3331	43.2463	70.3911
ENSMUSG00000000440	0	3.13522	2.20926	1.12342	0	0	2.06753	1.07054	13.3997	0	0	2.0582	1.0238	0.940136	3.65668
ENSMUSG00000000441	633.565	690.532	435.224	610.019	649.9	631.616	616.125	634.83	528.332	619.558	511.285	641.13	554.902	628.011	655.46
ENSMUSG00000055134	0	0.783805	0	0	0	0	0	0	0	0	0	0	0	0	0
ENSMUSG00000031546	452.214	415.416	537.955	535.873	512.014	608.109	447.621	566.315	513.018	512.24	567.714	586.587	549.783	468.188	519.249
ENSMUSG00000031545	238.313	278.251	304.878	314.559	308.558	310.698	247.07	316.88	288.094	331.874	353.967	339.603	251.856	245.375	270.594
ENSMUSG00000055137	3.48751	3.13522	5.52315	0	0.964244	0	1.03377	0	0.957123	0.901831	0	2.0582	0	0	1.82834
ENSMUSG00000055138	0	0	0	0	0	0	0	0	0	0	0	0	0	0	0
ENSMUSG00000031549	0	0	0	0	0	0	0	0	0	0	0	0	0	0	0
ENSMUSG00000031548	0	0	1.10463	0	0	1.02203	0	0	0	1.80366	2.56497	0	1.0238	0	0
ENSMUSG00000003402	254.589	326.847	402.085	430.271	382.805	381.218	346.312	377.9	391.463	452.719	426.641	449.717	372.665	386.396	326.359
ENSMUSG00000106849	0	0	0	0	0	0	0	0	0	0	0	0	0	0	0
ENSMUSG00000106843	0	0	0	0	0	0	0	0	0	0	0	0	0	0	0
ENSMUSG00000097582	0	0	0	0	0	0	0	0	0	0	0	0	0	0	0
ENSMUSG00000106841	0	0	0	0	0	0	0	0	0	0	0	0	0	0	0
ENSMUSG00000106840	0	0	0	0	0	0	0	0	0	0	0	0	0	0	0
ENSMUSG00000106847	540.565	445.201	811.903	204.463	185.135	192.142	102.343	112.407	214.396	864.856	918.261	921.045	992.067	1105.6	953.48
ENSMUSG00000106846	0	0.783805	0	0	0	0	0	0	0	0	0	0	0	0	0
ENSMUSG00000106845	0	0	0	0	0	0	0	0	0	0	0	0	0	0	0
ENSMUSG00000097584	0	0	0	0	0	0	0	0	0	0	0.854992	1.0291	0	0	0
ENSMUSG00000062175	30.2251	42.3255	32.0343	49.4306	29.8916	32.705	42.3844	39.61	42.1134	39.6806	35.9096	21.6111	44.0236	46.0667	48.451
ENSMUSG00000091989	3.48751	2.35141	0	5.61712	0	0	0	2.14108	1.91425	0	3.41997	2.0582	1.0238	0	0.91417
ENSMUSG00000025979	1481.03	1250.95	1523.29	1648.06	1717.32	1798.78	1769.81	1713.93	1639.55	1231	1146.54	1229.78	1354.49	1272	1395.94
ENSMUSG00000025978	129.038	90.1375	128.137	48.3072	53.0334	34.7491	46.5195	36.3983	39.2421	119.042	104.309	98.7937	125.928	69.5701	84.1037
ENSMUSG00000025977	210.413	141.085	160.171	28.0856	20.2491	38.8372	20.6753	8.56432	17.2282	30.6623	32.4897	42.1931	35.8332	16.9224	35.6526
ENSMUSG00000091987	0	0	0	0	0	0	0	0	0	0	0	0	0	0	0
ENSMUSG00000091980	0	0	0	0	0	0	0	0	0	0	0	0	0	0	0
ENSMUSG00000091983	0	0	0	0	0	0	1.03377	0	0	0	0	0	0	0	1.82834
ENSMUSG00000097737	77.8878	76.0291	60.7547	129.194	113.781	84.8286	101.309	85.6432	91.8838	68.5392	105.164	89.5318	106.476	82.732	111.529
ENSMUSG00000056445	8.13753	2.35141	6.62778	0	0	0	0	0	0	3.60733	0	0	0	0	0
ENSMUSG00000021400	456.864	499.284	685.975	534.75	555.404	502.84	485.87	527.776	418.263	488.793	596.784	524.841	646.021	488.871	523.82
ENSMUSG00000021087	3.48751	3.13522	2.20926	0	0	0	0	2.14108	0.957123	0	0	0	1.0238	0	0
ENSMUSG00000021086	1.1625	1.56761	1.10463	1.12342	0	0	0	2.14108	0	0.901831	0	0	2.04761	0	0
ENSMUSG00000021081	0	0	0	0	0	0	0	0	0	0	0	0	0	0	0
ENSMUSG00000022191	662.628	587.07	664.987	524.639	575.654	543.721	554.099	488.166	489.09	481.578	546.34	470.299	544.664	600.747	538.446
ENSMUSG00000090584	311.551	314.306	108.254	67.4054	60.7474	76.6524	37.2156	10.7054	20.0996	60.4227	76.9492	71.0079	83.952	85.5524	137.126
ENSMUSG00000090585	0	0	0	0	0	0	0	0	0	0	0	0	0	0	0
ENSMUSG00000022194	58.1252	84.6509	17.6741	30.3324	38.5698	37.8152	50.6546	40.6805	35.4136	44.1897	48.7345	61.746	81.9044	77.0911	68.5628
ENSMUSG00000093168	1.1625	4.70283	1.10463	2.24685	0.964244	1.02203	1.03377	0	2.87137	1.80366	0.854992	0	2.04761	1.88027	0
ENSMUSG00000090581	0	0	0	0	0	0	0	0	0	0	0	0	0	0	0
ENSMUSG00000022199	1.1625	5.48663	0	0	0	1.02203	0	0	0	3.60733	1.70998	2.0582	0	3.76054	1.82834
ENSMUSG00000093167	0	0	0	0	0	0	0	0	0	0	0	0	0	0	0
ENSMUSG00000093161	0	0	0	0	0	0	0	0	0	0	0	0	0	0	0
ENSMUSG00000093160	0	0	0	0	0	0	0	0	0	0	0	0	0	0	0
ENSMUSG00000093163	0	0	0	0	0	0	0	0	0	0	0	0	0	0	0
ENSMUSG00000090589	0	0	0	0	0	0	0	0	0	0	0	0	0	0	0
ENSMUSG00000105576	0	0	0	0	0	0	0	0	0	0	0	0	0	0	0
ENSMUSG00000105577	0	0	0	0	0	0	0	0	0	0	0	0	0	0	0
ENSMUSG00000105574	0	0	0	0	0	0	0	0	0	0	0	0	0	0	0
ENSMUSG00000105575	0	0	0	0	0	0	0	0	0	0	0	0	0	0	0
ENSMUSG00000105572	227.851	201.438	72.9056	104.478	107.031	113.446	164.369	135.959	94.7552	98.2996	153.898	107.026	132.071	129.739	141.696
ENSMUSG00000105573	0	0	0	0	0	0	0	0	0	0	0	0	0	0	0
ENSMUSG00000105570	0	0	0	1.12342	0.964244	1.02203	3.1013	0	1.91425	0.901831	0.854992	0	2.04761	0.940136	0.91417
ENSMUSG00000105571	0	0	0	0	0	0	0	0	0	0	0	0	0	0	0
ENSMUSG00000105578	1.1625	0	0	0	0.964244	0	0	0	0	0	0	0	0	0	0
ENSMUSG00000105579	0	0	0	0	0	0	0	0	0	0	0	0	0	0	0
ENSMUSG00000103938	0	0	0	0	0	0	0	0	0	0	0	0	0	0	0
ENSMUSG00000103939	0	0	0	0	0	0	0	0	0	0	0	0	0	0	0
ENSMUSG00000103930	0	0.783805	0	2.24685	0	0	0	0	0	0.901831	3.41997	0	2.04761	0	0.91417
ENSMUSG00000103931	0	0	0	0	0	0	0	0	0	0	0	0	0	0	0
ENSMUSG00000103932	0	0	0	0	0	0	0	0	0	0	0	0	0	0	0
ENSMUSG00000103933	3.48751	6.27044	11.0463	6.74054	7.71395	6.13219	4.13507	4.28216	5.74274	6.31282	4.27496	5.1455	7.16663	1.88027	4.57085
ENSMUSG00000103934	0	0	0	0	0	0	0	0	0	0	0	0	0	0	0
ENSMUSG00000103935	0	0	0	0	0	0	0	0	0	0	0	0	0	0	0
ENSMUSG00000103936	0	0	0	0	0	0	0	0	0	0	0	0	0	0	0
ENSMUSG00000097739	0	0	0	0	1.92849	0	1.03377	0	0	0	0	0	4.09522	0	0.91417
ENSMUSG00000030204	1127.63	1062.84	1648.11	1251.49	1249.66	1198.84	1271.53	1310.34	1442.38	1204.85	1168.77	1191.7	1165.09	1106.54	1066.84
ENSMUSG00000029678	0	0	0	0	0	0	0	0	0	0	0	0	0	0	0
ENSMUSG00000029679	0	0	0	0	0	0	0	0	0	0	0	0	0	0	0
ENSMUSG00000029670	530.102	511.824	734.579	501.047	524.549	508.972	511.715	592.008	612.559	554.626	583.959	539.249	489.379	468.188	491.824
ENSMUSG00000029671	25.5751	20.3789	8.83704	15.7279	11.5709	18.3966	11.3714	12.8465	30.6279	16.233	14.5349	33.9603	15.3571	13.1619	43.8802
ENSMUSG00000029672	1665.87	1717.32	2492.05	1817.7	1911.13	1847.83	1054.44	1341.39	980.094	1140.82	1373.12	1378.99	1241.88	1332.17	1358.46
ENSMUSG00000029673	41.8502	87.7861	20.988	0	0	0	0	0	0	0	0	0	0	0	0
ENSMUSG00000029674	302.251	322.928	220.926	216.821	236.24	223.825	272.914	261.212	316.808	302.113	283.857	259.333	255.951	291.442	223.058
ENSMUSG00000029675	0	0	0	0	0	0	0	0	0	0	0	0	0	0	0
ENSMUSG00000029676	1537.99	1189.82	1169.8	1244.75	1171.56	1111.97	1386.28	1106.94	1121.75	1089.41	1045.65	961.18	1211.16	1202.43	1218.59
ENSMUSG00000038148	0	0	0	0	0	0	0	0	0	0	0	0	0	0	0
ENSMUSG00000038145	1172.97	1173.36	1288	1182.97	1120.45	1140.59	955.201	1136.91	987.751	899.126	969.56	959.122	960.329	984.322	1035.76
ENSMUSG00000038146	0	2.35141	4.41852	2.24685	0	0	197.449	187.344	352.221	3.60733	0	0	8.19044	37.6054	9.1417
ENSMUSG00000038147	3887.42	3391.52	2789.19	3930.86	3993.9	4012.5	5212.25	4955.53	4914.83	2975.14	3083.1	2833.11	3171.75	3141.93	3393.4
ENSMUSG00000038141	127.876	190.465	111.568	130.317	97.3886	109.357	93.039	118.83	115.812	131.667	142.784	184.209	163.809	159.823	148.096
ENSMUSG00000038143	0	6.27044	0	0	0	0	0	1.07054	0	0	0	0	0	0	0
ENSMUSG00000072847	119.738	110.516	89.475	57.2946	67.4971	60.2999	98.2079	97.4191	83.2697	72.1465	51.2995	66.8915	99.3091	76.151	83.1895
ENSMUSG00000072845	0	0	0	0	0	0	0	0	0	0	0	0	0	0	0
ENSMUSG00000072844	68.5878	28.217	44.1852	23.5919	9.64244	2.04406	15.5065	13.917	9.57123	13.5275	24.7948	28.8148	26.6189	25.3837	23.7684
ENSMUSG00000072849	0	0	0	0	0	0	0	0	0	0	0	0	0	0	0
ENSMUSG00000028109	0	3.13522	1.10463	0	0	0	0	0	0	0.901831	0	3.0873	0	0	0.91417
ENSMUSG00000028108	94.1629	76.8129	79.5334	24.7153	20.2491	24.5288	21.7091	25.6929	14.3569	27.0549	20.5198	14.4074	16.3809	34.785	30.1676
ENSMUSG00000025359	180.188	309.603	120.405	105.602	130.173	111.401	56.8572	65.3029	61.2559	138.882	167.578	174.947	126.952	122.218	158.151
ENSMUSG00000025358	112.763	111.3	120.405	67.4054	74.2468	85.8507	159.2	190.556	214.396	53.208	26.5047	49.3968	77.8092	69.5701	66.7344
ENSMUSG00000028101	58.1252	61.1368	49.7084	78.6396	110.888	90.9608	136.457	173.427	194.296	92.8886	101.744	82.328	107.499	158.883	110.615
ENSMUSG00000028100	18.6001	14.8923	4.41852	47.1838	25.0703	26.5728	45.4857	54.5975	50.7275	52.3062	42.7496	36.0185	46.0712	68.6299	38.3952
ENSMUSG00000025351	10.4625	8.62185	2.20926	6.74054	8.6782	13.2864	18.6078	6.42324	6.69986	14.4293	9.40491	8.2328	4.09522	4.70068	7.31336
ENSMUSG00000028102	186.001	215.546	371.156	301.078	299.88	337.27	250.172	275.129	367.535	258.826	249.658	261.392	259.023	246.316	207.517
ENSMUSG00000025357	10485.8	11849.6	12333.2	7951.59	7531.71	6924.27	3829.07	4141.92	3964.4	6316.43	6059.33	6691.21	6047.61	5664.32	5648.66
ENSMUSG00000028104	49.9877	64.272	56.3361	37.073	40.4982	56.2117	56.8572	50.3154	60.2988	72.1465	62.4144	47.3386	64.4997	56.4082	44.7944
ENSMUSG00000028107	308.064	427.957	261.797	194.352	226.597	220.759	154.031	165.934	148.354	299.408	286.422	297.41	385.974	313.065	287.964
ENSMUSG00000028106	4544.23	3908.05	4963.1	3910.64	3923.51	3553.6	4135.07	4027.37	4120.42	3604.62	3178	3456.75	3578.2	3622.34	3455.56
ENSMUSG00000109091	0	0	0	0	0	0	0	0	0	0	0	0	0	0	0
ENSMUSG00000109090	72.0753	50.1635	39.7667	62.9117	41.4625	34.7491	40.3169	31.0456	28.7137	49.6007	76.9492	45.2804	28.6665	56.4082	80.447
ENSMUSG00000109093	0	0	0	0	0	0	0	0	0	0	0	0	0	0	0
ENSMUSG00000109092	0	0	0	0	0	0	0	0	0	0	0	0	0	0	0
ENSMUSG00000109095	0	0	0	0	0	0	0	0	0	0	0	0	0	0	0
ENSMUSG00000109094	0	0	0	0	0	0	0	0	0	0	0	0	0	0	0
ENSMUSG00000109097	0	0	0	0	0	0	0	0	0	0	0	0	0	0	0
ENSMUSG00000109096	1686.79	1599.75	731.265	752.694	769.467	954.578	474.499	421.793	377.107	899.126	939.636	804.757	655.235	540.578	1129.91
ENSMUSG00000109099	0	0	0	0	0	0	0	0	0	0	0	0	0	0	0
ENSMUSG00000109098	0	0	0	0	0	0	0	0	0	0	0	0	0	0	0
ENSMUSG00000093508	0	0	0	0	0	0	0	0	0	0	0	0	0	0	0
ENSMUSG00000106670	0	0	0	0	0	0	0	0	0	0	0	0	0	0	0
ENSMUSG00000062826	0	0	0	0	0	0	0	0	0	0	0	0	0	0	0
ENSMUSG00000062822	709.128	835.536	662.778	690.905	726.076	634.682	711.232	692.639	668.072	624.067	660.054	548.511	584.592	513.314	576.842
ENSMUSG00000085817	0	0	0	0	0	0	0	0	0	0	0.854992	0	0	0	0
ENSMUSG00000106673	0	0	0	0	0	0	0	0	0	0	0	0	0	0	0
ENSMUSG00000049957	249.939	251.601	255.17	148.292	135.958	120.6	119.917	168.075	105.284	209.225	193.228	254.188	180.19	187.087	176.435
ENSMUSG00000085812	3.48751	7.83805	11.0463	6.74054	4.82122	7.15422	8.27014	1.07054	7.65699	9.01831	11.1149	8.2328	6.14283	7.52109	3.65668
ENSMUSG00000049950	80.2128	98.7594	138.079	80.8865	62.6759	42.9253	39.2831	43.8921	47.8562	91.9868	131.669	100.852	83.952	90.253	84.1037
ENSMUSG00000052212	0	0	0	0	0	0	2.06753	2.14108	3.82849	0	0	0	0	0	0
ENSMUSG00000052214	335.964	387.983	424.178	316.805	339.414	335.226	287.387	334.008	369.45	425.664	325.752	350.923	357.308	343.15	343.728
ENSMUSG00000106676	49.9877	55.6501	28.7204	40.4432	61.7116	44.9694	43.4182	28.9046	28.7137	31.5641	42.7496	25.7275	37.8808	40.4258	54.8502
ENSMUSG00000052217	0	0	0	0	0	0	0	0	0	0	0	0	0	0	0
ENSMUSG00000085811	0	0	0	0	0	0	0	0	0	5.41099	0	4.1164	6.14283	0.940136	2.74251
ENSMUSG00000100096	0	0	0	0	0	0	0	0	0	0	0	0	0	0	0
ENSMUSG00000021070	0	0	0	0	0	0	0	0	0	0	0	0	1.0238	0	0
ENSMUSG00000087644	4.65002	2.35141	0	7.86396	1.92849	0	3.1013	0	11.4855	3.60733	1.70998	7.2037	1.0238	1.88027	2.74251
ENSMUSG00000087647	0	0	0	0	0	0	0	0	0	0	0	0	0	0	0
ENSMUSG00000087646	0	0	0	0	0	0	0	0	0	0	0	0	0	0	0
ENSMUSG00000087641	0	0	0	0	0	0	0	0	0	0	0	0	0	0	0
ENSMUSG00000087640	22.0876	15.6761	20.988	8.98739	31.82	19.4186	16.5403	11.7759	17.2282	16.233	17.9548	16.4656	11.2619	11.2816	19.1976
ENSMUSG00000087643	0	0	0	0	0	0	0	0	0	0	0	0	0	0	0
ENSMUSG00000097616	19.7626	10.1895	18.7787	7.86396	13.4994	15.3305	16.5403	24.6224	16.2711	22.5458	34.1997	5.1455	32.7617	15.0422	27.4251
ENSMUSG00000103066	0	0	0	0	0	0	0	0	0	0	0	0	0	0	0
ENSMUSG00000103067	0	0	0	0	0	0	0	0	0	3.60733	2.56497	1.0291	0	0	0.91417
ENSMUSG00000103064	0	0	0	0	0	0	0	0	0	0	0	0	0	0	0
ENSMUSG00000103065	0	0	0	0	0	0	0	0	0	0	0	0	2.04761	0	0
ENSMUSG00000087649	0	0	0	0	0	0	0	0	0	0	0	0	0	0	0
ENSMUSG00000087648	0	0	0	0	0.964244	0	0	2.14108	0	0	2.56497	0	0	0	0
ENSMUSG00000103060	0	0	0	0	0	0	0	0	0	0	0	0	0	0	0
ENSMUSG00000103061	0	0	0	0	0	0	0	0	0	0	0	0	0	0	0
ENSMUSG00000109232	1.1625	7.05424	2.20926	1.12342	0	0	0	0	0.957123	0.901831	2.56497	1.0291	1.0238	5.64082	0.91417
ENSMUSG00000060084	0	0	0	0	0	0	0	0	0	0	0	0	0	0	0
ENSMUSG00000060081	0	0	0	0	0	0	0	0	0	0	0	0	0	0	0
ENSMUSG00000097610	0	0	0	0	0	0	0	0	0	0	0	0	0	1.88027	0
ENSMUSG00000071303	2.32501	3.13522	6.62778	1.12342	2.89273	0	4.13507	0	2.87137	2.70549	2.56497	2.0582	1.0238	3.76054	3.65668
ENSMUSG00000071302	253.426	239.06	284.995	255.017	230.454	207.472	180.909	173.427	129.212	270.549	192.373	235.664	186.332	183.326	181.006
ENSMUSG00000038059	8.13753	7.05424	18.7787	186.488	138.851	215.649	216.057	283.693	283.309	49.6007	72.6743	36.0185	78.833	98.7143	98.7304
ENSMUSG00000068706	39.5252	48.5959	91.6843	85.3802	94.4959	78.6964	107.512	135.959	136.869	67.6373	69.2543	82.328	67.5711	46.0667	50.2794
ENSMUSG00000105231	0	0	0	0	0	0	0	0	0	0	0	0	0	0	0
ENSMUSG00000019880	0	0	0	0	0	0	0	0	0	0	0	0	0	0	0
ENSMUSG00000019883	74.4003	61.1368	37.5574	40.4432	57.8546	45.9914	45.4857	51.3859	41.1563	80.263	59.8494	82.328	57.3331	44.1864	86.8462
ENSMUSG00000019888	0	0	0	0	0	0	0	0	0	0	0	0	0	0	0
ENSMUSG00000108865	0	0	1.10463	0	0	0	0	0	0	0	0	0	0	0	1.82834
ENSMUSG00000053161	0	0	0	0	0	0	0	0	0	0	0	0	0	0	0
ENSMUSG00000088442	74.4003	38.4064	29.825	65.1586	53.0334	39.8592	67.1948	42.8216	66.9986	42.3861	32.4897	45.2804	32.7617	56.4082	68.5628
ENSMUSG00000047721	369.677	383.28	289.413	372.977	373.162	317.852	355.616	362.913	386.678	485.185	494.185	473.386	459.688	499.212	491.824
ENSMUSG00000053164	89.5129	85.4347	41.9759	74.146	74.2468	57.2338	57.8909	65.3029	40.1992	58.619	45.3146	69.9788	57.3331	61.1088	55.7644
ENSMUSG00000083411	82.5378	72.11	125.928	70.7757	63.6401	70.5202	49.6208	55.668	75.6127	94.6923	109.439	93.6482	78.833	63.9292	71.3053
ENSMUSG00000053168	0	0	0	0	0	0	0	0	0	0	0	0	0	0	0
ENSMUSG00000088440	0	0	0	0	0	0	0	0	0	0	0	0	0	0	0
ENSMUSG00000018287	199.951	181.843	235.286	265.128	236.24	224.847	243.969	232.307	293.837	283.175	300.102	312.847	214.999	228.453	234.942
ENSMUSG00000018286	254.589	398.957	476.096	463.974	427.16	399.614	386.629	465.685	483.347	528.473	609.609	581.442	418.736	425.882	415.033
ENSMUSG00000024758	3342.2	2711.18	4153.41	4611.65	4689.12	4500.01	5765.32	5591.43	6592.67	3210.52	2928.35	2988.51	3192.22	3333.72	2988.42
ENSMUSG00000024759	4129.22	3298.25	6217.96	6332.74	6971.48	6769.94	7397.64	8151.09	7114.3	4999.75	4286.07	4797.67	4870.24	3919.43	4422.76
ENSMUSG00000021508	0	0	0	0	0	0	0	0	0	0	0	0	0	0	0
ENSMUSG00000083413	0	0	0	0	0	0	0	0	0	0	0	0	0	0	0
ENSMUSG00000060559	0	0	0	0	0	0	0	0	0	0	0	0	0	0	0
ENSMUSG00000074870	0	0	0	0	0	0	0	0	0	0	0	0	0	0	0
ENSMUSG00000088446	0	0	0	0	0	0	0	0	0	0	0	0	0	0	0
ENSMUSG00000074872	0	0	0	0	0	0	0	0	0	0	0	0	0	0	0
ENSMUSG00000021501	153.451	218.682	193.31	144.922	154.279	109.357	172.639	183.062	114.855	119.042	165.868	122.463	131.047	134.439	133.469
ENSMUSG00000021506	2.32501	0	0	0	0	0	0	0	0	0.901831	0	0	0	0	0
ENSMUSG00000074876	32.5501	35.2712	25.4065	23.5919	18.3206	18.3966	25.8442	23.5519	12.4426	22.5458	24.7948	12.3492	17.4047	30.0843	22.8543
ENSMUSG00000074877	0	0	0	0	0	0	2.06753	0	0	0	0	0	1.0238	0	0
ENSMUSG00000086118	0	3.13522	0	0	0	1.02203	0	0	0.957123	0	0	0	0	1.88027	0
ENSMUSG00000086119	1.1625	0.783805	0	0	0	0	0	0	0	0	0	0	0	0	0
ENSMUSG00000083416	0	0	0	0	0	0	0	0	0	0	0	0	0	0	0
ENSMUSG00000086112	0	0	0	0	0	0	0	0	0	0	0	0	0	0	0
ENSMUSG00000070382	0	0	0	0	0	0	0	0	0	0	0	0	0	0	0
ENSMUSG00000088445	11.625	4.70283	3.31389	5.61712	9.64244	11.2423	10.3377	1.07054	8.61411	7.21465	2.56497	1.0291	1.0238	4.70068	7.31336
ENSMUSG00000086117	0	0	0	0	0	0	0	0	0	0	0	0	0	0	0
ENSMUSG00000086114	0	0	0	0	0	0	0	0	0	0	0	0	0	0	0
ENSMUSG00000086115	0	0	0	0	0	0	0	0	0	0	0	0	0	0	0
ENSMUSG00000036275	1092.75	1004.84	1694.5	1525.61	1550.5	1442.09	1432.8	1556.56	1897.98	1303.15	1349.18	1477.79	1330.95	1186.45	1239.62
ENSMUSG00000036270	348.751	452.255	436.329	356.125	384.733	352.601	313.231	371.477	446.019	458.13	489.055	491.91	409.522	412.72	366.582
ENSMUSG00000036273	4.65002	3.91902	14.3602	41.5667	56.8904	45.9914	42.3844	56.7386	35.4136	26.1531	11.1149	23.6693	30.7141	29.1442	38.3952
ENSMUSG00000036278	37.2002	54.8663	53.0222	32.5793	28.9273	40.8813	35.1481	33.1867	37.3278	81.1648	58.1394	47.3386	57.3331	50.7673	94.1596
ENSMUSG00000076652	0	0	1.10463	0	0	0	0	0	0	0	0	0	3.07141	0	0
ENSMUSG00000076653	0	0	0	0	0	0	0	0	0	0	0	0	0	0	0
ENSMUSG00000022971	1794.91	1761.99	2506.41	2107.54	1887.03	2023.62	1589.93	1854.17	1901.8	2792.07	2566.68	3015.26	2647.56	2349.4	2614.53
ENSMUSG00000005469	580.09	502.419	825.159	381.964	476.336	492.619	616.125	663.734	848.011	684.49	590.799	548.511	540.569	617.669	520.163
ENSMUSG00000076655	0	0	2.20926	0	0	0	0	0	0	0	0	0	0	0	0
ENSMUSG00000005465	2468	2467.42	3163.66	1723.33	1673.93	1544.29	1468.98	1405.62	1532.35	2138.24	1892.1	2051	1882.78	1853.95	1940.78
ENSMUSG00000027229	0	0	0	0	0	0	0	0	0	0	0.854992	0	0	0	0
ENSMUSG00000027221	0	0	0	0	0	0	0	0	0	0	0	0	0	0	0
ENSMUSG00000027220	2.32501	1.56761	4.41852	0	0	0	0	0	0	4.50916	0	2.0582	3.07141	3.76054	0
ENSMUSG00000027223	12.7876	6.27044	4.41852	10.1108	6.74971	10.2203	11.3714	14.9876	9.57123	18.9385	15.3898	9.26191	10.238	5.64082	16.4551
ENSMUSG00000027222	40.6877	47.8121	28.7204	34.8261	47.248	48.0355	27.9117	51.3859	49.7704	80.263	89.7741	50.4259	62.4521	49.8272	42.0518
ENSMUSG00000027225	0	0	0	0	0	0	0	0	0	0	0	0	0	0	0
ENSMUSG00000027224	1.1625	0	0	0	0	0	0	0	0	0	0	0	0	0	0
ENSMUSG00000027227	19.7626	20.3789	28.7204	62.9117	43.391	62.3439	181.943	222.672	238.324	7.21465	11.1149	7.2037	32.7617	27.2639	26.5109
ENSMUSG00000085204	2.32501	0.783805	0	2.24685	0	3.0661	3.1013	0	0	2.70549	0.854992	0	19.4523	0.940136	2.74251
ENSMUSG00000098609	24.4126	45.4607	7.73241	40.4432	36.6413	42.9253	46.5195	38.5394	49.7704	36.9751	41.8946	38.0767	21.4999	73.3306	71.3053
ENSMUSG00000085202	0	0	0	0	0	0	0	0	0	0	0	0	0	0	0
ENSMUSG00000077010	0	0	0	0	0	0	0	0	0	0	0	0	0	0	0
ENSMUSG00000077015	0	0	0	0	0	0	0	0	0	0	0	0	0	0	0
ENSMUSG00000094385	0	0	0	0	0	0	0	0	0	0	0	0	0	0	0
ENSMUSG00000077019	0	0	0	0	0	0	0	0	0	0	0	0	0	0	0
ENSMUSG00000098607	0	0	0	4.49369	4.82122	6.13219	7.23637	4.28216	10.5284	3.60733	5.12995	4.1164	9.21424	14.102	4.57085
ENSMUSG00000030733	305.739	502.419	317.029	312.312	308.558	276.971	239.834	332.938	305.322	395.904	480.505	379.738	377.784	443.744	406.806
ENSMUSG00000098601	0	0	0	0	0	1.02203	0	0	0	0	0	0	0	0	0
ENSMUSG00000004730	13.9501	10.9733	18.7787	1.12342	0	1.02203	1.03377	10.7054	0	0.901831	8.54992	6.1746	9.21424	0	3.65668
ENSMUSG00000040928	1653.08	1626.39	1926.48	1188.58	1287.27	1183.51	1407.99	1297.49	1405.06	1028.09	966.996	1099.08	939.853	937.315	973.592
ENSMUSG00000098600	0	0	1.10463	0	0.964244	0	0	0	0	0	0	1.0291	0	0	0
ENSMUSG00000094382	4.65002	4.70283	2.20926	17.9748	5.78546	9.19829	11.3714	6.42324	5.74274	1.80366	4.27496	9.26191	7.16663	11.2816	10.97
ENSMUSG00000098602	0	0	0	0	0	1.02203	0	0	0	0	0	0	0	0	0.91417
ENSMUSG00000029994	33.7126	32.9198	33.1389	306.695	283.488	312.742	726.738	732.249	661.372	70.3428	89.7741	73.0661	109.547	101.535	112.443
ENSMUSG00000029993	312.714	326.847	346.854	301.078	276.738	300.477	238.8	312.598	299.58	339.99	442.886	310.788	333.76	298.963	315.389
ENSMUSG00000029992	1188.08	946.836	1613.86	1430.12	1908.24	1911.2	2400.41	2683.84	2364.09	1527.7	1472.3	1658.91	1494.75	1560.63	1623.57
ENSMUSG00000029999	0	0	0	0	0	0	0	1.07054	0	0	0	0	0	0	0
ENSMUSG00000029998	190.651	203.005	321.447	192.105	206.348	210.539	154.031	120.971	155.054	169.544	153.898	173.918	133.095	182.386	138.954
ENSMUSG00000006464	16.2751	21.9465	29.825	20.2216	6.74971	12.2644	17.574	8.56432	14.3569	43.2879	34.1997	24.6984	31.7379	32.9048	29.2535
ENSMUSG00000006462	1.1625	0	0	2.24685	0.964244	0	0	0	2.87137	11.7238	0.854992	6.1746	1.0238	5.64082	0.91417
ENSMUSG00000006463	405.714	416.2	341.331	310.065	241.061	306.61	297.725	328.656	296.708	221.85	214.603	242.868	265.165	248.196	229.457
ENSMUSG00000070167	2.32501	5.48663	2.20926	1.12342	5.78546	1.02203	1.03377	0	0	1.80366	2.56497	0	3.07141	1.88027	2.74251
ENSMUSG00000022309	13.9501	0.783805	20.988	0	0	0	0	0	1.91425	1.80366	0	3.0873	0	0	0
ENSMUSG00000091957	8.13753	12.5409	2.20926	1.12342	7.71395	9.19829	6.2026	3.21162	9.57123	13.5275	9.40491	5.1455	13.3095	10.3415	6.39919
ENSMUSG00000006469	0	0	0	0	0	0	0	0	0	0	0	0	0	0	0
ENSMUSG00000020605	124.388	116.003	141.393	69.6523	51.1049	89.9388	72.3637	51.3859	78.4841	153.311	126.539	162.598	144.356	115.637	127.984
ENSMUSG00000104308	0	0	0	0	0	0	0	0	0	0	0	0	0	0	0
ENSMUSG00000104309	0	3.91902	0	1.12342	0	0	0	2.14108	1.91425	0	0.854992	1.0291	1.0238	1.88027	0
ENSMUSG00000104306	1.1625	0	0	0	0	0	1.03377	0	0	0	0	2.0582	0	5.64082	0
ENSMUSG00000104307	0	0	0	0	0	0	0	0	0	0	0	0	0	0	0
ENSMUSG00000104304	0	0	0	0	0	0	0	0	0	0	0	0	0	0	0
ENSMUSG00000104302	94.1629	97.1918	35.3482	93.2442	104.138	86.8727	59.9585	69.5851	58.3845	69.441	108.584	71.0079	74.7377	95.8939	138.04
ENSMUSG00000104303	0	0	0	0	0	0	1.03377	0	0	1.80366	0.854992	0	0	0.940136	0
ENSMUSG00000104301	99.9754	76.0291	54.1269	88.7505	76.1753	78.6964	64.0935	66.3734	67.9558	145.195	172.708	146.132	195.547	205.89	162.722
ENSMUSG00000022305	101.138	77.5967	100.521	7.86396	2.89273	6.13219	2.06753	3.21162	0.957123	19.8403	16.2448	21.6111	5.11902	9.40136	6.39919
ENSMUSG00000076064	0	0	0	0	0	0	0	0	0	0	0	0	0	0	0
ENSMUSG00000022307	1206.68	1087.92	1694.5	1194.2	1158.06	985.239	1615.78	1868.09	1326.57	975.781	1067.03	1172.15	1189.66	1119.7	1130.83
ENSMUSG00000080518	2.32501	0.783805	3.31389	4.49369	2.89273	4.08813	1.03377	1.07054	1.91425	0.901831	0.854992	0	3.07141	1.88027	1.82834
ENSMUSG00000080519	0	0	0	0	0	0	0	0	0	0	0	0	0	0	0
ENSMUSG00000073770	0	0	0	0	0	0	0	0	0	0	0	0	0	0	0
ENSMUSG00000073771	174.376	174.788	245.228	235.919	205.384	227.913	218.125	198.05	274.694	339.089	359.096	339.603	331.713	305.544	272.423
ENSMUSG00000073774	2.32501	0	2.20926	0	1.92849	1.02203	1.03377	1.07054	0	1.80366	2.56497	2.0582	11.2619	3.76054	2.74251
ENSMUSG00000073775	169.726	196.735	355.691	256.141	240.097	239.155	166.436	229.095	244.066	238.083	232.558	234.635	234.451	168.284	184.662
ENSMUSG00000080511	0	0.783805	0	0	1.92849	1.02203	0	0	0	0	0.854992	0	0	0	0
ENSMUSG00000073778	0	1.56761	1.10463	1.12342	1.92849	3.0661	0	0	1.91425	0.901831	4.27496	8.2328	0	0	2.74251
ENSMUSG00000073779	0	5.48663	3.31389	3.37027	8.6782	2.04406	6.2026	3.21162	14.3569	1.80366	3.41997	1.0291	2.04761	4.70068	10.97
ENSMUSG00000080515	0	0	0	0	0	0	0	0	0	0	0	0	0	0	0
ENSMUSG00000080516	1.1625	2.35141	0	6.74054	6.74971	3.0661	4.13507	2.14108	0.957123	9.01831	17.0998	7.2037	2.04761	8.46122	13.7126
ENSMUSG00000080517	0	0	0	0	0	0	0	0	0	0	0	0	0	0	0
ENSMUSG00000084608	0	0	0	0	0	0	0	0	0	0	0	0	0	0	0
ENSMUSG00000084609	0	0	0	0	0	0	0	0	0	0	0	0	0	0	0
ENSMUSG00000089239	4.65002	2.35141	4.41852	4.49369	2.89273	9.19829	15.5065	3.21162	2.87137	0	0.854992	6.1746	4.09522	1.88027	3.65668
ENSMUSG00000022303	0	1.56761	0	0	0	0	0	0	0	0	0	0	0	0	0
ENSMUSG00000084600	0	0	0	0	0	0	0	0	0	0	0	0	0	0	0
ENSMUSG00000089233	0	0	0	0	0	0	0	0	0	0	0	0	0	0	0
ENSMUSG00000089230	0	0	0	0	0	0	0	0	0	0	0	0	0	0	0
ENSMUSG00000089231	0	0	0	0	0	0	0	0	0	0	0	0	0	0	0
ENSMUSG00000084604	0	0	0	0	0	0	0	0	0	0	0	0	0	0	0
ENSMUSG00000089237	1.1625	0	0	0	2.89273	1.02203	0	0	0	0.901831	0	1.0291	0	0	0.91417
ENSMUSG00000084606	0	0	0	0	0	0	0	0	0	0	0	0	0	0	0
ENSMUSG00000084607	0	0	4.41852	3.37027	3.85698	2.04406	0	5.3527	0	0	0.854992	0	5.11902	0	1.82834
ENSMUSG00000034122	0	0	0	0	0	0	0	0	0	0.901831	0	0	0	0	0
ENSMUSG00000088726	0	0	0	0	0	0	0	0	0	0	0	0	0	0	0
ENSMUSG00000034120	2099.48	2262.84	1977.29	1848.03	1979.59	2051.22	1875.25	1967.65	2060.69	2058.88	1864.74	2235.21	2401.85	2080.52	2167.5
ENSMUSG00000034121	102.3	152.058	86.1612	43.8135	52.0692	43.9474	24.8104	46.0332	22.0138	101.005	100.889	103.939	106.476	93.0735	104.215
ENSMUSG00000034126	159.263	127.76	123.719	96.6144	99.3171	93.0049	52.7221	74.9378	81.3555	118.14	131.669	111.143	146.404	127.858	143.525
ENSMUSG00000088722	0	0	0	0	0	0	0	0	0	0	0	0	0	0	0
ENSMUSG00000088721	0	0	0	0	0	0	0	0	0	0	0	0	0	0	0
ENSMUSG00000074092	1.1625	0	1.10463	1.12342	2.89273	0	1.03377	0	0	0.901831	1.70998	1.0291	0	0	0
ENSMUSG00000074093	1.1625	2.35141	0	3.37027	1.92849	5.11016	2.06753	7.49378	0	12.6256	3.41997	6.1746	5.11902	18.8027	13.7126
ENSMUSG00000094806	1.1625	0	0	0	0	0	0	0	0	0	0	0	0	0	0
ENSMUSG00000029331	0	0	0	0	1.92849	0	0	0	0	0	0	0	0	0	0
ENSMUSG00000029330	0	0	0	0	0	0	0	0	0	0	0	0	0	0	0
ENSMUSG00000029333	15.1126	12.5409	13.2556	1.12342	10.6067	6.13219	1.03377	5.3527	1.91425	9.92014	11.1149	12.3492	3.07141	7.52109	3.65668
ENSMUSG00000029335	0	0	0	0	0	0	0	0	0	0	0	0	0	0	0
ENSMUSG00000029334	0	0	0	0	0	0	0	0	0	0	0	0	0	0	0
ENSMUSG00000029337	0	0	0	0	0	0	0	0	0	0	0	0	0	1.88027	0
ENSMUSG00000029338	689.365	601.962	870.449	1508.76	1516.76	1380.76	1430.73	1393.84	1234.69	1350.94	1320.96	1413.98	1624.78	1698.83	1656.48
ENSMUSG00000069421	0	0	0	0	0	0	0	0	0	0	0	0	0	0	0
ENSMUSG00000075229	218.551	233.574	154.648	95.491	80.9965	65.41	52.7221	55.668	71.7843	133.471	142.784	117.317	135.142	130.679	154.495
ENSMUSG00000083379	0	0	0	0	0	0	1.03377	0	0	0	0	0	0	0	0
ENSMUSG00000083378	4.65002	3.91902	14.3602	8.98739	5.78546	4.08813	6.2026	3.21162	6.69986	2.70549	9.40491	3.0873	9.21424	4.70068	5.48502
ENSMUSG00000088189	23.2501	11.7571	4.41852	10.1108	11.5709	9.19829	13.439	17.1286	3.82849	7.21465	3.41997	4.1164	4.09522	9.40136	12.7984
ENSMUSG00000088188	0	0	0	1.12342	0	0	0	0	0	0	0	0	0	0	0
ENSMUSG00000046438	0	0	0	0	0	0	0	0	0	0	0	0	0	0	0
ENSMUSG00000046435	0	0	0	0	0	0	0	0	0	0	0	0	0	0	0
ENSMUSG00000088182	0	0	0	0	0	0	0	0	0	0	0	0	0	0	0
ENSMUSG00000083373	1.1625	0.783805	1.10463	0	0.964244	2.04406	3.1013	2.14108	2.87137	0.901831	0	0	1.0238	0.940136	0
ENSMUSG00000083372	0	0	0	1.12342	0	1.02203	0	0	0	0.901831	0	0	0	0	0
ENSMUSG00000083375	0	0	0	0	0	0	0	0	0	0	0.854992	0	0	0	0
ENSMUSG00000083374	1.1625	0	0	1.12342	0	0	0	1.07054	0	0.901831	0	0	0	0	0
ENSMUSG00000088185	11.625	7.83805	11.0463	7.86396	5.78546	4.08813	5.16883	3.21162	14.3569	15.3311	18.8098	14.4074	30.7141	10.3415	9.1417
ENSMUSG00000046432	113.925	126.976	172.322	177.501	142.708	160.459	146.795	138.1	177.068	224.556	194.938	259.333	224.213	193.668	213.002
ENSMUSG00000060445	0	0	0	0	0	0	1.03377	0	0	0	0	0	0	0	0
ENSMUSG00000035299	305.739	181.059	225.345	62.9117	68.4613	52.1236	41.3507	42.8216	28.7137	131.667	135.944	103.939	94.19	72.3905	98.7304
ENSMUSG00000035298	16.2751	21.1627	16.5695	21.345	25.0703	33.727	19.6416	4.28216	27.7566	43.2879	41.8946	46.3095	45.0474	31.9646	34.7385
ENSMUSG00000035293	793.991	659.18	690.394	886.381	796.465	823.758	947.964	1124.07	941.809	510.437	530.95	498.085	622.473	557.501	712.139
ENSMUSG00000035297	837.003	652.909	934.517	684.165	647.972	655.122	809.439	780.423	835.569	674.57	694.253	768.738	586.64	645.873	654.546
ENSMUSG00000035296	2.32501	0.783805	0	4.49369	0	1.02203	0	0	1.91425	0.901831	0	1.0291	0	0	0
ENSMUSG00000035295	17.4376	19.5951	3.31389	11.2342	6.74971	22.4847	21.7091	19.2697	9.57123	10.822	17.0998	20.582	15.3571	3.76054	15.5409
ENSMUSG00000042532	0	0	0	0	0	1.02203	0	0	0	0	0	0	0	0	0
ENSMUSG00000059939	123.226	177.924	109.358	59.5414	46.2837	55.1897	46.5195	43.8921	69.87	84.7721	132.524	94.6773	85.9996	90.253	77.7045
ENSMUSG00000057234	86.0254	63.4882	96.1028	113.466	102.21	116.512	103.377	87.7842	77.527	73.9502	111.149	89.5318	97.2614	107.175	96.9021
ENSMUSG00000059934	0	0	0	0	0	0	0	0	0	0	0	0	0	0	0
ENSMUSG00000007415	885.829	768.129	1080.33	1017.82	1071.27	994.437	1422.46	1329.61	1290.2	713.349	702.803	687.439	871.258	901.59	905.943
ENSMUSG00000007411	1199.7	1183.55	1092.48	856.049	1055.85	955.6	1100.96	1057.69	1111.22	803.532	833.617	863.415	852.829	785.013	774.302
ENSMUSG00000092972	0	0	0	0	0	0	0	0	0	0	0	0	0	0	0
ENSMUSG00000048347	0	0	0	0	0	0	0	0	0	0	0	0	0	0	0
ENSMUSG00000078963	6.97503	10.1895	12.1509	10.1108	3.85698	3.0661	10.3377	2.14108	0.957123	3.60733	14.5349	10.291	11.2619	16.9224	25.5968
ENSMUSG00000092974	2.32501	0	0	0	0	1.02203	0	0	0	0	0	0	2.04761	0	0
ENSMUSG00000035745	9.30004	10.1895	6.62778	1.12342	1.92849	9.19829	9.3039	10.7054	6.69986	9.92014	6.83993	8.2328	1.0238	10.3415	2.74251
ENSMUSG00000078546	88.3504	66.6234	38.6621	60.6649	47.248	51.1016	51.6883	47.1037	53.5989	54.1099	49.5895	46.3095	62.4521	72.3905	61.2494
ENSMUSG00000087987	0	0	0	0	0	0	0	0	0	0	0	0	0	0	0
ENSMUSG00000087985	0	0	0	0	0	0	0	0	0	0	0	0	0	0	0
ENSMUSG00000087982	1.1625	2.35141	0	1.12342	0	1.02203	1.03377	0	0	4.50916	0.854992	0	0	0	2.74251
ENSMUSG00000087983	0	0	0	0	0	0	0	0	0	0	0	0	0	0	0
ENSMUSG00000087980	0	0	0	0	0	0	0	0	0	0	0	0	0	0	0
ENSMUSG00000100736	0	0	1.10463	0	0.964244	0	0	0	0	0	0	2.0582	0	0	0
ENSMUSG00000075327	1054.39	779.102	1290.21	860.542	937.245	890.19	1076.15	1123	1254.79	716.054	749.828	846.95	868.186	880.907	761.504
ENSMUSG00000075325	0	0	0	0	0	0	0	0	0	0	0	0	0	0	0
ENSMUSG00000075324	0	0	0	0	0	0	0	0	0	0	0	0	0	0	0
ENSMUSG00000045160	153.451	151.274	128.137	162.896	161.993	164.547	163.335	130.606	193.339	193.894	171.853	184.209	184.285	205.89	189.233
ENSMUSG00000100734	0	0	0	0	0	0	0	0	0	0	0	0	0	0	0
ENSMUSG00000045165	1378.73	1399.09	1881.19	1943.52	1826.28	1717.01	2069.6	2016.9	2283.7	1327.5	1394.49	1407.81	1365.76	1437.47	1193.91
ENSMUSG00000100733	0	0	0	0	0	0	0	0	0	0	0	0	0	0	0
ENSMUSG00000064921	0	0	0	0	0	0	0	0	0	0	0	0	0	0	0
ENSMUSG00000064495	1.1625	0	1.10463	0	0.964244	1.02203	0	2.14108	0.957123	1.80366	1.70998	0	3.07141	0.940136	1.82834
ENSMUSG00000100730	0	0	0	0	0	0	0	0	0	0	0	0	0	0	0
ENSMUSG00000058607	1.1625	1.56761	1.10463	0	0.964244	2.04406	0	1.07054	0	0.901831	0.854992	1.0291	1.0238	1.88027	0
ENSMUSG00000078896	0	0.783805	0	0	0	1.02203	0	2.14108	0	0	0	4.1164	3.07141	0	0
ENSMUSG00000078897	5.81252	1.56761	6.62778	4.49369	2.89273	11.2423	3.1013	6.42324	4.78562	2.70549	6.83993	9.26191	11.2619	9.40136	10.97
ENSMUSG00000078894	1.1625	1.56761	0	0	0.964244	0	0	0	0	0	0.854992	0	2.04761	0.940136	1.82834
ENSMUSG00000078895	0	0	0	0	0	0	0	0	0	0	0	0	0	0	0
ENSMUSG00000001157	611.478	598.827	554.524	501.047	566.011	576.426	678.151	738.672	607.773	520.357	485.635	486.765	543.64	716.384	635.348
ENSMUSG00000001156	839.328	586.286	964.342	1427.87	1487.83	1529.98	1413.16	1271.8	1396.44	683.588	695.963	717.283	826.21	726.725	834.638
ENSMUSG00000077846	10.4625	6.27044	3.31389	7.86396	6.74971	2.04406	5.16883	12.8465	5.74274	5.41099	8.54992	2.0582	3.07141	10.3415	3.65668
ENSMUSG00000078891	0	0	0	0	0	0	0	0	0	0	0	0	0	0.940136	0
ENSMUSG00000097906	70.9128	81.5157	82.8473	107.849	91.6032	95.049	80.6338	70.6556	90.9267	135.275	99.179	113.201	100.333	55.468	66.7344
ENSMUSG00000001158	310.389	240.628	460.631	334.78	358.699	335.226	394.899	391.817	304.365	275.96	242.818	349.894	368.57	321.526	334.586
ENSMUSG00000078898	0	0	0	0	0	0	0	0	0	0	0	0	0	0	0
ENSMUSG00000078899	0	0	0	0	0	0	0	0	0	0	0	0	0	0	0
ENSMUSG00000087322	0	0.783805	0	1.12342	0	0	0	0	0	0	1.70998	0	0	0	0
ENSMUSG00000087323	0	0.783805	0	0	0	0	0	0	0	0	0	0	0	0	0
ENSMUSG00000082132	0	2.35141	0	1.12342	2.89273	0	0	0	0.957123	0.901831	1.70998	0	0	0	0
ENSMUSG00000087321	0	0	0	0	0	0	0	0	1.91425	0	0	0	1.0238	0	0
ENSMUSG00000082134	0	0	0	0	0	1.02203	0	0	0	0	0	0	0	0	0
ENSMUSG00000087327	2.32501	1.56761	0	0	1.92849	0	0	0	1.91425	1.80366	0.854992	0	3.07141	0	3.65668
ENSMUSG00000087324	0	0	0	0	0	0	0	0	0	0	0	0	0	0	0
ENSMUSG00000087325	0	0	0	0	0	0	0	0	0	0	0	0	0	0	0
ENSMUSG00000082138	0	0	0	0	0	0	0	0	0	0	0	0	0	0	0
ENSMUSG00000082139	0	0	0	0	0	0	0	0	0	0	0	0	0	0	0
ENSMUSG00000087328	0	0	0	0	0	0	0	0	0	0	0	0	2.04761	0	0
ENSMUSG00000087329	0	0	0	0	0	0	0	0	0	0	0	0	0	0	0
ENSMUSG00000051839	0	2.35141	1.10463	0	0	0	0	1.07054	0.957123	0.901831	0	0	0	0	0
ENSMUSG00000046899	0	0	0	0	0	0	0	0	0	0	0	0	0	0	0
ENSMUSG00000074269	70.9128	65.0558	28.7204	98.8613	87.7462	101.181	141.626	95.278	100.498	96.4959	136.799	134.812	165.856	173.925	169.122
ENSMUSG00000082461	0	0	0	0	0	0	0	0	0	0.901831	0	0	0	0	3.65668
ENSMUSG00000038188	15.1126	52.5149	19.8833	4.49369	4.82122	6.13219	3.1013	2.14108	8.61411	9.92014	11.1149	19.5529	14.3333	14.102	15.5409
ENSMUSG00000032212	3136.44	3356.25	4179.92	2975.95	3119.33	2664.44	3334.93	3628.06	2597.63	2471.02	2358.92	2833.11	2605.58	2919.12	2912.55
ENSMUSG00000032216	2071.58	1999.49	1918.74	1653.68	1601.61	1700.66	2657.81	2587.49	2681.86	2027.32	1893.81	1978.96	2316.87	2197.1	2192.18
ENSMUSG00000032217	2964.39	2686.1	3422.14	2804.07	2870.55	2746.2	3155.06	3214.83	3126.92	2283.44	2187.07	2183.75	2266.7	2207.44	2279.03
ENSMUSG00000032215	604.503	489.878	864.925	526.886	534.191	573.36	548.93	473.178	561.831	530.277	656.634	627.751	586.64	426.822	476.283
ENSMUSG00000095228	0	0	0	0	0	0	0	0	0	0	0	0	0	0	0
ENSMUSG00000032218	16.2751	32.136	17.6741	58.418	97.3886	69.4982	586.146	583.444	603.945	18.9385	29.9247	16.4656	11.2619	16.9224	10.0559
ENSMUSG00000082465	51.1502	62.7044	115.986	49.4306	51.1049	45.9914	62.026	34.2573	44.9848	64.03	64.9794	80.2698	56.3093	33.8449	44.7944
ENSMUSG00000084987	0	0	0	0	0	0	0	0	0	0	0	0	0	0	0
ENSMUSG00000084986	61.6128	89.3537	38.6621	24.7153	37.6055	25.5508	46.5195	36.3983	14.3569	28.8586	50.4445	29.8439	46.0712	44.1864	73.1336
ENSMUSG00000084985	6.97503	8.62185	2.20926	10.1108	1.92849	1.02203	2.06753	2.14108	0	8.11648	9.40491	6.1746	3.07141	7.52109	0.91417
ENSMUSG00000084984	86.0254	84.6509	40.8713	79.7631	60.7474	66.4321	144.727	95.278	73.6985	52.3062	43.6046	49.3968	75.7615	71.4503	126.156
ENSMUSG00000084983	0	0	0	0	0	0	0	0	0	0	0	0	0	0	0
ENSMUSG00000084982	0	0	0	0	0	0	0	0	0	0	0	0	0	0	0
ENSMUSG00000084981	0	0	0	0	0	0	0	0	0	0	0	0	0	0	0
ENSMUSG00000084980	0	0	0	0	0	0	0	0	0	0.901831	0	0	0	0	0
ENSMUSG00000084989	0	0	0	0	0	0	0	0	0	0	0	0	0	0	0
ENSMUSG00000040264	1.1625	0	1.10463	0	1.92849	2.04406	3.1013	3.21162	0.957123	0.901831	0	2.0582	1.0238	0	0
ENSMUSG00000040265	12.7876	10.1895	13.2556	15.7279	14.4637	22.4847	35.1481	25.6929	25.8423	24.3494	5.12995	15.4365	14.3333	23.5034	20.1118
[truncated: 46,970 more rows]

## Sheet: MPvsNaive
	baseMean	log2FoldChange	lfcSE	stat	pvalue	padj
ENSMUSG00000028180	1348.62	-0.211161	0.0980289	-2.15407	0.0312349	0.0901794
ENSMUSG00000028182	5.4525	-0.649151	0.586355	-1.1071	0.268252	0.46027
ENSMUSG00000028185	0.370536	-0.166625	0.279616	-0.595909	0.551236	NA
ENSMUSG00000028184	1.26722	-1.27926	0.477207	-2.68072	0.00734633	NA
ENSMUSG00000028187	1581.27	-0.238979	0.113918	-2.09781	0.0359221	0.10095
ENSMUSG00000028186	0.482963	0.337675	0.333895	1.01132	0.311863	NA
ENSMUSG00000028189	235.339	0.0291804	0.154903	0.188378	0.85058	0.923065
ENSMUSG00000028188	123.756	-0.56906	0.228353	-2.49201	0.0127021	0.0426779
ENSMUSG00000083764	0	NA	NA	NA	NA	NA
ENSMUSG00000035429	0.626778	-0.288476	0.35276	-0.817768	0.41349	NA
ENSMUSG00000035427	0	NA	NA	NA	NA	NA
ENSMUSG00000035420	0	NA	NA	NA	NA	NA
ENSMUSG00000070074	0.5993	-0.170751	0.376022	-0.454099	0.649758	NA
ENSMUSG00000070075	0	NA	NA	NA	NA	NA
ENSMUSG00000070076	0	NA	NA	NA	NA	NA
ENSMUSG00000070077	1.457	-0.34994	0.534421	-0.654803	0.512594	0.694139
ENSMUSG00000070071	0	NA	NA	NA	NA	NA
ENSMUSG00000020752	162.121	0.428844	0.204887	2.09308	0.0363423	0.101961
ENSMUSG00000070073	0	NA	NA	NA	NA	NA
ENSMUSG00000070078	0	NA	NA	NA	NA	NA
ENSMUSG00000069833	82008.5	4.25428	0.0903511	47.086	0	0
ENSMUSG00000069830	0.917174	-0.32579	0.4788	-0.68043	0.496232	NA
ENSMUSG00000028238	7.9751	0.441027	0.588509	0.749396	0.453618	0.645292
ENSMUSG00000033862	95.0106	-0.527309	0.212568	-2.48066	0.0131138	0.0437873
ENSMUSG00000038762	1249.54	0.0638897	0.121213	0.527088	0.598133	0.761551
ENSMUSG00000033860	0	NA	NA	NA	NA	NA
ENSMUSG00000069835	0	NA	NA	NA	NA	NA
ENSMUSG00000028233	1824.27	-0.198861	0.125088	-1.58977	0.111886	0.243217
ENSMUSG00000028232	760.809	-0.246026	0.107088	-2.29743	0.0215943	0.0666961
ENSMUSG00000028236	0.0609447	0	0.27133	0	1	NA
ENSMUSG00000028234	8757.36	-1.10048	0.176806	-6.2242	4.84009e-10	6.32072e-09
ENSMUSG00000092222	13.2016	-2.79503	0.561465	-4.9781	6.42109e-07	5.72305e-06
ENSMUSG00000044537	0	NA	NA	NA	NA	NA
ENSMUSG00000044534	0.459941	0	0.271571	0	NA	NA
ENSMUSG00000068122	0	NA	NA	NA	NA	NA
ENSMUSG00000068120	1.52446	-0.329208	0.573949	-0.573584	0.56625	0.738242
ENSMUSG00000093857	0	NA	NA	NA	NA	NA
ENSMUSG00000068129	1220.15	1.05188	0.17078	6.15925	7.3092e-10	9.35902e-09
ENSMUSG00000075165	0	NA	NA	NA	NA	NA
ENSMUSG00000075164	0	NA	NA	NA	NA	NA
ENSMUSG00000075167	0	NA	NA	NA	NA	NA
ENSMUSG00000075166	0	NA	NA	NA	NA	NA
ENSMUSG00000075161	0	NA	NA	NA	NA	NA
ENSMUSG00000075160	0	NA	NA	NA	NA	NA
ENSMUSG00000075163	0.0686067	0	0.27133	0	1	NA
ENSMUSG00000075162	0	NA	NA	NA	NA	NA
ENSMUSG00000075169	0	NA	NA	NA	NA	NA
ENSMUSG00000075168	0	NA	NA	NA	NA	NA
ENSMUSG00000018209	11147.1	-0.219226	0.117529	-1.86529	0.0621402	0.155611
ENSMUSG00000044288	0	NA	NA	NA	NA	NA
ENSMUSG00000108434	0	NA	NA	NA	NA	NA
ENSMUSG00000044285	56.2598	0.397995	0.25328	1.57136	0.116099	0.2505
ENSMUSG00000044286	0.941485	0.278704	0.407625	0.683725	0.494149	NA
ENSMUSG00000044287	0.44096	-0.360743	0.329389	-1.09519	0.273434	NA
ENSMUSG00000022962	429.879	-0.508993	0.122131	-4.1676	3.07825e-05	0.000208126
ENSMUSG00000006958	0	NA	NA	NA	NA	NA
ENSMUSG00000087577	0	NA	NA	NA	NA	NA
ENSMUSG00000087575	0.246466	-0.0511718	0.27133	-0.188596	0.850409	NA
ENSMUSG00000087574	34.4457	-0.225496	0.313151	-0.720085	0.471472	0.660971
ENSMUSG00000087571	0	NA	NA	NA	NA	NA
ENSMUSG00000087570	0	NA	NA	NA	NA	NA
ENSMUSG00000087579	3.32111	-1.70994	0.587802	-2.90905	0.0036253	0.0146857
ENSMUSG00000087578	11.3253	-0.426924	0.469961	-0.908425	0.363654	0.562213
ENSMUSG00000058568	0	NA	NA	NA	NA	NA
ENSMUSG00000058569	1666.79	0.157718	0.160838	0.9806	0.32679	0.524074
ENSMUSG00000058567	50.6418	0.55741	0.360419	1.54656	0.121969	0.260109
ENSMUSG00000073862	0	NA	NA	NA	NA	NA
ENSMUSG00000021583	2947.96	0.201094	0.126493	1.58976	0.11189	0.243217
ENSMUSG00000073860	0	NA	NA	NA	NA	NA
ENSMUSG00000073867	219.776	-0.370634	0.23859	-1.55343	0.12032	0.257609
ENSMUSG00000079800	0.25779	0.0562908	0.27133	0.207463	0.835649	NA
ENSMUSG00000021585	3482.76	0.144103	0.12374	1.16456	0.244196	0.430525
ENSMUSG00000021589	1.36042	-0.278331	0.530957	-0.524206	0.600135	NA
ENSMUSG00000079808	9.49538	-0.0522995	0.483037	-0.108272	0.91378	0.957191
ENSMUSG00000024163	446.145	-0.552864	0.198537	-2.78469	0.00535788	0.0206328
ENSMUSG00000090497	0	NA	NA	NA	NA	NA
ENSMUSG00000020755	368.979	0.26801	0.151634	1.76748	0.0771478	0.183784
ENSMUSG00000086192	9.7726	-0.595858	0.512832	-1.1619	0.245277	0.43182
ENSMUSG00000030888	297.727	-0.240725	0.172438	-1.39601	0.162711	0.323192
ENSMUSG00000086190	0.590922	0	0.358836	0	1	NA
ENSMUSG00000086191	0.357411	0.170206	0.276301	0.616016	0.537884	NA
ENSMUSG00000086196	90.3201	-0.140318	0.248131	-0.565497	0.571736	0.74137
ENSMUSG00000086197	0	NA	NA	NA	NA	NA
ENSMUSG00000086194	0	NA	NA	NA	NA	NA
ENSMUSG00000086195	0	NA	NA	NA	NA	NA
ENSMUSG00000030881	198.764	0.0969343	0.163846	0.591617	0.554107	0.728245
ENSMUSG00000026753	1891.5	0.310236	0.152733	2.03123	0.0422316	0.114594
ENSMUSG00000026750	376.867	0.653347	0.158316	4.12685	3.67765e-05	0.000245407
ENSMUSG00000026751	0	NA	NA	NA	NA	NA
ENSMUSG00000030884	1659.33	0.19034	0.122013	1.55999	0.118762	0.25506
ENSMUSG00000026754	581.084	-0.137461	0.141638	-0.970515	0.33179	0.528649
ENSMUSG00000026755	1109.32	0.294051	0.0901357	3.26231	0.00110508	0.00520436
ENSMUSG00000059218	0	NA	NA	NA	NA	NA
ENSMUSG00000070072	0	NA	NA	NA	NA	NA
ENSMUSG00000081841	0	NA	NA	NA	NA	NA
ENSMUSG00000059213	0.372408	-0.0841984	0.342593	-0.245768	0.805862	NA
ENSMUSG00000093362	0	NA	NA	NA	NA	NA
ENSMUSG00000075833	0	NA	NA	NA	NA	NA
ENSMUSG00000075832	0	NA	NA	NA	NA	NA
ENSMUSG00000106514	2.86733	-0.42267	0.590576	-0.715691	0.474182	0.6631
ENSMUSG00000075837	7.2658	0.129759	0.52388	0.247688	0.804375	0.89701
ENSMUSG00000020758	3.95839	-0.0317846	0.589992	-0.053873	0.957036	0.981026
ENSMUSG00000086224	0	NA	NA	NA	NA	NA
ENSMUSG00000086225	0.0522536	-0.0511718	0.27133	-0.188596	0.850409	NA
ENSMUSG00000086226	0.104507	-0.104903	0.27133	-0.386626	0.699033	NA
ENSMUSG00000086227	0	NA	NA	NA	NA	NA
ENSMUSG00000086220	14.0834	-1.11465	0.460144	-2.4224	0.0154185	0.050082
ENSMUSG00000086221	0	NA	NA	NA	NA	NA
ENSMUSG00000086222	0.0713693	0	0.27133	0	1	NA
ENSMUSG00000086228	6.37817	-0.193083	0.581627	-0.33197	0.739912	0.858534
ENSMUSG00000086229	0.600554	-0.13292	0.424128	-0.313396	0.75398	NA
ENSMUSG00000081643	10.8339	1.23999	0.494352	2.50831	0.012131	0.0410745
ENSMUSG00000081642	7.01591	-0.279199	0.528245	-0.528541	0.597124	0.760837
ENSMUSG00000081641	0.0626757	0	0.27133	0	1	NA
ENSMUSG00000081640	0.678652	0.456565	0.4462	1.02323	0.306199	NA
ENSMUSG00000081647	2.91061	0.728684	0.569945	1.27852	0.201067	0.375761
ENSMUSG00000081646	0	NA	NA	NA	NA	NA
ENSMUSG00000081649	0	NA	NA	NA	NA	NA
ENSMUSG00000081648	65.5688	-0.743085	0.270237	-2.74975	0.00596411	0.02261
ENSMUSG00000085553	0.0601221	0	0.27133	0	1	NA
ENSMUSG00000085552	0	NA	NA	NA	NA	NA
ENSMUSG00000085551	0	NA	NA	NA	NA	NA
ENSMUSG00000085550	0.262065	-0.0511718	0.27133	-0.188596	0.850409	NA
ENSMUSG00000085556	0	NA	NA	NA	NA	NA
ENSMUSG00000085555	0.0626757	0	0.27133	0	1	NA
ENSMUSG00000004446	287.25	0.367583	0.159645	2.3025	0.021307	0.0659207
ENSMUSG00000098550	0	NA	NA	NA	NA	NA
ENSMUSG00000094672	0	NA	NA	NA	NA	NA
ENSMUSG00000085558	0.147284	-0.104903	0.27133	-0.386626	0.699033	NA
ENSMUSG00000098555	0	NA	NA	NA	NA	NA
ENSMUSG00000094675	0	NA	NA	NA	NA	NA
ENSMUSG00000098557	76.7849	-1.21327	0.277322	-4.37497	1.21449e-05	8.87114e-05
ENSMUSG00000094677	0.129198	0	0.27133	0	1	NA
ENSMUSG00000028937	759.423	3.79545	0.168802	22.4846	5.86926e-112	1.37358e-109
ENSMUSG00000089416	0.0601221	0	0.27133	0	1	NA
ENSMUSG00000089417	78.8623	-0.204984	0.246656	-0.831052	0.405944	0.603454
ENSMUSG00000089414	0	NA	NA	NA	NA	NA
ENSMUSG00000089415	0	NA	NA	NA	NA	NA
ENSMUSG00000089413	1.18877	0.382543	0.446458	0.85684	0.391533	NA
ENSMUSG00000089410	0.0522536	-0.0511718	0.27133	-0.188596	0.850409	NA
ENSMUSG00000077092	0	NA	NA	NA	NA	NA
ENSMUSG00000077090	0	NA	NA	NA	NA	NA
ENSMUSG00000077096	0	NA	NA	NA	NA	NA
ENSMUSG00000089418	0	NA	NA	NA	NA	NA
ENSMUSG00000010051	19.9083	-0.19738	0.438921	-0.449693	0.652932	0.800105
ENSMUSG00000085885	10.3354	-0.0902122	0.515075	-0.175144	0.860967	0.929297
ENSMUSG00000085884	48.5826	0.0122867	0.422499	0.029081	0.9768	0.990503
ENSMUSG00000085887	402.709	-0.19514	0.171234	-1.13961	0.254451	0.442956
ENSMUSG00000085886	0.216203	0.0025595	0.27133	0.00943315	0.992474	NA
ENSMUSG00000085881	4.14175	-1.07031	0.587405	-1.8221	0.0684399	0.167708
ENSMUSG00000085880	1.43019	-0.378064	0.492696	-0.767337	0.442881	NA
ENSMUSG00000085883	0	NA	NA	NA	NA	NA
ENSMUSG00000085882	9.64412	-0.0169879	0.4938	-0.0344025	0.972556	0.988151
ENSMUSG00000085889	0	NA	NA	NA	NA	NA
ENSMUSG00000085888	0	NA	NA	NA	NA	NA
ENSMUSG00000029919	81.4792	-0.561717	0.286088	-1.96344	0.0495949	0.130108
ENSMUSG00000029918	265.619	0.0517138	0.168895	0.30619	0.75946	0.869506
ENSMUSG00000029915	0.208541	0	0.27133	0	1	NA
ENSMUSG00000029917	0	NA	NA	NA	NA	NA
ENSMUSG00000029916	537.925	-0.210742	0.1677	-1.25666	0.208878	0.385963
ENSMUSG00000029911	806.725	-0.334194	0.112033	-2.98301	0.00285432	0.011918
ENSMUSG00000029910	458.224	0.241075	0.173022	1.39333	0.163521	0.324367
ENSMUSG00000029913	2.84719	-0.353943	0.587583	-0.602371	0.546927	0.722542
ENSMUSG00000077549	34.4303	-0.0422246	0.363109	-0.116286	0.907426	0.954256
ENSMUSG00000070527	0.361723	0	0.27133	0	NA	NA
ENSMUSG00000077545	0	NA	NA	NA	NA	NA
ENSMUSG00000077547	0	NA	NA	NA	NA	NA
ENSMUSG00000077546	0	NA	NA	NA	NA	NA
ENSMUSG00000077541	0	NA	NA	NA	NA	NA
ENSMUSG00000077543	0	NA	NA	NA	NA	NA
ENSMUSG00000077542	0	NA	NA	NA	NA	NA
ENSMUSG00000095108	0	NA	NA	NA	NA	NA
ENSMUSG00000084682	0	NA	NA	NA	NA	NA
ENSMUSG00000084683	0	NA	NA	NA	NA	NA
ENSMUSG00000084684	0	NA	NA	NA	NA	NA
ENSMUSG00000084686	12.4183	0.474997	0.467006	1.01711	0.3091	0.505375
ENSMUSG00000095101	0.284199	-0.104903	0.27133	-0.386626	0.699033	NA
ENSMUSG00000084689	0	NA	NA	NA	NA	NA
ENSMUSG00000095103	0	NA	NA	NA	NA	NA
ENSMUSG00000095102	0	NA	NA	NA	NA	NA
ENSMUSG00000095105	319.493	0.304451	0.195941	1.55379	0.120236	0.257475
ENSMUSG00000095104	0	NA	NA	NA	NA	NA
ENSMUSG00000095107	0	NA	NA	NA	NA	NA
ENSMUSG00000098083	0	NA	NA	NA	NA	NA
ENSMUSG00000098082	1.25626	0.765377	0.506862	1.51003	0.131035	NA
ENSMUSG00000098081	0	NA	NA	NA	NA	NA
ENSMUSG00000098080	0	NA	NA	NA	NA	NA
ENSMUSG00000098087	0	NA	NA	NA	NA	NA
ENSMUSG00000026848	430.665	-0.00224961	0.138838	-0.0162031	0.987072	0.994804
ENSMUSG00000098085	0.0748949	0.0562908	0.27133	0.207463	0.835649	NA
ENSMUSG00000098084	0	NA	NA	NA	NA	NA
ENSMUSG00000043263	4312.65	0.488418	0.119453	4.08879	4.33632e-05	0.000284084
ENSMUSG00000043262	304.791	-0.328377	0.145637	-2.25476	0.0241484	0.0731882
ENSMUSG00000098089	0	NA	NA	NA	NA	NA
ENSMUSG00000098088	0	NA	NA	NA	NA	NA
ENSMUSG00000043267	0	NA	NA	NA	NA	NA
ENSMUSG00000080590	0	NA	NA	NA	NA	NA
ENSMUSG00000080592	0	NA	NA	NA	NA	NA
ENSMUSG00000080594	0.182008	-0.158634	0.27133	-0.584655	0.558779	NA
ENSMUSG00000080595	0	NA	NA	NA	NA	NA
ENSMUSG00000080596	0.0522536	-0.0511718	0.27133	-0.188596	0.850409	NA
ENSMUSG00000080597	0.651008	-0.122576	0.386113	-0.317461	0.750894	NA
ENSMUSG00000025027	394.372	0.778313	0.123952	6.27916	3.40408e-10	4.52544e-09
ENSMUSG00000108627	0	NA	NA	NA	NA	NA
ENSMUSG00000035279	3.05109	-1.01698	0.583702	-1.74229	0.0814584	0.191948
ENSMUSG00000035278	156.912	0.38603	0.207748	1.85817	0.0631455	0.157444
ENSMUSG00000044533	4420.49	-0.441041	0.16837	-2.61948	0.00880636	0.0313866
ENSMUSG00000034435	3.14036	0.110215	0.590568	0.186625	0.851954	0.92393
ENSMUSG00000050423	0.343034	0	0.27133	0	NA	NA
ENSMUSG00000034437	14.5798	-0.0685365	0.469796	-0.145885	0.884012	0.942082
ENSMUSG00000034430	927.691	-0.393026	0.127551	-3.08133	0.00206081	0.00897573
ENSMUSG00000034432	484.579	-0.107056	0.149184	-0.717605	0.473001	0.662224
ENSMUSG00000083488	0	NA	NA	NA	NA	NA
ENSMUSG00000083487	0	NA	NA	NA	NA	NA
ENSMUSG00000083486	0	NA	NA	NA	NA	NA
ENSMUSG00000083485	0.113999	0	0.27133	0	1	NA
ENSMUSG00000083484	0	NA	NA	NA	NA	NA
ENSMUSG00000083483	4.54975	0.185245	0.565668	0.32748	0.743305	0.860505
ENSMUSG00000083482	3.34153	0.555725	0.584038	0.951521	0.34134	0.538866
ENSMUSG00000083481	1.74442	-0.428662	0.577056	-0.742843	0.457577	0.648931
ENSMUSG00000074011	0	NA	NA	NA	NA	NA
ENSMUSG00000100628	0	NA	NA	NA	NA	NA
ENSMUSG00000044538	0	NA	NA	NA	NA	NA
ENSMUSG00000087908	0	NA	NA	NA	NA	NA
ENSMUSG00000087909	0	NA	NA	NA	NA	NA
ENSMUSG00000087904	0	NA	NA	NA	NA	NA
ENSMUSG00000087905	0	NA	NA	NA	NA	NA
ENSMUSG00000087902	0	NA	NA	NA	NA	NA
ENSMUSG00000087903	0.260106	-0.0511718	0.27133	-0.188596	0.850409	NA
ENSMUSG00000108620	0	NA	NA	NA	NA	NA
ENSMUSG00000053914	66.8037	2.03315	0.345007	5.89307	3.79076e-09	4.50489e-08
ENSMUSG00000053916	16.8581	0.175385	0.478069	0.366861	0.713723	0.841344
ENSMUSG00000017723	0.193886	-0.0511718	0.27133	-0.188596	0.850409	NA
ENSMUSG00000017721	1599.72	0.535237	0.137161	3.90225	9.53037e-05	0.000579546
ENSMUSG00000017720	17.9158	0.271502	0.440587	0.616228	0.537744	0.715126
ENSMUSG00000000126	0.342199	0.057914	0.274979	0.210612	0.83319	NA
ENSMUSG00000017724	12.9786	0.636519	0.488714	1.30244	0.192767	0.364456
ENSMUSG00000009356	0	NA	NA	NA	NA	NA
ENSMUSG00000108623	0	NA	NA	NA	NA	NA
ENSMUSG00000015474	65.7008	0.370656	0.265852	1.39422	0.163252	0.324068
ENSMUSG00000048782	0	NA	NA	NA	NA	NA
ENSMUSG00000078816	8.34208	1.85708	0.566235	3.2797	0.00103917	0.00493231
ENSMUSG00000078817	0.560242	0.315333	0.374663	0.841643	0.399988	NA
ENSMUSG00000078815	0.560881	0.0893128	0.345429	0.258556	0.795978	NA
ENSMUSG00000078812	2498.17	0.12504	0.171385	0.729583	0.465645	0.656122
ENSMUSG00000078813	283.858	-0.0914494	0.165226	-0.55348	0.579935	0.747922
ENSMUSG00000078810	1.56028	-1.02846	0.543596	-1.89196	0.0584964	0.148293
ENSMUSG00000099758	0	NA	NA	NA	NA	NA
ENSMUSG00000099759	18.2137	1.74808	0.469107	3.7264	0.000194231	0.00109886
ENSMUSG00000048787	669.09	0.507818	0.112169	4.52727	5.97494e-06	4.56296e-05
ENSMUSG00000099750	0	NA	NA	NA	NA	NA
ENSMUSG00000099751	0	NA	NA	NA	NA	NA
ENSMUSG00000099752	0.0686067	0	0.27133	0	1	NA
ENSMUSG00000099753	0	NA	NA	NA	NA	NA
ENSMUSG00000099754	0	NA	NA	NA	NA	NA
ENSMUSG00000099755	0	NA	NA	NA	NA	NA
ENSMUSG00000099756	0	NA	NA	NA	NA	NA
ENSMUSG00000099757	1750.03	0.652321	0.133855	4.87333	1.09733e-06	9.41818e-06
ENSMUSG00000098479	0	NA	NA	NA	NA	NA
ENSMUSG00000050296	0	NA	NA	NA	NA	NA
ENSMUSG00000027405	2510.61	-0.813929	0.115237	-7.06306	1.62876e-12	2.7757e-11
ENSMUSG00000050295	0.303965	0.00381633	0.326468	0.0116898	0.990673	NA
ENSMUSG00000093509	0	NA	NA	NA	NA	NA
ENSMUSG00000027404	475.517	-0.0274108	0.153912	-0.178094	0.858649	0.928094
ENSMUSG00000093507	1.66595	-1.19912	0.535633	-2.2387	0.0251755	0.0756321
ENSMUSG00000093505	2.99796	-1.17561	0.582299	-2.01892	0.043496	0.117392
ENSMUSG00000093504	0	NA	NA	NA	NA	NA
ENSMUSG00000093503	0	NA	NA	NA	NA	NA
ENSMUSG00000093502	0	NA	NA	NA	NA	NA
ENSMUSG00000093501	0	NA	NA	NA	NA	NA
ENSMUSG00000050299	372.001	0.0139737	0.200502	0.0696939	0.944437	0.97445
ENSMUSG00000027406	1205.51	0.686078	0.126891	5.40683	6.41497e-08	6.53581e-07
ENSMUSG00000097619	3.43267	-0.100466	0.590584	-0.170113	0.864921	0.931747
ENSMUSG00000097618	0	NA	NA	NA	NA	NA
ENSMUSG00000097617	0	NA	NA	NA	NA	NA
ENSMUSG00000027401	0	NA	NA	NA	NA	NA
ENSMUSG00000097615	0.147284	-0.104903	0.27133	-0.386626	0.699033	NA
ENSMUSG00000097614	0	NA	NA	NA	NA	NA
ENSMUSG00000097613	1.01292	-0.235403	0.453135	-0.519498	0.603413	NA
ENSMUSG00000097612	3.95373	-0.822383	0.588663	-1.39704	0.162403	0.322716
ENSMUSG00000100231	0	NA	NA	NA	NA	NA
ENSMUSG00000027400	0	NA	NA	NA	NA	NA
ENSMUSG00000027403	0.575832	-0.111368	0.373361	-0.298285	0.765486	NA
ENSMUSG00000041138	0	NA	NA	NA	NA	NA
ENSMUSG00000041130	306.837	-0.112596	0.155425	-0.724442	0.468794	0.658754
ENSMUSG00000041133	4972.12	-0.494444	0.129387	-3.82143	0.000132678	0.000781098
ENSMUSG00000041132	630.969	-0.0234211	0.111236	-0.210553	0.833236	0.913334
ENSMUSG00000041135	708.674	-0.756679	0.184717	-4.09643	4.19578e-05	0.000275488
ENSMUSG00000041134	0.0775003	-0.0511718	0.27133	-0.188596	0.850409	NA
ENSMUSG00000027409	0.241615	0	0.27133	0	1	NA
ENSMUSG00000016921	1439.65	-0.542126	0.109615	-4.94575	7.58508e-07	6.67741e-06
ENSMUSG00000027408	2.46056	0.742316	0.553372	1.34144	0.179777	0.347088
ENSMUSG00000104884	0	NA	NA	NA	NA	NA
ENSMUSG00000088147	0	NA	NA	NA	NA	NA
ENSMUSG00000064923	0	NA	NA	NA	NA	NA
ENSMUSG00000014402	499.23	-0.160381	0.11734	-1.3668	0.171687	0.335968
ENSMUSG00000058603	101.161	-0.703225	0.269426	-2.61009	0.00905195	0.0321553
ENSMUSG00000064927	17.875	0.0998661	0.452304	0.220794	0.825253	0.908957
ENSMUSG00000064926	0	NA	NA	NA	NA	NA
ENSMUSG00000064925	0.982417	-0.443064	0.488944	-0.906165	0.364848	NA
ENSMUSG00000090346	0	NA	NA	NA	NA	NA
ENSMUSG00000064928	0	NA	NA	NA	NA	NA
ENSMUSG00000090341	0	NA	NA	NA	NA	NA
ENSMUSG00000090342	0	NA	NA	NA	NA	NA
ENSMUSG00000055401	69.8764	0.872965	0.253986	3.43705	0.000588081	0.00297782
ENSMUSG00000055403	0.204525	0.110022	0.27133	0.405492	0.685116	NA
ENSMUSG00000050435	0	NA	NA	NA	NA	NA
ENSMUSG00000055408	0	NA	NA	NA	NA	NA
ENSMUSG00000055409	0	NA	NA	NA	NA	NA
ENSMUSG00000050439	5.07414	-0.193091	0.578856	-0.333574	0.738701	0.857639
ENSMUSG00000101570	0	NA	NA	NA	NA	NA
ENSMUSG00000051527	0	NA	NA	NA	NA	NA
ENSMUSG00000041278	658.531	0.0212132	0.152819	0.138813	0.889598	0.945035
ENSMUSG00000057054	9.57196	-0.823628	0.562299	-1.46475	0.142989	0.293261
ENSMUSG00000051528	0	NA	NA	NA	NA	NA
ENSMUSG00000109165	68.832	-0.270545	0.279972	-0.966328	0.33388	0.530906
ENSMUSG00000109164	0	NA	NA	NA	NA	NA
ENSMUSG00000109167	3.15677	1.12052	0.56924	1.96845	0.0490159	0.128961
ENSMUSG00000109166	0	NA	NA	NA	NA	NA
ENSMUSG00000109161	0.126484	0	0.27133	0	1	NA
ENSMUSG00000109160	23.9767	0.695126	0.399999	1.73782	0.0822428	0.193155
ENSMUSG00000109163	0.256945	0	0.27133	0	1	NA
ENSMUSG00000109162	0.0681355	0.0562908	0.27133	0.207463	0.835649	NA
ENSMUSG00000109169	0	NA	NA	NA	NA	NA
ENSMUSG00000043415	350.789	-1.05946	0.199339	-5.31484	1.06752e-07	1.06424e-06
ENSMUSG00000103368	0	NA	NA	NA	NA	NA
ENSMUSG00000043284	136.289	0.192675	0.192289	1.00201	0.316338	0.513232
ENSMUSG00000045678	0	NA	NA	NA	NA	NA
ENSMUSG00000040770	0	NA	NA	NA	NA	NA
ENSMUSG00000094994	0	NA	NA	NA	NA	NA
ENSMUSG00000094997	0	NA	NA	NA	NA	NA
ENSMUSG00000040774	565.247	-0.159791	0.125536	-1.27287	0.203065	0.378327
ENSMUSG00000088702	0	NA	NA	NA	NA	NA
ENSMUSG00000094993	0.0522536	-0.0511718	0.27133	-0.188596	0.850409	NA
ENSMUSG00000094992	0	NA	NA	NA	NA	NA
ENSMUSG00000094999	0	NA	NA	NA	NA	NA
ENSMUSG00000094998	0	NA	NA	NA	NA	NA
ENSMUSG00000001657	0.995206	0.447374	0.444125	1.00732	0.313783	NA
ENSMUSG00000056174	3.8221	0.398575	0.590672	0.674783	0.499814	0.684196
ENSMUSG00000103361	0	NA	NA	NA	NA	NA
ENSMUSG00000064575	0	NA	NA	NA	NA	NA
ENSMUSG00000109257	0	NA	NA	NA	NA	NA
ENSMUSG00000090129	0	NA	NA	NA	NA	NA
ENSMUSG00000105806	0.492032	0.340064	0.305875	1.11177	0.266235	NA
ENSMUSG00000105807	0	NA	NA	NA	NA	NA
ENSMUSG00000105804	83.2034	-0.305476	0.306955	-0.995179	0.319649	0.517001
ENSMUSG00000105805	1.5265	0.290854	0.576048	0.504912	0.61362	0.772696
ENSMUSG00000105802	0.411866	-0.267901	0.289738	-0.924631	0.355158	NA
ENSMUSG00000105803	0	NA	NA	NA	NA	NA
ENSMUSG00000105800	0.0686067	0	0.27133	0	1	NA
ENSMUSG00000105801	33.883	1.37912	0.367705	3.75061	0.000176405	0.00100717
ENSMUSG00000057802	0.131594	0	0.27133	0	1	NA
ENSMUSG00000103365	0	NA	NA	NA	NA	NA
ENSMUSG00000057801	0	NA	NA	NA	NA	NA
ENSMUSG00000105808	0	NA	NA	NA	NA	NA
ENSMUSG00000057805	0	NA	NA	NA	NA	NA
ENSMUSG00000012126	150.551	0.724773	0.232059	3.12322	0.00178883	0.00793445
ENSMUSG00000012123	199.571	-0.665427	0.210998	-3.15372	0.00161205	0.00724136
ENSMUSG00000025269	287.473	0.00986909	0.164817	0.0598789	0.952252	0.978515
ENSMUSG00000025268	10.9863	-0.612103	0.491511	-1.24535	0.213004	0.391294
ENSMUSG00000025266	1375.66	-0.0345936	0.125945	-0.274672	0.783568	0.885331
ENSMUSG00000025265	18.2149	-0.945471	0.451758	-2.09287	0.0363607	0.102001
ENSMUSG00000025264	142.708	-0.674244	0.217786	-3.0959	0.00196218	0.00860325
ENSMUSG00000025262	303.252	-0.573473	0.149014	-3.84846	0.000118865	0.000708424
ENSMUSG00000025261	11711	-0.327808	0.0568293	-5.7683	8.00758e-09	9.17031e-08
ENSMUSG00000025260	414.634	0.133665	0.181302	0.737248	0.460971	0.652181
ENSMUSG00000094330	0	NA	NA	NA	NA	NA
ENSMUSG00000091123	0	NA	NA	NA	NA	NA
ENSMUSG00000091122	0	NA	NA	NA	NA	NA
ENSMUSG00000094337	0	NA	NA	NA	NA	NA
ENSMUSG00000094336	0	NA	NA	NA	NA	NA
ENSMUSG00000094338	40.1959	0.967963	0.424086	2.28247	0.0224618	0.0688535
ENSMUSG00000048439	164.876	-0.235299	0.200108	-1.17586	0.23965	0.424793
ENSMUSG00000091129	0	NA	NA	NA	NA	NA
ENSMUSG00000065328	0.759524	-0.156163	0.422576	-0.36955	0.711718	NA
ENSMUSG00000065329	0.761927	-0.112753	0.485139	-0.232413	0.816217	NA
ENSMUSG00000065322	0	NA	NA	NA	NA	NA
ENSMUSG00000060131	5731.57	1.43058	0.0936119	15.282	1.00837e-52	8.99432e-51
ENSMUSG00000065320	0.241413	-0.0511718	0.27133	-0.188596	0.850409	NA
ENSMUSG00000065321	0	NA	NA	NA	NA	NA
ENSMUSG00000065327	0.12904	0	0.27133	0	1	NA
ENSMUSG00000047203	0	NA	NA	NA	NA	NA
ENSMUSG00000047205	21.5012	2.27663	0.467594	4.86882	1.12264e-06	9.62488e-06
ENSMUSG00000047207	0	NA	NA	NA	NA	NA
ENSMUSG00000088162	0	NA	NA	NA	NA	NA
ENSMUSG00000001281	5403.1	0.901445	0.131934	6.83254	8.34245e-12	1.33057e-10
ENSMUSG00000097979	4.78747	0.37527	0.566902	0.661965	0.507993	0.690368
ENSMUSG00000102507	0	NA	NA	NA	NA	NA
ENSMUSG00000097972	0	NA	NA	NA	NA	NA
ENSMUSG00000097973	0.0748949	0.0562908	0.27133	0.207463	0.835649	NA
ENSMUSG00000097970	0	NA	NA	NA	NA	NA
ENSMUSG00000054079	482.951	-0.0708203	0.168347	-0.420681	0.673988	0.815013
ENSMUSG00000067786	14.0984	-0.426212	0.46071	-0.925121	0.354903	0.553463
ENSMUSG00000067787	104.811	-0.5163	0.247293	-2.08781	0.0368153	0.102912
ENSMUSG00000097974	1.5281	-0.103044	0.499567	-0.206265	0.836584	0.914843
ENSMUSG00000097975	0	NA	NA	NA	NA	NA
ENSMUSG00000088169	0.121067	0	0.27133	0	1	NA
ENSMUSG00000053279	0.147284	-0.104903	0.27133	-0.386626	0.699033	NA
ENSMUSG00000088168	5.7039	-0.393152	0.554039	-0.70961	0.477946	0.666007
ENSMUSG00000001280	5780.35	0.0138633	0.126188	0.109863	0.912518	0.956675
ENSMUSG00000046491	0	NA	NA	NA	NA	NA
ENSMUSG00000092027	0	NA	NA	NA	NA	NA
ENSMUSG00000046490	0.0682536	0	0.27133	0	1	NA
ENSMUSG00000068324	0.909903	-0.557598	0.498204	-1.11922	0.263048	NA
ENSMUSG00000068327	0.0748949	0.0562908	0.27133	0.207463	0.835649	NA
ENSMUSG00000068323	25.7519	0.0882215	0.37336	0.236291	0.813207	0.902476
ENSMUSG00000068329	28.2941	-0.104368	0.400724	-0.260449	0.794517	0.891315
ENSMUSG00000068328	462.133	0.562016	0.15212	3.69456	0.00022027	0.00123115
ENSMUSG00000106388	0	NA	NA	NA	NA	NA
ENSMUSG00000106389	0	NA	NA	NA	NA	NA
ENSMUSG00000106384	1.04751	-0.78556	0.356096	-2.20604	0.0273814	NA
ENSMUSG00000106385	0.0748949	0.0562908	0.27133	0.207463	0.835649	NA
ENSMUSG00000106386	2.60598	-0.467432	0.282907	-1.65224	NA	NA
ENSMUSG00000106387	0	NA	NA	NA	NA	NA
ENSMUSG00000106380	0	NA	NA	NA	NA	NA
ENSMUSG00000106381	0	NA	NA	NA	NA	NA
ENSMUSG00000106382	0	NA	NA	NA	NA	NA
ENSMUSG00000106383	102.472	-0.961548	0.224855	-4.27631	1.90018e-05	0.000134474
ENSMUSG00000064493	40.9641	-0.419882	0.368378	-1.13981	0.254364	0.44287
ENSMUSG00000064492	26.2079	0.584308	0.369706	1.58047	0.114	0.246828
ENSMUSG00000064491	11.1727	0.277584	0.520394	0.533411	0.593749	0.758742
ENSMUSG00000063442	6.2861	-0.61473	0.537502	-1.14368	0.252756	0.441046
ENSMUSG00000064497	0	NA	NA	NA	NA	NA
ENSMUSG00000064496	0	NA	NA	NA	NA	NA
ENSMUSG00000063447	0.977852	0.43229	0.493787	0.875458	0.381325	NA
ENSMUSG00000063446	0	NA	NA	NA	NA	NA
ENSMUSG00000076946	0	NA	NA	NA	NA	NA
ENSMUSG00000076944	0	NA	NA	NA	NA	NA
ENSMUSG00000076940	0.302665	-0.104903	0.27133	-0.386626	0.699033	NA
ENSMUSG00000066595	388.469	0.0214461	0.140367	0.152785	0.878568	0.939202
ENSMUSG00000104319	0	NA	NA	NA	NA	NA
ENSMUSG00000070522	2.1783	-0.656551	0.579667	-1.13263	0.257368	0.446521
ENSMUSG00000076948	0	NA	NA	NA	NA	NA
ENSMUSG00000076949	0	NA	NA	NA	NA	NA
ENSMUSG00000100979	0	NA	NA	NA	NA	NA
ENSMUSG00000100978	0	NA	NA	NA	NA	NA
ENSMUSG00000046997	0.14303	0.110022	0.27133	0.405492	0.685116	NA
ENSMUSG00000100971	0	NA	NA	NA	NA	NA
ENSMUSG00000100970	0	NA	NA	NA	NA	NA
ENSMUSG00000100973	0	NA	NA	NA	NA	NA
ENSMUSG00000100972	0	NA	NA	NA	NA	NA
ENSMUSG00000100975	422.042	1.61219	0.220004	7.32801	2.33602e-13	4.29342e-12
ENSMUSG00000100974	0	NA	NA	NA	NA	NA
ENSMUSG00000100977	0	NA	NA	NA	NA	NA
ENSMUSG00000100976	0	NA	NA	NA	NA	NA
ENSMUSG00000092474	0.303633	0.0562908	0.27133	0.207463	0.835649	NA
ENSMUSG00000092476	0	NA	NA	NA	NA	NA
ENSMUSG00000092477	0	NA	NA	NA	NA	NA
ENSMUSG00000092470	77.0616	0.139012	0.266542	0.521538	0.601992	0.76413
ENSMUSG00000066592	8.65086	-0.331234	0.496861	-0.666652	0.504994	0.688081
ENSMUSG00000092472	0	NA	NA	NA	NA	NA
ENSMUSG00000092473	0	NA	NA	NA	NA	NA
ENSMUSG00000019932	0	NA	NA	NA	NA	NA
ENSMUSG00000019933	1.34948	-0.247792	0.468003	-0.529467	0.596481	NA
ENSMUSG00000019935	1.07391	-0.556842	0.467668	-1.19068	0.23378	NA
ENSMUSG00000019936	0	NA	NA	NA	NA	NA
ENSMUSG00000100888	0	NA	NA	NA	NA	NA
ENSMUSG00000084734	0	NA	NA	NA	NA	NA
ENSMUSG00000103778	27.6107	-0.299739	0.379876	-0.789046	0.430085	0.624567
ENSMUSG00000103779	1759.21	-0.682104	0.1829	-3.72938	0.00019195	0.00108726
ENSMUSG00000103776	0	NA	NA	NA	NA	NA
ENSMUSG00000103777	0	NA	NA	NA	NA	NA
ENSMUSG00000103774	318.551	-0.67187	0.271491	-2.47474	0.0133332	0.0443883
ENSMUSG00000070464	0	NA	NA	NA	NA	NA
ENSMUSG00000103772	438.238	-0.0932272	0.258182	-0.361091	0.718032	0.843964
ENSMUSG00000070462	227.388	0.432195	0.1963	2.2017	0.0276864	0.0818235
ENSMUSG00000070461	156.814	0.0214262	0.189038	0.113343	0.909758	0.955287
ENSMUSG00000103771	12.8779	-0.445739	0.458815	-0.9715	0.331299	0.528117
ENSMUSG00000053490	0.525262	0.20806	0.36717	0.566657	0.570947	NA
ENSMUSG00000084737	0	NA	NA	NA	NA	NA
ENSMUSG00000053499	0	NA	NA	NA	NA	NA
ENSMUSG00000107593	5.01367	-1.45095	0.582951	-2.48898	0.0128112	0.0429834
ENSMUSG00000107479	0.0775003	-0.0511718	0.27133	-0.188596	0.850409	NA
ENSMUSG00000107478	7.43803	-0.285504	0.53107	-0.537601	0.590852	0.756103
ENSMUSG00000097593	0	NA	NA	NA	NA	NA
ENSMUSG00000107475	0	NA	NA	NA	NA	NA
ENSMUSG00000107474	0	NA	NA	NA	NA	NA
ENSMUSG00000107477	25.612	-0.555621	0.399448	-1.39097	0.164234	0.32537
ENSMUSG00000107476	34.0879	-0.867561	0.406741	-2.13296	0.0329283	0.0942056
ENSMUSG00000107471	0	NA	NA	NA	NA	NA
ENSMUSG00000107470	18.2455	-0.449087	0.396383	-1.13296	0.25723	0.446414
ENSMUSG00000107473	0.0601221	0	0.27133	0	1	NA
ENSMUSG00000107472	27.8997	-0.38403	0.446284	-0.860505	0.38951	0.587697
ENSMUSG00000054728	0	NA	NA	NA	NA	NA
ENSMUSG00000054723	104.185	0.0896603	0.236577	0.37899	0.704695	0.835853
ENSMUSG00000054720	8412.08	0.306328	0.1313	2.33304	0.0196461	0.0614575
ENSMUSG00000054727	0	NA	NA	NA	NA	NA
ENSMUSG00000079806	0	NA	NA	NA	NA	NA
ENSMUSG00000084739	29.5831	-0.121239	0.357585	-0.339049	0.734573	0.854766
ENSMUSG00000036744	0	NA	NA	NA	NA	NA
ENSMUSG00000036745	0	NA	NA	NA	NA	NA
ENSMUSG00000099253	0.30285	0	0.27133	0	1	NA
ENSMUSG00000099252	0	NA	NA	NA	NA	NA
ENSMUSG00000099255	0	NA	NA	NA	NA	NA
ENSMUSG00000099254	2.12197	-1.10034	0.580961	-1.894	0.0582244	0.147698
ENSMUSG00000099257	0	NA	NA	NA	NA	NA
ENSMUSG00000099256	0	NA	NA	NA	NA	NA
ENSMUSG00000099259	0	NA	NA	NA	NA	NA
ENSMUSG00000099258	0	NA	NA	NA	NA	NA
ENSMUSG00000033510	0.256945	0	0.27133	0	1	NA
ENSMUSG00000036748	74.5854	-0.000770251	0.300838	-0.00256036	0.997957	0.999861
ENSMUSG00000036749	0	NA	NA	NA	NA	NA
ENSMUSG00000096209	0	NA	NA	NA	NA	NA
ENSMUSG00000096208	0	NA	NA	NA	NA	NA
ENSMUSG00000062797	469.757	0.194391	0.105942	1.83487	0.0665245	0.164155
ENSMUSG00000062794	222.632	0.0467242	0.183501	0.254627	0.799011	0.893873
ENSMUSG00000062793	0	NA	NA	NA	NA	NA
ENSMUSG00000062791	0.141783	0.0025595	0.27133	0.00943315	0.992474	NA
ENSMUSG00000062421	205.706	-0.23787	0.160727	-1.47997	0.138882	0.287508
ENSMUSG00000024601	587.94	-0.807416	0.177417	-4.55095	5.34037e-06	4.11576e-05
ENSMUSG00000062426	0	NA	NA	NA	NA	NA
ENSMUSG00000019066	144.728	0.617454	0.204177	3.02411	0.00249362	0.0106067
ENSMUSG00000042377	0.8738	0.120166	0.429171	0.279996	0.779481	NA
ENSMUSG00000101730	0.2588	-0.0511718	0.27133	-0.188596	0.850409	NA
ENSMUSG00000101731	6.76853	-0.314094	0.553827	-0.567134	0.570623	0.740584
ENSMUSG00000091460	130.197	-0.0467742	0.243554	-0.192048	0.847704	0.92149
ENSMUSG00000101733	0	NA	NA	NA	NA	NA
ENSMUSG00000091466	0	NA	NA	NA	NA	NA
ENSMUSG00000101735	0	NA	NA	NA	NA	NA
ENSMUSG00000101736	0	NA	NA	NA	NA	NA
ENSMUSG00000101737	0	NA	NA	NA	NA	NA
ENSMUSG00000101738	0	NA	NA	NA	NA	NA
ENSMUSG00000101739	0	NA	NA	NA	NA	NA
ENSMUSG00000055891	0.0609447	0	0.27133	0	1	NA
ENSMUSG00000055897	148.955	0.130468	0.203658	0.640624	0.521767	0.701337
ENSMUSG00000055895	0	NA	NA	NA	NA	NA
ENSMUSG00000108012	6.84981	-0.721094	0.558683	-1.2907	0.196807	0.369905
ENSMUSG00000108013	0	NA	NA	NA	NA	NA
ENSMUSG00000108010	0	NA	NA	NA	NA	NA
ENSMUSG00000108011	0	NA	NA	NA	NA	NA
ENSMUSG00000108016	0.120244	0	0.27133	0	1	NA
ENSMUSG00000108017	0	NA	NA	NA	NA	NA
ENSMUSG00000060491	0.073642	-0.0511718	0.27133	-0.188596	0.850409	NA
ENSMUSG00000108015	0	NA	NA	NA	NA	NA
ENSMUSG00000108018	0	NA	NA	NA	NA	NA
ENSMUSG00000108019	0.708396	-0.145072	0.419091	-0.346158	0.729224	NA
ENSMUSG00000060499	0	NA	NA	NA	NA	NA
ENSMUSG00000097154	111.576	-0.375833	0.217603	-1.72715	0.0841399	0.196562
ENSMUSG00000097155	9.36292	-0.343095	0.56324	-0.609145	0.542428	0.718914
ENSMUSG00000097156	0.274696	0	0.27133	0	1	NA
ENSMUSG00000097157	0.0522536	-0.0511718	0.27133	-0.188596	0.850409	NA
ENSMUSG00000097150	8.43023	0.183738	0.535076	0.343387	0.731307	0.852995
ENSMUSG00000097151	533.754	-0.362277	0.195167	-1.85624	0.0634194	0.15801
ENSMUSG00000097152	0.487077	-0.0901077	0.362638	-0.248478	0.803764	NA
ENSMUSG00000097158	6.21954	-0.475867	0.5551	-0.857263	0.391299	0.589643
ENSMUSG00000097159	38.0056	-0.847399	0.335866	-2.52302	0.011635	0.0396221
ENSMUSG00000031918	1147.93	-0.277559	0.090684	-3.06073	0.00220801	0.00951345
ENSMUSG00000031919	0.904309	-0.108066	0.406514	-0.265836	0.790365	NA
ENSMUSG00000031916	293.71	0.200023	0.152496	1.31166	0.189633	0.360145
ENSMUSG00000031917	444.049	-0.107233	0.155954	-0.687596	0.491707	0.677301
ENSMUSG00000031910	198.135	-0.335155	0.224143	-1.49527	0.134843	0.281239
ENSMUSG00000031913	455.439	-0.234917	0.118883	-1.97603	0.0481513	0.127202
ENSMUSG00000049349	0	NA	NA	NA	NA	NA
ENSMUSG00000038637	35.5505	0.848981	0.319052	2.66095	0.00779207	0.0283967
ENSMUSG00000038633	1829.15	0.819293	0.147373	5.5593	2.70861e-08	2.89961e-07
ENSMUSG00000038630	0	NA	NA	NA	NA	NA
ENSMUSG00000030359	0.073642	-0.0511718	0.27133	-0.188596	0.850409	NA
ENSMUSG00000030357	910.614	-0.616229	0.144067	-4.27738	1.89106e-05	0.000133909
ENSMUSG00000030351	0	NA	NA	NA	NA	NA
ENSMUSG00000030350	0.361547	-0.110256	0.277746	-0.396967	0.691392	NA
ENSMUSG00000030353	0	NA	NA	NA	NA	NA
ENSMUSG00000030352	7.28074	-3.77333	0.575526	-6.55631	5.51552e-11	8.008e-10
ENSMUSG00000104818	1.69263	-0.232204	0.551446	-0.421083	0.673695	0.814783
ENSMUSG00000104819	0	NA	NA	NA	NA	NA
ENSMUSG00000104816	0	NA	NA	NA	NA	NA
ENSMUSG00000104817	0	NA	NA	NA	NA	NA
ENSMUSG00000104814	54.3593	-0.341195	0.34638	-0.98503	0.324609	0.521888
ENSMUSG00000104815	0.553575	-0.33286	0.312169	-1.06628	0.286296	NA
ENSMUSG00000104812	0	NA	NA	NA	NA	NA
ENSMUSG00000104813	0	NA	NA	NA	NA	NA
ENSMUSG00000104810	0	NA	NA	NA	NA	NA
ENSMUSG00000104811	0	NA	NA	NA	NA	NA
ENSMUSG00000001627	659.824	-0.0654399	0.130821	-0.500226	0.616916	0.775187
ENSMUSG00000073460	11.2342	-0.631433	0.491472	-1.28478	0.198869	0.372862
ENSMUSG00000073468	342.345	0.208079	0.134317	1.54916	0.121344	0.259144
ENSMUSG00000089224	31.3923	0.225533	0.339098	0.665096	0.505989	0.688978
ENSMUSG00000049699	0.125351	0	0.27133	0	1	NA
ENSMUSG00000049694	0	NA	NA	NA	NA	NA
ENSMUSG00000089226	0	NA	NA	NA	NA	NA
ENSMUSG00000049690	0.0522536	-0.0511718	0.27133	-0.188596	0.850409	NA
ENSMUSG00000049691	0	NA	NA	NA	NA	NA
ENSMUSG00000049692	0	NA	NA	NA	NA	NA
ENSMUSG00000035329	505.578	0.34871	0.12652	2.75616	0.00584847	0.0222537
ENSMUSG00000035325	2583.11	-0.0876767	0.0995651	-0.880596	0.378536	0.576274
ENSMUSG00000026950	160.124	-1.42427	0.243137	-5.85788	4.68823e-09	5.51596e-08
ENSMUSG00000075704	80.5587	-0.193189	0.236461	-0.817003	0.413927	0.610807
ENSMUSG00000075707	0.0682536	0	0.27133	0	1	NA
ENSMUSG00000075706	75.1658	0.057711	0.278235	0.207418	0.835683	0.914331
ENSMUSG00000075701	747.414	0.278743	0.169465	1.64484	0.100003	0.224076
ENSMUSG00000026955	5.04051	0.820247	0.58248	1.4082	0.159073	0.318132
ENSMUSG00000026956	150.876	1.32058	0.213692	6.17985	6.41613e-10	8.2828e-09
ENSMUSG00000075702	15.6898	2.94024	0.50878	5.77899	7.51498e-09	8.63547e-08
ENSMUSG00000026958	37.4712	0.283807	0.358416	0.791836	0.428456	0.623341
ENSMUSG00000026959	0	NA	NA	NA	NA	NA
ENSMUSG00000056812	0.132726	0	0.27133	0	1	NA
ENSMUSG00000043068	32.3795	0.141696	0.343347	0.412691	0.679833	0.818772
ENSMUSG00000056815	0	NA	NA	NA	NA	NA
ENSMUSG00000043061	333.57	0.172506	0.146595	1.17675	0.239295	0.424385
ENSMUSG00000043060	0	NA	NA	NA	NA	NA
ENSMUSG00000043065	339.615	-0.920678	0.135248	-6.80731	9.94395e-12	1.57221e-10
ENSMUSG00000043067	3067.69	0.831097	0.104404	7.96038	1.71518e-15	3.68227e-14
ENSMUSG00000043066	0	NA	NA	NA	NA	NA
ENSMUSG00000022257	20.0582	-1.77291	0.444471	-3.98881	6.64047e-05	0.000419906
ENSMUSG00000029287	196.394	-3.25682	0.218877	-14.8797	4.46449e-50	3.66413e-48
ENSMUSG00000029286	0.599893	0	0.345543	0	1	NA
ENSMUSG00000029281	0	NA	NA	NA	NA	NA
ENSMUSG00000029280	0	NA	NA	NA	NA	NA
ENSMUSG00000029283	133.296	-0.312995	0.2292	-1.3656	0.172066	0.336654
ENSMUSG00000029282	0	NA	NA	NA	NA	NA
ENSMUSG00000029288	0	NA	NA	NA	NA	NA
ENSMUSG00000031007	385.433	-0.293888	0.160568	-1.8303	0.0672046	0.165453
ENSMUSG00000068860	64.559	0.101146	0.292353	0.345973	0.729363	0.851692
ENSMUSG00000097971	9736.3	-0.209879	0.299814	-0.700032	0.483908	0.671291
ENSMUSG00000062328	16718.8	0.114528	0.158319	0.7234	0.469434	0.659418
ENSMUSG00000096425	0	NA	NA	NA	NA	NA
ENSMUSG00000017288	1022.16	0.312552	0.114888	2.72049	0.00651852	0.0244142
ENSMUSG00000028882	418.355	0.627894	0.180559	3.47749	0.000506129	0.0026013
ENSMUSG00000028883	0.605475	-0.119793	0.381902	-0.313674	0.753768	NA
ENSMUSG00000028884	903.111	1.60751	0.13327	12.0621	1.67402e-33	8.58326e-32
ENSMUSG00000028885	489.542	6.35108	0.333633	19.0361	8.56425e-81	1.28938e-78
ENSMUSG00000028886	934.35	0.159259	0.111307	1.4308	0.152487	0.307694
ENSMUSG00000088218	0	NA	NA	NA	NA	NA
ENSMUSG00000088217	2.27309	0.842755	0.58726	1.43506	0.151269	0.30589
ENSMUSG00000028889	230.296	-0.190945	0.161552	-1.18194	0.23723	0.422053
ENSMUSG00000088213	0.148537	0.0025595	0.27133	0.00943315	0.992474	NA
ENSMUSG00000088212	0.0682536	0	0.27133	0	1	NA
ENSMUSG00000088211	7.16857	-0.447118	0.54892	-0.814542	0.415335	0.611822
ENSMUSG00000088210	0	NA	NA	NA	NA	NA
ENSMUSG00000102410	0	NA	NA	NA	NA	NA
ENSMUSG00000102411	67.3828	-0.0122545	0.346238	-0.0353933	0.971766	0.987852
ENSMUSG00000102413	0.548505	0.085104	0.338531	0.251392	0.801511	NA
ENSMUSG00000102414	0	NA	NA	NA	NA	NA
ENSMUSG00000102415	221.402	-0.879639	0.251326	-3.49999	0.000465272	0.00241123
ENSMUSG00000102416	0.639429	-0.38462	0.436487	-0.881172	0.378225	NA
ENSMUSG00000102417	0	NA	NA	NA	NA	NA
ENSMUSG00000102418	3.52381	-0.733278	0.580244	-1.26374	0.206323	0.382439
ENSMUSG00000102419	388.746	1.06845	0.20704	5.1606	2.46156e-07	2.33577e-06
ENSMUSG00000029420	0	NA	NA	NA	NA	NA
ENSMUSG00000029423	0	NA	NA	NA	NA	NA
ENSMUSG00000029422	1706.62	-0.241569	0.0968672	-2.49381	0.0126379	0.0424865
ENSMUSG00000029427	487.131	-0.00581581	0.111791	-0.0520239	0.95851	0.981727
ENSMUSG00000029426	2143.89	-0.199597	0.109569	-1.82166	0.0685072	0.167801
ENSMUSG00000029428	140.402	-1.50774	0.215803	-6.98664	2.81544e-12	4.68982e-11
ENSMUSG00000079737	115.749	0.0790431	0.219226	0.360555	0.718432	0.844259
ENSMUSG00000035582	0	NA	NA	NA	NA	NA
ENSMUSG00000035580	0	NA	NA	NA	NA	NA
ENSMUSG00000035585	72.5802	-0.746658	0.25415	-2.93786	0.00330485	0.0135499
ENSMUSG00000025701	0.132415	0	0.27133	0	1	NA
ENSMUSG00000025702	13.5456	1.09763	0.504208	2.17694	0.0294851	0.0861164
ENSMUSG00000034987	457.453	0.864956	0.148241	5.83481	5.38521e-09	6.29215e-08
ENSMUSG00000034981	10.2855	0.0718076	0.531131	0.135198	NA	NA
ENSMUSG00000021635	385.27	-0.0758345	0.145376	-0.521643	0.601919	0.76413
ENSMUSG00000021636	140.289	1.64098	0.194439	8.43957	3.18507e-17	7.70579e-16
ENSMUSG00000032679	0.142739	0	0.27133	0	1	NA
ENSMUSG00000021638	0.0642829	0.0562908	0.27133	0.207463	0.835649	NA
ENSMUSG00000032671	0	NA	NA	NA	NA	NA
ENSMUSG00000032673	227.065	0.141528	0.18832	0.751526	0.452336	0.644166
ENSMUSG00000032586	15.5809	-0.624321	0.487856	-1.27972	0.200642	0.375263
ENSMUSG00000074151	3270.35	0.349625	0.0902296	3.87484	0.000106696	0.000642375
ENSMUSG00000032582	2939.95	-0.354975	0.103927	-3.4156	0.000636409	0.00319312
ENSMUSG00000074156	0	NA	NA	NA	NA	NA
ENSMUSG00000074155	0	NA	NA	NA	NA	NA
ENSMUSG00000074158	2.85288	-1.32459	0.586269	-2.25936	0.0238609	0.0724657
ENSMUSG00000032589	57.4395	-0.565075	0.273147	-2.06875	0.0385693	0.10679
ENSMUSG00000030889	1.01096	0.312668	0.449569	0.695482	0.486753	NA
ENSMUSG00000042002	0	NA	NA	NA	NA	NA
ENSMUSG00000045055	12.5121	-0.359737	0.454354	-0.791754	0.428504	0.623352
ENSMUSG00000045052	0.0569994	0	0.27133	0	1	NA
ENSMUSG00000045053	2.08596	1.21699	0.55081	2.20945	0.0271436	0.0805414
ENSMUSG00000086193	0.0522536	-0.0511718	0.27133	-0.188596	0.850409	NA
ENSMUSG00000030880	302.936	-0.544311	0.159808	-3.40603	0.000659158	0.00328842
ENSMUSG00000017309	0.137836	0	0.27133	0	1	NA
ENSMUSG00000087296	0	NA	NA	NA	NA	NA
ENSMUSG00000087294	30.6107	0.177265	0.375404	0.472197	0.636786	0.788996
ENSMUSG00000030882	66.6416	-0.302936	0.287291	-1.05446	0.291675	0.4862
ENSMUSG00000087292	0	NA	NA	NA	NA	NA
ENSMUSG00000087293	5.8258	0.288834	0.56897	0.507643	0.611703	0.77122
ENSMUSG00000087290	0	NA	NA	NA	NA	NA
ENSMUSG00000087291	2.38252	1.30578	0.579744	2.25235	0.0243004	0.0735641
ENSMUSG00000033985	55.3544	-0.452746	0.269521	-1.67982	0.0929926	0.212168
ENSMUSG00000033987	58.5641	-1.42812	0.307821	-4.63944	3.4935e-06	2.76358e-05
ENSMUSG00000033981	0	NA	NA	NA	NA	NA
ENSMUSG00000087298	92.1201	0.124867	0.287421	0.434439	0.66397	0.807576
ENSMUSG00000087299	0.0522536	-0.0511718	0.27133	-0.188596	0.850409	NA
ENSMUSG00000088969	3.66444	1.58777	0.588475	2.6981	0.0069736	0.025893
ENSMUSG00000030887	87.4668	-0.484326	0.264942	-1.82804	0.0675429	0.166078
ENSMUSG00000088964	0	NA	NA	NA	NA	NA
ENSMUSG00000088966	0	NA	NA	NA	NA	NA
ENSMUSG00000088961	4.017	-0.77595	0.589478	-1.31633	0.188062	0.358082
ENSMUSG00000088960	0.470966	-0.00079385	0.358947	-0.00221161	0.998235	NA
ENSMUSG00000103342	0	NA	NA	NA	NA	NA
ENSMUSG00000007338	287.225	0.210391	0.158016	1.33146	0.183038	0.351468
ENSMUSG00000086527	1.58234	-0.977671	0.531477	-1.83954	0.0658363	0.162814
ENSMUSG00000044098	1625.64	0.211242	0.106323	1.9868	0.0469446	0.124594
ENSMUSG00000086525	0	NA	NA	NA	NA	NA
ENSMUSG00000086524	0	NA	NA	NA	NA	NA
ENSMUSG00000086523	0	NA	NA	NA	NA	NA
ENSMUSG00000086522	1.02545	0.0616557	0.416504	0.148031	0.882318	NA
ENSMUSG00000086521	0	NA	NA	NA	NA	NA
ENSMUSG00000054920	367.358	-0.239174	0.198812	-1.20302	0.22897	0.411571
ENSMUSG00000044092	4.58294	-1.11878	0.587709	-1.90364	0.0569576	0.145327
ENSMUSG00000086529	8.76138	0.0529631	0.543258	0.0974916	0.922336	0.961933
ENSMUSG00000086528	0.609011	0.109243	0.374179	0.291955	0.770321	NA
ENSMUSG00000102520	0	NA	NA	NA	NA	NA
ENSMUSG00000075284	8988.26	0.637368	0.140946	4.52208	6.12351e-06	4.66006e-05
ENSMUSG00000020387	1361.85	-0.85314	0.142096	-6.00398	1.92535e-09	2.36045e-08
ENSMUSG00000075288	0.0638082	0	0.27133	0	1	NA
ENSMUSG00000075289	105.909	-1.16919	0.306274	-3.81746	0.000134835	0.000791824
ENSMUSG00000090660	0	NA	NA	NA	NA	NA
ENSMUSG00000024941	175.22	-0.0863245	0.18605	-0.463986	0.642658	0.792824
ENSMUSG00000040620	620.737	-0.259201	0.133379	-1.94334	0.0519753	0.135153
ENSMUSG00000024943	1332.23	0.0503541	0.142465	0.353448	0.723753	0.847662
ENSMUSG00000094739	0	NA	NA	NA	NA	NA
ENSMUSG00000024944	62.4189	-0.670978	0.279476	-2.40085	0.0163573	0.0526466
ENSMUSG00000024947	363.31	-0.399173	0.161336	-2.47417	0.0133545	0.0444279
ENSMUSG00000021936	568.857	-1.14831	0.131971	-8.70122	3.28342e-18	8.48198e-17
ENSMUSG00000024949	3268.17	-0.252875	0.081559	-3.10052	0.0019318	0.0084858
ENSMUSG00000024948	1187.57	-0.513188	0.183787	-2.79229	0.0052336	0.0202396
ENSMUSG00000107948	0	NA	NA	NA	NA	NA
ENSMUSG00000045411	315.484	-0.844501	0.20877	-4.04513	5.22944e-05	0.000337359
ENSMUSG00000079614	1294.83	-0.0739261	0.135909	-0.543936	0.586485	0.75247
ENSMUSG00000021933	2.68134	0.307802	0.569721	0.540269	0.589012	0.754279
ENSMUSG00000059534	446.125	0.41094	0.177435	2.31601	0.0205578	0.0638953
ENSMUSG00000021932	414.64	0.165369	0.141531	1.16843	0.242632	0.428632
ENSMUSG00000087432	0	NA	NA	NA	NA	NA
ENSMUSG00000087433	35.423	0.541811	0.349523	1.55014	0.121107	0.258825
ENSMUSG00000087430	3.42843	0.541088	0.590101	0.916942	0.359173	0.557474
ENSMUSG00000087431	0	NA	NA	NA	NA	NA
ENSMUSG00000087436	5.40715	0.679503	0.583741	1.16405	0.244404	0.430786
ENSMUSG00000087437	0	NA	NA	NA	NA	NA
ENSMUSG00000087434	3.61206	-0.994106	0.59003	-1.68484	0.0920191	0.210394
ENSMUSG00000087435	0	NA	NA	NA	NA	NA
ENSMUSG00000043843	0.0748949	0.0562908	0.27133	0.207463	0.835649	NA
ENSMUSG00000098131	0	NA	NA	NA	NA	NA
ENSMUSG00000087439	14.0567	0.609941	0.505666	1.20621	0.227735	0.41002
ENSMUSG00000051729	0	NA	NA	NA	NA	NA
ENSMUSG00000051728	2.20402	-0.707155	0.572219	-1.23581	0.216528	0.395677
ENSMUSG00000080808	0.408377	0	0.288054	0	1	NA
ENSMUSG00000080809	0.182834	0	0.27133	0	1	NA
ENSMUSG00000080802	0	NA	NA	NA	NA	NA
ENSMUSG00000080803	0	NA	NA	NA	NA	NA
ENSMUSG00000080800	0.344076	0.00408426	0.336655	0.0121319	0.99032	NA
ENSMUSG00000080801	0.472901	0.0965439	0.357766	0.269852	0.787274	NA
ENSMUSG00000080806	0	NA	NA	NA	NA	NA
ENSMUSG00000080807	0.0689178	0	0.27133	0	1	NA
ENSMUSG00000080805	0	NA	NA	NA	NA	NA
ENSMUSG00000005615	401.058	0.984489	0.178128	5.52687	3.26002e-08	3.45393e-07
ENSMUSG00000106595	0	NA	NA	NA	NA	NA
ENSMUSG00000005610	21481.8	0.0041921	0.120787	0.0347064	0.972314	0.988076
ENSMUSG00000005611	64.3148	-0.12265	0.268131	-0.457428	0.647364	0.796467
ENSMUSG00000102524	0.178889	0	0.27133	0	1	NA
ENSMUSG00000040576	0	NA	NA	NA	NA	NA
ENSMUSG00000040570	317.437	-0.70697	0.170776	-4.13976	3.47674e-05	0.000232936
ENSMUSG00000051098	509.509	-0.296211	0.167835	-1.7649	0.0775806	0.184466
ENSMUSG00000051095	0	NA	NA	NA	NA	NA
ENSMUSG00000082523	0	NA	NA	NA	NA	NA
ENSMUSG00000082520	29.6531	0.109687	0.397876	0.275681	0.782793	0.884882
ENSMUSG00000082527	1.49773	-0.0258869	0.541428	-0.0478122	0.961866	0.983409
ENSMUSG00000082526	0	NA	NA	NA	NA	NA
ENSMUSG00000082524	0.0775003	-0.0511718	0.27133	-0.188596	0.850409	NA
ENSMUSG00000044231	9.43014	-3.15701	0.55504	-5.6879	1.28608e-08	1.43459e-07
ENSMUSG00000082529	4.10447	-0.00806446	0.581721	-0.0138631	0.988939	0.995764
ENSMUSG00000082528	0	NA	NA	NA	NA	NA
ENSMUSG00000046934	1.10322	0.0906355	0.484637	0.187017	0.851647	NA
ENSMUSG00000081974	86.0889	0.216679	0.293932	0.737173	0.461017	0.652206
ENSMUSG00000098136	0	NA	NA	NA	NA	NA
ENSMUSG00000026548	0.436464	-0.270562	0.271739	-0.995667	NA	NA
ENSMUSG00000100101	0	NA	NA	NA	NA	NA
ENSMUSG00000026542	0	NA	NA	NA	NA	NA
ENSMUSG00000026547	8177.76	0.916386	0.17556	5.2198	1.79118e-07	1.74231e-06
ENSMUSG00000026546	8.57775	0.797472	0.539294	1.47873	0.139211	0.287993
ENSMUSG00000026544	19.3697	-1.34213	0.441871	-3.03737	0.00238651	0.01021
ENSMUSG00000059395	1.16441	0.356953	0.522987	0.682528	0.494905	NA
ENSMUSG00000059397	0	NA	NA	NA	NA	NA
ENSMUSG00000102527	0	NA	NA	NA	NA	NA
ENSMUSG00000100104	14.571	0.452858	0.499092	0.907364	0.364214	0.562712
ENSMUSG00000100105	0	NA	NA	NA	NA	NA
ENSMUSG00000000320	11.1953	-0.859906	0.526348	-1.63372	0.102317	0.2276
ENSMUSG00000107334	0	NA	NA	NA	NA	NA
ENSMUSG00000090779	0.426983	0.234197	0.320328	0.731118	0.464707	NA
ENSMUSG00000100107	0	NA	NA	NA	NA	NA
ENSMUSG00000090778	5.69892	-0.532984	0.566637	-0.940609	0.346905	0.544584
ENSMUSG00000098134	507.717	0.234826	0.15314	1.53341	0.125174	0.265405
ENSMUSG00000054083	16.7429	0.0505185	0.451842	0.111806	0.910977	0.95595
ENSMUSG00000095809	0	NA	NA	NA	NA	NA
ENSMUSG00000003617	55.2209	0.149741	0.305055	0.490864	0.623522	0.779881
ENSMUSG00000095802	0	NA	NA	NA	NA	NA
ENSMUSG00000095803	0.302668	-0.0611497	0.29489	-0.207365	0.835725	NA
ENSMUSG00000095804	0	NA	NA	NA	NA	NA
ENSMUSG00000095805	0.146107	-0.0511718	0.27133	-0.188596	0.850409	NA
ENSMUSG00000095806	0	NA	NA	NA	NA	NA
ENSMUSG00000095807	0	NA	NA	NA	NA	NA
ENSMUSG00000007107	0.104507	-0.104903	0.27133	-0.386626	0.699033	NA
ENSMUSG00000098328	95.4756	-0.571299	0.232728	-2.4548	0.0140963	0.046419
ENSMUSG00000098329	0	NA	NA	NA	NA	NA
ENSMUSG00000098326	0	NA	NA	NA	NA	NA
ENSMUSG00000098327	0	NA	NA	NA	NA	NA
ENSMUSG00000098325	0.295403	0.0562908	0.27133	0.207463	0.835649	NA
ENSMUSG00000098322	519.904	-0.235196	0.16227	-1.44941	0.147222	0.29968
ENSMUSG00000098323	0	NA	NA	NA	NA	NA
ENSMUSG00000098320	0	NA	NA	NA	NA	NA
ENSMUSG00000099809	0	NA	NA	NA	NA	NA
ENSMUSG00000081847	0	NA	NA	NA	NA	NA
ENSMUSG00000084275	0	NA	NA	NA	NA	NA
ENSMUSG00000089606	0	NA	NA	NA	NA	NA
ENSMUSG00000089605	0	NA	NA	NA	NA	NA
ENSMUSG00000084276	0.243017	-0.110661	0.278223	-0.39774	0.690822	NA
ENSMUSG00000084271	0.885437	0.73014	0.489392	1.49193	0.135716	NA
ENSMUSG00000084270	0.0638082	0	0.27133	0	1	NA
ENSMUSG00000089601	0.0686067	0	0.27133	0	1	NA
ENSMUSG00000084272	0	NA	NA	NA	NA	NA
ENSMUSG00000084279	0	NA	NA	NA	NA	NA
ENSMUSG00000046402	3.01289	-0.602056	0.576144	-1.04498	0.296034	0.490767
ENSMUSG00000089609	0	NA	NA	NA	NA	NA
ENSMUSG00000089608	0	NA	NA	NA	NA	NA
ENSMUSG00000096140	0	NA	NA	NA	NA	NA
ENSMUSG00000002059	0.485357	0.133596	0.366434	0.364584	0.715422	NA
ENSMUSG00000002058	93.5175	1.8404	0.245267	7.50365	6.20627e-14	1.18687e-12
ENSMUSG00000002057	0	NA	NA	NA	NA	NA
ENSMUSG00000096144	0.0642829	0.0562908	0.27133	0.207463	0.835649	NA
ENSMUSG00000002055	32.8706	1.40121	0.428701	3.26851	0.00108114	0.00510691
ENSMUSG00000002052	2909.17	0.0596636	0.123608	0.482683	0.629321	0.783587
ENSMUSG00000088554	0	NA	NA	NA	NA	NA
ENSMUSG00000088555	8.54147	0.256468	0.509909	0.502969	0.614986	0.773584
ENSMUSG00000083728	86.9543	-0.342346	0.244935	-1.3977	0.162203	0.322456
ENSMUSG00000083729	0	NA	NA	NA	NA	NA
ENSMUSG00000088550	0	NA	NA	NA	NA	NA
ENSMUSG00000088551	0	NA	NA	NA	NA	NA
ENSMUSG00000088552	6.81774	0.424873	0.572171	0.742563	0.457746	0.649055
ENSMUSG00000088553	0	NA	NA	NA	NA	NA
ENSMUSG00000083722	0.0775003	-0.0511718	0.27133	-0.188596	0.850409	NA
ENSMUSG00000083723	0.511392	-0.101226	0.389991	-0.259559	0.795204	NA
ENSMUSG00000083720	0.329754	-0.0637362	0.300606	-0.212026	0.832087	NA
ENSMUSG00000083721	0	NA	NA	NA	NA	NA
ENSMUSG00000046062	2354.45	0.721164	0.123398	5.84421	5.08966e-09	5.95565e-08
ENSMUSG00000088559	0.0686067	0	0.27133	0	1	NA
ENSMUSG00000083725	3.55465	0.113231	0.589537	0.192067	0.84769	0.92149
ENSMUSG00000021427	2091.55	0.499435	0.107452	4.64797	3.35219e-06	2.6607e-05
ENSMUSG00000016356	29.4053	-0.817497	0.364955	-2.23999	0.0250913	0.0754271
ENSMUSG00000081388	0	NA	NA	NA	NA	NA
ENSMUSG00000081389	0	NA	NA	NA	NA	NA
ENSMUSG00000081382	27.8012	-0.197829	0.34835	-0.567902	0.570101	0.740411
ENSMUSG00000081383	0	NA	NA	NA	NA	NA
ENSMUSG00000081381	0	NA	NA	NA	NA	NA
ENSMUSG00000081386	0	NA	NA	NA	NA	NA
ENSMUSG00000081384	0	NA	NA	NA	NA	NA
ENSMUSG00000064302	1694.46	-0.011735	0.0893876	-0.131282	0.895552	0.948182
ENSMUSG00000064307	52.6168	-0.0321313	0.328306	-0.0978701	0.922035	0.961748
ENSMUSG00000064308	0.177481	0.0025595	0.27133	0.00943315	0.992474	NA
ENSMUSG00000083178	1.30994	-0.249325	0.48828	-0.51062	0.609617	NA
ENSMUSG00000080380	0.22006	-0.104903	0.27133	-0.386626	0.699033	NA
ENSMUSG00000080383	0.0569994	0	0.27133	0	1	NA
ENSMUSG00000080384	1.72511	-0.425189	0.534588	-0.795358	0.426405	0.621773
ENSMUSG00000098558	0	NA	NA	NA	NA	NA
ENSMUSG00000078190	0.398008	-0.0853658	0.344703	-0.24765	0.804405	NA
ENSMUSG00000107673	0	NA	NA	NA	NA	NA
ENSMUSG00000107672	0	NA	NA	NA	NA	NA
ENSMUSG00000107671	0	NA	NA	NA	NA	NA
ENSMUSG00000084492	0	NA	NA	NA	NA	NA
ENSMUSG00000107677	0	NA	NA	NA	NA	NA
ENSMUSG00000107676	40.6954	-0.0535594	0.316685	-0.169125	0.865698	0.932257
ENSMUSG00000107675	0	NA	NA	NA	NA	NA
ENSMUSG00000107674	0	NA	NA	NA	NA	NA
ENSMUSG00000095376	0	NA	NA	NA	NA	NA
ENSMUSG00000084498	0	NA	NA	NA	NA	NA
ENSMUSG00000107679	0	NA	NA	NA	NA	NA
ENSMUSG00000107678	0	NA	NA	NA	NA	NA
ENSMUSG00000095372	0	NA	NA	NA	NA	NA
ENSMUSG00000078134	8.58229	0.398035	0.489226	0.8136	0.415874	0.612364
ENSMUSG00000078137	0.805385	0.420355	0.429214	0.979359	0.327402	NA
ENSMUSG00000095371	0	NA	NA	NA	NA	NA
ENSMUSG00000082899	0	NA	NA	NA	NA	NA
ENSMUSG00000082898	0	NA	NA	NA	NA	NA
ENSMUSG00000082893	0	NA	NA	NA	NA	NA
ENSMUSG00000082892	0	NA	NA	NA	NA	NA
ENSMUSG00000082891	0	NA	NA	NA	NA	NA
ENSMUSG00000082890	0	NA	NA	NA	NA	NA
ENSMUSG00000082897	0	NA	NA	NA	NA	NA
ENSMUSG00000082896	13.4218	-0.906886	0.446893	-2.02931	0.0424265	0.115057
ENSMUSG00000082895	28.2206	-0.40356	0.343333	-1.17542	0.239827	0.424948
ENSMUSG00000082894	0	NA	NA	NA	NA	NA
ENSMUSG00000014195	1068.08	-0.562848	0.114919	-4.89777	9.69317e-07	8.36195e-06
ENSMUSG00000094670	0	NA	NA	NA	NA	NA
ENSMUSG00000099495	0	NA	NA	NA	NA	NA
ENSMUSG00000099494	0	NA	NA	NA	NA	NA
ENSMUSG00000099493	0	NA	NA	NA	NA	NA
ENSMUSG00000099492	40.3516	-0.221332	0.30118	-0.734882	0.462411	0.653495
ENSMUSG00000099491	0	NA	NA	NA	NA	NA
ENSMUSG00000099490	0	NA	NA	NA	NA	NA
ENSMUSG00000098553	0	NA	NA	NA	NA	NA
ENSMUSG00000099499	0	NA	NA	NA	NA	NA
ENSMUSG00000099498	0	NA	NA	NA	NA	NA
ENSMUSG00000094673	0	NA	NA	NA	NA	NA
ENSMUSG00000001508	0	NA	NA	NA	NA	NA
ENSMUSG00000094676	0.155001	-0.104903	0.27133	-0.386626	0.699033	NA
ENSMUSG00000086474	0.0601221	0	0.27133	0	1	NA
ENSMUSG00000001504	0	NA	NA	NA	NA	NA
ENSMUSG00000001506	3.89715	-1.81957	0.58904	-3.08905	0.00200801	0.0087757
ENSMUSG00000001507	46.759	2.13592	0.352095	6.06632	1.30871e-09	1.62725e-08
ENSMUSG00000092066	0.0522536	-0.0511718	0.27133	-0.188596	0.850409	NA
ENSMUSG00000019261	155.813	-0.472049	0.212651	-2.21983	0.0264304	0.0787415
ENSMUSG00000092060	376.386	-0.989277	0.195165	-5.06892	4.00086e-07	3.67541e-06
ENSMUSG00000096779	7.3165	-0.0356608	0.528939	-0.0674195	0.946248	0.975307
ENSMUSG00000096777	0	NA	NA	NA	NA	NA
ENSMUSG00000096776	0	NA	NA	NA	NA	NA
ENSMUSG00000096775	0.175051	-0.0511718	0.27133	-0.188596	0.850409	NA
ENSMUSG00000086472	0.511953	-0.206221	0.361352	-0.570692	0.568208	NA
ENSMUSG00000096773	0.0775003	-0.0511718	0.27133	-0.188596	0.850409	NA
ENSMUSG00000096772	0	NA	NA	NA	NA	NA
ENSMUSG00000096771	0	NA	NA	NA	NA	NA
ENSMUSG00000096770	0	NA	NA	NA	NA	NA
ENSMUSG00000017550	423.387	-0.00645944	0.154243	-0.0418782	0.966596	0.985397
ENSMUSG00000101537	0	NA	NA	NA	NA	NA
ENSMUSG00000101534	0	NA	NA	NA	NA	NA
ENSMUSG00000101535	13.5671	0.0495028	0.438137	0.112985	0.910043	0.955362
ENSMUSG00000101532	0	NA	NA	NA	NA	NA
ENSMUSG00000101533	0	NA	NA	NA	NA	NA
ENSMUSG00000101530	0	NA	NA	NA	NA	NA
ENSMUSG00000101531	0	NA	NA	NA	NA	NA
ENSMUSG00000101538	0	NA	NA	NA	NA	NA
ENSMUSG00000101539	0	NA	NA	NA	NA	NA
ENSMUSG00000022051	3542.85	0.313181	0.143627	2.18052	0.0292186	0.0854437
ENSMUSG00000038517	143.126	4.38869	0.373463	11.7513	6.95046e-32	3.29234e-30
ENSMUSG00000022053	0.145754	-0.0511718	0.27133	-0.188596	0.850409	NA
ENSMUSG00000022052	2127.94	0.242538	0.126394	1.91891	0.0549961	0.14136
ENSMUSG00000022055	0	NA	NA	NA	NA	NA
ENSMUSG00000010021	3.40361	1.19084	0.581764	2.04695	0.0406629	0.111334
ENSMUSG00000010025	1285.09	0.597605	0.126188	4.73583	2.1816e-06	1.78802e-05
ENSMUSG00000022057	1.72574	-1.14895	0.506799	-2.26707	0.0233862	0.0712345
ENSMUSG00000097233	81.0413	-0.841719	0.308106	-2.73192	0.00629668	0.0236998
ENSMUSG00000101288	0	NA	NA	NA	NA	NA
ENSMUSG00000101289	0	NA	NA	NA	NA	NA
ENSMUSG00000097232	0.422674	-0.313982	0.329115	-0.954022	0.340073	NA
ENSMUSG00000101280	0	NA	NA	NA	NA	NA
ENSMUSG00000030760	241.629	0.0610309	0.180414	0.338283	0.73515	0.855281
ENSMUSG00000101282	0	NA	NA	NA	NA	NA
ENSMUSG00000086237	1.52267	-0.211022	0.56672	-0.372356	0.709628	0.838635
ENSMUSG00000101284	0	NA	NA	NA	NA	NA
ENSMUSG00000101285	0	NA	NA	NA	NA	NA
ENSMUSG00000101286	0	NA	NA	NA	NA	NA
ENSMUSG00000101287	0.145754	-0.0511718	0.27133	-0.188596	0.850409	NA
ENSMUSG00000079773	0.136507	0	0.27133	0	1	NA
ENSMUSG00000079774	0	NA	NA	NA	NA	NA
ENSMUSG00000030762	0	NA	NA	NA	NA	NA
ENSMUSG00000009739	592.092	1.16277	0.14452	8.04572	8.57371e-16	1.88168e-14
ENSMUSG00000030763	171.263	0.383291	0.179559	2.13463	0.0327915	0.093871
ENSMUSG00000065954	4324.91	0.87985	0.0968908	9.08084	1.07739e-19	3.00309e-18
ENSMUSG00000065956	0	NA	NA	NA	NA	NA
ENSMUSG00000081812	0.112376	-0.0511718	0.27133	-0.188596	0.850409	NA
ENSMUSG00000108152	129.564	0.585004	0.254289	2.30055	0.0214173	0.0662273
ENSMUSG00000108151	0	NA	NA	NA	NA	NA
ENSMUSG00000108150	0.28825	-0.122508	0.291755	-0.4199	0.674558	NA
ENSMUSG00000097428	0.254905	-0.0556098	0.282124	-0.197111	0.843741	NA
ENSMUSG00000081817	1.09731	0.577854	0.480693	1.20213	0.229315	NA
ENSMUSG00000108155	167.236	0.0821359	0.236336	0.347538	0.728187	0.850781
ENSMUSG00000108154	98.9592	0.267499	0.258412	1.03517	0.300591	0.495679
ENSMUSG00000097424	0.877242	0.140526	0.450166	0.312165	0.754915	NA
ENSMUSG00000097425	0	NA	NA	NA	NA	NA
ENSMUSG00000097426	0	NA	NA	NA	NA	NA
ENSMUSG00000081819	0.188593	0	0.27133	0	1	NA
ENSMUSG00000097420	0.139623	0	0.27133	0	1	NA
ENSMUSG00000097421	0	NA	NA	NA	NA	NA
ENSMUSG00000097422	7.29336	-0.0202543	0.554327	-0.0365386	0.970853	0.98741
ENSMUSG00000097423	126.156	0.308842	0.206777	1.4936	0.13528	0.281857
ENSMUSG00000105477	0	NA	NA	NA	NA	NA
ENSMUSG00000054966	20.9291	0.882839	0.402672	2.19245	0.0283468	0.0834248
ENSMUSG00000093083	0.132418	0.110022	0.27133	0.405492	0.685116	NA
ENSMUSG00000075552	0	NA	NA	NA	NA	NA
ENSMUSG00000093080	0.584328	0.0167107	0.428227	0.039023	0.968872	NA
ENSMUSG00000093081	2.82273	0.59695	0.590159	1.01151	0.311774	0.508151
ENSMUSG00000041308	1262.38	1.98999	0.107607	18.4931	2.34682e-76	3.20646e-74
ENSMUSG00000041309	0.113198	-0.0511718	0.27133	-0.188596	0.850409	NA
ENSMUSG00000041303	771.394	-0.156501	0.105578	-1.48233	0.138253	0.28658
ENSMUSG00000041301	0	NA	NA	NA	NA	NA
ENSMUSG00000000365	12.1983	0.195424	0.529506	0.369068	0.712077	0.840289
ENSMUSG00000093338	0	NA	NA	NA	NA	NA
ENSMUSG00000077095	0.311297	0.0025595	0.27133	0.00943315	0.992474	NA
ENSMUSG00000093334	1.9363	0.154608	0.579428	0.266829	0.789601	0.888244
ENSMUSG00000093335	0	NA	NA	NA	NA	NA
ENSMUSG00000093336	0.310001	-0.212366	0.27133	-0.782685	NA	NA
ENSMUSG00000093085	6.8491	-0.741288	0.539666	-1.3736	0.169565	0.33278
ENSMUSG00000093331	0.250703	0	0.27133	0	1	NA
ENSMUSG00000022015	1.42774	-0.273333	0.509947	-0.536003	0.591956	NA
ENSMUSG00000022014	5456.83	1.03569	0.123498	8.38626	5.01847e-17	1.19699e-15
ENSMUSG00000022016	1959.39	-0.577824	0.114019	-5.06781	4.02423e-07	3.69401e-06
ENSMUSG00000022010	81.3195	-2.62883	0.239808	-10.9622	5.80398e-28	2.36941e-26
ENSMUSG00000022013	3114.97	1.24352	0.145763	8.53107	1.45006e-17	3.60032e-16
ENSMUSG00000022012	0.190025	0.0562908	0.27133	0.207463	0.835649	NA
ENSMUSG00000022019	461.855	-0.32198	0.136653	-2.35619	0.0184634	0.0581971
ENSMUSG00000022018	154.825	-3.19685	0.249918	-12.7916	1.82751e-37	1.05358e-35
ENSMUSG00000055610	0	NA	NA	NA	NA	NA
ENSMUSG00000055612	66.7824	0.136119	0.247482	0.550014	0.58231	0.749668
ENSMUSG00000020528	346.307	-0.596923	0.149035	-4.00526	6.195e-05	0.000393738
ENSMUSG00000020527	89.1822	-0.305598	0.2301	-1.32811	0.184142	0.352892
ENSMUSG00000020526	107.904	0.248976	0.237399	1.04876	0.294287	0.488983
ENSMUSG00000020525	859.468	0.097028	0.146005	0.664555	0.506335	0.689098
ENSMUSG00000020524	0	NA	NA	NA	NA	NA
ENSMUSG00000020523	561.895	-0.298766	0.106703	-2.79997	0.00511077	0.0198332
ENSMUSG00000020522	1157.22	0.259353	0.119928	2.16257	0.0305741	0.0885964
ENSMUSG00000020521	581.898	-0.301891	0.141118	-2.13928	0.0324128	0.0929676
ENSMUSG00000020520	984.178	-0.322629	0.129332	-2.49459	0.0126102	0.0424115
ENSMUSG00000094810	0	NA	NA	NA	NA	NA
ENSMUSG00000091867	0	NA	NA	NA	NA	NA
ENSMUSG00000094812	0.724766	-0.0051291	0.439602	-0.0116676	0.990691	NA
ENSMUSG00000091692	0	NA	NA	NA	NA	NA
ENSMUSG00000094814	0	NA	NA	NA	NA	NA
ENSMUSG00000091863	0	NA	NA	NA	NA	NA
ENSMUSG00000094817	0	NA	NA	NA	NA	NA
ENSMUSG00000094818	0	NA	NA	NA	NA	NA
ENSMUSG00000094819	0	NA	NA	NA	NA	NA
ENSMUSG00000109280	0	NA	NA	NA	NA	NA
ENSMUSG00000109281	0	NA	NA	NA	NA	NA
ENSMUSG00000109282	21.5714	-0.388863	0.395024	-0.984404	0.324917	0.522144
ENSMUSG00000109283	0.321415	0.271216	0.27133	0.999581	NA	NA
ENSMUSG00000109284	0	NA	NA	NA	NA	NA
ENSMUSG00000109285	0	NA	NA	NA	NA	NA
ENSMUSG00000109286	0	NA	NA	NA	NA	NA
ENSMUSG00000109287	0	NA	NA	NA	NA	NA
ENSMUSG00000109288	0	NA	NA	NA	NA	NA
ENSMUSG00000109289	0	NA	NA	NA	NA	NA
ENSMUSG00000020566	4.09235	0.511201	0.585576	0.872989	0.382669	0.57993
ENSMUSG00000052062	2.02335	-0.0395941	0.516697	-0.0766292	0.938919	0.971492
ENSMUSG00000099526	0	NA	NA	NA	NA	NA
ENSMUSG00000013643	0	NA	NA	NA	NA	NA
ENSMUSG00000013646	187.418	0.173964	0.165596	1.05053	0.293475	0.488154
ENSMUSG00000066867	2.25331	-0.496444	0.541408	-0.91695	0.359169	0.557474
ENSMUSG00000057612	0	NA	NA	NA	NA	NA
ENSMUSG00000025584	194.436	-0.112293	0.162034	-0.693025	0.488294	0.674958
ENSMUSG00000057615	0	NA	NA	NA	NA	NA
ENSMUSG00000057614	0.895525	0.613882	0.419974	1.46171	0.14382	NA
ENSMUSG00000028718	124.691	1.41897	0.288617	4.91644	8.81327e-07	7.66161e-06
ENSMUSG00000028719	2825.87	0.731619	0.111757	6.54654	5.88843e-11	8.52326e-10
ENSMUSG00000088366	0.0522536	-0.0511718	0.27133	-0.188596	0.850409	NA
ENSMUSG00000087994	0	NA	NA	NA	NA	NA
ENSMUSG00000028710	481.587	-0.198528	0.124494	-1.59468	0.110783	0.241746
ENSMUSG00000025582	0.0642829	0.0562908	0.27133	0.207463	0.835649	NA
ENSMUSG00000028712	0.353251	0	0.27133	0	1	NA
ENSMUSG00000028713	0.0682536	0	0.27133	0	1	NA
ENSMUSG00000028715	0	NA	NA	NA	NA	NA
ENSMUSG00000028716	0.335047	0.209268	0.304196	0.687939	0.491491	NA
ENSMUSG00000028717	1.22469	-0.909124	0.501805	-1.81171	0.0700311	NA
ENSMUSG00000102168	0	NA	NA	NA	NA	NA
ENSMUSG00000102169	0	NA	NA	NA	NA	NA
ENSMUSG00000102160	0.0569994	0	0.27133	0	1	NA
ENSMUSG00000102162	2.56565	0.525104	0.588591	0.892138	0.372319	0.570599
ENSMUSG00000102163	0	NA	NA	NA	NA	NA
ENSMUSG00000102164	0	NA	NA	NA	NA	NA
ENSMUSG00000102166	0.0713693	0	0.27133	0	1	NA
ENSMUSG00000102167	0	NA	NA	NA	NA	NA
ENSMUSG00000039176	275.896	-0.519947	0.163845	-3.17341	0.00150659	0.00681945
ENSMUSG00000039174	0	NA	NA	NA	NA	NA
ENSMUSG00000052396	0.0748949	0.0562908	0.27133	0.207463	0.835649	NA
ENSMUSG00000087993	0	NA	NA	NA	NA	NA
ENSMUSG00000052392	0	NA	NA	NA	NA	NA
ENSMUSG00000087992	0.812786	0.0763915	0.401712	0.190165	0.84918	NA
ENSMUSG00000039178	68.7745	-1.10186	0.270703	-4.07037	4.69391e-05	0.000305479
ENSMUSG00000039179	0.890606	-0.432391	0.484183	-0.893031	0.37184	NA
ENSMUSG00000092889	2.86869	0.416337	0.590586	0.704956	0.480838	0.668563
ENSMUSG00000092888	0	NA	NA	NA	NA	NA
ENSMUSG00000092880	0	NA	NA	NA	NA	NA
ENSMUSG00000092885	0	NA	NA	NA	NA	NA
ENSMUSG00000092887	16.5863	-0.321229	0.503462	-0.63804	0.523448	0.702859
ENSMUSG00000067627	0	NA	NA	NA	NA	NA
ENSMUSG00000067629	15.0805	-1.34058	0.454221	-2.95137	0.00316368	0.0130506
ENSMUSG00000025090	0	NA	NA	NA	NA	NA
ENSMUSG00000025091	0.207254	-0.158634	0.27133	-0.584655	0.558779	NA
ENSMUSG00000025092	0.81975	-0.531407	0.384987	-1.38032	0.167487	NA
ENSMUSG00000070315	313.154	0.388502	0.221529	1.75373	0.079477	0.18818
ENSMUSG00000021737	1063.06	0.129412	0.114423	1.131	0.258054	0.447339
ENSMUSG00000065178	0	NA	NA	NA	NA	NA
ENSMUSG00000021731	289.555	-0.219548	0.181869	-1.20718	0.227363	0.409618
ENSMUSG00000021730	0.262774	0	0.284198	0	1	NA
ENSMUSG00000021733	2553.6	2.17912	0.125442	17.3715	1.35517e-67	1.64267e-65
ENSMUSG00000103445	46.6874	0.230728	0.308552	0.747775	0.454596	0.646239
ENSMUSG00000065173	0	NA	NA	NA	NA	NA
ENSMUSG00000021738	1724.67	-0.188887	0.100579	-1.87799	0.0603819	0.152094
ENSMUSG00000070311	0	NA	NA	NA	NA	NA
ENSMUSG00000035873	6.91325	2.10231	0.56876	3.69631	0.000218756	0.00122442
ENSMUSG00000022583	0.128566	0.110022	0.27133	0.405492	0.685116	NA
ENSMUSG00000106269	2.54021	0.391645	0.573949	0.682368	0.495006	0.680133
ENSMUSG00000106268	0	NA	NA	NA	NA	NA
ENSMUSG00000035877	1459.58	-0.202142	0.130324	-1.55107	0.120885	0.25849
ENSMUSG00000070313	0	NA	NA	NA	NA	NA
ENSMUSG00000035875	17.6233	-0.458794	0.423717	-1.08278	0.278905	0.471644
ENSMUSG00000106263	0	NA	NA	NA	NA	NA
ENSMUSG00000106262	15.1698	0.39286	0.503125	0.780839	0.434897	0.628956
ENSMUSG00000106261	6.7879	-0.699817	0.572047	-1.22336	0.221195	0.401875
ENSMUSG00000106260	0.0689178	0	0.27133	0	1	NA
ENSMUSG00000106267	0.0609447	0	0.27133	0	1	NA
ENSMUSG00000106266	0.0626757	0	0.27133	0	1	NA
ENSMUSG00000106265	0.146264	0.0562908	0.27133	0.207463	0.835649	NA
ENSMUSG00000106264	0	NA	NA	NA	NA	NA
ENSMUSG00000022580	1.01761	0	0.347365	0	1	NA
ENSMUSG00000045178	0	NA	NA	NA	NA	NA
ENSMUSG00000022586	23.7183	-0.326847	0.405188	-0.806656	0.419865	0.616304
ENSMUSG00000064677	0	NA	NA	NA	NA	NA
ENSMUSG00000020038	841.994	0.736505	0.130267	5.65379	1.56945e-08	1.72786e-07
ENSMUSG00000086725	54.9831	-0.590387	0.26994	-2.18711	0.0287347	0.0843414
ENSMUSG00000086724	0	NA	NA	NA	NA	NA
ENSMUSG00000086727	0	NA	NA	NA	NA	NA
ENSMUSG00000086726	0.0626757	0	0.27133	0	1	NA
ENSMUSG00000086721	1.16611	0.384097	0.485616	0.790947	0.428975	NA
ENSMUSG00000086720	0	NA	NA	NA	NA	NA
ENSMUSG00000086722	0	NA	NA	NA	NA	NA
ENSMUSG00000086729	0	NA	NA	NA	NA	NA
ENSMUSG00000086728	95.1293	-0.323953	0.235688	-1.3745	0.169288	0.332461
ENSMUSG00000022885	934.605	-4.72755	0.163859	-28.8513	4.8806e-183	2.68285e-180
ENSMUSG00000076757	295.65	-0.425722	0.438758	-0.97029	0.331902	0.528757
ENSMUSG00000022836	2.58588	-0.177618	0.577326	-0.307656	0.758344	0.869207
ENSMUSG00000076755	28.1385	-0.0478398	0.484744	-0.0986909	0.921384	0.961534
ENSMUSG00000076754	109.128	0.941702	0.472869	1.99146	0.0464301	0.123524
ENSMUSG00000022833	73.3796	-0.552559	0.27287	-2.02499	0.0428683	0.116069
ENSMUSG00000076752	887.37	0.60921	0.449162	1.35633	0.174995	0.340658
ENSMUSG00000022831	1234.55	0.81838	0.123203	6.64255	3.08294e-11	4.60629e-10
ENSMUSG00000076750	1.13415	0.284131	0.490133	0.579702	0.562116	NA
ENSMUSG00000076759	0.104507	-0.104903	0.27133	-0.386626	0.699033	NA
ENSMUSG00000076758	0	NA	NA	NA	NA	NA
ENSMUSG00000039824	30.7896	0.174193	0.397402	0.438329	0.661148	0.805795
ENSMUSG00000039826	231.295	0.872807	0.204671	4.26444	2.004e-05	0.000141062
ENSMUSG00000086098	0	NA	NA	NA	NA	NA
ENSMUSG00000086097	0	NA	NA	NA	NA	NA
ENSMUSG00000086096	0	NA	NA	NA	NA	NA
ENSMUSG00000086095	0	NA	NA	NA	NA	NA
ENSMUSG00000039828	391.385	-0.321844	0.156335	-2.05868	0.039525	0.1089
ENSMUSG00000086092	0.0748949	0.0562908	0.27133	0.207463	0.835649	NA
ENSMUSG00000086090	0.373853	0.0596654	0.278849	0.213971	0.83057	NA
ENSMUSG00000051671	153.641	0.127735	0.192343	0.664101	0.506626	0.689265
ENSMUSG00000068487	4.42396	-0.923807	0.586559	-1.57496	0.115265	0.248986
ENSMUSG00000084688	0.0522536	-0.0511718	0.27133	-0.188596	0.850409	NA
ENSMUSG00000070348	41.3057	-0.580883	0.367219	-1.58185	0.113685	0.24628
ENSMUSG00000020069	873.292	-0.753076	0.144352	-5.21694	1.81906e-07	1.76725e-06
ENSMUSG00000095100	0	NA	NA	NA	NA	NA
ENSMUSG00000070342	0.073642	-0.0511718	0.27133	-0.188596	0.850409	NA
ENSMUSG00000070343	287.75	-0.159894	0.196441	-0.813953	0.415672	0.612241
ENSMUSG00000020061	0.408191	0	0.29596	0	1	NA
ENSMUSG00000063632	0	NA	NA	NA	NA	NA
ENSMUSG00000020067	0.173114	-0.104903	0.27133	-0.386626	0.699033	NA
ENSMUSG00000020064	1483.44	0.497045	0.11823	4.20406	2.62172e-05	0.000180301
ENSMUSG00000070345	3.41936	-0.83152	0.587433	-1.41551	0.156918	0.314728
ENSMUSG00000009075	8.78108	-0.0578049	0.5113	-0.113055	0.909987	0.955362
ENSMUSG00000052942	10.2439	-0.792362	0.545988	-1.45124	0.146712	0.298969
ENSMUSG00000109308	0	NA	NA	NA	NA	NA
ENSMUSG00000030968	0	NA	NA	NA	NA	NA
ENSMUSG00000090907	0	NA	NA	NA	NA	NA
ENSMUSG00000030963	0	NA	NA	NA	NA	NA
ENSMUSG00000030960	298.671	0.419454	0.128525	3.26359	0.0011001	0.00518402
ENSMUSG00000030966	1178.12	-0.074068	0.128546	-0.576201	0.56448	0.736636
ENSMUSG00000030967	758.021	-0.236981	0.117067	-2.02432	0.0429369	0.116204
ENSMUSG00000030965	444.409	-0.133486	0.144435	-0.924191	0.355387	0.553999
ENSMUSG00000070699	107.336	-0.106114	0.201118	-0.527618	0.597764	0.761221
ENSMUSG00000052949	271.811	1.03986	0.229801	4.52504	6.03847e-06	4.60046e-05
ENSMUSG00000070695	0.0569994	0	0.27133	0	1	NA
ENSMUSG00000004105	14.2939	-2.64118	0.45158	-5.84876	4.9526e-09	5.80677e-08
ENSMUSG00000070697	1515.41	-0.0339759	0.137525	-0.247053	0.804867	0.897211
ENSMUSG00000070690	0.508077	0.0675579	0.304215	0.222073	NA	NA
ENSMUSG00000070691	3065.43	0.217415	0.127502	1.70519	0.0881595	0.203479
ENSMUSG00000070692	21.4613	-0.293436	0.403794	-0.726696	0.467412	0.657358
ENSMUSG00000004100	124.202	-1.03649	0.243023	-4.265	1.99903e-05	0.000140879
ENSMUSG00000096434	2.04863	0.266878	0.554937	0.480916	0.630576	0.784474
ENSMUSG00000096435	0	NA	NA	NA	NA	NA
ENSMUSG00000096436	0	NA	NA	NA	NA	NA
ENSMUSG00000096437	0.0609447	0	0.27133	0	1	NA
ENSMUSG00000096430	0	NA	NA	NA	NA	NA
ENSMUSG00000096431	0	NA	NA	NA	NA	NA
ENSMUSG00000096432	0	NA	NA	NA	NA	NA
ENSMUSG00000096433	198.631	-0.395919	0.177428	-2.23143	0.0256525	0.0768308
ENSMUSG00000033703	80.216	-0.0247043	0.226442	-0.109098	0.913125	0.956957
ENSMUSG00000033701	393.266	0.174596	0.140242	1.24496	0.213146	0.391494
ENSMUSG00000033707	138.863	-0.487059	0.212512	-2.29191	0.0219108	0.0675235
ENSMUSG00000033706	147.653	-1.01323	0.190243	-5.32601	1.00393e-07	1.0038e-06
ENSMUSG00000033705	89.5263	0.520438	0.257101	2.02426	0.0429439	0.116207
ENSMUSG00000037469	0	NA	NA	NA	NA	NA
ENSMUSG00000037466	133.273	1.65145	0.233387	7.07601	1.48367e-12	2.53393e-11
ENSMUSG00000037465	498.988	1.44901	0.173926	8.33122	8.00165e-17	1.88569e-15
ENSMUSG00000037463	37.9288	2.26077	0.325622	6.94294	3.84022e-12	6.31672e-11
ENSMUSG00000037461	660.376	0.0709197	0.129127	0.549223	0.582852	0.749968
ENSMUSG00000104138	2.51016	0.119821	0.586259	0.204382	0.838055	0.915732
ENSMUSG00000088938	0	NA	NA	NA	NA	NA
ENSMUSG00000104131	0	NA	NA	NA	NA	NA
ENSMUSG00000104130	0	NA	NA	NA	NA	NA
ENSMUSG00000104133	0	NA	NA	NA	NA	NA
ENSMUSG00000104132	0	NA	NA	NA	NA	NA
ENSMUSG00000104135	1.6756	0.0956211	0.533422	0.17926	0.857734	0.927438
ENSMUSG00000104134	0	NA	NA	NA	NA	NA
ENSMUSG00000104137	0	NA	NA	NA	NA	NA
ENSMUSG00000104136	29.5959	-0.304106	0.38763	-0.784526	0.432732	0.626975
ENSMUSG00000098480	1.94009	-0.43441	0.567928	-0.764903	0.444329	0.637372
ENSMUSG00000001120	20.1761	-2.35346	0.466411	-5.04589	4.51419e-07	4.115e-06
ENSMUSG00000027927	0	NA	NA	NA	NA	NA
ENSMUSG00000027925	0	NA	NA	NA	NA	NA
ENSMUSG00000027923	0	NA	NA	NA	NA	NA
ENSMUSG00000031709	4.22644	-1.85809	0.586395	-3.16866	0.00153144	0.00692001
ENSMUSG00000031708	2038.94	0.290731	0.161427	1.801	0.0717021	0.173666
ENSMUSG00000031706	570.317	-0.29393	0.116584	-2.52119	0.0116958	0.039806
ENSMUSG00000031701	2273.12	0.111332	0.119092	0.934837	0.349872	0.547786
ENSMUSG00000031700	6.6364	-0.0961345	0.578803	-0.166092	0.868085	0.933102
ENSMUSG00000031703	1476.79	0.272588	0.142872	1.90792	0.0564011	0.144172
ENSMUSG00000098086	0	NA	NA	NA	NA	NA
ENSMUSG00000003458	1214.08	0.374773	0.117673	3.18487	0.0014482	0.00659559
ENSMUSG00000071568	0.532875	0.101629	0.392862	0.258688	0.795876	NA
ENSMUSG00000023004	2781.77	-1.42303	0.159815	-8.90423	5.37592e-19	1.44398e-17
ENSMUSG00000071567	0	NA	NA	NA	NA	NA
ENSMUSG00000071561	0	NA	NA	NA	NA	NA
ENSMUSG00000023000	2.55369	1.36249	0.535904	2.54242	0.0110088	0.0378438
ENSMUSG00000072188	0	NA	NA	NA	NA	NA
ENSMUSG00000071562	0	NA	NA	NA	NA	NA
ENSMUSG00000026032	330.824	0.305022	0.150454	2.02734	0.0426276	0.115529
ENSMUSG00000026031	4200.98	0.157259	0.0961344	1.63583	0.101876	0.226873
ENSMUSG00000026037	429.834	-0.360445	0.13257	-2.71891	0.00654973	0.0245053
ENSMUSG00000026036	300.438	0.404211	0.138912	2.90983	0.00361629	0.0146531
ENSMUSG00000026035	421.405	0.224214	0.140744	1.59307	0.111144	0.242354
ENSMUSG00000026034	4184.49	-0.515735	0.145141	-3.55333	0.000380383	0.00201459
ENSMUSG00000026039	42.8202	0.636981	0.335894	1.89637	0.0579106	0.147091
ENSMUSG00000087331	2.85954	-0.392418	0.587031	-0.66848	0.503827	0.687486
ENSMUSG00000097069	11.6713	-1.00709	0.502125	-2.00565	0.0448941	0.120418
ENSMUSG00000087330	0	NA	NA	NA	NA	NA
ENSMUSG00000034285	172.84	-0.0812313	0.186644	-0.435219	0.663403	0.80721
ENSMUSG00000000957	3.84981	-0.259209	0.590472	-0.438986	0.660672	0.805589
ENSMUSG00000082125	0	NA	NA	NA	NA	NA
ENSMUSG00000073633	17.2435	-1.1023	0.457897	-2.40731	0.0160705	0.0518719
ENSMUSG00000082292	330.9	1.23638	0.278558	4.43851	9.05825e-06	6.74787e-05
ENSMUSG00000073631	0.0626757	0	0.27133	0	1	NA
ENSMUSG00000097349	0	NA	NA	NA	NA	NA
ENSMUSG00000087335	0	NA	NA	NA	NA	NA
ENSMUSG00000073639	1065.87	0.372226	0.170385	2.18461	0.0289173	0.0847512
ENSMUSG00000087334	0	NA	NA	NA	NA	NA
ENSMUSG00000087337	0	NA	NA	NA	NA	NA
ENSMUSG00000049553	1185.36	-0.314622	0.10365	-3.03544	0.00240188	0.0102664
ENSMUSG00000049551	0.485886	-0.189138	0.36351	-0.52031	0.602847	NA
ENSMUSG00000049550	3524.78	-0.568404	0.115745	-4.91085	9.06846e-07	7.85457e-06
ENSMUSG00000049556	0.128091	0.0562908	0.27133	0.207463	0.835649	NA
ENSMUSG00000049555	43.2203	-5.31796	0.441216	-12.053	1.87107e-33	9.55213e-32
ENSMUSG00000069678	161.226	0.504474	0.174955	2.88345	0.00393343	0.0158025
ENSMUSG00000087338	1.6837	0.983031	0.551535	1.78235	0.0746916	0.179419
ENSMUSG00000069670	0	NA	NA	NA	NA	NA
ENSMUSG00000069584	0	NA	NA	NA	NA	NA
ENSMUSG00000069582	0	NA	NA	NA	NA	NA
ENSMUSG00000069583	0	NA	NA	NA	NA	NA
ENSMUSG00000069581	6.69341	-0.780951	0.585705	-1.33335	0.182416	0.350579
ENSMUSG00000069588	0.0626757	0	0.27133	0	1	NA
ENSMUSG00000046269	12.2128	-0.153946	0.486472	-0.316454	0.751658	0.865344
ENSMUSG00000030816	422.232	-0.106543	0.13323	-0.799696	0.423887	0.619515
ENSMUSG00000046262	0.0681355	0.0562908	0.27133	0.207463	0.835649	NA
ENSMUSG00000076033	0	NA	NA	NA	NA	NA
ENSMUSG00000076030	0.0601221	0	0.27133	0	1	NA
ENSMUSG00000076031	0	NA	NA	NA	NA	NA
ENSMUSG00000076036	0	NA	NA	NA	NA	NA
ENSMUSG00000076037	0	NA	NA	NA	NA	NA
ENSMUSG00000022354	795.959	0.788295	0.15277	5.16002	2.46924e-07	2.34211e-06
ENSMUSG00000089377	0	NA	NA	NA	NA	NA
ENSMUSG00000089376	0.531082	0.541022	0.426668	1.26802	0.204792	NA
ENSMUSG00000089375	0	NA	NA	NA	NA	NA
ENSMUSG00000022359	376.466	-0.0916792	0.143883	-0.637178	0.524009	0.703386
ENSMUSG00000089373	0	NA	NA	NA	NA	NA
ENSMUSG00000089372	0	NA	NA	NA	NA	NA
ENSMUSG00000089371	0.136742	0.0562908	0.27133	0.207463	0.835649	NA
ENSMUSG00000089370	0	NA	NA	NA	NA	NA
ENSMUSG00000105770	0.0689178	0	0.27133	0	1	NA
ENSMUSG00000105771	0	NA	NA	NA	NA	NA
ENSMUSG00000105772	0	NA	NA	NA	NA	NA
ENSMUSG00000105773	0.325433	-0.263384	0.27142	-0.970391	0.331852	NA
ENSMUSG00000105774	23.6483	-0.238702	0.392918	-0.607511	0.543512	0.719702
ENSMUSG00000105775	1.50526	0.17698	0.580071	0.3051	0.76029	0.86997
ENSMUSG00000105776	50.1307	0.100642	0.343893	0.292654	0.769787	0.876418
ENSMUSG00000105777	0	NA	NA	NA	NA	NA
ENSMUSG00000105778	0	NA	NA	NA	NA	NA
ENSMUSG00000105779	2.01276	-0.126608	0.582254	-0.217445	0.827862	0.910571
ENSMUSG00000097706	4.60456	0.23695	0.580117	0.408452	0.682942	0.820272
ENSMUSG00000008540	1.55293	-0.66603	0.494436	-1.34705	0.177964	0.344629
ENSMUSG00000088028	0.0686067	0	0.27133	0	1	NA
ENSMUSG00000034863	18.7032	0.337919	0.447843	0.754549	0.45052	0.642734
ENSMUSG00000088025	0	NA	NA	NA	NA	NA
ENSMUSG00000088026	0	NA	NA	NA	NA	NA
ENSMUSG00000088027	0	NA	NA	NA	NA	NA
ENSMUSG00000034867	709.959	-0.129135	0.0976306	-1.32269	0.185939	0.355278
ENSMUSG00000088021	0	NA	NA	NA	NA	NA
ENSMUSG00000088022	6.74067	-0.11377	0.551961	-0.20612	0.836697	0.914866
ENSMUSG00000037962	4.2831	0.192211	0.587827	0.326985	0.743679	0.860671
ENSMUSG00000037960	122.491	0.657695	0.244968	2.68482	0.00725681	0.0267513
ENSMUSG00000104191	0	NA	NA	NA	NA	NA
ENSMUSG00000074345	0.0681355	0.0562908	0.27133	0.207463	0.835649	NA
ENSMUSG00000077633	0	NA	NA	NA	NA	NA
ENSMUSG00000077630	0	NA	NA	NA	NA	NA
ENSMUSG00000045799	152.584	-0.441136	0.202217	-2.1815	0.0291466	0.0853089
ENSMUSG00000077635	0	NA	NA	NA	NA	NA
ENSMUSG00000045795	218.773	-0.108113	0.157195	-0.687762	0.491602	0.677233
ENSMUSG00000045794	2.60155	0.00227701	0.588919	0.00386643	0.996915	0.99929
ENSMUSG00000045797	0	NA	NA	NA	NA	NA
ENSMUSG00000045790	0	NA	NA	NA	NA	NA
ENSMUSG00000045792	0.170998	0	0.27133	0	1	NA
ENSMUSG00000032204	237.741	1.5934	0.210323	7.57596	3.56476e-14	6.98096e-13
ENSMUSG00000102201	0	NA	NA	NA	NA	NA
ENSMUSG00000102200	0	NA	NA	NA	NA	NA
ENSMUSG00000102203	0	NA	NA	NA	NA	NA
ENSMUSG00000102202	216.717	-0.464146	0.234662	-1.97794	0.0479359	0.126817
ENSMUSG00000102205	0	NA	NA	NA	NA	NA
ENSMUSG00000102204	1.00754	-0.269379	0.465609	-0.578552	0.562891	NA
ENSMUSG00000102207	0.194813	-0.104903	0.27133	-0.386626	0.699033	NA
ENSMUSG00000102206	0	NA	NA	NA	NA	NA
ENSMUSG00000043569	0.127616	0	0.27133	0	1	NA
ENSMUSG00000089959	11.3024	0.390339	0.484565	0.805544	0.420506	0.617015
ENSMUSG00000089958	2.60666	-1.30503	0.585744	-2.22798	0.0258816	0.0774285
ENSMUSG00000086942	52.3104	0.948166	0.298714	3.17416	0.0015027	0.00680706
ENSMUSG00000089953	0	NA	NA	NA	NA	NA
ENSMUSG00000089952	0.429303	0.0751188	0.271736	0.27644	0.78221	NA
ENSMUSG00000089951	0.0681355	0.0562908	0.27133	0.207463	0.835649	NA
ENSMUSG00000089950	0	NA	NA	NA	NA	NA
ENSMUSG00000089957	0.116537	0.0025595	0.27133	0.00943315	0.992474	NA
ENSMUSG00000089956	0.210855	-0.0511718	0.27133	-0.188596	0.850409	NA
ENSMUSG00000096205	5.19141	1.33531	0.557148	2.39669	0.0165437	0.0531246
ENSMUSG00000092251	0.311174	-0.0511718	0.27133	-0.188596	0.850409	NA
ENSMUSG00000006241	0.0682536	0	0.27133	0	1	NA
ENSMUSG00000042211	1123.67	-0.1592	0.109694	-1.45131	0.146693	0.298965
ENSMUSG00000045246	0.0713693	0	0.27133	0	1	NA
ENSMUSG00000042213	32.0274	3.7255	0.456302	8.16456	3.22604e-16	7.32507e-15
ENSMUSG00000042212	0	NA	NA	NA	NA	NA
ENSMUSG00000042215	49.2135	0.175397	0.365032	0.480498	0.630873	0.784738
ENSMUSG00000042216	0	NA	NA	NA	NA	NA
ENSMUSG00000042219	0	NA	NA	NA	NA	NA
ENSMUSG00000090952	27.9128	-0.155957	0.375384	-0.415462	0.677804	0.817453
ENSMUSG00000045248	167.84	0.0380059	0.169969	0.223606	0.823064	0.908108
ENSMUSG00000030934	509.648	-0.223505	0.170991	-1.30711	0.191174	0.362266
ENSMUSG00000032425	272.672	0.0360242	0.168192	0.214185	0.830403	0.912092
ENSMUSG00000032420	543.222	0.949553	0.151987	6.24759	4.16821e-10	5.4888e-09
ENSMUSG00000032423	4528.17	0.214037	0.121007	1.7688	0.0769277	0.183476
ENSMUSG00000032422	1032.21	1.06434	0.106413	10.002	1.49379e-23	5.08038e-22
ENSMUSG00000084828	1.01209	-0.445775	0.449189	-0.992401	0.321002	NA
ENSMUSG00000084829	0.0569994	0	0.27133	0	1	NA
ENSMUSG00000084821	46.1707	-1.14627	0.289917	-3.95378	7.69267e-05	0.00047863
ENSMUSG00000084822	0.250925	-0.158634	0.27133	-0.584655	0.558779	NA
ENSMUSG00000084823	0	NA	NA	NA	NA	NA
ENSMUSG00000084824	0.414012	0.229189	0.37951	0.603908	0.545905	NA
ENSMUSG00000084825	0	NA	NA	NA	NA	NA
ENSMUSG00000084826	255	0.841924	0.188887	4.45729	8.30019e-06	6.21253e-05
ENSMUSG00000031147	2.71975	0.530345	0.583419	0.909029	0.363335	0.561892
ENSMUSG00000083489	0.131894	0.0562908	0.27133	0.207463	0.835649	NA
ENSMUSG00000029092	2.47834	-0.827753	0.582307	-1.42151	0.155169	0.311856
ENSMUSG00000079577	0	NA	NA	NA	NA	NA
ENSMUSG00000031144	10.142	0.839932	0.556663	1.50887	0.131332	0.27557
ENSMUSG00000031143	0	NA	NA	NA	NA	NA
ENSMUSG00000079578	0	NA	NA	NA	NA	NA
ENSMUSG00000079579	0	NA	NA	NA	NA	NA
ENSMUSG00000044117	0.972116	0.16099	0.485515	0.331587	0.740201	NA
ENSMUSG00000034438	1042.3	-0.891613	0.113164	-7.87892	3.30224e-15	6.93207e-14
ENSMUSG00000090277	5.79187	0.851701	0.580223	1.46788	0.142136	0.292178
ENSMUSG00000058099	10.8002	-3.62045	0.558982	-6.47686	9.36505e-11	1.32156e-09
ENSMUSG00000041548	0	NA	NA	NA	NA	NA
ENSMUSG00000041544	0.0601221	0	0.27133	0	1	NA
ENSMUSG00000058093	870.313	0.0647335	0.132623	0.488103	0.625477	0.781334
ENSMUSG00000041540	70.4856	-2.4863	0.304752	-8.15843	3.39404e-16	7.69174e-15
ENSMUSG00000050645	0	NA	NA	NA	NA	NA
ENSMUSG00000000167	8.78683	0.312843	0.559743	0.558905	0.576227	0.744732
ENSMUSG00000050641	0.0681355	0.0562908	0.27133	0.207463	0.835649	NA
ENSMUSG00000050640	1.33565	-0.00257312	0.523862	-0.00491183	0.996081	NA
ENSMUSG00000024592	184.966	0.264449	0.183118	1.44415	0.148696	0.301824
ENSMUSG00000092257	1.77554	0.586957	0.582822	1.00709	0.313889	0.510604
ENSMUSG00000024590	347.589	1.28079	0.1516	8.44851	2.95044e-17	7.16747e-16
ENSMUSG00000000168	1165.6	-0.0729643	0.138214	-0.52791	0.597562	0.761186
ENSMUSG00000024594	632.306	0.457976	0.131305	3.48788	0.000486872	0.00250887
ENSMUSG00000104144	0	NA	NA	NA	NA	NA
ENSMUSG00000104145	23.2505	-2.32436	0.418217	-5.55779	2.73219e-08	2.92353e-07
ENSMUSG00000032301	1453.65	0.489528	0.122247	4.00441	6.21728e-05	0.000395048
ENSMUSG00000075091	0	NA	NA	NA	NA	NA
ENSMUSG00000075090	0	NA	NA	NA	NA	NA
ENSMUSG00000075093	0	NA	NA	NA	NA	NA
ENSMUSG00000075092	0	NA	NA	NA	NA	NA
ENSMUSG00000075095	0	NA	NA	NA	NA	NA
ENSMUSG00000075094	0	NA	NA	NA	NA	NA
ENSMUSG00000075097	0	NA	NA	NA	NA	NA
ENSMUSG00000075099	0	NA	NA	NA	NA	NA
ENSMUSG00000057531	155.185	0.325029	0.187019	1.73794	0.082221	0.193148
ENSMUSG00000096465	0	NA	NA	NA	NA	NA
ENSMUSG00000032305	187.88	0.380605	0.153228	2.48392	0.0129944	0.0434748
ENSMUSG00000041895	3.36891	-1.08051	0.588626	-1.83565	0.0664093	0.16394
ENSMUSG00000092259	0	NA	NA	NA	NA	NA
ENSMUSG00000041890	3529.97	-0.199593	0.0630847	-3.16389	0.00155677	0.00702105
ENSMUSG00000041891	559.648	-0.122031	0.159856	-0.763382	0.445236	0.63838
ENSMUSG00000096462	0	NA	NA	NA	NA	NA
ENSMUSG00000083882	0	NA	NA	NA	NA	NA
ENSMUSG00000083880	0	NA	NA	NA	NA	NA
ENSMUSG00000083887	0.8655	0.532654	0.487684	1.09221	0.274741	NA
ENSMUSG00000083886	0	NA	NA	NA	NA	NA
ENSMUSG00000083885	10.2518	0.197188	0.522384	0.377478	0.705819	0.836585
ENSMUSG00000083884	0	NA	NA	NA	NA	NA
ENSMUSG00000083889	0.280228	-0.0511718	0.27133	-0.188596	0.850409	NA
ENSMUSG00000083888	0	NA	NA	NA	NA	NA
ENSMUSG00000047495	0	NA	NA	NA	NA	NA
ENSMUSG00000047496	4.05286	1.51564	0.587213	2.58106	0.00984962	0.0344708
ENSMUSG00000047497	0.197335	0	0.27133	0	1	NA
ENSMUSG00000056728	0	NA	NA	NA	NA	NA
ENSMUSG00000051118	0	NA	NA	NA	NA	NA
ENSMUSG00000027022	0.0682536	0	0.27133	0	1	NA
ENSMUSG00000051111	106.414	-0.279652	0.312971	-0.89354	0.371568	0.569791
ENSMUSG00000051116	6.53801	-0.121141	0.528467	-0.229231	0.81869	0.905902
ENSMUSG00000014837	5.88251	-0.271815	0.562607	-0.483134	0.629	0.783417
ENSMUSG00000000838	1061.02	0.113697	0.109746	1.036	0.300204	0.495213
ENSMUSG00000066113	0.30061	0	0.27133	0	NA	NA
ENSMUSG00000000295	246.408	-0.0132557	0.160728	-0.0824728	0.934271	0.969078
ENSMUSG00000066116	9.78374	-0.302609	0.528764	-0.572295	0.567122	0.73861
ENSMUSG00000053528	10.1862	-2.30372	0.546566	-4.2149	NA	NA
ENSMUSG00000057455	0	NA	NA	NA	NA	NA
ENSMUSG00000057454	0	NA	NA	NA	NA	NA
ENSMUSG00000057457	4.66994	1.80199	0.581074	3.10113	0.00192781	0.00846983
ENSMUSG00000024261	0	NA	NA	NA	NA	NA
ENSMUSG00000098829	0	NA	NA	NA	NA	NA
ENSMUSG00000098828	0	NA	NA	NA	NA	NA
ENSMUSG00000085060	0	NA	NA	NA	NA	NA
ENSMUSG00000085067	0	NA	NA	NA	NA	NA
ENSMUSG00000085066	0	NA	NA	NA	NA	NA
ENSMUSG00000082288	0	NA	NA	NA	NA	NA
ENSMUSG00000082289	3.73015	0.359847	0.579179	0.621306	0.534398	0.712251
ENSMUSG00000082286	96.2618	-0.131932	0.245846	-0.536643	0.591514	0.756745
ENSMUSG00000098820	0.073642	-0.0511718	0.27133	-0.188596	0.850409	NA
ENSMUSG00000082284	11.1769	-0.178483	0.485244	-0.367822	0.713006	0.841037
ENSMUSG00000082285	0	NA	NA	NA	NA	NA
ENSMUSG00000098825	2.51275	-0.022986	0.588655	-0.0390483	0.968852	0.986506
ENSMUSG00000082283	0.127149	0.0025595	0.27133	0.00943315	0.992474	NA
ENSMUSG00000082280	0	NA	NA	NA	NA	NA
ENSMUSG00000082281	0.0713693	0	0.27133	0	1	NA
ENSMUSG00000080613	0.284997	0	0.27133	0	NA	NA
ENSMUSG00000079605	0	NA	NA	NA	NA	NA
ENSMUSG00000080610	5.83007	0.00281596	0.590715	0.00476704	0.996196	0.998986
ENSMUSG00000080616	0.0686067	0	0.27133	0	1	NA
ENSMUSG00000080615	0	NA	NA	NA	NA	NA
ENSMUSG00000085395	0.0682536	0	0.27133	0	1	NA
ENSMUSG00000085394	0.0681355	0.0562908	0.27133	0.207463	0.835649	NA
ENSMUSG00000085397	0.121067	0	0.27133	0	1	NA
ENSMUSG00000085396	105.958	1.41485	0.27402	5.16329	2.42642e-07	2.3052e-06
ENSMUSG00000085391	38.7356	-1.13754	0.37239	-3.05471	0.0022528	0.00968876
ENSMUSG00000085390	0	NA	NA	NA	NA	NA
ENSMUSG00000085393	0	NA	NA	NA	NA	NA
ENSMUSG00000085399	59.104	1.76352	0.312181	5.64901	1.61375e-08	1.77497e-07
ENSMUSG00000085398	0.414971	-0.0696368	0.319729	-0.217799	0.827586	NA
ENSMUSG00000098793	0	NA	NA	NA	NA	NA
ENSMUSG00000082751	0	NA	NA	NA	NA	NA
ENSMUSG00000082752	0	NA	NA	NA	NA	NA
ENSMUSG00000098790	0.522604	-0.0735525	0.334564	-0.219846	0.825991	NA
ENSMUSG00000082754	0.488638	0	0.271696	0	1	NA
ENSMUSG00000082755	2.64971	0.0556637	0.590514	0.0942631	0.9249	0.96344
ENSMUSG00000098795	0	NA	NA	NA	NA	NA
ENSMUSG00000082757	0	NA	NA	NA	NA	NA
ENSMUSG00000082758	0	NA	NA	NA	NA	NA
ENSMUSG00000082759	0	NA	NA	NA	NA	NA
ENSMUSG00000098799	9.3879	-0.850262	0.551411	-1.54198	0.123079	0.261975
ENSMUSG00000098798	0	NA	NA	NA	NA	NA
ENSMUSG00000065778	0.77422	0.23334	0.401248	0.581536	0.560879	NA
ENSMUSG00000065771	7.18993	0.316161	0.553829	0.570864	0.568092	0.739296
ENSMUSG00000065770	0	NA	NA	NA	NA	NA
ENSMUSG00000065773	2.78296	0.319845	0.590652	0.541512	0.588155	0.753712
ENSMUSG00000089034	0	NA	NA	NA	NA	NA
ENSMUSG00000089035	0	NA	NA	NA	NA	NA
ENSMUSG00000089036	0	NA	NA	NA	NA	NA
ENSMUSG00000089037	0	NA	NA	NA	NA	NA
ENSMUSG00000089030	0	NA	NA	NA	NA	NA
ENSMUSG00000089033	0	NA	NA	NA	NA	NA
ENSMUSG00000089038	0	NA	NA	NA	NA	NA
ENSMUSG00000089039	0	NA	NA	NA	NA	NA
ENSMUSG00000106069	0	NA	NA	NA	NA	NA
ENSMUSG00000057182	0.116062	-0.0511718	0.27133	-0.188596	0.850409	NA
ENSMUSG00000057181	398.954	-0.0170469	0.133341	-0.127844	0.898272	0.949816
ENSMUSG00000106061	14.7926	-0.188007	0.550607	-0.341454	0.732762	0.853719
ENSMUSG00000106060	0	NA	NA	NA	NA	NA
ENSMUSG00000106063	1.76793	-0.3445	0.506811	-0.67974	0.496669	0.681346
ENSMUSG00000106062	0.309318	0	0.27133	0	1	NA
ENSMUSG00000106065	0	NA	NA	NA	NA	NA
ENSMUSG00000106064	0.0609447	0	0.27133	0	1	NA
ENSMUSG00000106067	1.42655	-0.612755	0.566035	-1.08254	0.279013	NA
ENSMUSG00000106066	0	NA	NA	NA	NA	NA
ENSMUSG00000061469	0	NA	NA	NA	NA	NA
ENSMUSG00000094745	0	NA	NA	NA	NA	NA
ENSMUSG00000094746	0	NA	NA	NA	NA	NA
ENSMUSG00000094747	0	NA	NA	NA	NA	NA
ENSMUSG00000094740	0	NA	NA	NA	NA	NA
ENSMUSG00000094741	0	NA	NA	NA	NA	NA
ENSMUSG00000094743	0	NA	NA	NA	NA	NA
ENSMUSG00000061461	290.85	0.403414	0.166714	2.41979	0.0155295	0.0504081
ENSMUSG00000061462	5.51232	-0.338132	0.581112	-0.58187	0.560654	0.733665
ENSMUSG00000094748	0	NA	NA	NA	NA	NA
ENSMUSG00000093918	0	NA	NA	NA	NA	NA
ENSMUSG00000093919	0.133201	0.0562908	0.27133	0.207463	0.835649	NA
ENSMUSG00000093914	0	NA	NA	NA	NA	NA
ENSMUSG00000093915	0	NA	NA	NA	NA	NA
ENSMUSG00000093916	0	NA	NA	NA	NA	NA
ENSMUSG00000093917	0	NA	NA	NA	NA	NA
ENSMUSG00000093910	0.681623	0.156177	0.41836	0.373308	0.708919	NA
ENSMUSG00000093912	0.567832	0.0559237	0.39891	0.140191	0.888509	NA
ENSMUSG00000093913	0	NA	NA	NA	NA	NA
ENSMUSG00000016528	543.582	0.642543	0.162591	3.9519	7.75339e-05	0.000481523
ENSMUSG00000016529	0.412351	-0.161167	0.271571	-0.593463	0.552872	NA
ENSMUSG00000016526	16.6656	2.58094	0.477311	5.40725	6.39984e-08	6.5232e-07
ENSMUSG00000105557	0	NA	NA	NA	NA	NA
ENSMUSG00000016524	0	NA	NA	NA	NA	NA
ENSMUSG00000016520	1492.06	0.840788	0.150599	5.58295	2.36474e-08	2.55113e-07
ENSMUSG00000081221	9.49932	1.21429	0.502393	2.417	0.015649	0.05074
ENSMUSG00000081220	0.140287	0	0.27133	0	1	NA
ENSMUSG00000081223	0.81161	-0.138029	0.479931	-0.287601	0.773652	NA
ENSMUSG00000081222	0	NA	NA	NA	NA	NA
ENSMUSG00000081225	0	NA	NA	NA	NA	NA
ENSMUSG00000081224	0	NA	NA	NA	NA	NA
ENSMUSG00000081227	0.870346	0.243677	0.491583	0.495699	0.620107	NA
ENSMUSG00000081226	0.695422	0.168525	0.443637	0.379873	0.70404	NA
ENSMUSG00000081229	0.0689178	0	0.27133	0	1	NA
ENSMUSG00000081228	6.635	-0.595404	0.538038	-1.10662	0.268458	0.46038
ENSMUSG00000085931	0.073642	-0.0511718	0.27133	-0.188596	0.850409	NA
ENSMUSG00000085933	0	NA	NA	NA	NA	NA
ENSMUSG00000085932	6.23323	0.927442	0.586529	1.58124	0.113824	0.246514
ENSMUSG00000085934	0	NA	NA	NA	NA	NA
ENSMUSG00000085937	0	NA	NA	NA	NA	NA
ENSMUSG00000085936	2.34419	-2.24801	0.545071	-4.12426	3.71923e-05	0.000247847
ENSMUSG00000053600	231.653	0.161369	0.165492	0.975089	0.329516	0.526411
ENSMUSG00000085938	0.433558	0	0.289992	0	1	NA
ENSMUSG00000092385	0	NA	NA	NA	NA	NA
ENSMUSG00000053603	3.64834	-0.687529	0.586793	-1.17167	0.241329	0.426903
ENSMUSG00000053604	315.586	0.286374	0.191897	1.49233	0.135611	0.282344
ENSMUSG00000091215	0	NA	NA	NA	NA	NA
ENSMUSG00000083579	6.30798	-0.130029	0.566189	-0.229656	0.818359	0.905902
ENSMUSG00000091216	0	NA	NA	NA	NA	NA
ENSMUSG00000091212	0	NA	NA	NA	NA	NA
ENSMUSG00000083573	0.462927	0.0143774	0.409825	0.0350819	0.972014	NA
ENSMUSG00000083572	0.0775003	-0.0511718	0.27133	-0.188596	0.850409	NA
ENSMUSG00000083570	0.073642	-0.0511718	0.27133	-0.188596	0.850409	NA
ENSMUSG00000083577	0	NA	NA	NA	NA	NA
ENSMUSG00000083576	0.180366	0	0.27133	0	1	NA
ENSMUSG00000083574	0	NA	NA	NA	NA	NA
ENSMUSG00000102453	0	NA	NA	NA	NA	NA
ENSMUSG00000061947	0.319041	0	0.27133	0	NA	NA
ENSMUSG00000032083	0.0601221	0	0.27133	0	1	NA
ENSMUSG00000009350	0.0626757	0	0.27133	0	1	NA
ENSMUSG00000099049	0	NA	NA	NA	NA	NA
ENSMUSG00000036139	1.46413	0.763532	0.528529	1.44464	0.14856	0.301625
ENSMUSG00000036138	471.18	0.0254895	0.142007	0.179495	0.857549	0.927438
ENSMUSG00000099041	0.0522536	-0.0511718	0.27133	-0.188596	0.850409	NA
ENSMUSG00000099042	0	NA	NA	NA	NA	NA
ENSMUSG00000099043	2.50996	0.909502	0.583181	1.55955	0.118866	0.255212
ENSMUSG00000099045	4.60188	-1.32527	0.577055	-2.29661	0.0216412	0.066806
ENSMUSG00000036131	24.2085	-0.635092	0.47259	-1.34386	0.178995	0.346058
ENSMUSG00000099047	0.37697	0.0754745	0.310996	0.242686	0.808249	NA
ENSMUSG00000095056	0	NA	NA	NA	NA	NA
ENSMUSG00000054379	0	NA	NA	NA	NA	NA
ENSMUSG00000100057	0	NA	NA	NA	NA	NA
ENSMUSG00000107002	121.889	0.440675	0.267895	1.64496	0.0999791	0.224064
ENSMUSG00000100055	0	NA	NA	NA	NA	NA
ENSMUSG00000107004	0.0689178	0	0.27133	0	1	NA
ENSMUSG00000100053	0.0713693	0	0.27133	0	1	NA
ENSMUSG00000107006	0.64192	-0.269894	0.43114	-0.626	0.531315	NA
ENSMUSG00000100051	0	NA	NA	NA	NA	NA
ENSMUSG00000107008	0	NA	NA	NA	NA	NA
ENSMUSG00000107009	94.7997	0.488797	0.2598	1.88144	0.0599123	0.1512
ENSMUSG00000078302	0.0686067	0	0.27133	0	1	NA
ENSMUSG00000100058	0	NA	NA	NA	NA	NA
ENSMUSG00000100059	0	NA	NA	NA	NA	NA
ENSMUSG00000051934	45.6536	1.1476	0.352193	3.25844	0.00112026	0.00526642
ENSMUSG00000086761	0	NA	NA	NA	NA	NA
ENSMUSG00000051936	0.180819	0.0562908	0.27133	0.207463	0.835649	NA
ENSMUSG00000096638	0	NA	NA	NA	NA	NA
ENSMUSG00000096639	0	NA	NA	NA	NA	NA
ENSMUSG00000096632	0.0775003	-0.0511718	0.27133	-0.188596	0.850409	NA
ENSMUSG00000096633	3.93786	-0.1355	0.590665	-0.229403	0.818556	0.905902
ENSMUSG00000096630	0	NA	NA	NA	NA	NA
ENSMUSG00000096631	0	NA	NA	NA	NA	NA
ENSMUSG00000096634	0	NA	NA	NA	NA	NA
ENSMUSG00000096635	0.211545	-0.0511718	0.27133	-0.188596	0.850409	NA
ENSMUSG00000037669	1024.66	0.0989923	0.120235	0.823324	0.410324	0.607315
ENSMUSG00000097329	2.28029	0.371956	0.57974	0.641591	0.521139	0.70099
ENSMUSG00000097328	0.341546	0.211567	0.305733	0.692	0.488937	NA
ENSMUSG00000037664	3.12124	-0.239237	0.589317	-0.405957	0.684774	0.821551
ENSMUSG00000097326	0	NA	NA	NA	NA	NA
ENSMUSG00000097325	2.59528	0.644497	0.590221	1.09196	0.274852	0.467588
ENSMUSG00000097324	0	NA	NA	NA	NA	NA
ENSMUSG00000037660	0.593839	0.136769	0.423436	0.322997	0.746697	NA
ENSMUSG00000037661	488.929	2.43042	0.137717	17.648	1.05425e-69	1.33975e-67
ENSMUSG00000097321	360.568	0.724688	0.126082	5.74775	9.04364e-09	1.02673e-07
ENSMUSG00000097320	22.1645	-0.494999	0.423911	-1.1677	0.24293	0.428965
ENSMUSG00000092748	0.260395	-0.175955	0.284834	-0.617744	0.536744	NA
ENSMUSG00000068663	468.105	-0.0841074	0.104245	-0.806824	0.419768	0.6162
ENSMUSG00000092743	0	NA	NA	NA	NA	NA
ENSMUSG00000092741	0.119675	0	0.27133	0	1	NA
ENSMUSG00000092746	0.135178	0	0.27133	0	1	NA
ENSMUSG00000092747	0	NA	NA	NA	NA	NA
ENSMUSG00000092745	0	NA	NA	NA	NA	NA
ENSMUSG00000098014	0	NA	NA	NA	NA	NA
ENSMUSG00000096988	17.0522	-0.650759	0.48065	-1.35391	0.175764	0.341599
ENSMUSG00000094576	0	NA	NA	NA	NA	NA
ENSMUSG00000096984	0	NA	NA	NA	NA	NA
ENSMUSG00000096986	10.6158	-0.523273	0.542886	-0.963872	0.33511	0.532052
ENSMUSG00000096987	0.369222	-0.0995772	0.368904	-0.269928	0.787216	NA
ENSMUSG00000096980	54.2051	-0.0484433	0.280276	-0.172842	0.862776	0.930406
ENSMUSG00000096981	49.7204	0.223664	0.34569	0.647007	0.517628	0.698398
ENSMUSG00000096982	0	NA	NA	NA	NA	NA
ENSMUSG00000096983	8.73218	-0.517756	0.564166	-0.917737	0.358757	0.557215
ENSMUSG00000039716	4.77361	0.606212	0.579014	1.04697	0.295112	0.489651
ENSMUSG00000039717	0.136507	0	0.27133	0	1	NA
ENSMUSG00000039714	0.463171	-0.0749219	0.332636	-0.225237	0.821795	NA
ENSMUSG00000039715	14.538	-0.67592	0.49801	-1.35724	0.174705	0.340213
ENSMUSG00000039713	42.0334	1.33023	0.354551	3.75188	0.000175513	0.00100329
ENSMUSG00000039710	0	NA	NA	NA	NA	NA
ENSMUSG00000090674	72.9618	0.392278	0.281735	1.39237	0.163811	0.324751
ENSMUSG00000090675	0	NA	NA	NA	NA	NA
ENSMUSG00000101093	0	NA	NA	NA	NA	NA
ENSMUSG00000101092	0	NA	NA	NA	NA	NA
ENSMUSG00000101095	0	NA	NA	NA	NA	NA
ENSMUSG00000090671	0	NA	NA	NA	NA	NA
ENSMUSG00000101097	0	NA	NA	NA	NA	NA
ENSMUSG00000098011	0	NA	NA	NA	NA	NA
ENSMUSG00000098012	0	NA	NA	NA	NA	NA
ENSMUSG00000094570	0	NA	NA	NA	NA	NA
ENSMUSG00000015478	43.4201	0.403132	0.285114	1.41393	0.157382	0.315337
ENSMUSG00000023243	485.777	6.71304	0.326199	20.5795	4.18555e-94	7.49498e-92
ENSMUSG00000023247	0.796403	0.0202102	0.447763	0.045136	0.963999	NA
ENSMUSG00000067047	0	NA	NA	NA	NA	NA
ENSMUSG00000015766	20.3885	1.37671	0.515497	2.67065	0.00757039	0.027717
ENSMUSG00000092294	0	NA	NA	NA	NA	NA
ENSMUSG00000092295	0	NA	NA	NA	NA	NA
ENSMUSG00000023249	264.41	-0.722255	0.143565	-5.03087	4.88269e-07	4.43551e-06
ENSMUSG00000092297	0	NA	NA	NA	NA	NA
ENSMUSG00000092290	0	NA	NA	NA	NA	NA
ENSMUSG00000019433	76.0273	-0.0954926	0.270987	-0.352388	0.724547	0.848206
ENSMUSG00000081471	0	NA	NA	NA	NA	NA
ENSMUSG00000063994	0	NA	NA	NA	NA	NA
ENSMUSG00000056043	6.66009	0.0183559	0.576176	0.0318581	0.974585	0.989361
ENSMUSG00000031543	19.0256	1.52986	0.479185	3.19264	0.00140981	0.00643685
ENSMUSG00000050323	52.0193	-0.340714	0.338183	-1.00748	0.313702	0.510378
ENSMUSG00000000440	2.04564	-0.499768	0.554798	-0.90081	0.367689	0.56612
ENSMUSG00000000441	602.699	0.100534	0.15333	0.655671	0.512036	0.693621
ENSMUSG00000055134	0.0522536	-0.0511718	0.27133	-0.188596	0.850409	NA
ENSMUSG00000031546	519.486	0.236058	0.133504	1.76817	0.0770329	0.183662
ENSMUSG00000031545	293.371	0.180777	0.135072	1.33838	0.180774	0.348557
ENSMUSG00000055137	1.32596	-1.13183	0.542509	-2.08628	0.0369529	NA
ENSMUSG00000055138	0	NA	NA	NA	NA	NA
ENSMUSG00000031549	0	NA	NA	NA	NA	NA
ENSMUSG00000031548	0.501274	-0.00226408	0.368235	-0.00614846	0.995094	NA
ENSMUSG00000003402	380.532	0.273878	0.147863	1.85224	0.0639913	0.158999
ENSMUSG00000106849	0	NA	NA	NA	NA	NA
ENSMUSG00000106843	0	NA	NA	NA	NA	NA
ENSMUSG00000097582	0	NA	NA	NA	NA	NA
ENSMUSG00000106841	0	NA	NA	NA	NA	NA
ENSMUSG00000106840	0	NA	NA	NA	NA	NA
ENSMUSG00000106847	570.924	-1.56756	0.217553	-7.20543	5.78625e-13	1.02834e-11
ENSMUSG00000106846	0.0522536	-0.0511718	0.27133	-0.188596	0.850409	NA
ENSMUSG00000106845	0	NA	NA	NA	NA	NA
ENSMUSG00000097584	0.125606	0	0.27133	0	1	NA
ENSMUSG00000062175	38.4308	0.0727272	0.307364	0.236616	0.812955	0.902363
ENSMUSG00000091989	1.5285	-0.0288283	0.530052	-0.0543876	0.956626	0.980861
ENSMUSG00000025979	1478.16	0.279856	0.0935928	2.99014	0.00278846	0.0116801
ENSMUSG00000025978	80.4872	-1.27377	0.262066	-4.8605	1.17088e-06	1.00058e-05
ENSMUSG00000025977	55.9375	-2.38023	0.316538	-7.51957	5.49582e-14	1.06045e-12
ENSMUSG00000091987	0	NA	NA	NA	NA	NA
ENSMUSG00000091980	0	NA	NA	NA	NA	NA
ENSMUSG00000091983	0.190807	0	0.27133	0	1	NA
ENSMUSG00000097737	92.3521	0.582046	0.231297	2.51644	0.0118546	0.0402654
ENSMUSG00000056445	1.3816	-0.363979	0.28013	-1.29932	0.193834	NA
ENSMUSG00000021400	529.077	-0.0420404	0.158018	-0.266049	0.790202	0.888624
ENSMUSG00000021087	0.8636	-0.922354	0.457526	-2.01596	0.0438044	NA
ENSMUSG00000021086	0.669912	-0.323667	0.439854	-0.735852	0.461821	NA
ENSMUSG00000021081	0	NA	NA	NA	NA	NA
ENSMUSG00000022191	551.475	-0.214874	0.111046	-1.935	0.0529907	0.137145
ENSMUSG00000090584	101.463	-1.69356	0.334766	-5.05892	4.21637e-07	3.86888e-06
ENSMUSG00000090585	0	NA	NA	NA	NA	NA
ENSMUSG00000022194	51.743	-0.539155	0.354624	-1.52035	0.128422	0.270665
ENSMUSG00000093168	1.44632	-0.314523	0.564613	-0.557059	0.577487	0.745702
ENSMUSG00000090581	0	NA	NA	NA	NA	NA
ENSMUSG00000022199	1.3757	-0.613577	0.522851	-1.17352	0.240587	NA
ENSMUSG00000093167	0	NA	NA	NA	NA	NA
ENSMUSG00000093161	0	NA	NA	NA	NA	NA
ENSMUSG00000093160	0	NA	NA	NA	NA	NA
ENSMUSG00000093163	0	NA	NA	NA	NA	NA
ENSMUSG00000090589	0	NA	NA	NA	NA	NA
ENSMUSG00000105576	0	NA	NA	NA	NA	NA
ENSMUSG00000105577	0	NA	NA	NA	NA	NA
ENSMUSG00000105574	0	NA	NA	NA	NA	NA
ENSMUSG00000105575	0	NA	NA	NA	NA	NA
ENSMUSG00000105572	132.331	-0.588368	0.293292	-2.00609	0.0448471	0.120337
ENSMUSG00000105573	0	NA	NA	NA	NA	NA
ENSMUSG00000105570	0.918932	0.515531	0.509835	1.01117	0.311934	NA
ENSMUSG00000105571	0	NA	NA	NA	NA	NA
ENSMUSG00000105578	0.141783	0.0025595	0.27133	0.00943315	0.992474	NA
ENSMUSG00000105579	0	NA	NA	NA	NA	NA
ENSMUSG00000103938	0	NA	NA	NA	NA	NA
ENSMUSG00000103939	0	NA	NA	NA	NA	NA
ENSMUSG00000103930	0.687615	0.151822	0.413035	0.367577	0.713189	NA
ENSMUSG00000103931	0	NA	NA	NA	NA	NA
ENSMUSG00000103932	0	NA	NA	NA	NA	NA
ENSMUSG00000103933	5.66013	-0.00976514	0.538491	-0.0181343	0.985532	0.994317
ENSMUSG00000103934	0	NA	NA	NA	NA	NA
ENSMUSG00000103935	0	NA	NA	NA	NA	NA
ENSMUSG00000103936	0	NA	NA	NA	NA	NA
ENSMUSG00000097739	0.531443	0.165968	0.339852	0.488353	0.6253	NA
ENSMUSG00000030204	1231.11	-0.0510335	0.13409	-0.380592	0.703506	0.835211
ENSMUSG00000029678	0	NA	NA	NA	NA	NA
ENSMUSG00000029679	0	NA	NA	NA	NA	NA
ENSMUSG00000029670	543.639	-0.205864	0.134601	-1.52944	0.126156	0.267009
ENSMUSG00000029671	19.4973	-0.208189	0.477603	-0.435904	0.662907	0.807104
ENSMUSG00000029672	1510.22	-0.0735356	0.148201	-0.496189	0.619761	0.777233
ENSMUSG00000029673	10.0416	-0.479333	0.285701	-1.67775	0.0933967	0.212906
ENSMUSG00000029674	265.979	-0.318683	0.16298	-1.95535	0.0505422	0.132168
ENSMUSG00000029675	0	NA	NA	NA	NA	NA
ENSMUSG00000029676	1184.62	-0.141042	0.121684	-1.15908	0.246425	0.433025
ENSMUSG00000038148	0	NA	NA	NA	NA	NA
ENSMUSG00000038145	1064.43	-0.0768847	0.0928785	-0.827799	0.407785	0.605053
ENSMUSG00000038146	53.6385	-0.326107	0.589545	-0.553151	NA	NA
ENSMUSG00000038147	3712.43	0.243911	0.103214	2.36316	0.01812	0.0573258
ENSMUSG00000038141	135.003	-0.351387	0.217759	-1.61365	0.106603	0.234681
ENSMUSG00000038143	0.489398	-0.321548	0.272037	-1.182	NA	NA
ENSMUSG00000072847	82.1803	-0.758261	0.221985	-3.41583	0.000635891	0.0031912
ENSMUSG00000072845	0	NA	NA	NA	NA	NA
ENSMUSG00000072844	23.8781	-1.65563	0.451228	-3.66916	0.000243344	0.00134832
ENSMUSG00000072849	0	NA	NA	NA	NA	NA
ENSMUSG00000028109	0.609543	-0.415723	0.381414	-1.08995	0.275735	NA
ENSMUSG00000028108	35.0051	-1.71095	0.328655	-5.20592	1.9304e-07	1.86855e-06
ENSMUSG00000025359	135.301	-0.78161	0.255913	-3.0542	0.00225663	0.00969993
ENSMUSG00000025358	98.6231	-0.573817	0.225765	-2.54166	0.0110328	0.0379155
ENSMUSG00000028101	107.173	0.69675	0.23387	2.97922	0.00288986	0.0120451
ENSMUSG00000028100	38.1146	1.17779	0.375021	3.14059	0.00168609	0.00754099
ENSMUSG00000025351	8.6604	0.312122	0.521767	0.598202	0.549705	0.724834
ENSMUSG00000028102	272.433	0.273144	0.208428	1.31049	0.190029	0.360548
ENSMUSG00000025357	7029.27	-0.626516	0.0857267	-7.3083	2.70549e-13	4.95349e-12
ENSMUSG00000028104	54.6301	-0.336071	0.269472	-1.24715	0.212344	0.390479
ENSMUSG00000028107	265.206	-0.62754	0.175962	-3.56634	0.000362002	0.00192717
ENSMUSG00000028106	3865.43	-0.234242	0.0935371	-2.50426	0.0122707	0.0414286
ENSMUSG00000109091	0	NA	NA	NA	NA	NA
ENSMUSG00000109090	49.2371	-0.1992	0.347493	-0.57325	0.566476	0.738421
ENSMUSG00000109093	0	NA	NA	NA	NA	NA
ENSMUSG00000109092	0	NA	NA	NA	NA	NA
ENSMUSG00000109095	0	NA	NA	NA	NA	NA
ENSMUSG00000109094	0	NA	NA	NA	NA	NA
ENSMUSG00000109097	0	NA	NA	NA	NA	NA
ENSMUSG00000109096	849.146	-0.65018	0.301824	-2.15417	0.0312266	0.0901665
ENSMUSG00000109099	0	NA	NA	NA	NA	NA
ENSMUSG00000109098	0	NA	NA	NA	NA	NA
ENSMUSG00000093508	0	NA	NA	NA	NA	NA
ENSMUSG00000106670	0	NA	NA	NA	NA	NA
ENSMUSG00000062826	0	NA	NA	NA	NA	NA
ENSMUSG00000062822	655.895	-0.107345	0.117396	-0.914384	0.360515	0.558934
ENSMUSG00000085817	0.0569994	0	0.27133	0	1	NA
ENSMUSG00000106673	0	NA	NA	NA	NA	NA
ENSMUSG00000049957	183.679	-0.882763	0.178173	-4.95452	7.2508e-07	6.41179e-06
ENSMUSG00000085812	6.91814	-0.191273	0.535144	-0.357423	0.720775	0.84595
ENSMUSG00000049950	81.1591	-0.730674	0.258247	-2.82936	0.00466407	0.0183192
ENSMUSG00000052212	0.535807	0	0.321973	0	1	NA
ENSMUSG00000052214	351.796	-0.209026	0.141327	-1.47902	0.139134	0.287903
ENSMUSG00000106676	41.0478	0.11597	0.318238	0.364413	0.715549	0.842387
ENSMUSG00000052217	0	NA	NA	NA	NA	NA
ENSMUSG00000085811	1.29019	0	0.458008	0	1	NA
ENSMUSG00000100096	0	NA	NA	NA	NA	NA
ENSMUSG00000021070	0.0682536	0	0.27133	0	1	NA
ENSMUSG00000087644	3.30322	0.189314	0.584222	0.324046	0.745903	0.862148
ENSMUSG00000087647	0	NA	NA	NA	NA	NA
ENSMUSG00000087646	0	NA	NA	NA	NA	NA
ENSMUSG00000087641	0	NA	NA	NA	NA	NA
ENSMUSG00000087640	17.1278	0.0505681	0.41847	0.12084	0.903818	0.952708
ENSMUSG00000087643	0	NA	NA	NA	NA	NA
ENSMUSG00000097616	18.6652	-0.302566	0.471844	-0.641242	0.521366	0.701037
ENSMUSG00000103066	0	NA	NA	NA	NA	NA
ENSMUSG00000103067	0.541038	0	0.351761	0	1	NA
ENSMUSG00000103064	0	NA	NA	NA	NA	NA
ENSMUSG00000103065	0.136507	0	0.27133	0	1	NA
ENSMUSG00000087649	0	NA	NA	NA	NA	NA
ENSMUSG00000087648	0.37802	0.0600576	0.279706	0.214717	0.829988	NA
ENSMUSG00000103060	0	NA	NA	NA	NA	NA
ENSMUSG00000103061	0	NA	NA	NA	NA	NA
ENSMUSG00000109232	1.63875	-1.01459	0.561173	-1.80798	0.0706095	0.17169
ENSMUSG00000060084	0	NA	NA	NA	NA	NA
ENSMUSG00000060081	0	NA	NA	NA	NA	NA
ENSMUSG00000097610	0.125351	0	0.27133	0	1	NA
ENSMUSG00000071303	2.59202	-0.72396	0.589759	-1.22755	0.219615	0.399896
ENSMUSG00000071302	213.548	-0.161641	0.16813	-0.961406	0.336348	0.533432
ENSMUSG00000038059	119.506	3.65709	0.30836	11.8598	1.91403e-32	9.32825e-31
ENSMUSG00000068706	80.1236	0.501278	0.268219	1.86892	0.0616345	0.154623
ENSMUSG00000105231	0	NA	NA	NA	NA	NA
ENSMUSG00000019880	0	NA	NA	NA	NA	NA
ENSMUSG00000019883	57.7479	-0.241098	0.299647	-0.804607	0.421046	0.617195
ENSMUSG00000019888	0	NA	NA	NA	NA	NA
ENSMUSG00000108865	0.195531	-0.0511718	0.27133	-0.188596	0.850409	NA
ENSMUSG00000053161	0	NA	NA	NA	NA	NA
ENSMUSG00000088442	50.3725	0.141444	0.33863	0.417696	0.676169	0.816314
ENSMUSG00000047721	407.67	0.0255834	0.127972	0.199914	0.841548	0.917571
ENSMUSG00000053164	62.2708	-0.0774519	0.284023	-0.272696	0.785087	0.886415
ENSMUSG00000083411	78.5507	-0.426422	0.24469	-1.7427	0.0813859	0.191796
ENSMUSG00000053168	0	NA	NA	NA	NA	NA
ENSMUSG00000088440	0	NA	NA	NA	NA	NA
ENSMUSG00000018287	245.862	0.234775	0.149553	1.56985	0.116451	0.251122
ENSMUSG00000018286	449.015	0.18565	0.171154	1.0847	0.278055	0.470869
ENSMUSG00000024758	4039.91	0.431105	0.124732	3.45626	0.000547724	0.00279141
ENSMUSG00000024759	5578.57	0.546667	0.162333	3.36756	0.000758363	0.00373059
ENSMUSG00000021508	0	NA	NA	NA	NA	NA
ENSMUSG00000083413	0	NA	NA	NA	NA	NA
ENSMUSG00000060559	0	NA	NA	NA	NA	NA
ENSMUSG00000074870	0	NA	NA	NA	NA	NA
ENSMUSG00000088446	0	NA	NA	NA	NA	NA
ENSMUSG00000074872	0	NA	NA	NA	NA	NA
ENSMUSG00000021501	150.059	-0.457771	0.213043	-2.14873	0.0316562	0.0911841
ENSMUSG00000021506	0.215123	-0.104903	0.27133	-0.386626	0.699033	NA
ENSMUSG00000074876	23.0272	-0.567261	0.376011	-1.50863	0.131394	0.275623
ENSMUSG00000074877	0.206089	0	0.27133	0	1	NA
ENSMUSG00000086118	0.46631	-0.175753	0.32743	-0.536766	0.591429	NA
ENSMUSG00000086119	0.129754	-0.104903	0.27133	-0.386626	0.699033	NA
ENSMUSG00000083416	0	NA	NA	NA	NA	NA
ENSMUSG00000086112	0	NA	NA	NA	NA	NA
ENSMUSG00000070382	0	NA	NA	NA	NA	NA
ENSMUSG00000088445	6.00084	0.298346	0.571466	0.522071	0.601621	0.764104
ENSMUSG00000086117	0	NA	NA	NA	NA	NA
ENSMUSG00000086114	0	NA	NA	NA	NA	NA
ENSMUSG00000086115	0	NA	NA	NA	NA	NA
ENSMUSG00000036275	1405.65	0.249318	0.157983	1.57814	0.114534	0.247713
ENSMUSG00000036270	405.963	-0.178295	0.142669	-1.24971	0.211405	0.389235
ENSMUSG00000036273	30.7403	2.28603	0.399406	5.72358	1.04301e-08	1.17735e-07
ENSMUSG00000036278	49.4695	-0.470545	0.310874	-1.51362	0.130122	0.273589
ENSMUSG00000076652	0.278403	-0.0511718	0.27133	-0.188596	0.850409	NA
ENSMUSG00000076653	0	NA	NA	NA	NA	NA
ENSMUSG00000022971	2227.53	-0.0101426	0.129624	-0.0782464	0.937632	0.9707
ENSMUSG00000005469	592.577	-0.4836	0.176079	-2.74649	0.00602358	0.0228245
ENSMUSG00000076655	0.147284	-0.104903	0.27133	-0.386626	0.699033	NA
ENSMUSG00000005465	1947.09	-0.706779	0.105005	-6.73091	1.68609e-11	2.60145e-10
ENSMUSG00000027229	0.0569994	0	0.27133	0	1	NA
ENSMUSG00000027221	0	NA	NA	NA	NA	NA
ENSMUSG00000027220	1.44736	-0.824799	0.513674	-1.60569	0.108343	0.237561
ENSMUSG00000027223	10.8274	0.166688	0.493866	0.337516	0.735728	0.855658
ENSMUSG00000027222	50.0795	0.132027	0.314707	0.419523	0.674834	0.815535
ENSMUSG00000027225	0	NA	NA	NA	NA	NA
ENSMUSG00000027224	0.0775003	-0.0511718	0.27133	-0.188596	0.850409	NA
ENSMUSG00000027227	66.1678	1.21381	0.28456	4.26559	1.99377e-05	0.000140593
ENSMUSG00000085204	2.5479	0.20789	0.557397	0.372966	0.709174	0.838379
ENSMUSG00000098609	41.0351	0.513615	0.410763	1.25039	0.211156	0.388941
ENSMUSG00000085202	0	NA	NA	NA	NA	NA
ENSMUSG00000077010	0	NA	NA	NA	NA	NA
ENSMUSG00000077015	0	NA	NA	NA	NA	NA
ENSMUSG00000094385	0	NA	NA	NA	NA	NA
ENSMUSG00000077019	0	NA	NA	NA	NA	NA
ENSMUSG00000098607	5.21565	1.65981	0.579564	2.8639	0.00418457	0.0166745
ENSMUSG00000030733	359.04	-0.323658	0.183472	-1.76408	0.0777192	0.184738
ENSMUSG00000098601	0.0681355	0.0562908	0.27133	0.207463	0.835649	NA
ENSMUSG00000004730	5.73893	-1.82609	0.589651	-3.0969	0.00195555	0.00857578
ENSMUSG00000040928	1261.39	-0.504259	0.094377	-5.34302	9.14092e-08	9.1669e-07
ENSMUSG00000098600	0.206532	0.0025595	0.27133	0.00943315	0.992474	NA
ENSMUSG00000094382	7.52113	1.02958	0.537945	1.91392	0.0556307	0.142677
ENSMUSG00000098602	0.12908	0.0562908	0.27133	0.207463	0.835649	NA
ENSMUSG00000029994	245.318	3.08333	0.186068	16.571	1.12946e-61	1.23027e-59
ENSMUSG00000029993	317.164	-0.165286	0.151925	-1.08795	0.276619	0.469246
ENSMUSG00000029992	1718.97	0.47907	0.155518	3.08048	0.00206665	0.00899786
ENSMUSG00000029999	0.0713693	0	0.27133	0	1	NA
ENSMUSG00000029998	180.397	-0.222278	0.19913	-1.11625	0.264317	0.45508
ENSMUSG00000006464	22.924	-0.691804	0.403628	-1.71396	0.0865355	0.200671
ENSMUSG00000006462	2.23848	0.261723	0.555776	0.470914	0.637702	0.78974
ENSMUSG00000006463	291.081	-0.437275	0.140529	-3.11164	0.00186052	0.00821082
ENSMUSG00000070167	2.06989	-0.183221	0.586571	-0.312359	0.754767	0.86722
ENSMUSG00000022309	2.83514	-1.92592	0.543333	-3.54464	0.000393155	0.0020748
ENSMUSG00000091957	7.86912	-0.239795	0.548309	-0.437335	0.661869	0.806224
ENSMUSG00000006469	0	NA	NA	NA	NA	NA
ENSMUSG00000020605	108.343	-0.82342	0.226576	-3.63418	0.000278861	0.00152122
ENSMUSG00000104308	0	NA	NA	NA	NA	NA
ENSMUSG00000104309	0.925729	-0.347633	0.480673	-0.723222	0.469544	NA
ENSMUSG00000104306	0.659686	-0.0979967	0.351688	-0.278647	0.780516	NA
ENSMUSG00000104307	0	NA	NA	NA	NA	NA
ENSMUSG00000104304	0	NA	NA	NA	NA	NA
ENSMUSG00000104302	83.7727	0.297739	0.303671	0.980467	0.326856	0.524144
ENSMUSG00000104303	0.308837	0	0.297717	0	1	NA
ENSMUSG00000104301	113.358	0.0802049	0.218637	0.36684	0.713738	0.841344
ENSMUSG00000022305	25.3998	-3.60602	0.405922	-8.88351	6.47826e-19	1.7322e-17
ENSMUSG00000076064	0	NA	NA	NA	NA	NA
ENSMUSG00000022307	1252.81	-0.251818	0.155448	-1.61996	0.105241	0.232346
ENSMUSG00000080518	2.03018	0.487716	0.59029	0.826231	0.408673	0.605858
ENSMUSG00000080519	0	NA	NA	NA	NA	NA
ENSMUSG00000073770	0	NA	NA	NA	NA	NA
ENSMUSG00000073771	260.13	0.169941	0.168035	1.01135	0.311851	0.508174
ENSMUSG00000073774	2.25206	-0.164841	0.581197	-0.283624	0.776699	0.881075
ENSMUSG00000073775	225.988	0.0271056	0.223172	0.121456	0.90333	0.952662
ENSMUSG00000080511	0.305954	0.133461	0.296948	0.449443	0.653112	NA
ENSMUSG00000073778	1.79044	0.360021	0.558891	0.64417	0.519465	0.699774
ENSMUSG00000073779	4.70901	0.338824	0.586825	0.577385	0.563679	0.736237
ENSMUSG00000080515	0	NA	NA	NA	NA	NA
ENSMUSG00000080516	5.65645	1.05347	0.579773	1.81703	0.0692121	0.169092
ENSMUSG00000080517	0	NA	NA	NA	NA	NA
ENSMUSG00000084608	0	NA	NA	NA	NA	NA
ENSMUSG00000084609	0	NA	NA	NA	NA	NA
ENSMUSG00000089239	4.41706	0.315298	0.587409	0.53676	0.591433	0.75671
ENSMUSG00000022303	0.104507	-0.104903	0.27133	-0.386626	0.699033	NA
ENSMUSG00000084600	0	NA	NA	NA	NA	NA
ENSMUSG00000089233	0	NA	NA	NA	NA	NA
ENSMUSG00000089230	0	NA	NA	NA	NA	NA
ENSMUSG00000089231	0	NA	NA	NA	NA	NA
ENSMUSG00000084604	0	NA	NA	NA	NA	NA
ENSMUSG00000089237	0.528158	0.312463	0.397739	0.785599	0.432103	NA
ENSMUSG00000084606	0	NA	NA	NA	NA	NA
ENSMUSG00000084607	1.78966	0.339706	0.525395	0.646573	0.517908	0.698573
ENSMUSG00000034122	0.0601221	0	0.27133	0	1	NA
ENSMUSG00000088726	0	NA	NA	NA	NA	NA
ENSMUSG00000034120	2062.05	-0.108667	0.097075	-1.11941	0.262966	0.453437
ENSMUSG00000034121	78.8537	-1.22478	0.263581	-4.64668	3.37325e-06	2.67562e-05
ENSMUSG00000034126	112.495	-0.489279	0.1955	-2.50271	0.0123246	0.0415868
ENSMUSG00000088722	0	NA	NA	NA	NA	NA
ENSMUSG00000088721	0	NA	NA	NA	NA	NA
ENSMUSG00000074092	0.730531	0.227732	0.470494	0.484028	0.628366	NA
ENSMUSG00000074093	5.55591	0.6124	0.587987	1.04152	0.297635	0.492351
ENSMUSG00000094806	0.0775003	-0.0511718	0.27133	-0.188596	0.850409	NA
ENSMUSG00000029331	0.128566	0.110022	0.27133	0.405492	0.685116	NA
ENSMUSG00000029330	0	NA	NA	NA	NA	NA
ENSMUSG00000029333	7.64703	-0.875977	0.528994	-1.65593	0.0977361	0.220228
ENSMUSG00000029335	0	NA	NA	NA	NA	NA
ENSMUSG00000029334	0	NA	NA	NA	NA	NA
ENSMUSG00000029337	0.125351	0	0.27133	0	1	NA
ENSMUSG00000029338	1312.89	1.01976	0.118732	8.58878	8.78943e-18	2.22437e-16
ENSMUSG00000069421	0	NA	NA	NA	NA	NA
ENSMUSG00000075229	122.849	-1.29042	0.211364	-6.10519	1.02676e-09	1.29645e-08
ENSMUSG00000083379	0.0689178	0	0.27133	0	1	NA
ENSMUSG00000083378	6.1668	-0.18595	0.551927	-0.33691	0.736185	0.856049
ENSMUSG00000088189	9.71652	-0.257757	0.523151	-0.492702	0.622223	0.778916
ENSMUSG00000088188	0.0748949	0.0562908	0.27133	0.207463	0.835649	NA
ENSMUSG00000046438	0	NA	NA	NA	NA	NA
ENSMUSG00000046435	0	NA	NA	NA	NA	NA
ENSMUSG00000088182	0	NA	NA	NA	NA	NA
ENSMUSG00000083373	1.13592	0.00549961	0.54655	0.0100624	0.991971	NA
ENSMUSG00000083372	0.203152	0.110022	0.27133	0.405492	0.685116	NA
ENSMUSG00000083375	0.0569994	0	0.27133	0	1	NA
ENSMUSG00000083374	0.283887	0.00298132	0.291405	0.0102309	0.991837	NA
ENSMUSG00000088185	11.3153	-0.551615	0.515075	-1.07094	0.284196	0.477538
ENSMUSG00000046432	177.704	0.212409	0.1879	1.13044	0.258292	0.44758
ENSMUSG00000060445	0.0689178	0	0.27133	0	1	NA
ENSMUSG00000035299	109.692	-1.87378	0.236979	-7.90693	2.63813e-15	5.60265e-14
ENSMUSG00000035298	28.6048	0.486006	0.390682	1.244	0.213501	0.391906
ENSMUSG00000035293	739.706	0.22489	0.119822	1.87686	0.0605372	0.152387
ENSMUSG00000035297	724.116	-0.280545	0.124272	-2.2575	0.023977	0.0727621
ENSMUSG00000035296	0.831315	0.21942	0.457859	0.479231	0.631774	NA
ENSMUSG00000035295	14.3018	-0.00848009	0.508757	-0.0166682	0.986701	0.994804
ENSMUSG00000042532	0.0681355	0.0562908	0.27133	0.207463	0.835649	NA
ENSMUSG00000059939	86.5156	-1.29362	0.257613	-5.02158	5.12492e-07	4.63951e-06
ENSMUSG00000057234	94.8308	0.430509	0.220044	1.95647	0.0504101	0.13191
ENSMUSG00000059934	0	NA	NA	NA	NA	NA
ENSMUSG00000007415	976.165	0.17474	0.113194	1.54373	0.122654	0.261187
ENSMUSG00000007411	968.387	-0.274789	0.097073	-2.83074	0.00464399	0.0182569
ENSMUSG00000092972	0	NA	NA	NA	NA	NA
ENSMUSG00000048347	0	NA	NA	NA	NA	NA
ENSMUSG00000078963	9.46663	-0.541837	0.544694	-0.994754	0.319856	0.517005
ENSMUSG00000092974	0.359643	-0.0530513	0.275967	-0.192238	0.847556	NA
ENSMUSG00000035745	6.94516	-0.708519	0.557528	-1.27082	0.203791	0.379203
ENSMUSG00000078546	56.7428	-0.27005	0.272881	-0.989625	0.322357	0.519603
ENSMUSG00000087987	0	NA	NA	NA	NA	NA
ENSMUSG00000087985	0	NA	NA	NA	NA	NA
ENSMUSG00000087982	0.986653	-0.159487	0.483334	-0.329972	0.741421	NA
ENSMUSG00000087983	0	NA	NA	NA	NA	NA
ENSMUSG00000087980	0	NA	NA	NA	NA	NA
ENSMUSG00000100736	0.275138	0.0025595	0.27133	0.00943315	0.992474	NA
ENSMUSG00000075327	939.27	-0.210766	0.147684	-1.42714	0.153539	0.309437
ENSMUSG00000075325	0	NA	NA	NA	NA	NA
ENSMUSG00000075324	0	NA	NA	NA	NA	NA
ENSMUSG00000045160	169.263	0.17147	0.169382	1.01233	0.311382	0.507771
ENSMUSG00000100734	0	NA	NA	NA	NA	NA
ENSMUSG00000045165	1642.86	0.234016	0.121106	1.93232	0.0533194	0.13789
ENSMUSG00000100733	0	NA	NA	NA	NA	NA
ENSMUSG00000064921	0	NA	NA	NA	NA	NA
ENSMUSG00000064495	1.11368	-0.0179008	0.536592	-0.0333602	0.973387	NA
ENSMUSG00000100730	0	NA	NA	NA	NA	NA
ENSMUSG00000058607	0.906906	-0.112971	0.530396	-0.212994	0.831332	NA
ENSMUSG00000078896	0.742315	0.0191295	0.385253	0.0496545	0.960398	NA
ENSMUSG00000078897	6.4925	0.300441	0.552395	0.543888	0.586518	0.752472
ENSMUSG00000078894	0.624362	-0.240702	0.439066	-0.548214	0.583545	NA
ENSMUSG00000078895	0	NA	NA	NA	NA	NA
ENSMUSG00000001157	588.069	-0.101092	0.123359	-0.819497	0.412503	0.609472
ENSMUSG00000001156	1026.76	0.886555	0.139439	6.35801	2.04383e-10	2.79087e-09
ENSMUSG00000077846	6.23676	-0.17349	0.559865	-0.309879	0.756653	0.868347
ENSMUSG00000078891	0.0626757	0	0.27133	0	1	NA
ENSMUSG00000097906	89.4789	0.306765	0.232715	1.3182	0.187435	0.357262
ENSMUSG00000001158	334.986	0.0278307	0.197026	0.141254	0.887669	0.943816
ENSMUSG00000078898	0	NA	NA	NA	NA	NA
ENSMUSG00000078899	0	NA	NA	NA	NA	NA
ENSMUSG00000087322	0.241147	0.0025595	0.27133	0.00943315	0.992474	NA
ENSMUSG00000087323	0.0522536	-0.0511718	0.27133	-0.188596	0.850409	NA
ENSMUSG00000082132	0.662434	0.145152	0.416737	0.348305	0.727611	NA
ENSMUSG00000087321	0.19587	0	0.27133	0	1	NA
ENSMUSG00000082134	0.0681355	0.0562908	0.27133	0.207463	0.835649	NA
ENSMUSG00000087327	1.14147	-0.208633	0.5025	-0.41519	0.678003	NA
ENSMUSG00000087324	0	NA	NA	NA	NA	NA
ENSMUSG00000087325	0	NA	NA	NA	NA	NA
ENSMUSG00000082138	0	NA	NA	NA	NA	NA
ENSMUSG00000082139	0	NA	NA	NA	NA	NA
ENSMUSG00000087328	0.136507	0	0.27133	0	1	NA
ENSMUSG00000087329	0	NA	NA	NA	NA	NA
ENSMUSG00000051839	0.425703	-0.333885	0.354273	-0.942449	0.345963	NA
ENSMUSG00000046899	0	NA	NA	NA	NA	NA
ENSMUSG00000074269	111.126	0.753671	0.257377	2.92828	0.00340848	0.0139219
ENSMUSG00000082461	0.303901	0	0.27133	0	1	NA
ENSMUSG00000038188	13.4252	-1.95175	0.495637	-3.93787	8.22091e-05	0.000507489
ENSMUSG00000032212	3006.22	-0.28112	0.133893	-2.09958	0.0357655	0.10063
ENSMUSG00000032216	2098.61	-0.272343	0.0720401	-3.78044	0.00015655	0.000905624
ENSMUSG00000032217	2693.18	-0.105933	0.087739	-1.20736	0.227293	0.409566
ENSMUSG00000032215	565.473	-0.253197	0.175312	-1.44427	0.148663	0.301807
ENSMUSG00000095228	0	NA	NA	NA	NA	NA
ENSMUSG00000032218	144.566	1.62218	0.274056	5.91914	3.23634e-09	3.87132e-08
ENSMUSG00000082465	57.4576	-0.599917	0.306472	-1.95749	0.0502896	0.131682
ENSMUSG00000084987	0	NA	NA	NA	NA	NA
ENSMUSG00000084986	43.1542	-0.987314	0.377405	-2.61606	0.00889517	0.0316745
ENSMUSG00000084985	4.68525	-0.289218	0.585032	-0.494363	0.62105	0.778312
ENSMUSG00000084984	76.7246	-0.0356458	0.304835	-0.116935	0.906912	0.953886
ENSMUSG00000084983	0	NA	NA	NA	NA	NA
ENSMUSG00000084982	0	NA	NA	NA	NA	NA
ENSMUSG00000084981	0	NA	NA	NA	NA	NA
ENSMUSG00000084980	0.0601221	0	0.27133	0	1	NA
ENSMUSG00000084989	0	NA	NA	NA	NA	NA
ENSMUSG00000040264	1.16624	0.246654	0.534689	0.461305	0.64458	NA
ENSMUSG00000040265	18.5638	0.453606	0.43634	1.03957	0.29854	0.493409
[truncated: 46,970 more rows]

## Sheet: TEvsNaive
	baseMean	log2FoldChange	lfcSE	stat	pvalue	padj
ENSMUSG00000028180	1348.62	-0.220609	0.0980052	-2.25099	0.024386	0.0665554
ENSMUSG00000028182	5.4525	-0.0116324	0.583454	-0.0199371	0.984094	0.994232
ENSMUSG00000028185	0.370536	-0.16789	0.279616	-0.60043	0.54822	NA
ENSMUSG00000028184	1.26722	-0.87918	0.484004	-1.81647	0.0692979	0.158083
ENSMUSG00000028187	1581.27	-0.106217	0.113701	-0.93418	0.350211	0.539981
ENSMUSG00000028186	0.482963	0	0.333213	0	1	NA
ENSMUSG00000028189	235.339	-0.0368036	0.155191	-0.23715	0.81254	0.900003
ENSMUSG00000028188	123.756	-0.33028	0.226183	-1.46023	0.144226	0.281673
ENSMUSG00000083764	0	NA	NA	NA	NA	NA
ENSMUSG00000035429	0.626778	-0.377028	0.352167	-1.07059	0.284352	NA
ENSMUSG00000035427	0	NA	NA	NA	NA	NA
ENSMUSG00000035420	0	NA	NA	NA	NA	NA
ENSMUSG00000070074	0.5993	-0.0689546	0.376942	-0.182931	0.854852	NA
ENSMUSG00000070075	0	NA	NA	NA	NA	NA
ENSMUSG00000070076	0	NA	NA	NA	NA	NA
ENSMUSG00000070077	1.457	0.00199671	0.539222	0.00370295	0.997045	1
ENSMUSG00000070071	0	NA	NA	NA	NA	NA
ENSMUSG00000020752	162.121	0.0960743	0.206965	0.464205	0.642501	0.791688
ENSMUSG00000070073	0	NA	NA	NA	NA	NA
ENSMUSG00000070078	0	NA	NA	NA	NA	NA
ENSMUSG00000069833	82008.5	4.71012	0.0903408	52.1372	0	0
ENSMUSG00000069830	0.917174	-0.620207	0.473917	-1.30868	0.190642	NA
ENSMUSG00000028238	7.9751	0.556246	0.587738	0.946417	0.343936	0.533172
ENSMUSG00000033862	95.0106	-0.815838	0.216046	-3.77622	0.000159223	0.000758124
ENSMUSG00000038762	1249.54	0.256339	0.120894	2.12035	0.0339762	0.0879442
ENSMUSG00000033860	0	NA	NA	NA	NA	NA
ENSMUSG00000069835	0	NA	NA	NA	NA	NA
ENSMUSG00000028233	1824.27	-0.259651	0.125127	-2.07509	0.0379779	0.0964675
ENSMUSG00000028232	760.809	-0.270523	0.107095	-2.52602	0.0115363	0.0351124
ENSMUSG00000028236	0.0609447	0	0.27133	0	1	NA
ENSMUSG00000028234	8757.36	-1.53914	0.176902	-8.70048	3.30481e-18	6.19621e-17
ENSMUSG00000092222	13.2016	-2.48787	0.557565	-4.46203	8.11868e-06	4.80585e-05
ENSMUSG00000044537	0	NA	NA	NA	NA	NA
ENSMUSG00000044534	0.459941	0	0.271571	0	NA	NA
ENSMUSG00000068122	0	NA	NA	NA	NA	NA
ENSMUSG00000068120	1.52446	-0.342546	0.574041	-0.596728	0.550689	0.723789
ENSMUSG00000093857	0	NA	NA	NA	NA	NA
ENSMUSG00000068129	1220.15	1.21512	0.170595	7.12284	1.05727e-12	1.36453e-11
ENSMUSG00000075165	0	NA	NA	NA	NA	NA
ENSMUSG00000075164	0	NA	NA	NA	NA	NA
ENSMUSG00000075167	0	NA	NA	NA	NA	NA
ENSMUSG00000075166	0	NA	NA	NA	NA	NA
ENSMUSG00000075161	0	NA	NA	NA	NA	NA
ENSMUSG00000075160	0	NA	NA	NA	NA	NA
ENSMUSG00000075163	0.0686067	0	0.27133	0	1	NA
ENSMUSG00000075162	0	NA	NA	NA	NA	NA
ENSMUSG00000075169	0	NA	NA	NA	NA	NA
ENSMUSG00000075168	0	NA	NA	NA	NA	NA
ENSMUSG00000018209	11147.1	-0.120208	0.117509	-1.02297	0.306323	0.493488
ENSMUSG00000044288	0	NA	NA	NA	NA	NA
ENSMUSG00000108434	0	NA	NA	NA	NA	NA
ENSMUSG00000044285	56.2598	0.550425	0.250884	2.19394	0.0282396	0.0753175
ENSMUSG00000044286	0.941485	0.343802	0.408426	0.841773	0.399915	NA
ENSMUSG00000044287	0.44096	-0.362537	0.329389	-1.10063	0.271057	NA
ENSMUSG00000022962	429.879	-1.16489	0.126279	-9.22476	2.84209e-20	6.03405e-19
ENSMUSG00000006958	0	NA	NA	NA	NA	NA
ENSMUSG00000087577	0	NA	NA	NA	NA	NA
ENSMUSG00000087575	0.246466	-0.0523596	0.27133	-0.192974	0.846979	NA
ENSMUSG00000087574	34.4457	0.499963	0.301259	1.65958	0.0969999	0.207163
ENSMUSG00000087571	0	NA	NA	NA	NA	NA
ENSMUSG00000087570	0	NA	NA	NA	NA	NA
ENSMUSG00000087579	3.32111	-1.11284	0.590135	-1.88575	0.059329	0.139343
ENSMUSG00000087578	11.3253	-0.134628	0.463076	-0.290726	0.771261	0.878161
ENSMUSG00000058568	0	NA	NA	NA	NA	NA
ENSMUSG00000058569	1666.79	0.170858	0.160811	1.06248	0.288018	0.471908
ENSMUSG00000058567	50.6418	-0.00131332	0.364803	-0.00360006	0.997128	1
ENSMUSG00000073862	0	NA	NA	NA	NA	NA
ENSMUSG00000021583	2947.96	-0.0304322	0.126609	-0.240364	0.810048	0.898705
ENSMUSG00000073860	0	NA	NA	NA	NA	NA
ENSMUSG00000073867	219.776	-0.698211	0.240115	-2.90782	0.00363958	0.0126739
ENSMUSG00000079800	0.25779	0	0.27133	0	1	NA
ENSMUSG00000021585	3482.76	0.365105	0.123617	2.95351	0.00314184	0.0111159
ENSMUSG00000021589	1.36042	0.771178	0.544852	1.41539	0.156954	0.300494
ENSMUSG00000079808	9.49538	0.254086	0.477334	0.532303	0.594516	0.756668
ENSMUSG00000024163	446.145	-0.614217	0.198659	-3.09182	0.00198934	0.00741546
ENSMUSG00000090497	0	NA	NA	NA	NA	NA
ENSMUSG00000020755	368.979	0.208206	0.151781	1.37175	0.170141	0.32031
ENSMUSG00000086192	9.7726	-0.895311	0.518571	-1.7265	0.084258	0.185203
ENSMUSG00000030888	297.727	0.0675966	0.170998	0.395307	0.692617	0.827918
ENSMUSG00000086190	0.590922	0.632575	0.363318	1.7411	0.0816652	NA
ENSMUSG00000086191	0.357411	0.113123	0.276301	0.409419	0.682233	NA
ENSMUSG00000086196	90.3201	-0.642363	0.252697	-2.54203	0.011021	0.0337485
ENSMUSG00000086197	0	NA	NA	NA	NA	NA
ENSMUSG00000086194	0	NA	NA	NA	NA	NA
ENSMUSG00000086195	0	NA	NA	NA	NA	NA
ENSMUSG00000030881	198.764	-0.205816	0.165921	-1.24044	0.214813	0.381129
ENSMUSG00000026753	1891.5	0.513383	0.152583	3.36462	0.000766494	0.00316399
ENSMUSG00000026750	376.867	0.621752	0.158345	3.92656	8.61681e-05	0.000430584
ENSMUSG00000026751	0	NA	NA	NA	NA	NA
ENSMUSG00000030884	1659.33	0.211061	0.121968	1.73047	0.0835465	0.183874
ENSMUSG00000026754	581.084	-0.128278	0.141545	-0.906275	0.36479	0.55501
ENSMUSG00000026755	1109.32	0.667405	0.0893146	7.47252	7.86717e-14	1.09143e-12
ENSMUSG00000059218	0	NA	NA	NA	NA	NA
ENSMUSG00000070072	0	NA	NA	NA	NA	NA
ENSMUSG00000081841	0	NA	NA	NA	NA	NA
ENSMUSG00000059213	0.372408	0.181096	0.342593	0.528604	0.59708	NA
ENSMUSG00000093362	0	NA	NA	NA	NA	NA
ENSMUSG00000075833	0	NA	NA	NA	NA	NA
ENSMUSG00000075832	0	NA	NA	NA	NA	NA
ENSMUSG00000106514	2.86733	-0.351037	0.590641	-0.594333	0.552289	0.725362
ENSMUSG00000075837	7.2658	0.022924	0.525305	0.0436394	0.965192	0.984866
ENSMUSG00000020758	3.95839	0.106674	0.589674	0.180903	0.856443	0.923164
ENSMUSG00000086224	0	NA	NA	NA	NA	NA
ENSMUSG00000086225	0.0522536	-0.0523596	0.27133	-0.192974	0.846979	NA
ENSMUSG00000086226	0.104507	-0.106091	0.27133	-0.391004	0.695795	NA
ENSMUSG00000086227	0	NA	NA	NA	NA	NA
ENSMUSG00000086220	14.0834	-1.34913	0.464223	-2.9062	0.00365844	0.0127325
ENSMUSG00000086221	0	NA	NA	NA	NA	NA
ENSMUSG00000086222	0.0713693	0.055103	0.27133	0.203085	0.839069	NA
ENSMUSG00000086228	6.37817	-0.137069	0.581278	-0.235807	0.813583	0.900563
ENSMUSG00000086229	0.600554	-0.0142361	0.426341	-0.0333915	0.973362	NA
ENSMUSG00000081643	10.8339	1.05266	0.496306	2.12098	0.0339233	0.0878345
ENSMUSG00000081642	7.01591	0.163442	0.520076	0.314266	0.753319	0.868564
ENSMUSG00000081641	0.0626757	0	0.27133	0	1	NA
ENSMUSG00000081640	0.678652	0.129357	0.441566	0.292951	0.76956	NA
ENSMUSG00000081647	2.91061	0.937633	0.570948	1.64224	0.100541	0.213296
ENSMUSG00000081646	0	NA	NA	NA	NA	NA
ENSMUSG00000081649	0	NA	NA	NA	NA	NA
ENSMUSG00000081648	65.5688	-0.700269	0.268976	-2.60346	0.00922888	0.0288138
ENSMUSG00000085553	0.0601221	0	0.27133	0	1	NA
ENSMUSG00000085552	0	NA	NA	NA	NA	NA
ENSMUSG00000085551	0	NA	NA	NA	NA	NA
ENSMUSG00000085550	0.262065	-0.0523596	0.27133	-0.192974	0.846979	NA
ENSMUSG00000085556	0	NA	NA	NA	NA	NA
ENSMUSG00000085555	0.0626757	0	0.27133	0	1	NA
ENSMUSG00000004446	287.25	-0.169109	0.162281	-1.04208	0.297374	0.482815
ENSMUSG00000098550	0	NA	NA	NA	NA	NA
ENSMUSG00000094672	0	NA	NA	NA	NA	NA
ENSMUSG00000085558	0.147284	-0.106091	0.27133	-0.391004	0.695795	NA
ENSMUSG00000098555	0	NA	NA	NA	NA	NA
ENSMUSG00000094675	0	NA	NA	NA	NA	NA
ENSMUSG00000098557	76.7849	-2.41305	0.30164	-7.99977	1.24647e-15	1.9777e-14
ENSMUSG00000094677	0.129198	0	0.27133	0	1	NA
ENSMUSG00000028937	759.423	2.96043	0.169898	17.4248	5.35039e-68	4.81153e-66
ENSMUSG00000089416	0.0601221	0	0.27133	0	1	NA
ENSMUSG00000089417	78.8623	0.136606	0.242986	0.562196	0.573982	0.741896
ENSMUSG00000089414	0	NA	NA	NA	NA	NA
ENSMUSG00000089415	0	NA	NA	NA	NA	NA
ENSMUSG00000089413	1.18877	0	0.442178	0	1	1
ENSMUSG00000089410	0.0522536	-0.0523596	0.27133	-0.192974	0.846979	NA
ENSMUSG00000077092	0	NA	NA	NA	NA	NA
ENSMUSG00000077090	0	NA	NA	NA	NA	NA
ENSMUSG00000077096	0	NA	NA	NA	NA	NA
ENSMUSG00000089418	0	NA	NA	NA	NA	NA
ENSMUSG00000010051	19.9083	0.39702	0.430377	0.922493	0.356271	0.546674
ENSMUSG00000085885	10.3354	0.274517	0.510262	0.537992	0.590583	0.753962
ENSMUSG00000085884	48.5826	-0.51903	0.426357	-1.21736	0.223468	0.392645
ENSMUSG00000085887	402.709	-0.241956	0.171311	-1.41238	0.157838	0.301889
ENSMUSG00000085886	0.216203	0.00137167	0.27133	0.00505537	0.995966	NA
ENSMUSG00000085881	4.14175	-0.902035	0.588649	-1.53238	0.125428	0.252966
ENSMUSG00000085880	1.43019	0.34412	0.50115	0.68666	0.492297	0.675037
ENSMUSG00000085883	0	NA	NA	NA	NA	NA
ENSMUSG00000085882	9.64412	-0.890797	0.507951	-1.75371	0.0794808	0.176764
ENSMUSG00000085889	0	NA	NA	NA	NA	NA
ENSMUSG00000085888	0	NA	NA	NA	NA	NA
ENSMUSG00000029919	81.4792	-1.14516	0.29383	-3.89737	9.72415e-05	0.00048086
ENSMUSG00000029918	265.619	-0.0282179	0.169177	-0.166795	0.867531	0.929234
ENSMUSG00000029915	0.208541	0.108834	0.27133	0.401114	0.688336	NA
ENSMUSG00000029917	0	NA	NA	NA	NA	NA
ENSMUSG00000029916	537.925	-0.644775	0.168951	-3.81634	0.000135443	0.000652346
ENSMUSG00000029911	806.725	-0.504767	0.112495	-4.48702	7.22278e-06	4.31585e-05
ENSMUSG00000029910	458.224	1.24537	0.170671	7.29694	2.94389e-13	3.93875e-12
ENSMUSG00000029913	2.84719	-0.669816	0.58542	-1.14416	0.252556	0.42933
ENSMUSG00000077549	34.4303	-0.0254456	0.362573	-0.0701807	0.94405	0.973442
ENSMUSG00000070527	0.361723	0	0.27133	0	NA	NA
ENSMUSG00000077545	0	NA	NA	NA	NA	NA
ENSMUSG00000077547	0	NA	NA	NA	NA	NA
ENSMUSG00000077546	0	NA	NA	NA	NA	NA
ENSMUSG00000077541	0	NA	NA	NA	NA	NA
ENSMUSG00000077543	0	NA	NA	NA	NA	NA
ENSMUSG00000077542	0	NA	NA	NA	NA	NA
ENSMUSG00000095108	0	NA	NA	NA	NA	NA
ENSMUSG00000084682	0	NA	NA	NA	NA	NA
ENSMUSG00000084683	0	NA	NA	NA	NA	NA
ENSMUSG00000084684	0	NA	NA	NA	NA	NA
ENSMUSG00000084686	12.4183	-0.0620822	0.475574	-0.130542	0.896138	0.946111
ENSMUSG00000095101	0.284199	-0.106091	0.27133	-0.391004	0.695795	NA
ENSMUSG00000084689	0	NA	NA	NA	NA	NA
ENSMUSG00000095103	0	NA	NA	NA	NA	NA
ENSMUSG00000095102	0	NA	NA	NA	NA	NA
ENSMUSG00000095105	319.493	-0.422417	0.201194	-2.09956	0.0357678	0.0917783
ENSMUSG00000095104	0	NA	NA	NA	NA	NA
ENSMUSG00000095107	0	NA	NA	NA	NA	NA
ENSMUSG00000098083	0	NA	NA	NA	NA	NA
ENSMUSG00000098082	1.25626	0.150253	0.499126	0.301032	0.76339	0.873814
ENSMUSG00000098081	0	NA	NA	NA	NA	NA
ENSMUSG00000098080	0	NA	NA	NA	NA	NA
ENSMUSG00000098087	0	NA	NA	NA	NA	NA
ENSMUSG00000026848	430.665	-0.018182	0.138813	-0.130982	0.89579	0.945863
ENSMUSG00000098085	0.0748949	0	0.27133	0	1	NA
ENSMUSG00000098084	0	NA	NA	NA	NA	NA
ENSMUSG00000043263	4312.65	0.0477803	0.119605	0.399485	0.689536	0.825725
ENSMUSG00000043262	304.791	-0.0568693	0.144021	-0.394867	0.692941	0.828227
ENSMUSG00000098089	0	NA	NA	NA	NA	NA
ENSMUSG00000098088	0	NA	NA	NA	NA	NA
ENSMUSG00000043267	0	NA	NA	NA	NA	NA
ENSMUSG00000080590	0	NA	NA	NA	NA	NA
ENSMUSG00000080592	0	NA	NA	NA	NA	NA
ENSMUSG00000080594	0.182008	-0.159822	0.27133	-0.589033	0.555839	NA
ENSMUSG00000080595	0	NA	NA	NA	NA	NA
ENSMUSG00000080596	0.0522536	-0.0523596	0.27133	-0.192974	0.846979	NA
ENSMUSG00000080597	0.651008	-0.125325	0.38608	-0.32461	0.745476	NA
ENSMUSG00000025027	394.372	1.09655	0.122732	8.93454	4.0886e-19	8.08727e-18
ENSMUSG00000108627	0	NA	NA	NA	NA	NA
ENSMUSG00000035279	3.05109	-1.34647	0.581631	-2.31499	0.0206133	0.0576585
ENSMUSG00000035278	156.912	0.612656	0.206252	2.97043	0.00297385	0.010581
ENSMUSG00000044533	4420.49	-0.918061	0.168575	-5.44603	5.15079e-08	4.12653e-07
ENSMUSG00000034435	3.14036	-0.977691	0.587806	-1.66329	0.0962549	0.205756
ENSMUSG00000050423	0.343034	0	0.27133	0	NA	NA
ENSMUSG00000034437	14.5798	-0.402508	0.474141	-0.848921	0.395925	0.586335
ENSMUSG00000034430	927.691	-0.332835	0.127371	-2.61312	0.00897204	0.028127
ENSMUSG00000034432	484.579	0.0805054	0.148467	0.542243	0.587651	0.75167
ENSMUSG00000083488	0	NA	NA	NA	NA	NA
ENSMUSG00000083487	0	NA	NA	NA	NA	NA
ENSMUSG00000083486	0	NA	NA	NA	NA	NA
ENSMUSG00000083485	0.113999	0	0.27133	0	1	NA
ENSMUSG00000083484	0	NA	NA	NA	NA	NA
ENSMUSG00000083483	4.54975	-0.177178	0.569332	-0.311203	0.755646	0.869703
ENSMUSG00000083482	3.34153	-0.171861	0.587423	-0.292567	0.769853	0.877502
ENSMUSG00000083481	1.74442	-1.00797	0.570807	-1.76587	0.0774178	0.173063
ENSMUSG00000074011	0	NA	NA	NA	NA	NA
ENSMUSG00000100628	0	NA	NA	NA	NA	NA
ENSMUSG00000044538	0	NA	NA	NA	NA	NA
ENSMUSG00000087908	0	NA	NA	NA	NA	NA
ENSMUSG00000087909	0	NA	NA	NA	NA	NA
ENSMUSG00000087904	0	NA	NA	NA	NA	NA
ENSMUSG00000087905	0	NA	NA	NA	NA	NA
ENSMUSG00000087902	0	NA	NA	NA	NA	NA
ENSMUSG00000087903	0.260106	-0.0523596	0.27133	-0.192974	0.846979	NA
ENSMUSG00000108620	0	NA	NA	NA	NA	NA
ENSMUSG00000053914	66.8037	0.141775	0.377019	0.376043	0.706885	0.837735
ENSMUSG00000053916	16.8581	0.166623	0.477917	0.348645	0.727356	0.851614
ENSMUSG00000017723	0.193886	-0.0523596	0.27133	-0.192974	0.846979	NA
ENSMUSG00000017721	1599.72	0.831248	0.136892	6.07231	1.26086e-09	1.21409e-08
ENSMUSG00000017720	17.9158	-0.092677	0.445705	-0.207933	0.835281	0.912863
ENSMUSG00000000126	0.342199	0.222534	0.274979	0.809276	0.418357	NA
ENSMUSG00000017724	12.9786	0.829918	0.485559	1.7092	0.087414	0.190553
ENSMUSG00000009356	0	NA	NA	NA	NA	NA
ENSMUSG00000108623	0	NA	NA	NA	NA	NA
ENSMUSG00000015474	65.7008	0.779375	0.261166	2.98421	0.00284313	0.0101676
ENSMUSG00000048782	0	NA	NA	NA	NA	NA
ENSMUSG00000078816	8.34208	2.37958	0.561024	4.24149	2.22042e-05	0.000122342
ENSMUSG00000078817	0.560242	0.397908	0.375836	1.05873	0.289723	NA
ENSMUSG00000078815	0.560881	0	0.345331	0	1	NA
ENSMUSG00000078812	2498.17	-0.193194	0.171548	-1.12618	0.260089	0.438415
ENSMUSG00000078813	283.858	0.10427	0.164096	0.635421	0.525154	0.702161
ENSMUSG00000078810	1.56028	-1.0358	0.543827	-1.90465	0.056826	0.134608
ENSMUSG00000099758	0	NA	NA	NA	NA	NA
ENSMUSG00000099759	18.2137	1.44324	0.472548	3.05418	0.0022568	0.00828733
ENSMUSG00000048787	669.09	0.563787	0.11195	5.03605	4.75246e-07	3.36616e-06
ENSMUSG00000099750	0	NA	NA	NA	NA	NA
ENSMUSG00000099751	0	NA	NA	NA	NA	NA
ENSMUSG00000099752	0.0686067	0	0.27133	0	1	NA
ENSMUSG00000099753	0	NA	NA	NA	NA	NA
ENSMUSG00000099754	0	NA	NA	NA	NA	NA
ENSMUSG00000099755	0	NA	NA	NA	NA	NA
ENSMUSG00000099756	0	NA	NA	NA	NA	NA
ENSMUSG00000099757	1750.03	-0.0233752	0.134423	-0.173892	0.86195	0.926455
ENSMUSG00000098479	0	NA	NA	NA	NA	NA
ENSMUSG00000050296	0	NA	NA	NA	NA	NA
ENSMUSG00000027405	2510.61	-1.10576	0.115565	-9.56827	1.08705e-21	2.48836e-20
ENSMUSG00000050295	0.303965	0.00204523	0.326468	0.00626472	0.995002	NA
ENSMUSG00000093509	0	NA	NA	NA	NA	NA
ENSMUSG00000027404	475.517	0.0429445	0.153619	0.279552	0.779822	0.882989
ENSMUSG00000093507	1.66595	-1.49942	0.531152	-2.82296	0.00475831	0.016076
ENSMUSG00000093505	2.99796	-1.73385	0.578014	-2.99966	0.00270279	0.00972509
ENSMUSG00000093504	0	NA	NA	NA	NA	NA
ENSMUSG00000093503	0	NA	NA	NA	NA	NA
ENSMUSG00000093502	0	NA	NA	NA	NA	NA
ENSMUSG00000093501	0	NA	NA	NA	NA	NA
ENSMUSG00000050299	372.001	0.132475	0.200092	0.662068	0.507927	0.687984
ENSMUSG00000027406	1205.51	0.603093	0.126968	4.74995	2.0347e-06	1.32868e-05
ENSMUSG00000097619	3.43267	0.236405	0.590694	0.400217	0.688997	0.825236
ENSMUSG00000097618	0	NA	NA	NA	NA	NA
ENSMUSG00000097617	0	NA	NA	NA	NA	NA
ENSMUSG00000027401	0	NA	NA	NA	NA	NA
ENSMUSG00000097615	0.147284	-0.106091	0.27133	-0.391004	0.695795	NA
ENSMUSG00000097614	0	NA	NA	NA	NA	NA
ENSMUSG00000097613	1.01292	-0.236738	0.453453	-0.522079	0.601615	NA
ENSMUSG00000097612	3.95373	-0.607566	0.589422	-1.03078	0.302643	0.488904
ENSMUSG00000100231	0	NA	NA	NA	NA	NA
ENSMUSG00000027400	0	NA	NA	NA	NA	NA
ENSMUSG00000027403	0.575832	-0.119006	0.373275	-0.318816	0.749866	NA
ENSMUSG00000041138	0	NA	NA	NA	NA	NA
ENSMUSG00000041130	306.837	-0.0212723	0.154875	-0.137351	0.890753	0.942402
ENSMUSG00000041133	4972.12	-0.45233	0.129361	-3.49665	0.000471135	0.0020352
ENSMUSG00000041132	630.969	-0.353439	0.112314	-3.14687	0.00165026	0.00628363
ENSMUSG00000041135	708.674	-0.625891	0.184421	-3.39381	0.000689263	0.00287631
ENSMUSG00000041134	0.0775003	-0.0523596	0.27133	-0.192974	0.846979	NA
ENSMUSG00000027409	0.241615	0.108834	0.27133	0.401114	0.688336	NA
ENSMUSG00000016921	1439.65	-0.974217	0.110423	-8.82259	1.1184e-18	2.16292e-17
ENSMUSG00000027408	2.46056	0.774671	0.553688	1.39911	0.16178	0.307977
ENSMUSG00000104884	0	NA	NA	NA	NA	NA
ENSMUSG00000088147	0	NA	NA	NA	NA	NA
ENSMUSG00000064923	0	NA	NA	NA	NA	NA
ENSMUSG00000014402	499.23	0.00726201	0.116559	0.0623035	0.950321	0.976737
ENSMUSG00000058603	101.161	-0.534503	0.267773	-1.99611	0.0459223	0.112834
ENSMUSG00000064927	17.875	-0.623485	0.463031	-1.34653	0.178132	0.331487
ENSMUSG00000064926	0	NA	NA	NA	NA	NA
ENSMUSG00000064925	0.982417	-0.141393	0.494516	-0.285923	0.774937	NA
ENSMUSG00000090346	0	NA	NA	NA	NA	NA
ENSMUSG00000064928	0	NA	NA	NA	NA	NA
ENSMUSG00000090341	0	NA	NA	NA	NA	NA
ENSMUSG00000090342	0	NA	NA	NA	NA	NA
ENSMUSG00000055401	69.8764	0.682689	0.255686	2.67003	0.00758444	0.0242571
ENSMUSG00000055403	0.204525	0	0.27133	0	1	NA
ENSMUSG00000050435	0	NA	NA	NA	NA	NA
ENSMUSG00000055408	0	NA	NA	NA	NA	NA
ENSMUSG00000055409	0	NA	NA	NA	NA	NA
ENSMUSG00000050439	5.07414	0.537112	0.572205	0.93867	0.3479	0.537441
ENSMUSG00000101570	0	NA	NA	NA	NA	NA
ENSMUSG00000051527	0	NA	NA	NA	NA	NA
ENSMUSG00000041278	658.531	0.0299966	0.152748	0.196379	0.844314	0.917248
ENSMUSG00000057054	9.57196	-0.110615	0.555687	-0.19906	0.842216	0.916227
ENSMUSG00000051528	0	NA	NA	NA	NA	NA
ENSMUSG00000109165	68.832	-0.255979	0.279543	-0.915705	0.359822	0.55021
ENSMUSG00000109164	0	NA	NA	NA	NA	NA
ENSMUSG00000109167	3.15677	0.141406	0.562604	0.251342	0.80155	0.894757
ENSMUSG00000109166	0	NA	NA	NA	NA	NA
ENSMUSG00000109161	0.126484	0.055103	0.27133	0.203085	0.839069	NA
ENSMUSG00000109160	23.9767	0.752077	0.399187	1.88402	0.059562	0.139826
ENSMUSG00000109163	0.256945	0.055103	0.27133	0.203085	0.839069	NA
ENSMUSG00000109162	0.0681355	0	0.27133	0	1	NA
ENSMUSG00000109169	0	NA	NA	NA	NA	NA
ENSMUSG00000043415	350.789	-0.519553	0.196656	-2.64193	0.00824339	0.026106
ENSMUSG00000103368	0	NA	NA	NA	NA	NA
ENSMUSG00000043284	136.289	-0.0460654	0.194075	-0.237358	0.812379	0.899995
ENSMUSG00000045678	0	NA	NA	NA	NA	NA
ENSMUSG00000040770	0	NA	NA	NA	NA	NA
ENSMUSG00000094994	0	NA	NA	NA	NA	NA
ENSMUSG00000094997	0	NA	NA	NA	NA	NA
ENSMUSG00000040774	565.247	-0.538962	0.126705	-4.25368	2.10285e-05	0.000116373
ENSMUSG00000088702	0	NA	NA	NA	NA	NA
ENSMUSG00000094993	0.0522536	-0.0523596	0.27133	-0.192974	0.846979	NA
ENSMUSG00000094992	0	NA	NA	NA	NA	NA
ENSMUSG00000094999	0	NA	NA	NA	NA	NA
ENSMUSG00000094998	0	NA	NA	NA	NA	NA
ENSMUSG00000001657	0.995206	0.231932	0.441745	0.525036	0.599558	NA
ENSMUSG00000056174	3.8221	-0.300907	0.590339	-0.509718	0.610249	0.768395
ENSMUSG00000103361	0	NA	NA	NA	NA	NA
ENSMUSG00000064575	0	NA	NA	NA	NA	NA
ENSMUSG00000109257	0	NA	NA	NA	NA	NA
ENSMUSG00000090129	0	NA	NA	NA	NA	NA
ENSMUSG00000105806	0.492032	0.137053	0.305268	0.44896	0.65346	NA
ENSMUSG00000105807	0	NA	NA	NA	NA	NA
ENSMUSG00000105804	83.2034	-1.00865	0.312119	-3.23162	0.00123089	0.00483824
ENSMUSG00000105805	1.5265	0.397892	0.577122	0.689441	0.490546	0.673902
ENSMUSG00000105802	0.411866	-0.269261	0.289738	-0.929328	0.352719	NA
ENSMUSG00000105803	0	NA	NA	NA	NA	NA
ENSMUSG00000105800	0.0686067	0	0.27133	0	1	NA
ENSMUSG00000105801	33.883	0.713679	0.374645	1.90495	0.0567869	0.134537
ENSMUSG00000057802	0.131594	0.055103	0.27133	0.203085	0.839069	NA
ENSMUSG00000103365	0	NA	NA	NA	NA	NA
ENSMUSG00000057801	0	NA	NA	NA	NA	NA
ENSMUSG00000105808	0	NA	NA	NA	NA	NA
ENSMUSG00000057805	0	NA	NA	NA	NA	NA
ENSMUSG00000012126	150.551	0.786843	0.231595	3.3975	0.000680057	0.00284166
ENSMUSG00000012123	199.571	0.10319	0.206034	0.500839	0.616484	0.772612
ENSMUSG00000025269	287.473	0.228709	0.163707	1.39707	0.162394	0.308866
ENSMUSG00000025268	10.9863	-0.305485	0.485081	-0.629761	0.528851	0.705471
ENSMUSG00000025266	1375.66	0.0322951	0.125827	0.256662	0.79744	0.892612
ENSMUSG00000025265	18.2149	-1.55846	0.470402	-3.31304	0.000922886	0.00373634
ENSMUSG00000025264	142.708	-1.29735	0.224235	-5.78565	7.22341e-09	6.40442e-08
ENSMUSG00000025262	303.252	-0.655533	0.149445	-4.38646	1.15208e-05	6.65809e-05
ENSMUSG00000025261	11711	-0.445234	0.0568669	-7.82941	4.90176e-15	7.39965e-14
ENSMUSG00000025260	414.634	0.0907563	0.181361	0.500418	0.616781	0.772779
ENSMUSG00000094330	0	NA	NA	NA	NA	NA
ENSMUSG00000091123	0	NA	NA	NA	NA	NA
ENSMUSG00000091122	0	NA	NA	NA	NA	NA
ENSMUSG00000094337	0	NA	NA	NA	NA	NA
ENSMUSG00000094336	0	NA	NA	NA	NA	NA
ENSMUSG00000094338	40.1959	3.69003	0.40242	9.1696	4.74794e-20	9.96275e-19
ENSMUSG00000048439	164.876	-0.17486	0.199534	-0.876338	0.380846	0.57252
ENSMUSG00000091129	0	NA	NA	NA	NA	NA
ENSMUSG00000065328	0.759524	-0.162662	0.422791	-0.384733	0.700435	NA
ENSMUSG00000065329	0.761927	0.0108548	0.487683	0.0222579	0.982242	NA
ENSMUSG00000065322	0	NA	NA	NA	NA	NA
ENSMUSG00000060131	5731.57	1.39964	0.0936149	14.9511	1.53305e-50	9.43817e-49
ENSMUSG00000065320	0.241413	0.00137167	0.27133	0.00505537	0.995966	NA
ENSMUSG00000065321	0	NA	NA	NA	NA	NA
ENSMUSG00000065327	0.12904	0.055103	0.27133	0.203085	0.839069	NA
ENSMUSG00000047203	0	NA	NA	NA	NA	NA
ENSMUSG00000047205	21.5012	2.2444	0.467724	4.79856	1.59809e-06	1.06062e-05
ENSMUSG00000047207	0	NA	NA	NA	NA	NA
ENSMUSG00000088162	0	NA	NA	NA	NA	NA
ENSMUSG00000001281	5403.1	0.811632	0.131953	6.15092	7.70362e-10	7.58612e-09
ENSMUSG00000097979	4.78747	0.93478	0.560373	1.66814	0.0952881	0.204183
ENSMUSG00000102507	0	NA	NA	NA	NA	NA
ENSMUSG00000097972	0	NA	NA	NA	NA	NA
ENSMUSG00000097973	0.0748949	0	0.27133	0	1	NA
ENSMUSG00000097970	0	NA	NA	NA	NA	NA
ENSMUSG00000054079	482.951	-0.58586	0.169849	-3.44929	0.000562058	0.00238782
ENSMUSG00000067786	14.0984	0.333131	0.445776	0.747305	0.45488	0.642995
ENSMUSG00000067787	104.811	-0.184086	0.243911	-0.754725	0.450414	0.63917
ENSMUSG00000097974	1.5281	-0.867921	0.491355	-1.76638	0.0773317	0.172916
ENSMUSG00000097975	0	NA	NA	NA	NA	NA
ENSMUSG00000088169	0.121067	0	0.27133	0	1	NA
ENSMUSG00000053279	0.147284	-0.106091	0.27133	-0.391004	0.695795	NA
ENSMUSG00000088168	5.7039	0.00265661	0.548046	0.00484742	0.996132	1
ENSMUSG00000001280	5780.35	0.272287	0.126107	2.15918	0.0308365	0.0811266
ENSMUSG00000046491	0	NA	NA	NA	NA	NA
ENSMUSG00000092027	0	NA	NA	NA	NA	NA
ENSMUSG00000046490	0.0682536	0	0.27133	0	1	NA
ENSMUSG00000068324	0.909903	-0.100971	0.50703	-0.199142	0.842151	NA
ENSMUSG00000068327	0.0748949	0	0.27133	0	1	NA
ENSMUSG00000068323	25.7519	-0.385134	0.381228	-1.01025	0.312376	0.4997
ENSMUSG00000068329	28.2941	0.429282	0.393171	1.09185	0.274901	0.456296
ENSMUSG00000068328	462.133	0.637292	0.151842	4.19707	2.70387e-05	0.00014689
ENSMUSG00000106388	0	NA	NA	NA	NA	NA
ENSMUSG00000106389	0	NA	NA	NA	NA	NA
ENSMUSG00000106384	1.04751	-0.78596	0.356278	-2.20603	0.0273818	0.0733327
ENSMUSG00000106385	0.0748949	0	0.27133	0	1	NA
ENSMUSG00000106386	2.60598	-0.467482	0.282941	-1.65223	NA	NA
ENSMUSG00000106387	0	NA	NA	NA	NA	NA
ENSMUSG00000106380	0	NA	NA	NA	NA	NA
ENSMUSG00000106381	0	NA	NA	NA	NA	NA
ENSMUSG00000106382	0	NA	NA	NA	NA	NA
ENSMUSG00000106383	102.472	-0.650844	0.220958	-2.94556	0.00322375	0.0113737
ENSMUSG00000064493	40.9641	-0.720881	0.373708	-1.929	0.0537313	0.128644
ENSMUSG00000064492	26.2079	-0.0605614	0.379396	-0.159626	0.873176	0.932421
ENSMUSG00000064491	11.1727	0.196092	0.521047	0.376342	0.706663	0.837512
ENSMUSG00000063442	6.2861	-1.19091	0.547039	-2.177	0.0294803	0.0780315
ENSMUSG00000064497	0	NA	NA	NA	NA	NA
ENSMUSG00000064496	0	NA	NA	NA	NA	NA
ENSMUSG00000063447	0.977852	0.22476	0.491329	0.457454	0.647345	NA
ENSMUSG00000063446	0	NA	NA	NA	NA	NA
ENSMUSG00000076946	0	NA	NA	NA	NA	NA
ENSMUSG00000076944	0	NA	NA	NA	NA	NA
ENSMUSG00000076940	0.302665	-0.106091	0.27133	-0.391004	0.695795	NA
ENSMUSG00000066595	388.469	-0.061143	0.140631	-0.434776	0.663725	0.806865
ENSMUSG00000104319	0	NA	NA	NA	NA	NA
ENSMUSG00000070522	2.1783	-0.371199	0.5827	-0.637032	0.524104	0.701398
ENSMUSG00000076948	0	NA	NA	NA	NA	NA
ENSMUSG00000076949	0	NA	NA	NA	NA	NA
ENSMUSG00000100979	0	NA	NA	NA	NA	NA
ENSMUSG00000100978	0	NA	NA	NA	NA	NA
ENSMUSG00000046997	0.14303	0	0.27133	0	1	NA
ENSMUSG00000100971	0	NA	NA	NA	NA	NA
ENSMUSG00000100970	0	NA	NA	NA	NA	NA
ENSMUSG00000100973	0	NA	NA	NA	NA	NA
ENSMUSG00000100972	0	NA	NA	NA	NA	NA
ENSMUSG00000100975	422.042	1.6917	0.219788	7.69693	1.39373e-14	2.04154e-13
ENSMUSG00000100974	0	NA	NA	NA	NA	NA
ENSMUSG00000100977	0	NA	NA	NA	NA	NA
ENSMUSG00000100976	0	NA	NA	NA	NA	NA
ENSMUSG00000092474	0.303633	0	0.27133	0	1	NA
ENSMUSG00000092476	0	NA	NA	NA	NA	NA
ENSMUSG00000092477	0	NA	NA	NA	NA	NA
ENSMUSG00000092470	77.0616	0.130075	0.266393	0.488284	0.625349	0.779365
ENSMUSG00000066592	8.65086	-0.172398	0.493297	-0.34948	0.726729	0.850999
ENSMUSG00000092472	0	NA	NA	NA	NA	NA
ENSMUSG00000092473	0	NA	NA	NA	NA	NA
ENSMUSG00000019932	0	NA	NA	NA	NA	NA
ENSMUSG00000019933	1.34948	-0.134777	0.469679	-0.286956	0.774146	0.879935
ENSMUSG00000019935	1.07391	-0.459244	0.469269	-0.978637	0.32776	0.516365
ENSMUSG00000019936	0	NA	NA	NA	NA	NA
ENSMUSG00000100888	0	NA	NA	NA	NA	NA
ENSMUSG00000084734	0	NA	NA	NA	NA	NA
ENSMUSG00000103778	27.6107	-0.260647	0.378853	-0.687991	0.491458	0.674565
ENSMUSG00000103779	1759.21	-1.27977	0.183399	-6.97805	2.99303e-12	3.7162e-11
ENSMUSG00000103776	0	NA	NA	NA	NA	NA
ENSMUSG00000103777	0	NA	NA	NA	NA	NA
ENSMUSG00000103774	318.551	-0.734283	0.271606	-2.70348	0.00686166	0.0222249
ENSMUSG00000070464	0	NA	NA	NA	NA	NA
ENSMUSG00000103772	438.238	-0.558112	0.259033	-2.1546	0.0311931	0.0818766
ENSMUSG00000070462	227.388	0.96932	0.193764	5.00258	5.65684e-07	3.97764e-06
ENSMUSG00000070461	156.814	0.151764	0.187934	0.80754	0.419356	0.60875
ENSMUSG00000103771	12.8779	-0.332569	0.456335	-0.728783	0.466134	0.65236
ENSMUSG00000053490	0.525262	0.37189	0.36885	1.00824	0.313339	NA
ENSMUSG00000084737	0	NA	NA	NA	NA	NA
ENSMUSG00000053499	0	NA	NA	NA	NA	NA
ENSMUSG00000107593	5.01367	-0.0905712	0.573591	-0.157902	0.874534	0.932989
ENSMUSG00000107479	0.0775003	-0.0523596	0.27133	-0.192974	0.846979	NA
ENSMUSG00000107478	7.43803	-0.540114	0.535052	-1.00946	0.312754	0.500084
ENSMUSG00000097593	0	NA	NA	NA	NA	NA
ENSMUSG00000107475	0	NA	NA	NA	NA	NA
ENSMUSG00000107474	0	NA	NA	NA	NA	NA
ENSMUSG00000107477	25.612	-1.00613	0.406542	-2.47485	0.0133292	0.039736
ENSMUSG00000107476	34.0879	-0.835797	0.405615	-2.06056	0.0393446	0.099297
ENSMUSG00000107471	0	NA	NA	NA	NA	NA
ENSMUSG00000107470	18.2455	0.142068	0.384399	0.369585	0.711692	0.840899
ENSMUSG00000107473	0.0601221	0	0.27133	0	1	NA
ENSMUSG00000107472	27.8997	-0.622341	0.448523	-1.38753	0.165279	0.31336
ENSMUSG00000054728	0	NA	NA	NA	NA	NA
ENSMUSG00000054723	104.185	-0.282505	0.239809	-1.17804	0.23878	0.412889
ENSMUSG00000054720	8412.08	0.631429	0.131241	4.81123	1.50004e-06	9.98179e-06
ENSMUSG00000054727	0	NA	NA	NA	NA	NA
ENSMUSG00000079806	0	NA	NA	NA	NA	NA
ENSMUSG00000084739	29.5831	0.234442	0.352497	0.665089	0.505994	0.686583
ENSMUSG00000036744	0	NA	NA	NA	NA	NA
ENSMUSG00000036745	0	NA	NA	NA	NA	NA
ENSMUSG00000099253	0.30285	0	0.27133	0	1	NA
ENSMUSG00000099252	0	NA	NA	NA	NA	NA
ENSMUSG00000099255	0	NA	NA	NA	NA	NA
ENSMUSG00000099254	2.12197	0.00661634	0.589236	0.0112287	0.991041	0.99777
ENSMUSG00000099257	0	NA	NA	NA	NA	NA
ENSMUSG00000099256	0	NA	NA	NA	NA	NA
ENSMUSG00000099259	0	NA	NA	NA	NA	NA
ENSMUSG00000099258	0	NA	NA	NA	NA	NA
ENSMUSG00000033510	0.256945	0.055103	0.27133	0.203085	0.839069	NA
ENSMUSG00000036748	74.5854	-0.293448	0.303011	-0.96844	0.332825	0.521404
ENSMUSG00000036749	0	NA	NA	NA	NA	NA
ENSMUSG00000096209	0	NA	NA	NA	NA	NA
ENSMUSG00000096208	0	NA	NA	NA	NA	NA
ENSMUSG00000062797	469.757	0.324811	0.105302	3.08456	0.00203856	0.00757989
ENSMUSG00000062794	222.632	0.00642639	0.183603	0.0350016	0.972078	0.987969
ENSMUSG00000062793	0	NA	NA	NA	NA	NA
ENSMUSG00000062791	0.141783	-0.0523596	0.27133	-0.192974	0.846979	NA
ENSMUSG00000062421	205.706	-0.252559	0.160677	-1.57184	0.115987	0.237927
ENSMUSG00000024601	587.94	-1.11056	0.178225	-6.23126	4.62712e-10	4.66417e-09
ENSMUSG00000062426	0	NA	NA	NA	NA	NA
ENSMUSG00000019066	144.728	0.675025	0.203576	3.31585	0.000913661	0.00370169
ENSMUSG00000042377	0.8738	0.396601	0.432813	0.916334	0.359492	NA
ENSMUSG00000101730	0.2588	0.108834	0.27133	0.401114	0.688336	NA
ENSMUSG00000101731	6.76853	-0.72594	0.557953	-1.30108	0.193232	0.352859
ENSMUSG00000091460	130.197	-0.215002	0.244727	-0.878539	0.379651	0.571133
ENSMUSG00000101733	0	NA	NA	NA	NA	NA
ENSMUSG00000091466	0	NA	NA	NA	NA	NA
ENSMUSG00000101735	0	NA	NA	NA	NA	NA
ENSMUSG00000101736	0	NA	NA	NA	NA	NA
ENSMUSG00000101737	0	NA	NA	NA	NA	NA
ENSMUSG00000101738	0	NA	NA	NA	NA	NA
ENSMUSG00000101739	0	NA	NA	NA	NA	NA
ENSMUSG00000055891	0.0609447	0	0.27133	0	1	NA
ENSMUSG00000055897	148.955	0.2211	0.202894	1.08973	0.275831	0.45748
ENSMUSG00000055895	0	NA	NA	NA	NA	NA
ENSMUSG00000108012	6.84981	-0.614334	0.557244	-1.10245	0.270266	0.450592
ENSMUSG00000108013	0	NA	NA	NA	NA	NA
ENSMUSG00000108010	0	NA	NA	NA	NA	NA
ENSMUSG00000108011	0	NA	NA	NA	NA	NA
ENSMUSG00000108016	0.120244	0	0.27133	0	1	NA
ENSMUSG00000108017	0	NA	NA	NA	NA	NA
ENSMUSG00000060491	0.073642	-0.0523596	0.27133	-0.192974	0.846979	NA
ENSMUSG00000108015	0	NA	NA	NA	NA	NA
ENSMUSG00000108018	0	NA	NA	NA	NA	NA
ENSMUSG00000108019	0.708396	0.21504	0.424563	0.506496	0.612508	NA
ENSMUSG00000060499	0	NA	NA	NA	NA	NA
ENSMUSG00000097154	111.576	-0.0676807	0.21481	-0.315072	0.752707	0.868336
ENSMUSG00000097155	9.36292	-0.942296	0.566836	-1.66238	0.0964368	0.206101
ENSMUSG00000097156	0.274696	0.108834	0.27133	0.401114	0.688336	NA
ENSMUSG00000097157	0.0522536	-0.0523596	0.27133	-0.192974	0.846979	NA
ENSMUSG00000097150	8.43023	-0.797748	0.547615	-1.45677	0.145181	0.283077
ENSMUSG00000097151	533.754	-0.654433	0.195756	-3.3431	0.000828485	0.00339539
ENSMUSG00000097152	0.487077	0.00839048	0.362638	0.0231373	0.981541	NA
ENSMUSG00000097158	6.21954	-0.00685108	0.548607	-0.0124881	0.990036	0.997045
ENSMUSG00000097159	38.0056	-3.1519	0.400653	-7.86691	3.63509e-15	5.53395e-14
ENSMUSG00000031918	1147.93	-0.0942269	0.0902164	-1.04445	0.296275	0.481552
ENSMUSG00000031919	0.904309	0.0867957	0.408882	0.212276	0.831892	NA
ENSMUSG00000031916	293.71	0.119638	0.15279	0.783024	0.433613	0.623017
ENSMUSG00000031917	444.049	-0.340552	0.156692	-2.17339	0.0297509	0.0786163
ENSMUSG00000031910	198.135	-0.378852	0.224267	-1.68929	0.0911635	0.197123
ENSMUSG00000031913	455.439	-0.045083	0.117875	-0.382464	0.702117	0.834717
ENSMUSG00000049349	0	NA	NA	NA	NA	NA
ENSMUSG00000038637	35.5505	0.738434	0.320103	2.30686	0.0210624	0.0587647
ENSMUSG00000038633	1829.15	0.691577	0.147443	4.69048	2.72562e-06	1.74767e-05
ENSMUSG00000038630	0	NA	NA	NA	NA	NA
ENSMUSG00000030359	0.073642	-0.0523596	0.27133	-0.192974	0.846979	NA
ENSMUSG00000030357	910.614	-0.926812	0.144767	-6.40211	1.5324e-10	1.61312e-09
ENSMUSG00000030351	0	NA	NA	NA	NA	NA
ENSMUSG00000030350	0.361547	0.0579147	0.277746	0.208517	0.834825	NA
ENSMUSG00000030353	0	NA	NA	NA	NA	NA
ENSMUSG00000030352	7.28074	-3.58241	0.575135	-6.22881	4.69986e-10	4.72992e-09
ENSMUSG00000104818	1.69263	-0.113996	0.553266	-0.206041	0.836759	0.913427
ENSMUSG00000104819	0	NA	NA	NA	NA	NA
ENSMUSG00000104816	0	NA	NA	NA	NA	NA
ENSMUSG00000104817	0	NA	NA	NA	NA	NA
ENSMUSG00000104814	54.3593	-0.190321	0.344875	-0.551856	0.581047	0.747154
ENSMUSG00000104815	0.553575	-0.122267	0.312858	-0.390806	0.695941	NA
ENSMUSG00000104812	0	NA	NA	NA	NA	NA
ENSMUSG00000104813	0	NA	NA	NA	NA	NA
ENSMUSG00000104810	0	NA	NA	NA	NA	NA
ENSMUSG00000104811	0	NA	NA	NA	NA	NA
ENSMUSG00000001627	659.824	-0.607809	0.132538	-4.58594	4.51949e-06	2.79746e-05
ENSMUSG00000073460	11.2342	-0.665332	0.491695	-1.35314	0.176011	0.328586
ENSMUSG00000073468	342.345	0.364195	0.13349	2.72825	0.00636712	0.020824
ENSMUSG00000089224	31.3923	0.0388661	0.341674	0.113752	0.909434	0.954551
ENSMUSG00000049699	0.125351	0	0.27133	0	1	NA
ENSMUSG00000049694	0	NA	NA	NA	NA	NA
ENSMUSG00000089226	0	NA	NA	NA	NA	NA
ENSMUSG00000049690	0.0522536	-0.0523596	0.27133	-0.192974	0.846979	NA
ENSMUSG00000049691	0	NA	NA	NA	NA	NA
ENSMUSG00000049692	0	NA	NA	NA	NA	NA
ENSMUSG00000035329	505.578	0.48416	0.12606	3.84073	0.000122671	0.000595269
ENSMUSG00000035325	2583.11	0.12858	0.0993539	1.29416	0.195611	0.356145
ENSMUSG00000026950	160.124	-1.27004	0.241901	-5.25026	1.51886e-07	1.14815e-06
ENSMUSG00000075704	80.5587	-0.985011	0.248658	-3.9613	7.45422e-05	0.000377281
ENSMUSG00000075707	0.0682536	0	0.27133	0	1	NA
ENSMUSG00000075706	75.1658	-0.0420428	0.279019	-0.150681	0.880228	0.936094
ENSMUSG00000075701	747.414	0.58025	0.168983	3.43378	0.000595225	0.00251599
ENSMUSG00000026955	5.04051	2.84125	0.585438	4.8532	1.21484e-06	8.18127e-06
ENSMUSG00000026956	150.876	0.994782	0.215439	4.61746	3.88464e-06	2.42778e-05
ENSMUSG00000075702	15.6898	3.41196	0.504268	6.76617	1.32235e-11	1.55157e-10
ENSMUSG00000026958	37.4712	-0.0785039	0.362834	-0.216363	0.828705	0.909188
ENSMUSG00000026959	0	NA	NA	NA	NA	NA
ENSMUSG00000056812	0.132726	0.108834	0.27133	0.401114	0.688336	NA
ENSMUSG00000043068	32.3795	0.44858	0.338481	1.32527	0.185081	0.341291
ENSMUSG00000056815	0	NA	NA	NA	NA	NA
ENSMUSG00000043061	333.57	0.0532238	0.147008	0.362047	0.717317	0.844771
ENSMUSG00000043060	0	NA	NA	NA	NA	NA
ENSMUSG00000043065	339.615	-0.143075	0.130005	-1.10053	0.271101	0.451625
ENSMUSG00000043067	3067.69	0.867531	0.104372	8.31189	9.4192e-17	1.61784e-15
ENSMUSG00000043066	0	NA	NA	NA	NA	NA
ENSMUSG00000022257	20.0582	-2.80772	0.465118	-6.03658	1.57418e-09	1.49859e-08
ENSMUSG00000029287	196.394	-2.09917	0.205336	-10.2231	1.56252e-24	4.05193e-23
ENSMUSG00000029286	0.599893	0.0805674	0.346134	0.232764	0.815945	NA
ENSMUSG00000029281	0	NA	NA	NA	NA	NA
ENSMUSG00000029280	0	NA	NA	NA	NA	NA
ENSMUSG00000029283	133.296	-0.110214	0.22755	-0.484352	0.628136	0.781446
ENSMUSG00000029282	0	NA	NA	NA	NA	NA
ENSMUSG00000029288	0	NA	NA	NA	NA	NA
ENSMUSG00000031007	385.433	-0.474532	0.161143	-2.94479	0.00323176	0.0113988
ENSMUSG00000068860	64.559	0.200003	0.290853	0.687643	0.491677	0.674703
ENSMUSG00000097971	9736.3	-0.346871	0.299826	-1.15691	0.24731	0.42299
ENSMUSG00000062328	16718.8	-0.129761	0.15834	-0.819513	0.412494	0.602344
ENSMUSG00000096425	0	NA	NA	NA	NA	NA
ENSMUSG00000017288	1022.16	0.398873	0.114694	3.4777	0.000505729	0.00217271
ENSMUSG00000028882	418.355	0.460573	0.180941	2.54544	0.010914	0.0334407
ENSMUSG00000028883	0.605475	0.362488	0.386773	0.93721	0.34865	NA
ENSMUSG00000028884	903.111	2.19715	0.132406	16.5941	7.69433e-62	6.03561e-60
ENSMUSG00000028885	489.542	7.80924	0.332255	23.5037	3.73587e-122	7.52554e-120
ENSMUSG00000028886	934.35	0.579608	0.110405	5.24983	1.52236e-07	1.14965e-06
ENSMUSG00000088218	0	NA	NA	NA	NA	NA
ENSMUSG00000088217	2.27309	0.994395	0.587567	1.6924	0.0905706	0.19606
ENSMUSG00000028889	230.296	-0.522227	0.163751	-3.18915	0.00142693	0.00552346
ENSMUSG00000088213	0.148537	-0.0523596	0.27133	-0.192974	0.846979	NA
ENSMUSG00000088212	0.0682536	0	0.27133	0	1	NA
ENSMUSG00000088211	7.16857	0.338632	0.537625	0.629866	0.528782	0.705417
ENSMUSG00000088210	0	NA	NA	NA	NA	NA
ENSMUSG00000102410	0	NA	NA	NA	NA	NA
ENSMUSG00000102411	67.3828	0.0949	0.345327	0.274812	0.783461	0.884615
ENSMUSG00000102413	0.548505	0	0.338329	0	1	NA
ENSMUSG00000102414	0	NA	NA	NA	NA	NA
ENSMUSG00000102415	221.402	-1.13944	0.252461	-4.51331	6.38245e-06	3.84934e-05
ENSMUSG00000102416	0.639429	-0.232998	0.438303	-0.531592	0.595008	NA
ENSMUSG00000102417	0	NA	NA	NA	NA	NA
ENSMUSG00000102418	3.52381	-1.35887	0.576771	-2.35599	0.0184734	0.0525189
ENSMUSG00000102419	388.746	1.11961	0.206877	5.41193	6.23492e-08	4.95097e-07
ENSMUSG00000029420	0	NA	NA	NA	NA	NA
ENSMUSG00000029423	0	NA	NA	NA	NA	NA
ENSMUSG00000029422	1706.62	-0.204387	0.0967788	-2.1119	0.0346953	0.0895295
ENSMUSG00000029427	487.131	0.076585	0.111346	0.687813	0.491571	0.67461
ENSMUSG00000029426	2143.89	-0.654434	0.110086	-5.94477	2.76847e-09	2.56099e-08
ENSMUSG00000029428	140.402	-0.563062	0.206508	-2.72658	0.00639943	0.0209188
ENSMUSG00000079737	115.749	0.295197	0.217515	1.35714	0.174738	0.326784
ENSMUSG00000035582	0	NA	NA	NA	NA	NA
ENSMUSG00000035580	0	NA	NA	NA	NA	NA
ENSMUSG00000035585	72.5802	-0.340066	0.248042	-1.371	0.170374	0.320605
ENSMUSG00000025701	0.132415	0.055103	0.27133	0.203085	0.839069	NA
ENSMUSG00000025702	13.5456	0.165496	0.515424	0.321086	0.748145	0.865634
ENSMUSG00000034987	457.453	0.973576	0.147853	6.58478	4.55574e-11	5.06461e-10
ENSMUSG00000034981	10.2855	2.17625	0.537108	4.05179	NA	NA
ENSMUSG00000021635	385.27	0.00089198	0.144987	0.00615214	0.995091	0.999939
ENSMUSG00000021636	140.289	-0.600327	0.216795	-2.7691	0.00562114	0.0186588
ENSMUSG00000032679	0.142739	0.108834	0.27133	0.401114	0.688336	NA
ENSMUSG00000021638	0.0642829	0	0.27133	0	1	NA
ENSMUSG00000032671	0	NA	NA	NA	NA	NA
ENSMUSG00000032673	227.065	0.407041	0.18693	2.1775	0.029443	0.0779656
ENSMUSG00000032586	15.5809	-0.35362	0.483923	-0.730737	0.46494	0.65134
ENSMUSG00000074151	3270.35	0.515915	0.0900996	5.72605	1.02798e-08	8.93801e-08
ENSMUSG00000032582	2939.95	-0.363053	0.103915	-3.49375	0.000476287	0.0020564
ENSMUSG00000074156	0	NA	NA	NA	NA	NA
ENSMUSG00000074155	0	NA	NA	NA	NA	NA
ENSMUSG00000074158	2.85288	-1.648	0.583873	-2.82254	0.00476453	0.0160927
ENSMUSG00000032589	57.4395	-0.184106	0.266308	-0.691329	0.489359	0.672822
ENSMUSG00000030889	1.01096	0.124268	0.447482	0.277705	0.781239	NA
ENSMUSG00000042002	0	NA	NA	NA	NA	NA
ENSMUSG00000045055	12.5121	-0.46314	0.456136	-1.01535	0.309937	0.497209
ENSMUSG00000045052	0.0569994	0	0.27133	0	1	NA
ENSMUSG00000045053	2.08596	0.963358	0.549244	1.75397	0.0794351	0.176724
ENSMUSG00000086193	0.0522536	-0.0523596	0.27133	-0.192974	0.846979	NA
ENSMUSG00000030880	302.936	-1.00808	0.162952	-6.18635	6.15716e-10	6.13038e-09
ENSMUSG00000017309	0.137836	0.108834	0.27133	0.401114	0.688336	NA
ENSMUSG00000087296	0	NA	NA	NA	NA	NA
ENSMUSG00000087294	30.6107	-0.0602581	0.378195	-0.159331	0.873408	0.932475
ENSMUSG00000030882	66.6416	-1.02995	0.29798	-3.45644	0.000547353	0.00233306
ENSMUSG00000087292	0	NA	NA	NA	NA	NA
ENSMUSG00000087293	5.8258	0.994832	0.562171	1.76962	0.0767896	0.171848
ENSMUSG00000087290	0	NA	NA	NA	NA	NA
ENSMUSG00000087291	2.38252	1.29753	0.579791	2.23793	0.0252254	0.0684531
ENSMUSG00000033985	55.3544	-0.251619	0.26627	-0.944977	0.344671	0.533916
ENSMUSG00000033987	58.5641	-1.36784	0.306553	-4.46201	8.11943e-06	4.80585e-05
ENSMUSG00000033981	0	NA	NA	NA	NA	NA
ENSMUSG00000087298	92.1201	0.460329	0.285354	1.61318	0.106705	0.223003
ENSMUSG00000087299	0.0522536	-0.0523596	0.27133	-0.192974	0.846979	NA
ENSMUSG00000088969	3.66444	0.555994	0.589812	0.942663	0.345853	0.535428
ENSMUSG00000030887	87.4668	-0.493352	0.264818	-1.86299	0.0624641	0.145405
ENSMUSG00000088964	0	NA	NA	NA	NA	NA
ENSMUSG00000088966	0	NA	NA	NA	NA	NA
ENSMUSG00000088961	4.017	-0.780956	0.589458	-1.32487	0.185214	0.341461
ENSMUSG00000088960	0.470966	0.186091	0.359325	0.51789	0.604535	NA
ENSMUSG00000103342	0	NA	NA	NA	NA	NA
ENSMUSG00000007338	287.225	0.0765237	0.158562	0.482609	0.629373	0.782255
ENSMUSG00000086527	1.58234	-1.12499	0.529504	-2.12461	0.0336194	0.0871502
ENSMUSG00000044098	1625.64	0.135384	0.10639	1.27253	0.203185	0.366175
ENSMUSG00000086525	0	NA	NA	NA	NA	NA
ENSMUSG00000086524	0	NA	NA	NA	NA	NA
ENSMUSG00000086523	0	NA	NA	NA	NA	NA
ENSMUSG00000086522	1.02545	-0.0973422	0.415266	-0.23441	0.814667	0.901011
ENSMUSG00000086521	0	NA	NA	NA	NA	NA
ENSMUSG00000054920	367.358	0.114921	0.197558	0.581706	0.560765	0.732292
ENSMUSG00000044092	4.58294	-1.36695	0.588096	-2.32437	0.0201057	0.0564394
ENSMUSG00000086529	8.76138	0.831751	0.533269	1.55972	0.118826	0.242486
ENSMUSG00000086528	0.609011	0.199028	0.37528	0.530344	0.595874	NA
ENSMUSG00000102520	0	NA	NA	NA	NA	NA
ENSMUSG00000075284	8988.26	0.719584	0.140931	5.10595	3.29141e-07	2.37949e-06
ENSMUSG00000020387	1361.85	-0.190604	0.141041	-1.35141	0.176563	0.329323
ENSMUSG00000075288	0.0638082	0.055103	0.27133	0.203085	0.839069	NA
ENSMUSG00000075289	105.909	-0.886761	0.303778	-2.91911	0.00351034	0.0122628
ENSMUSG00000090660	0	NA	NA	NA	NA	NA
ENSMUSG00000024941	175.22	0.016458	0.185156	0.0888874	0.929171	0.964913
ENSMUSG00000040620	620.737	-0.723121	0.13489	-5.3608	8.28522e-08	6.47492e-07
ENSMUSG00000024943	1332.23	0.285647	0.142176	2.00911	0.0445256	0.110007
ENSMUSG00000094739	0	NA	NA	NA	NA	NA
ENSMUSG00000024944	62.4189	-1.08812	0.286877	-3.793	0.000148836	0.000712623
ENSMUSG00000024947	363.31	-0.279864	0.160758	-1.7409	0.0817011	0.180507
ENSMUSG00000021936	568.857	-1.41235	0.133054	-10.6148	2.54261e-26	7.2506e-25
ENSMUSG00000024949	3268.17	-0.230002	0.0815137	-2.82163	0.00477798	0.0161338
ENSMUSG00000024948	1187.57	-0.670557	0.183924	-3.64584	0.000266519	0.00121071
ENSMUSG00000107948	0	NA	NA	NA	NA	NA
ENSMUSG00000045411	315.484	-1.63869	0.213581	-7.67244	1.68753e-14	2.45903e-13
ENSMUSG00000079614	1294.83	-0.0321717	0.135827	-0.236859	0.812766	0.900159
ENSMUSG00000021933	2.68134	-0.475586	0.564959	-0.841806	0.399896	0.590199
ENSMUSG00000059534	446.125	0.519596	0.177113	2.9337	0.00334948	0.0117481
ENSMUSG00000021932	414.64	0.62714	0.139941	4.48145	7.41375e-06	4.42575e-05
ENSMUSG00000087432	0	NA	NA	NA	NA	NA
ENSMUSG00000087433	35.423	0.626201	0.3482	1.79839	0.0721147	0.163076
ENSMUSG00000087430	3.42843	0.371929	0.590337	0.630027	0.528677	0.705351
ENSMUSG00000087431	0	NA	NA	NA	NA	NA
ENSMUSG00000087436	5.40715	1.08758	0.581688	1.8697	0.0615259	0.143579
ENSMUSG00000087437	0	NA	NA	NA	NA	NA
ENSMUSG00000087434	3.61206	-0.986055	0.590032	-1.67119	0.0946845	0.203253
ENSMUSG00000087435	0	NA	NA	NA	NA	NA
ENSMUSG00000043843	0.0748949	0	0.27133	0	1	NA
ENSMUSG00000098131	0	NA	NA	NA	NA	NA
ENSMUSG00000087439	14.0567	0.253696	0.50894	0.498479	0.618147	0.773836
ENSMUSG00000051729	0	NA	NA	NA	NA	NA
ENSMUSG00000051728	2.20402	-0.854738	0.570792	-1.49746	0.134273	0.267062
ENSMUSG00000080808	0.408377	0.245763	0.288054	0.853186	0.393556	NA
ENSMUSG00000080809	0.182834	0	0.27133	0	1	NA
ENSMUSG00000080802	0	NA	NA	NA	NA	NA
ENSMUSG00000080803	0	NA	NA	NA	NA	NA
ENSMUSG00000080800	0.344076	0.00218882	0.336655	0.00650168	0.994812	NA
ENSMUSG00000080801	0.472901	0.0951093	0.3578	0.265817	0.79038	NA
ENSMUSG00000080806	0	NA	NA	NA	NA	NA
ENSMUSG00000080807	0.0689178	0.055103	0.27133	0.203085	0.839069	NA
ENSMUSG00000080805	0	NA	NA	NA	NA	NA
ENSMUSG00000005615	401.058	1.441	0.176979	8.14225	3.88005e-16	6.40653e-15
ENSMUSG00000106595	0	NA	NA	NA	NA	NA
ENSMUSG00000005610	21481.8	0.173954	0.120771	1.44036	0.149766	0.289995
ENSMUSG00000005611	64.3148	-0.838656	0.278411	-3.01229	0.00259281	0.0093655
ENSMUSG00000102524	0.178889	0	0.27133	0	1	NA
ENSMUSG00000040576	0	NA	NA	NA	NA	NA
ENSMUSG00000040570	317.437	-0.933774	0.172005	-5.42877	5.6745e-08	4.52308e-07
ENSMUSG00000051098	509.509	0.0927688	0.166741	0.556365	0.577962	0.745226
ENSMUSG00000051095	0	NA	NA	NA	NA	NA
ENSMUSG00000082523	0	NA	NA	NA	NA	NA
ENSMUSG00000082520	29.6531	-0.0514699	0.399373	-0.128877	0.897455	0.946801
ENSMUSG00000082527	1.49773	-0.501507	0.535692	-0.936185	0.349178	0.538777
ENSMUSG00000082526	0	NA	NA	NA	NA	NA
ENSMUSG00000082524	0.0775003	-0.0523596	0.27133	-0.192974	0.846979	NA
ENSMUSG00000044231	9.43014	-3.51129	0.559592	-6.27473	3.50244e-10	3.58211e-09
ENSMUSG00000082529	4.10447	-0.64527	0.584675	-1.10364	0.26975	0.44997
ENSMUSG00000082528	0	NA	NA	NA	NA	NA
ENSMUSG00000046934	1.10322	0.0864534	0.484844	0.178312	0.858478	0.924492
ENSMUSG00000081974	86.0889	0.175031	0.294067	0.595208	0.551704	0.724745
ENSMUSG00000098136	0	NA	NA	NA	NA	NA
ENSMUSG00000026548	0.436464	-0.27175	0.271739	-1.00004	NA	NA
ENSMUSG00000100101	0	NA	NA	NA	NA	NA
ENSMUSG00000026542	0	NA	NA	NA	NA	NA
ENSMUSG00000026547	8177.76	0.657868	0.175595	3.74652	0.000179307	0.00084423
ENSMUSG00000026546	8.57775	0.600898	0.541471	1.10975	0.267106	0.446625
ENSMUSG00000026544	19.3697	-0.407077	0.423787	-0.960568	0.336769	0.525394
ENSMUSG00000059395	1.16441	0.49472	0.525588	0.94127	0.346567	0.536214
ENSMUSG00000059397	0	NA	NA	NA	NA	NA
ENSMUSG00000102527	0	NA	NA	NA	NA	NA
ENSMUSG00000100104	14.571	0.337898	0.500044	0.675738	0.499207	0.681006
ENSMUSG00000100105	0	NA	NA	NA	NA	NA
ENSMUSG00000000320	11.1953	-0.495148	0.522224	-0.948152	0.343052	0.532162
ENSMUSG00000107334	0	NA	NA	NA	NA	NA
ENSMUSG00000090779	0.426983	0.0788073	0.320328	0.246021	0.805666	NA
ENSMUSG00000100107	0	NA	NA	NA	NA	NA
ENSMUSG00000090778	5.69892	-0.474398	0.565838	-0.838398	0.401807	0.591819
ENSMUSG00000098134	507.717	0.266966	0.152992	1.74497	0.0809908	0.179189
ENSMUSG00000054083	16.7429	0.348612	0.446534	0.780705	0.434976	0.624512
ENSMUSG00000095809	0	NA	NA	NA	NA	NA
ENSMUSG00000003617	55.2209	0.0352082	0.306094	0.115024	0.908426	0.95401
ENSMUSG00000095802	0	NA	NA	NA	NA	NA
ENSMUSG00000095803	0.302668	0.0658474	0.29489	0.223295	0.823306	NA
ENSMUSG00000095804	0	NA	NA	NA	NA	NA
ENSMUSG00000095805	0.146107	-0.0523596	0.27133	-0.192974	0.846979	NA
ENSMUSG00000095806	0	NA	NA	NA	NA	NA
ENSMUSG00000095807	0	NA	NA	NA	NA	NA
ENSMUSG00000007107	0.104507	-0.106091	0.27133	-0.391004	0.695795	NA
ENSMUSG00000098328	95.4756	-0.671072	0.233697	-2.87155	0.00408463	0.013999
ENSMUSG00000098329	0	NA	NA	NA	NA	NA
ENSMUSG00000098326	0	NA	NA	NA	NA	NA
ENSMUSG00000098327	0	NA	NA	NA	NA	NA
ENSMUSG00000098325	0.295403	0	0.27133	0	1	NA
ENSMUSG00000098322	519.904	-3.0742	0.182886	-16.8094	2.08212e-63	1.67501e-61
ENSMUSG00000098323	0	NA	NA	NA	NA	NA
ENSMUSG00000098320	0	NA	NA	NA	NA	NA
ENSMUSG00000099809	0	NA	NA	NA	NA	NA
ENSMUSG00000081847	0	NA	NA	NA	NA	NA
ENSMUSG00000084275	0	NA	NA	NA	NA	NA
ENSMUSG00000089606	0	NA	NA	NA	NA	NA
ENSMUSG00000089605	0	NA	NA	NA	NA	NA
ENSMUSG00000084276	0.243017	-0.111914	0.278223	-0.402244	0.687504	NA
ENSMUSG00000084271	0.885437	0.808419	0.490828	1.64705	0.0995477	NA
ENSMUSG00000084270	0.0638082	0.055103	0.27133	0.203085	0.839069	NA
ENSMUSG00000089601	0.0686067	0	0.27133	0	1	NA
ENSMUSG00000084272	0	NA	NA	NA	NA	NA
ENSMUSG00000084279	0	NA	NA	NA	NA	NA
ENSMUSG00000046402	3.01289	-0.469421	0.577544	-0.812788	0.41634	0.60589
ENSMUSG00000089609	0	NA	NA	NA	NA	NA
ENSMUSG00000089608	0	NA	NA	NA	NA	NA
ENSMUSG00000096140	0	NA	NA	NA	NA	NA
ENSMUSG00000002059	0.485357	-0.253815	0.364931	-0.695517	0.486731	NA
ENSMUSG00000002058	93.5175	2.33218	0.24159	9.65349	4.75106e-22	1.10668e-20
ENSMUSG00000002057	0	NA	NA	NA	NA	NA
ENSMUSG00000096144	0.0642829	0	0.27133	0	1	NA
ENSMUSG00000002055	32.8706	3.5766	0.411884	8.6835	3.83756e-18	7.14529e-17
ENSMUSG00000002052	2909.17	0.0268485	0.123615	0.217195	0.828056	0.908952
ENSMUSG00000088554	0	NA	NA	NA	NA	NA
ENSMUSG00000088555	8.54147	-0.145702	0.515351	-0.282723	0.777389	0.881782
ENSMUSG00000083728	86.9543	-0.495824	0.246271	-2.01332	0.0440805	0.109161
ENSMUSG00000083729	0	NA	NA	NA	NA	NA
ENSMUSG00000088550	0	NA	NA	NA	NA	NA
ENSMUSG00000088551	0	NA	NA	NA	NA	NA
ENSMUSG00000088552	6.81774	0.459742	0.571846	0.803961	0.421419	0.610846
ENSMUSG00000088553	0	NA	NA	NA	NA	NA
ENSMUSG00000083722	0.0775003	-0.0523596	0.27133	-0.192974	0.846979	NA
ENSMUSG00000083723	0.511392	-0.103593	0.39003	-0.265604	0.790544	NA
ENSMUSG00000083720	0.329754	0.0686326	0.300606	0.228314	0.819402	NA
ENSMUSG00000083721	0	NA	NA	NA	NA	NA
ENSMUSG00000046062	2354.45	0.885614	0.12328	7.18379	6.78054e-13	8.87391e-12
ENSMUSG00000088559	0.0686067	0	0.27133	0	1	NA
ENSMUSG00000083725	3.55465	-0.481139	0.590328	-0.815037	0.415051	0.604593
ENSMUSG00000021427	2091.55	0.54442	0.107392	5.06945	3.98973e-07	2.85331e-06
ENSMUSG00000016356	29.4053	-0.773668	0.363635	-2.12759	0.0333708	0.0866174
ENSMUSG00000081388	0	NA	NA	NA	NA	NA
ENSMUSG00000081389	0	NA	NA	NA	NA	NA
ENSMUSG00000081382	27.8012	-0.0848607	0.346012	-0.245253	0.80626	0.89702
ENSMUSG00000081383	0	NA	NA	NA	NA	NA
ENSMUSG00000081381	0	NA	NA	NA	NA	NA
ENSMUSG00000081386	0	NA	NA	NA	NA	NA
ENSMUSG00000081384	0	NA	NA	NA	NA	NA
ENSMUSG00000064302	1694.46	0.0938906	0.0891885	1.05272	0.292469	0.476995
ENSMUSG00000064307	52.6168	-0.119374	0.32901	-0.362829	0.716733	0.844478
ENSMUSG00000064308	0.177481	-0.0523596	0.27133	-0.192974	0.846979	NA
ENSMUSG00000083178	1.30994	0.355226	0.495964	0.716233	0.473848	0.659053
ENSMUSG00000080380	0.22006	-0.0523596	0.27133	-0.192974	0.846979	NA
ENSMUSG00000080383	0.0569994	0	0.27133	0	1	NA
ENSMUSG00000080384	1.72511	0.402733	0.543006	0.741673	0.458285	0.645874
ENSMUSG00000098558	0	NA	NA	NA	NA	NA
ENSMUSG00000078190	0.398008	0.0932684	0.344703	0.270576	0.786717	NA
ENSMUSG00000107673	0	NA	NA	NA	NA	NA
ENSMUSG00000107672	0	NA	NA	NA	NA	NA
ENSMUSG00000107671	0	NA	NA	NA	NA	NA
ENSMUSG00000084492	0	NA	NA	NA	NA	NA
ENSMUSG00000107677	0	NA	NA	NA	NA	NA
ENSMUSG00000107676	40.6954	0.0156448	0.315046	0.0496588	0.960394	0.981667
ENSMUSG00000107675	0	NA	NA	NA	NA	NA
ENSMUSG00000107674	0	NA	NA	NA	NA	NA
ENSMUSG00000095376	0	NA	NA	NA	NA	NA
ENSMUSG00000084498	0	NA	NA	NA	NA	NA
ENSMUSG00000107679	0	NA	NA	NA	NA	NA
ENSMUSG00000107678	0	NA	NA	NA	NA	NA
ENSMUSG00000095372	0	NA	NA	NA	NA	NA
ENSMUSG00000078134	8.58229	-0.0698233	0.498105	-0.140178	0.888519	0.940702
ENSMUSG00000078137	0.805385	0	0.423887	0	1	NA
ENSMUSG00000095371	0	NA	NA	NA	NA	NA
ENSMUSG00000082899	0	NA	NA	NA	NA	NA
ENSMUSG00000082898	0	NA	NA	NA	NA	NA
ENSMUSG00000082893	0	NA	NA	NA	NA	NA
ENSMUSG00000082892	0	NA	NA	NA	NA	NA
ENSMUSG00000082891	0	NA	NA	NA	NA	NA
ENSMUSG00000082890	0	NA	NA	NA	NA	NA
ENSMUSG00000082897	0	NA	NA	NA	NA	NA
ENSMUSG00000082896	13.4218	-0.626214	0.439333	-1.42537	0.154049	0.29624
ENSMUSG00000082895	28.2206	-0.284154	0.340191	-0.835276	0.403562	0.593626
ENSMUSG00000082894	0	NA	NA	NA	NA	NA
ENSMUSG00000014195	1068.08	-0.718819	0.11522	-6.23864	4.41377e-10	4.467e-09
ENSMUSG00000094670	0	NA	NA	NA	NA	NA
ENSMUSG00000099495	0	NA	NA	NA	NA	NA
ENSMUSG00000099494	0	NA	NA	NA	NA	NA
ENSMUSG00000099493	0	NA	NA	NA	NA	NA
ENSMUSG00000099492	40.3516	-0.864851	0.311857	-2.77323	0.00555033	0.0184547
ENSMUSG00000099491	0	NA	NA	NA	NA	NA
ENSMUSG00000099490	0	NA	NA	NA	NA	NA
ENSMUSG00000098553	0	NA	NA	NA	NA	NA
ENSMUSG00000099499	0	NA	NA	NA	NA	NA
ENSMUSG00000099498	0	NA	NA	NA	NA	NA
ENSMUSG00000094673	0	NA	NA	NA	NA	NA
ENSMUSG00000001508	0	NA	NA	NA	NA	NA
ENSMUSG00000094676	0.155001	-0.106091	0.27133	-0.391004	0.695795	NA
ENSMUSG00000086474	0.0601221	0	0.27133	0	1	NA
ENSMUSG00000001504	0	NA	NA	NA	NA	NA
ENSMUSG00000001506	3.89715	-1.59091	0.589768	-2.69751	0.00698596	0.0225753
ENSMUSG00000001507	46.759	1.62035	0.355907	4.55275	5.29494e-06	3.24238e-05
ENSMUSG00000092066	0.0522536	-0.0523596	0.27133	-0.192974	0.846979	NA
ENSMUSG00000019261	155.813	-0.316959	0.211293	-1.5001	0.13359	0.265954
ENSMUSG00000092060	376.386	-1.20583	0.195782	-6.15903	7.31937e-10	7.2332e-09
ENSMUSG00000096779	7.3165	-0.154895	0.53054	-0.291958	0.770319	0.877861
ENSMUSG00000096777	0	NA	NA	NA	NA	NA
ENSMUSG00000096776	0	NA	NA	NA	NA	NA
ENSMUSG00000096775	0.175051	-0.0523596	0.27133	-0.192974	0.846979	NA
ENSMUSG00000086472	0.511953	-0.0133998	0.361943	-0.037022	0.970467	NA
ENSMUSG00000096773	0.0775003	-0.0523596	0.27133	-0.192974	0.846979	NA
ENSMUSG00000096772	0	NA	NA	NA	NA	NA
ENSMUSG00000096771	0	NA	NA	NA	NA	NA
ENSMUSG00000096770	0	NA	NA	NA	NA	NA
ENSMUSG00000017550	423.387	0.512916	0.152573	3.36179	0.000774403	0.00319297
ENSMUSG00000101537	0	NA	NA	NA	NA	NA
ENSMUSG00000101534	0	NA	NA	NA	NA	NA
ENSMUSG00000101535	13.5671	-0.409107	0.446681	-0.915884	0.359728	0.550174
ENSMUSG00000101532	0	NA	NA	NA	NA	NA
ENSMUSG00000101533	0	NA	NA	NA	NA	NA
ENSMUSG00000101530	0	NA	NA	NA	NA	NA
ENSMUSG00000101531	0	NA	NA	NA	NA	NA
ENSMUSG00000101538	0	NA	NA	NA	NA	NA
ENSMUSG00000101539	0	NA	NA	NA	NA	NA
ENSMUSG00000022051	3542.85	0.538147	0.143537	3.74919	0.000177408	0.000836231
ENSMUSG00000038517	143.126	6.2785	0.368024	17.06	2.94396e-65	2.4546e-63
ENSMUSG00000022053	0.145754	-0.0523596	0.27133	-0.192974	0.846979	NA
ENSMUSG00000022052	2127.94	0.0680361	0.126512	0.537782	0.590727	0.75408
ENSMUSG00000022055	0	NA	NA	NA	NA	NA
ENSMUSG00000010021	3.40361	0.557819	0.579066	0.963309	0.335393	0.52422
ENSMUSG00000010025	1285.09	1.00187	0.125671	7.97217	1.55914e-15	2.44148e-14
ENSMUSG00000022057	1.72574	-1.15082	0.507103	-2.26941	0.0232434	0.0639408
ENSMUSG00000097233	81.0413	-0.372081	0.302616	-1.22955	0.218867	0.386226
ENSMUSG00000101288	0	NA	NA	NA	NA	NA
ENSMUSG00000101289	0	NA	NA	NA	NA	NA
ENSMUSG00000097232	0.422674	-0.396844	0.329115	-1.20579	0.227898	NA
ENSMUSG00000101280	0	NA	NA	NA	NA	NA
ENSMUSG00000030760	241.629	0.166234	0.179808	0.924509	0.355221	0.545494
ENSMUSG00000101282	0	NA	NA	NA	NA	NA
ENSMUSG00000086237	1.52267	-0.88272	0.558319	-1.58103	0.113871	0.234619
ENSMUSG00000101284	0	NA	NA	NA	NA	NA
ENSMUSG00000101285	0	NA	NA	NA	NA	NA
ENSMUSG00000101286	0	NA	NA	NA	NA	NA
ENSMUSG00000101287	0.145754	-0.0523596	0.27133	-0.192974	0.846979	NA
ENSMUSG00000079773	0.136507	0	0.27133	0	1	NA
ENSMUSG00000079774	0	NA	NA	NA	NA	NA
ENSMUSG00000030762	0	NA	NA	NA	NA	NA
ENSMUSG00000009739	592.092	-1.17967	0.15627	-7.54894	4.3882e-14	6.20757e-13
ENSMUSG00000030763	171.263	0.91586	0.176137	5.19971	1.99603e-07	1.48526e-06
ENSMUSG00000065954	4324.91	0.898347	0.0968716	9.27358	1.79994e-20	3.86052e-19
ENSMUSG00000065956	0	NA	NA	NA	NA	NA
ENSMUSG00000081812	0.112376	-0.0523596	0.27133	-0.192974	0.846979	NA
ENSMUSG00000108152	129.564	0.115945	0.256833	0.451443	0.65167	0.798222
ENSMUSG00000108151	0	NA	NA	NA	NA	NA
ENSMUSG00000108150	0.28825	-0.123895	0.291755	-0.424655	0.671088	NA
ENSMUSG00000097428	0.254905	0.00149063	0.282124	0.00528361	0.995784	NA
ENSMUSG00000081817	1.09731	0.139153	0.475179	0.292844	0.769641	0.877403
ENSMUSG00000108155	167.236	-0.276368	0.238154	-1.16046	0.245862	0.421257
ENSMUSG00000108154	98.9592	0.36395	0.257256	1.41474	0.157144	0.300744
ENSMUSG00000097424	0.877242	0.376748	0.453896	0.830031	0.406521	NA
ENSMUSG00000097425	0	NA	NA	NA	NA	NA
ENSMUSG00000097426	0	NA	NA	NA	NA	NA
ENSMUSG00000081819	0.188593	0.055103	0.27133	0.203085	0.839069	NA
ENSMUSG00000097420	0.139623	0.055103	0.27133	0.203085	0.839069	NA
ENSMUSG00000097421	0	NA	NA	NA	NA	NA
ENSMUSG00000097422	7.29336	-0.702892	0.562703	-1.24913	0.211616	0.377184
ENSMUSG00000097423	126.156	0.342337	0.206404	1.65858	0.0972009	0.207487
ENSMUSG00000105477	0	NA	NA	NA	NA	NA
ENSMUSG00000054966	20.9291	-0.0877795	0.421882	-0.208066	0.835177	0.91279
ENSMUSG00000093083	0.132418	0	0.27133	0	1	NA
ENSMUSG00000075552	0	NA	NA	NA	NA	NA
ENSMUSG00000093080	0.584328	-0.272164	0.425446	-0.639713	0.522359	NA
ENSMUSG00000093081	2.82273	0.310859	0.589934	0.526938	0.598237	0.759598
ENSMUSG00000041308	1262.38	1.26898	0.108658	11.6787	1.63806e-31	5.66571e-30
ENSMUSG00000041309	0.113198	-0.0523596	0.27133	-0.192974	0.846979	NA
ENSMUSG00000041303	771.394	-0.0223781	0.105151	-0.212818	0.831469	0.910713
ENSMUSG00000041301	0	NA	NA	NA	NA	NA
ENSMUSG00000000365	12.1983	0.306116	0.528197	0.579549	0.562219	0.733355
ENSMUSG00000093338	0	NA	NA	NA	NA	NA
ENSMUSG00000077095	0.311297	-0.106091	0.27133	-0.391004	0.695795	NA
ENSMUSG00000093334	1.9363	0.403968	0.581533	0.69466	0.487268	0.670973
ENSMUSG00000093335	0	NA	NA	NA	NA	NA
ENSMUSG00000093336	0.310001	-0.213554	0.27133	-0.787063	NA	NA
ENSMUSG00000093085	6.8491	-0.675136	0.538004	-1.25489	0.209519	0.374349
ENSMUSG00000093331	0.250703	0	0.27133	0	1	NA
ENSMUSG00000022015	1.42774	-0.991211	0.501005	-1.97844	0.0478787	0.116934
ENSMUSG00000022014	5456.83	0.857304	0.12354	6.9395	3.93499e-12	4.8404e-11
ENSMUSG00000022016	1959.39	-0.629983	0.114055	-5.52349	3.3234e-08	2.72762e-07
ENSMUSG00000022010	81.3195	-3.61936	0.267577	-13.5264	1.09236e-41	5.32025e-40
ENSMUSG00000022013	3114.97	1.00074	0.145852	6.86132	6.82276e-12	8.22389e-11
ENSMUSG00000022012	0.190025	0	0.27133	0	1	NA
ENSMUSG00000022019	461.855	-0.397953	0.13687	-2.90753	0.00364293	0.0126838
ENSMUSG00000022018	154.825	-3.15091	0.24886	-12.6614	9.67678e-37	4.08143e-35
ENSMUSG00000055610	0	NA	NA	NA	NA	NA
ENSMUSG00000055612	66.7824	0.0281751	0.248474	0.113392	0.90972	0.954724
ENSMUSG00000020528	346.307	-0.640015	0.149153	-4.291	1.77868e-05	9.94827e-05
ENSMUSG00000020527	89.1822	-0.465585	0.231677	-2.00963	0.0444705	0.1099
ENSMUSG00000020526	107.904	0.0560454	0.238897	0.2346	0.814519	0.900972
ENSMUSG00000020525	859.468	0.302651	0.145635	2.07814	0.0376963	0.095849
ENSMUSG00000020524	0	NA	NA	NA	NA	NA
ENSMUSG00000020523	561.895	-0.225908	0.106295	-2.1253	0.0335614	0.0870316
ENSMUSG00000020522	1157.22	0.565443	0.119467	4.73304	2.21184e-06	1.43876e-05
ENSMUSG00000020521	581.898	-0.0838944	0.140395	-0.597561	0.550133	0.723301
ENSMUSG00000020520	984.178	-0.527624	0.129736	-4.06691	4.76414e-05	0.000249503
ENSMUSG00000094810	0	NA	NA	NA	NA	NA
ENSMUSG00000091867	0	NA	NA	NA	NA	NA
ENSMUSG00000094812	0.724766	0.242257	0.443677	0.54602	0.585052	NA
ENSMUSG00000091692	0	NA	NA	NA	NA	NA
ENSMUSG00000094814	0	NA	NA	NA	NA	NA
ENSMUSG00000091863	0	NA	NA	NA	NA	NA
ENSMUSG00000094817	0	NA	NA	NA	NA	NA
ENSMUSG00000094818	0	NA	NA	NA	NA	NA
ENSMUSG00000094819	0	NA	NA	NA	NA	NA
ENSMUSG00000109280	0	NA	NA	NA	NA	NA
ENSMUSG00000109281	0	NA	NA	NA	NA	NA
ENSMUSG00000109282	21.5714	-0.457356	0.395874	-1.15531	0.247965	0.423592
ENSMUSG00000109283	0.321415	0	0.27133	0	NA	NA
ENSMUSG00000109284	0	NA	NA	NA	NA	NA
ENSMUSG00000109285	0	NA	NA	NA	NA	NA
ENSMUSG00000109286	0	NA	NA	NA	NA	NA
ENSMUSG00000109287	0	NA	NA	NA	NA	NA
ENSMUSG00000109288	0	NA	NA	NA	NA	NA
ENSMUSG00000109289	0	NA	NA	NA	NA	NA
ENSMUSG00000020566	4.09235	0.155585	0.587004	0.26505	0.790971	0.888898
ENSMUSG00000052062	2.02335	1.36288	0.530111	2.57093	0.0101426	0.0313246
ENSMUSG00000099526	0	NA	NA	NA	NA	NA
ENSMUSG00000013643	0	NA	NA	NA	NA	NA
ENSMUSG00000013646	187.418	0.338232	0.164331	2.05823	0.0395678	0.0997623
ENSMUSG00000066867	2.25331	-0.259399	0.543454	-0.477316	0.633137	0.784724
ENSMUSG00000057612	0	NA	NA	NA	NA	NA
ENSMUSG00000025584	194.436	0.963743	0.153272	6.2878	3.22005e-10	3.30942e-09
ENSMUSG00000057615	0	NA	NA	NA	NA	NA
ENSMUSG00000057614	0.895525	0.488075	0.418943	1.16501	0.244013	NA
ENSMUSG00000028718	124.691	3.77355	0.278786	13.5356	9.63443e-42	4.71058e-40
ENSMUSG00000028719	2825.87	1.15827	0.111502	10.3879	2.81418e-25	7.61946e-24
ENSMUSG00000088366	0.0522536	-0.0523596	0.27133	-0.192974	0.846979	NA
ENSMUSG00000087994	0	NA	NA	NA	NA	NA
ENSMUSG00000028710	481.587	-0.228864	0.124528	-1.83784	0.0660853	0.152258
ENSMUSG00000025582	0.0642829	0	0.27133	0	1	NA
ENSMUSG00000028712	0.353251	0	0.27133	0	1	NA
ENSMUSG00000028713	0.0682536	0	0.27133	0	1	NA
ENSMUSG00000028715	0	NA	NA	NA	NA	NA
ENSMUSG00000028716	0.335047	0	0.304196	0	1	NA
ENSMUSG00000028717	1.22469	-0.911163	0.502151	-1.81452	0.0695979	0.158595
ENSMUSG00000102168	0	NA	NA	NA	NA	NA
ENSMUSG00000102169	0	NA	NA	NA	NA	NA
ENSMUSG00000102160	0.0569994	0	0.27133	0	1	NA
ENSMUSG00000102162	2.56565	0.583624	0.58874	0.99131	0.321534	0.509774
ENSMUSG00000102163	0	NA	NA	NA	NA	NA
ENSMUSG00000102164	0	NA	NA	NA	NA	NA
ENSMUSG00000102166	0.0713693	0.055103	0.27133	0.203085	0.839069	NA
ENSMUSG00000102167	0	NA	NA	NA	NA	NA
ENSMUSG00000039176	275.896	-0.422896	0.163062	-2.59346	0.00950156	0.0295771
ENSMUSG00000039174	0	NA	NA	NA	NA	NA
ENSMUSG00000052396	0.0748949	0	0.27133	0	1	NA
ENSMUSG00000087993	0	NA	NA	NA	NA	NA
ENSMUSG00000052392	0	NA	NA	NA	NA	NA
ENSMUSG00000087992	0.812786	0.24099	0.403646	0.597033	0.550485	NA
ENSMUSG00000039178	68.7745	-1.82415	0.282732	-6.45185	1.10495e-10	1.17892e-09
ENSMUSG00000039179	0.890606	-0.603534	0.481409	-1.25368	0.209957	NA
ENSMUSG00000092889	2.86869	-0.190537	0.589997	-0.322946	0.746736	0.864656
ENSMUSG00000092888	0	NA	NA	NA	NA	NA
ENSMUSG00000092880	0	NA	NA	NA	NA	NA
ENSMUSG00000092885	0	NA	NA	NA	NA	NA
ENSMUSG00000092887	16.5863	-0.999526	0.510488	-1.95798	0.0502323	0.121643
ENSMUSG00000067627	0	NA	NA	NA	NA	NA
ENSMUSG00000067629	15.0805	-1.20253	0.451227	-2.66503	0.00769816	0.0245833
ENSMUSG00000025090	0	NA	NA	NA	NA	NA
ENSMUSG00000025091	0.207254	-0.159822	0.27133	-0.589033	0.555839	NA
ENSMUSG00000025092	0.81975	-0.101138	0.389584	-0.259605	0.795169	NA
ENSMUSG00000070315	313.154	0.361757	0.221541	1.63291	0.102488	0.216262
ENSMUSG00000021737	1063.06	0.175095	0.114297	1.53193	0.12554	0.253151
ENSMUSG00000065178	0	NA	NA	NA	NA	NA
ENSMUSG00000021731	289.555	-0.0766798	0.181164	-0.423262	0.672104	0.812696
ENSMUSG00000021730	0.262774	0.0608277	0.284198	0.214032	0.830522	NA
ENSMUSG00000021733	2553.6	2.0277	0.125504	16.1565	1.0225e-58	7.61729e-57
ENSMUSG00000103445	46.6874	0.0547789	0.310958	0.176162	0.860167	0.925521
ENSMUSG00000065173	0	NA	NA	NA	NA	NA
ENSMUSG00000021738	1724.67	-0.185654	0.100543	-1.84652	0.0648167	0.149856
ENSMUSG00000070311	0	NA	NA	NA	NA	NA
ENSMUSG00000035873	6.91325	0.884724	0.582055	1.52	0.128511	0.257841
ENSMUSG00000022583	0.128566	0	0.27133	0	1	NA
ENSMUSG00000106269	2.54021	0.200392	0.573065	0.349685	0.726575	0.850928
ENSMUSG00000106268	0	NA	NA	NA	NA	NA
ENSMUSG00000035877	1459.58	-0.0687118	0.130108	-0.528112	0.597422	0.759035
ENSMUSG00000070313	0	NA	NA	NA	NA	NA
ENSMUSG00000035875	17.6233	-0.00672153	0.414149	-0.0162297	0.987051	0.995522
ENSMUSG00000106263	0	NA	NA	NA	NA	NA
ENSMUSG00000106262	15.1698	0.0576429	0.50609	0.113898	0.909318	0.954543
ENSMUSG00000106261	6.7879	-0.0967314	0.566456	-0.170766	0.864408	0.927501
ENSMUSG00000106260	0.0689178	0.055103	0.27133	0.203085	0.839069	NA
ENSMUSG00000106267	0.0609447	0	0.27133	0	1	NA
ENSMUSG00000106266	0.0626757	0	0.27133	0	1	NA
ENSMUSG00000106265	0.146264	0.055103	0.27133	0.203085	0.839069	NA
ENSMUSG00000106264	0	NA	NA	NA	NA	NA
ENSMUSG00000022580	1.01761	0.76675	0.352663	2.17417	0.0296921	NA
ENSMUSG00000045178	0	NA	NA	NA	NA	NA
ENSMUSG00000022586	23.7183	-0.232613	0.403357	-0.576692	0.564147	0.734962
ENSMUSG00000064677	0	NA	NA	NA	NA	NA
ENSMUSG00000020038	841.994	0.895909	0.129985	6.89238	5.48652e-12	6.68039e-11
ENSMUSG00000086725	54.9831	0.10452	0.259217	0.403215	0.68679	0.823377
ENSMUSG00000086724	0	NA	NA	NA	NA	NA
ENSMUSG00000086727	0	NA	NA	NA	NA	NA
ENSMUSG00000086726	0.0626757	0	0.27133	0	1	NA
ENSMUSG00000086721	1.16611	0.196334	0.4837	0.405901	0.684816	0.82187
ENSMUSG00000086720	0	NA	NA	NA	NA	NA
ENSMUSG00000086722	0	NA	NA	NA	NA	NA
ENSMUSG00000086729	0	NA	NA	NA	NA	NA
ENSMUSG00000086728	95.1293	-0.325068	0.235431	-1.38073	0.167361	0.31633
ENSMUSG00000022885	934.605	-7.86722	0.239051	-32.9103	1.56758e-237	1.0668e-234
ENSMUSG00000076757	295.65	-0.0847804	0.438431	-0.193372	0.846667	0.918085
ENSMUSG00000022836	2.58588	-0.245271	0.577071	-0.425027	0.670817	0.811763
ENSMUSG00000076755	28.1385	-0.289912	0.486073	-0.596438	0.550883	0.723961
ENSMUSG00000076754	109.128	1.12345	0.472569	2.37732	0.017439	0.0500541
ENSMUSG00000022833	73.3796	-0.680797	0.274203	-2.48282	0.0130348	0.0390327
ENSMUSG00000076752	887.37	1.05073	0.449059	2.33985	0.0192914	0.0544999
ENSMUSG00000022831	1234.55	1.15779	0.122753	9.43185	4.02934e-21	9.01857e-20
ENSMUSG00000076750	1.13415	-0.0245548	0.486574	-0.0504646	0.959752	0.981383
ENSMUSG00000076759	0.104507	-0.106091	0.27133	-0.391004	0.695795	NA
ENSMUSG00000076758	0	NA	NA	NA	NA	NA
ENSMUSG00000039824	30.7896	1.34909	0.38557	3.49895	0.000467102	0.00201951
ENSMUSG00000039826	231.295	0.808907	0.204832	3.94913	7.84366e-05	0.000395165
ENSMUSG00000086098	0	NA	NA	NA	NA	NA
ENSMUSG00000086097	0	NA	NA	NA	NA	NA
ENSMUSG00000086096	0	NA	NA	NA	NA	NA
ENSMUSG00000086095	0	NA	NA	NA	NA	NA
ENSMUSG00000039828	391.385	-0.151602	0.155548	-0.974633	0.329742	0.518342
ENSMUSG00000086092	0.0748949	0	0.27133	0	1	NA
ENSMUSG00000086090	0.373853	0	0.278849	0	1	NA
ENSMUSG00000051671	153.641	0.379197	0.190495	1.99058	0.0465269	0.114097
ENSMUSG00000068487	4.42396	-0.912703	0.586445	-1.55633	0.119629	0.243809
ENSMUSG00000084688	0.0522536	-0.0523596	0.27133	-0.192974	0.846979	NA
ENSMUSG00000070348	41.3057	-0.885754	0.370856	-2.38841	0.0169217	0.0487905
ENSMUSG00000020069	873.292	-0.7847	0.144375	-5.43516	5.47483e-08	4.37361e-07
ENSMUSG00000095100	0	NA	NA	NA	NA	NA
ENSMUSG00000070342	0.073642	-0.0523596	0.27133	-0.192974	0.846979	NA
ENSMUSG00000070343	287.75	-0.167599	0.196379	-0.853444	0.393413	0.58402
ENSMUSG00000020061	0.408191	0.38667	0.29608	1.30596	0.191565	NA
ENSMUSG00000063632	0	NA	NA	NA	NA	NA
ENSMUSG00000020067	0.173114	-0.106091	0.27133	-0.391004	0.695795	NA
ENSMUSG00000020064	1483.44	0.393289	0.118326	3.32379	0.00088804	0.0036095
ENSMUSG00000070345	3.41936	-0.5388	0.58626	-0.919046	0.358071	0.548533
ENSMUSG00000009075	8.78108	0.710846	0.498121	1.42706	0.153564	0.2956
ENSMUSG00000052942	10.2439	-1.76512	0.55634	-3.17274	0.0015101	0.00581055
ENSMUSG00000109308	0	NA	NA	NA	NA	NA
ENSMUSG00000030968	0	NA	NA	NA	NA	NA
ENSMUSG00000090907	0	NA	NA	NA	NA	NA
ENSMUSG00000030963	0	NA	NA	NA	NA	NA
ENSMUSG00000030960	298.671	0.285287	0.12914	2.20913	0.0271658	0.0728395
ENSMUSG00000030966	1178.12	-0.440668	0.129059	-3.41447	0.000639064	0.00268328
ENSMUSG00000030967	758.021	-0.082146	0.116592	-0.70456	0.481084	0.665369
ENSMUSG00000030965	444.409	0.0193778	0.143819	0.134738	0.892819	0.943597
ENSMUSG00000070699	107.336	-0.049965	0.200354	-0.249383	0.803064	0.895614
ENSMUSG00000052949	271.811	0.323297	0.232168	1.39251	0.163767	0.311102
ENSMUSG00000070695	0.0569994	0	0.27133	0	1	NA
ENSMUSG00000004105	14.2939	-2.7264	0.453752	-6.00858	1.87154e-09	1.76499e-08
ENSMUSG00000070697	1515.41	-0.0494472	0.137517	-0.359571	0.719168	0.845651
ENSMUSG00000070690	0.508077	0.357558	0.305407	1.17076	NA	NA
ENSMUSG00000070691	3065.43	0.785854	0.127173	6.17943	6.4333e-10	6.39016e-09
ENSMUSG00000070692	21.4613	-0.479186	0.407007	-1.17734	0.23906	0.413116
ENSMUSG00000004100	124.202	-1.41335	0.247413	-5.7125	1.11327e-08	9.65298e-08
ENSMUSG00000096434	2.04863	0.323051	0.555547	0.5815	0.560903	0.732329
ENSMUSG00000096435	0	NA	NA	NA	NA	NA
ENSMUSG00000096436	0	NA	NA	NA	NA	NA
ENSMUSG00000096437	0.0609447	0	0.27133	0	1	NA
ENSMUSG00000096430	0	NA	NA	NA	NA	NA
ENSMUSG00000096431	0	NA	NA	NA	NA	NA
ENSMUSG00000096432	0	NA	NA	NA	NA	NA
ENSMUSG00000096433	198.631	-0.294225	0.176585	-1.66619	0.0956749	0.204803
ENSMUSG00000033703	80.216	0.191646	0.223184	0.85869	0.390512	0.581737
ENSMUSG00000033701	393.266	0.0906925	0.140501	0.645494	0.518607	0.696677
ENSMUSG00000033707	138.863	-0.8485	0.215971	-3.92877	8.53797e-05	0.000426898
ENSMUSG00000033706	147.653	-1.56465	0.198518	-7.88166	3.23063e-15	4.93313e-14
ENSMUSG00000033705	89.5263	0.459788	0.257461	1.78586	0.0741221	0.166776
ENSMUSG00000037469	0	NA	NA	NA	NA	NA
ENSMUSG00000037466	133.273	0.874133	0.237541	3.67992	0.00023331	0.00107262
ENSMUSG00000037465	498.988	1.7474	0.173233	10.087	6.30764e-24	1.58351e-22
ENSMUSG00000037463	37.9288	0.809669	0.342489	2.36407	0.0180753	0.0515752
ENSMUSG00000037461	660.376	0.0986588	0.129004	0.76477	0.444408	0.633405
ENSMUSG00000104138	2.51016	0.139119	0.586416	0.237235	0.812474	0.899995
ENSMUSG00000088938	0	NA	NA	NA	NA	NA
ENSMUSG00000104131	0	NA	NA	NA	NA	NA
ENSMUSG00000104130	0	NA	NA	NA	NA	NA
ENSMUSG00000104133	0	NA	NA	NA	NA	NA
ENSMUSG00000104132	0	NA	NA	NA	NA	NA
ENSMUSG00000104135	1.6756	0.225464	0.534831	0.421561	0.673345	0.813713
ENSMUSG00000104134	0	NA	NA	NA	NA	NA
ENSMUSG00000104137	0	NA	NA	NA	NA	NA
ENSMUSG00000104136	29.5959	-0.881203	0.395929	-2.22566	0.0260371	0.0702771
ENSMUSG00000098480	1.94009	-0.698852	0.565074	-1.23674	0.216182	0.382777
ENSMUSG00000001120	20.1761	-2.01993	0.458918	-4.4015	1.07503e-05	6.23717e-05
ENSMUSG00000027927	0	NA	NA	NA	NA	NA
ENSMUSG00000027925	0	NA	NA	NA	NA	NA
ENSMUSG00000027923	0	NA	NA	NA	NA	NA
ENSMUSG00000031709	4.22644	-1.07193	0.589599	-1.81806	0.0690549	0.157629
ENSMUSG00000031708	2038.94	0.413697	0.16134	2.56413	0.0103435	0.0318943
ENSMUSG00000031706	570.317	-0.530054	0.117429	-4.51381	6.36731e-06	3.84113e-05
ENSMUSG00000031701	2273.12	-0.0899437	0.119246	-0.754267	0.450689	0.639416
ENSMUSG00000031700	6.6364	-0.658813	0.581496	-1.13296	0.25723	0.434993
ENSMUSG00000031703	1476.79	0.333632	0.142794	2.33646	0.0194671	0.0549532
ENSMUSG00000098086	0	NA	NA	NA	NA	NA
ENSMUSG00000003458	1214.08	0.551651	0.117373	4.69998	2.60184e-06	1.67428e-05
ENSMUSG00000071568	0.532875	0.116568	0.393158	0.296492	0.766855	NA
ENSMUSG00000023004	2781.77	-0.657895	0.159248	-4.13125	3.60797e-05	0.000192354
ENSMUSG00000071567	0	NA	NA	NA	NA	NA
ENSMUSG00000071561	0	NA	NA	NA	NA	NA
ENSMUSG00000023000	2.55369	0	0.524198	0	1	1
ENSMUSG00000072188	0	NA	NA	NA	NA	NA
ENSMUSG00000071562	0	NA	NA	NA	NA	NA
ENSMUSG00000026032	330.824	0.385908	0.150023	2.57232	0.0101018	0.031218
ENSMUSG00000026031	4200.98	-0.0666211	0.0962437	-0.692212	0.488804	0.672353
ENSMUSG00000026037	429.834	-0.409067	0.132686	-3.08298	0.00204941	0.00761348
ENSMUSG00000026036	300.438	0.292653	0.139408	2.09925	0.0357945	0.0918295
ENSMUSG00000026035	421.405	0.0630005	0.141254	0.446009	0.655591	0.80096
ENSMUSG00000026034	4184.49	-0.652281	0.145193	-4.4925	7.03912e-06	4.21611e-05
ENSMUSG00000026039	42.8202	2.68021	0.315448	8.49652	1.95362e-17	3.49128e-16
ENSMUSG00000087331	2.85954	-0.403021	0.587079	-0.686486	0.492407	0.675096
ENSMUSG00000097069	11.6713	-0.404716	0.492325	-0.82205	0.411048	0.600847
ENSMUSG00000087330	0	NA	NA	NA	NA	NA
ENSMUSG00000034285	172.84	-0.4249	0.189013	-2.24799	0.0245769	0.0669748
ENSMUSG00000000957	3.84981	1.60054	0.587348	2.72503	0.00642957	0.0210064
ENSMUSG00000082125	0	NA	NA	NA	NA	NA
ENSMUSG00000073633	17.2435	-0.729244	0.450843	-1.61751	0.105768	0.221623
ENSMUSG00000082292	330.9	0.136557	0.280219	0.487324	0.626029	0.779812
ENSMUSG00000073631	0.0626757	0	0.27133	0	1	NA
ENSMUSG00000097349	0	NA	NA	NA	NA	NA
ENSMUSG00000087335	0	NA	NA	NA	NA	NA
ENSMUSG00000073639	1065.87	0.288462	0.170453	1.69233	0.0905836	0.196071
ENSMUSG00000087334	0	NA	NA	NA	NA	NA
ENSMUSG00000087337	0	NA	NA	NA	NA	NA
ENSMUSG00000049553	1185.36	-1.08347	0.105648	-10.2555	1.11845e-24	2.93359e-23
ENSMUSG00000049551	0.485886	-0.191371	0.36351	-0.526454	0.598572	NA
ENSMUSG00000049550	3524.78	-0.839289	0.115922	-7.24009	4.48375e-13	5.92966e-12
ENSMUSG00000049556	0.128091	0.055103	0.27133	0.203085	0.839069	NA
ENSMUSG00000049555	43.2203	-5.91744	0.468459	-12.6317	1.41166e-36	5.8948e-35
ENSMUSG00000069678	161.226	0.35143	0.175867	1.99827	0.0456878	0.112367
ENSMUSG00000087338	1.6837	0.387139	0.546509	0.708385	0.478706	0.662998
ENSMUSG00000069670	0	NA	NA	NA	NA	NA
ENSMUSG00000069584	0	NA	NA	NA	NA	NA
ENSMUSG00000069582	0	NA	NA	NA	NA	NA
ENSMUSG00000069583	0	NA	NA	NA	NA	NA
ENSMUSG00000069581	6.69341	-0.414106	0.584215	-0.708825	0.478433	0.662867
ENSMUSG00000069588	0.0626757	0	0.27133	0	1	NA
ENSMUSG00000046269	12.2128	0.176894	0.480997	0.367765	0.713048	0.84183
ENSMUSG00000030816	422.232	-0.183939	0.133474	-1.37809	0.168176	0.317584
ENSMUSG00000046262	0.0681355	0	0.27133	0	1	NA
ENSMUSG00000076033	0	NA	NA	NA	NA	NA
ENSMUSG00000076030	0.0601221	0	0.27133	0	1	NA
ENSMUSG00000076031	0	NA	NA	NA	NA	NA
ENSMUSG00000076036	0	NA	NA	NA	NA	NA
ENSMUSG00000076037	0	NA	NA	NA	NA	NA
ENSMUSG00000022354	795.959	1.00495	0.152426	6.59304	4.30906e-11	4.80736e-10
ENSMUSG00000089377	0	NA	NA	NA	NA	NA
ENSMUSG00000089376	0.531082	0	0.421936	0	1	NA
ENSMUSG00000089375	0	NA	NA	NA	NA	NA
ENSMUSG00000022359	376.466	0.118404	0.142923	0.828445	0.407419	0.597275
ENSMUSG00000089373	0	NA	NA	NA	NA	NA
ENSMUSG00000089372	0	NA	NA	NA	NA	NA
ENSMUSG00000089371	0.136742	0	0.27133	0	1	NA
ENSMUSG00000089370	0	NA	NA	NA	NA	NA
ENSMUSG00000105770	0.0689178	0.055103	0.27133	0.203085	0.839069	NA
ENSMUSG00000105771	0	NA	NA	NA	NA	NA
ENSMUSG00000105772	0	NA	NA	NA	NA	NA
ENSMUSG00000105773	0.325433	-0.264572	0.27142	-0.974767	0.329676	NA
ENSMUSG00000105774	23.6483	-0.899904	0.402832	-2.23394	0.0254868	0.0690358
ENSMUSG00000105775	1.50526	-0.11553	0.577483	-0.200058	0.841435	0.915971
ENSMUSG00000105776	50.1307	-0.281072	0.347986	-0.80771	0.419257	0.608642
ENSMUSG00000105777	0	NA	NA	NA	NA	NA
ENSMUSG00000105778	0	NA	NA	NA	NA	NA
ENSMUSG00000105779	2.01276	0.22896	0.584283	0.391865	0.695158	0.829774
ENSMUSG00000097706	4.60456	0.0520836	0.58125	0.0896061	0.9286	0.964579
ENSMUSG00000008540	1.55293	0.538373	0.508324	1.05911	0.289548	0.473644
ENSMUSG00000088028	0.0686067	0	0.27133	0	1	NA
ENSMUSG00000034863	18.7032	0.844475	0.440825	1.91567	0.0554069	0.131817
ENSMUSG00000088025	0	NA	NA	NA	NA	NA
ENSMUSG00000088026	0	NA	NA	NA	NA	NA
ENSMUSG00000088027	0	NA	NA	NA	NA	NA
ENSMUSG00000034867	709.959	-0.0759829	0.0973643	-0.780399	0.435156	0.624662
ENSMUSG00000088021	0	NA	NA	NA	NA	NA
ENSMUSG00000088022	6.74067	0.0925337	0.549781	0.16831	0.866339	0.928431
ENSMUSG00000037962	4.2831	-0.713074	0.589786	-1.20904	0.226648	0.396788
ENSMUSG00000037960	122.491	0.638134	0.244951	2.60515	0.00918345	0.028686
ENSMUSG00000104191	0	NA	NA	NA	NA	NA
ENSMUSG00000074345	0.0681355	0	0.27133	0	1	NA
ENSMUSG00000077633	0	NA	NA	NA	NA	NA
ENSMUSG00000077630	0	NA	NA	NA	NA	NA
ENSMUSG00000045799	152.584	-0.533476	0.20281	-2.63043	0.0085277	0.0268813
ENSMUSG00000077635	0	NA	NA	NA	NA	NA
ENSMUSG00000045795	218.773	0.129835	0.155314	0.835951	0.403182	0.5933
ENSMUSG00000045794	2.60155	-0.503178	0.5865	-0.857933	0.390929	0.582079
ENSMUSG00000045797	0	NA	NA	NA	NA	NA
ENSMUSG00000045790	0	NA	NA	NA	NA	NA
ENSMUSG00000045792	0.170998	0	0.27133	0	1	NA
ENSMUSG00000032204	237.741	2.13304	0.205999	10.3546	3.98765e-25	1.07389e-23
ENSMUSG00000102201	0	NA	NA	NA	NA	NA
ENSMUSG00000102200	0	NA	NA	NA	NA	NA
ENSMUSG00000102203	0	NA	NA	NA	NA	NA
ENSMUSG00000102202	216.717	-0.408315	0.234285	-1.74281	0.0813668	0.179926
ENSMUSG00000102205	0	NA	NA	NA	NA	NA
ENSMUSG00000102204	1.00754	0.273277	0.473293	0.577396	0.563672	NA
ENSMUSG00000102207	0.194813	-0.0523596	0.27133	-0.192974	0.846979	NA
ENSMUSG00000102206	0	NA	NA	NA	NA	NA
ENSMUSG00000043569	0.127616	0.108834	0.27133	0.401114	0.688336	NA
ENSMUSG00000089959	11.3024	0.0783937	0.490068	0.159965	0.872909	0.932337
ENSMUSG00000089958	2.60666	-1.65362	0.582435	-2.83915	0.00452334	0.0153542
ENSMUSG00000086942	52.3104	0.951446	0.29847	3.18774	0.00143388	0.00554694
ENSMUSG00000089953	0	NA	NA	NA	NA	NA
ENSMUSG00000089952	0.429303	-0.141326	0.271703	-0.520147	0.602961	NA
ENSMUSG00000089951	0.0681355	0	0.27133	0	1	NA
ENSMUSG00000089950	0	NA	NA	NA	NA	NA
ENSMUSG00000089957	0.116537	-0.0523596	0.27133	-0.192974	0.846979	NA
ENSMUSG00000089956	0.210855	-0.0523596	0.27133	-0.192974	0.846979	NA
ENSMUSG00000096205	5.19141	0.891361	0.561711	1.58687	0.112542	0.232356
ENSMUSG00000092251	0.311174	-0.0523596	0.27133	-0.192974	0.846979	NA
ENSMUSG00000006241	0.0682536	0	0.27133	0	1	NA
ENSMUSG00000042211	1123.67	-0.0551352	0.109454	-0.503729	0.614452	0.771204
ENSMUSG00000045246	0.0713693	0.055103	0.27133	0.203085	0.839069	NA
ENSMUSG00000042213	32.0274	3.74318	0.456086	8.20718	2.26443e-16	3.79616e-15
ENSMUSG00000042212	0	NA	NA	NA	NA	NA
ENSMUSG00000042215	49.2135	-0.281322	0.368748	-0.76291	0.445517	0.634317
ENSMUSG00000042216	0	NA	NA	NA	NA	NA
ENSMUSG00000042219	0	NA	NA	NA	NA	NA
ENSMUSG00000090952	27.9128	-0.494485	0.380687	-1.29893	0.193969	0.353923
ENSMUSG00000045248	167.84	-0.00454606	0.170132	-0.0267207	0.978682	0.991751
ENSMUSG00000030934	509.648	0.0665707	0.170112	0.391335	0.69555	0.830124
ENSMUSG00000032425	272.672	-0.24819	0.169512	-1.46414	0.143155	0.280208
ENSMUSG00000032420	543.222	1.10333	0.150914	7.311	2.65154e-13	3.55515e-12
ENSMUSG00000032423	4528.17	0.125418	0.121032	1.03624	0.300092	0.485898
ENSMUSG00000032422	1032.21	0.754229	0.106974	7.05059	1.78164e-12	2.25323e-11
ENSMUSG00000084828	1.01209	-0.329041	0.45105	-0.7295	0.465696	NA
ENSMUSG00000084829	0.0569994	0	0.27133	0	1	NA
ENSMUSG00000084821	46.1707	-1.15994	0.289777	-4.00285	6.25836e-05	0.000320556
ENSMUSG00000084822	0.250925	-0.106091	0.27133	-0.391004	0.695795	NA
ENSMUSG00000084823	0	NA	NA	NA	NA	NA
ENSMUSG00000084824	0.414012	-0.110185	0.37951	-0.290335	0.77156	NA
ENSMUSG00000084825	0	NA	NA	NA	NA	NA
ENSMUSG00000084826	255	1.63416	0.185931	8.78907	1.50802e-18	2.88321e-17
ENSMUSG00000031147	2.71975	0.569389	0.583635	0.975592	0.329266	0.518021
ENSMUSG00000083489	0.131894	0	0.27133	0	1	NA
ENSMUSG00000029092	2.47834	-0.977727	0.581076	-1.68262	0.0924496	0.199185
ENSMUSG00000079577	0	NA	NA	NA	NA	NA
ENSMUSG00000031144	10.142	2.49627	0.544964	4.58062	4.63601e-06	2.86347e-05
ENSMUSG00000031143	0	NA	NA	NA	NA	NA
ENSMUSG00000079578	0	NA	NA	NA	NA	NA
ENSMUSG00000079579	0	NA	NA	NA	NA	NA
ENSMUSG00000044117	0.972116	0.541659	0.491967	1.10101	0.270894	NA
ENSMUSG00000034438	1042.3	-1.36061	0.114375	-11.896	1.24156e-32	4.48528e-31
ENSMUSG00000090277	5.79187	0.111635	0.583651	0.19127	0.848314	0.918698
ENSMUSG00000058099	10.8002	-2.1551	0.536205	-4.01918	5.84011e-05	0.000300721
ENSMUSG00000041548	0	NA	NA	NA	NA	NA
ENSMUSG00000041544	0.0601221	0	0.27133	0	1	NA
ENSMUSG00000058093	870.313	0.0357908	0.132635	0.269845	0.78728	0.886685
ENSMUSG00000041540	70.4856	-0.952007	0.284258	-3.3491	0.00081076	0.00332924
ENSMUSG00000050645	0	NA	NA	NA	NA	NA
ENSMUSG00000000167	8.78683	0.670333	0.556401	1.20477	0.228293	0.399113
ENSMUSG00000050641	0.0681355	0	0.27133	0	1	NA
ENSMUSG00000050640	1.33565	0.272225	0.528343	0.515243	0.606383	0.765619
ENSMUSG00000024592	184.966	-0.0294044	0.185071	-0.158882	0.873762	0.932753
ENSMUSG00000092257	1.77554	0.985698	0.584633	1.68601	0.0917935	0.198174
ENSMUSG00000024590	347.589	2.13733	0.148972	14.3472	1.10936e-46	6.24914e-45
ENSMUSG00000000168	1165.6	0.0593307	0.137999	0.429935	0.667243	0.80911
ENSMUSG00000024594	632.306	0.671021	0.130714	5.13349	2.84418e-07	2.07463e-06
ENSMUSG00000104144	0	NA	NA	NA	NA	NA
ENSMUSG00000104145	23.2505	-2.05962	0.412348	-4.99485	5.88826e-07	4.12654e-06
ENSMUSG00000032301	1453.65	0.532738	0.122177	4.36037	1.29843e-05	7.44073e-05
ENSMUSG00000075091	0	NA	NA	NA	NA	NA
ENSMUSG00000075090	0	NA	NA	NA	NA	NA
ENSMUSG00000075093	0	NA	NA	NA	NA	NA
ENSMUSG00000075092	0	NA	NA	NA	NA	NA
ENSMUSG00000075095	0	NA	NA	NA	NA	NA
ENSMUSG00000075094	0	NA	NA	NA	NA	NA
ENSMUSG00000075097	0	NA	NA	NA	NA	NA
ENSMUSG00000075099	0	NA	NA	NA	NA	NA
ENSMUSG00000057531	155.185	0.559783	0.185333	3.02042	0.00252426	0.0091402
ENSMUSG00000096465	0	NA	NA	NA	NA	NA
ENSMUSG00000032305	187.88	-0.138074	0.157634	-0.875917	0.381075	0.572743
ENSMUSG00000041895	3.36891	0.00511969	0.590713	0.00866697	0.993085	0.998916
ENSMUSG00000092259	0	NA	NA	NA	NA	NA
ENSMUSG00000041890	3529.97	-0.171687	0.0630313	-2.72384	0.00645282	0.0210707
ENSMUSG00000041891	559.648	0.18406	0.158995	1.15765	0.247008	0.422589
ENSMUSG00000096462	0	NA	NA	NA	NA	NA
ENSMUSG00000083882	0	NA	NA	NA	NA	NA
ENSMUSG00000083880	0	NA	NA	NA	NA	NA
ENSMUSG00000083887	0.8655	0.31549	0.48472	0.650871	0.51513	NA
ENSMUSG00000083886	0	NA	NA	NA	NA	NA
ENSMUSG00000083885	10.2518	0.464137	0.518913	0.894439	0.371087	0.561705
ENSMUSG00000083884	0	NA	NA	NA	NA	NA
ENSMUSG00000083889	0.280228	-0.106091	0.27133	-0.391004	0.695795	NA
ENSMUSG00000083888	0	NA	NA	NA	NA	NA
ENSMUSG00000047495	0	NA	NA	NA	NA	NA
ENSMUSG00000047496	4.05286	0.624251	0.585703	1.06582	0.286507	0.470167
ENSMUSG00000047497	0.197335	0	0.27133	0	1	NA
ENSMUSG00000056728	0	NA	NA	NA	NA	NA
ENSMUSG00000051118	0	NA	NA	NA	NA	NA
ENSMUSG00000027022	0.0682536	0	0.27133	0	1	NA
ENSMUSG00000051111	106.414	0.774304	0.306587	2.52556	0.0115513	0.0351289
ENSMUSG00000051116	6.53801	0.0606188	0.525225	0.115415	0.908116	0.953878
ENSMUSG00000014837	5.88251	-0.197048	0.561331	-0.351037	0.725561	0.850185
ENSMUSG00000000838	1061.02	0.427484	0.109163	3.916	9.00299e-05	0.000447926
ENSMUSG00000066113	0.30061	0	0.27133	0	NA	NA
ENSMUSG00000000295	246.408	-0.215711	0.161855	-1.33274	0.182616	0.338109
ENSMUSG00000066116	9.78374	-0.511076	0.531005	-0.962468	0.335814	0.524551
ENSMUSG00000053528	10.1862	-2.3051	0.54669	-4.21646	NA	NA
ENSMUSG00000057455	0	NA	NA	NA	NA	NA
ENSMUSG00000057454	0	NA	NA	NA	NA	NA
ENSMUSG00000057457	4.66994	1.68733	0.58166	2.90088	0.00372115	0.0129194
ENSMUSG00000024261	0	NA	NA	NA	NA	NA
ENSMUSG00000098829	0	NA	NA	NA	NA	NA
ENSMUSG00000098828	0	NA	NA	NA	NA	NA
ENSMUSG00000085060	0	NA	NA	NA	NA	NA
ENSMUSG00000085067	0	NA	NA	NA	NA	NA
ENSMUSG00000085066	0	NA	NA	NA	NA	NA
ENSMUSG00000082288	0	NA	NA	NA	NA	NA
ENSMUSG00000082289	3.73015	0.184162	0.580385	0.31731	0.751008	0.867363
ENSMUSG00000082286	96.2618	-0.242565	0.246707	-0.983213	0.325503	0.513769
ENSMUSG00000098820	0.073642	-0.0523596	0.27133	-0.192974	0.846979	NA
ENSMUSG00000082284	11.1769	-0.332705	0.487133	-0.682987	0.494615	0.676948
ENSMUSG00000082285	0	NA	NA	NA	NA	NA
ENSMUSG00000098825	2.51275	-0.118263	0.588428	-0.200981	0.840714	0.915582
ENSMUSG00000082283	0.127149	-0.0523596	0.27133	-0.192974	0.846979	NA
ENSMUSG00000082280	0	NA	NA	NA	NA	NA
ENSMUSG00000082281	0.0713693	0.055103	0.27133	0.203085	0.839069	NA
ENSMUSG00000080613	0.284997	0	0.27133	0	NA	NA
ENSMUSG00000079605	0	NA	NA	NA	NA	NA
ENSMUSG00000080610	5.83007	-0.0100403	0.590715	-0.0169968	0.986439	0.995253
ENSMUSG00000080616	0.0686067	0	0.27133	0	1	NA
ENSMUSG00000080615	0	NA	NA	NA	NA	NA
ENSMUSG00000085395	0.0682536	0	0.27133	0	1	NA
ENSMUSG00000085394	0.0681355	0	0.27133	0	1	NA
ENSMUSG00000085397	0.121067	0	0.27133	0	1	NA
ENSMUSG00000085396	105.958	1.79524	0.271973	6.60078	4.09006e-11	4.57723e-10
ENSMUSG00000085391	38.7356	-3.43739	0.421111	-8.16265	3.27749e-16	5.44015e-15
ENSMUSG00000085390	0	NA	NA	NA	NA	NA
ENSMUSG00000085393	0	NA	NA	NA	NA	NA
ENSMUSG00000085399	59.104	2.15728	0.30898	6.98194	2.91126e-12	3.62182e-11
ENSMUSG00000085398	0.414971	-0.0713242	0.319729	-0.223077	0.823476	NA
ENSMUSG00000098793	0	NA	NA	NA	NA	NA
ENSMUSG00000082751	0	NA	NA	NA	NA	NA
ENSMUSG00000082752	0	NA	NA	NA	NA	NA
ENSMUSG00000098790	0.522604	-0.0754107	0.334564	-0.2254	0.821668	NA
ENSMUSG00000082754	0.488638	0	0.271696	0	1	NA
ENSMUSG00000082755	2.64971	0.0315743	0.590517	0.0534689	0.957358	0.980219
ENSMUSG00000098795	0	NA	NA	NA	NA	NA
ENSMUSG00000082757	0	NA	NA	NA	NA	NA
ENSMUSG00000082758	0	NA	NA	NA	NA	NA
ENSMUSG00000082759	0	NA	NA	NA	NA	NA
ENSMUSG00000098799	9.3879	-0.473126	0.547859	-0.863591	0.387813	0.579154
ENSMUSG00000098798	0	NA	NA	NA	NA	NA
ENSMUSG00000065778	0.77422	0.110082	0.400009	0.275199	0.783163	NA
ENSMUSG00000065771	7.18993	0.492504	0.551152	0.893592	0.37154	0.561953
ENSMUSG00000065770	0	NA	NA	NA	NA	NA
ENSMUSG00000065773	2.78296	-0.218595	0.590286	-0.37032	0.711144	0.840449
ENSMUSG00000089034	0	NA	NA	NA	NA	NA
ENSMUSG00000089035	0	NA	NA	NA	NA	NA
ENSMUSG00000089036	0	NA	NA	NA	NA	NA
ENSMUSG00000089037	0	NA	NA	NA	NA	NA
ENSMUSG00000089030	0	NA	NA	NA	NA	NA
ENSMUSG00000089033	0	NA	NA	NA	NA	NA
ENSMUSG00000089038	0	NA	NA	NA	NA	NA
ENSMUSG00000089039	0	NA	NA	NA	NA	NA
ENSMUSG00000106069	0	NA	NA	NA	NA	NA
ENSMUSG00000057182	0.116062	0.00137167	0.27133	0.00505537	0.995966	NA
ENSMUSG00000057181	398.954	0.0860843	0.1328	0.648227	0.516838	0.695266
ENSMUSG00000106061	14.7926	0.14992	0.548546	0.273305	0.784618	0.885434
ENSMUSG00000106060	0	NA	NA	NA	NA	NA
ENSMUSG00000106063	1.76793	-0.209274	0.508182	-0.411808	0.68048	0.818657
ENSMUSG00000106062	0.309318	0.055103	0.27133	0.203085	0.839069	NA
ENSMUSG00000106065	0	NA	NA	NA	NA	NA
ENSMUSG00000106064	0.0609447	0	0.27133	0	1	NA
ENSMUSG00000106067	1.42655	-0.216387	0.571189	-0.378837	0.704809	0.836338
ENSMUSG00000106066	0	NA	NA	NA	NA	NA
ENSMUSG00000061469	0	NA	NA	NA	NA	NA
ENSMUSG00000094745	0	NA	NA	NA	NA	NA
ENSMUSG00000094746	0	NA	NA	NA	NA	NA
ENSMUSG00000094747	0	NA	NA	NA	NA	NA
ENSMUSG00000094740	0	NA	NA	NA	NA	NA
ENSMUSG00000094741	0	NA	NA	NA	NA	NA
ENSMUSG00000094743	0	NA	NA	NA	NA	NA
ENSMUSG00000061461	290.85	0.400753	0.166631	2.40503	0.016171	0.046873
ENSMUSG00000061462	5.51232	0.483465	0.574659	0.841307	0.400176	0.590335
ENSMUSG00000094748	0	NA	NA	NA	NA	NA
ENSMUSG00000093918	0	NA	NA	NA	NA	NA
ENSMUSG00000093919	0.133201	0.055103	0.27133	0.203085	0.839069	NA
ENSMUSG00000093914	0	NA	NA	NA	NA	NA
ENSMUSG00000093915	0	NA	NA	NA	NA	NA
ENSMUSG00000093916	0	NA	NA	NA	NA	NA
ENSMUSG00000093917	0	NA	NA	NA	NA	NA
ENSMUSG00000093910	0.681623	-0.119437	0.415258	-0.28762	0.773637	NA
ENSMUSG00000093912	0.567832	-0.200642	0.396617	-0.505883	0.612939	NA
ENSMUSG00000093913	0	NA	NA	NA	NA	NA
ENSMUSG00000016528	543.582	0.73233	0.162348	4.51086	6.45648e-06	3.89027e-05
ENSMUSG00000016529	0.412351	-0.00116082	0.271571	-0.00427448	0.996589	NA
ENSMUSG00000016526	16.6656	1.74908	0.488317	3.58185	0.000341164	0.00151615
ENSMUSG00000105557	0	NA	NA	NA	NA	NA
ENSMUSG00000016524	0	NA	NA	NA	NA	NA
ENSMUSG00000016520	1492.06	1.01105	0.150436	6.72077	1.80767e-11	2.08603e-10
ENSMUSG00000081221	9.49932	0.869143	0.50723	1.71351	0.086619	0.189306
ENSMUSG00000081220	0.140287	0.108834	0.27133	0.401114	0.688336	NA
ENSMUSG00000081223	0.81161	-0.405652	0.475873	-0.852438	0.393971	NA
ENSMUSG00000081222	0	NA	NA	NA	NA	NA
ENSMUSG00000081225	0	NA	NA	NA	NA	NA
ENSMUSG00000081224	0	NA	NA	NA	NA	NA
ENSMUSG00000081227	0.870346	0.11246	0.489979	0.229521	0.818464	NA
ENSMUSG00000081226	0.695422	0.355537	0.446632	0.79604	0.426009	NA
ENSMUSG00000081229	0.0689178	0.055103	0.27133	0.203085	0.839069	NA
ENSMUSG00000081228	6.635	-0.141219	0.52987	-0.266517	0.789841	0.888143
ENSMUSG00000085931	0.073642	-0.0523596	0.27133	-0.192974	0.846979	NA
ENSMUSG00000085933	0	NA	NA	NA	NA	NA
ENSMUSG00000085932	6.23323	0.935059	0.586442	1.59446	0.110833	0.229561
ENSMUSG00000085934	0	NA	NA	NA	NA	NA
ENSMUSG00000085937	0	NA	NA	NA	NA	NA
ENSMUSG00000085936	2.34419	-2.07187	0.548901	-3.77458	0.00016028	0.000762344
ENSMUSG00000053600	231.653	-0.116662	0.166974	-0.698681	0.484752	0.668568
ENSMUSG00000085938	0.433558	0.18091	0.290065	0.623689	0.532832	NA
ENSMUSG00000092385	0	NA	NA	NA	NA	NA
ENSMUSG00000053603	3.64834	-0.590934	0.586291	-1.00792	0.313493	0.500777
ENSMUSG00000053604	315.586	0.182641	0.192175	0.950388	0.341915	0.531085
ENSMUSG00000091215	0	NA	NA	NA	NA	NA
ENSMUSG00000083579	6.30798	-0.108235	0.565847	-0.191279	0.848307	0.918698
ENSMUSG00000091216	0	NA	NA	NA	NA	NA
ENSMUSG00000091212	0	NA	NA	NA	NA	NA
ENSMUSG00000083573	0.462927	0.0111975	0.409865	0.02732	0.978204	NA
ENSMUSG00000083572	0.0775003	-0.0523596	0.27133	-0.192974	0.846979	NA
ENSMUSG00000083570	0.073642	-0.0523596	0.27133	-0.192974	0.846979	NA
ENSMUSG00000083577	0	NA	NA	NA	NA	NA
ENSMUSG00000083576	0.180366	0	0.27133	0	1	NA
ENSMUSG00000083574	0	NA	NA	NA	NA	NA
ENSMUSG00000102453	0	NA	NA	NA	NA	NA
ENSMUSG00000061947	0.319041	0.270028	0.27133	0.995203	NA	NA
ENSMUSG00000032083	0.0601221	0	0.27133	0	1	NA
ENSMUSG00000009350	0.0626757	0	0.27133	0	1	NA
ENSMUSG00000099049	0	NA	NA	NA	NA	NA
ENSMUSG00000036139	1.46413	1.23638	0.53352	2.3174	0.0204817	0.057367
ENSMUSG00000036138	471.18	0.0152836	0.141965	0.107657	0.914268	0.957065
ENSMUSG00000099041	0.0522536	-0.0523596	0.27133	-0.192974	0.846979	NA
ENSMUSG00000099042	0	NA	NA	NA	NA	NA
ENSMUSG00000099043	2.50996	-0.179406	0.57605	-0.311442	0.755465	0.869644
ENSMUSG00000099045	4.60188	-1.33658	0.576973	-2.31654	0.0205287	0.0574509
ENSMUSG00000036131	24.2085	-0.432998	0.469604	-0.922049	0.356503	0.546916
ENSMUSG00000099047	0.37697	0.0738819	0.310996	0.237565	0.812218	NA
ENSMUSG00000095056	0	NA	NA	NA	NA	NA
ENSMUSG00000054379	0	NA	NA	NA	NA	NA
ENSMUSG00000100057	0	NA	NA	NA	NA	NA
ENSMUSG00000107002	121.889	0.633822	0.266739	2.37619	0.0174924	0.0501856
ENSMUSG00000100055	0	NA	NA	NA	NA	NA
ENSMUSG00000107004	0.0689178	0.055103	0.27133	0.203085	0.839069	NA
ENSMUSG00000100053	0.0713693	0.055103	0.27133	0.203085	0.839069	NA
ENSMUSG00000107006	0.64192	0.333627	0.439996	0.758249	0.448302	NA
ENSMUSG00000100051	0	NA	NA	NA	NA	NA
ENSMUSG00000107008	0	NA	NA	NA	NA	NA
ENSMUSG00000107009	94.7997	0.380442	0.260453	1.46069	0.1441	0.281515
ENSMUSG00000078302	0.0686067	0	0.27133	0	1	NA
ENSMUSG00000100058	0	NA	NA	NA	NA	NA
ENSMUSG00000100059	0	NA	NA	NA	NA	NA
ENSMUSG00000051934	45.6536	1.41929	0.349336	4.06283	4.84812e-05	0.000253434
ENSMUSG00000086761	0	NA	NA	NA	NA	NA
ENSMUSG00000051936	0.180819	-0.0523596	0.27133	-0.192974	0.846979	NA
ENSMUSG00000096638	0	NA	NA	NA	NA	NA
ENSMUSG00000096639	0	NA	NA	NA	NA	NA
ENSMUSG00000096632	0.0775003	-0.0523596	0.27133	-0.192974	0.846979	NA
ENSMUSG00000096633	3.93786	-0.619873	0.590001	-1.05063	0.293428	0.478129
ENSMUSG00000096630	0	NA	NA	NA	NA	NA
ENSMUSG00000096631	0	NA	NA	NA	NA	NA
ENSMUSG00000096634	0	NA	NA	NA	NA	NA
ENSMUSG00000096635	0.211545	0.00137167	0.27133	0.00505537	0.995966	NA
ENSMUSG00000037669	1024.66	0.431322	0.119592	3.60662	0.00031021	0.00138987
ENSMUSG00000097329	2.28029	0.0765732	0.578004	0.132479	0.894606	0.945048
ENSMUSG00000097328	0.341546	0	0.305733	0	1	NA
ENSMUSG00000037664	3.12124	-0.118032	0.589788	-0.200126	0.841382	0.915953
ENSMUSG00000097326	0	NA	NA	NA	NA	NA
ENSMUSG00000097325	2.59528	0.739596	0.590003	1.25355	0.210006	0.375166
ENSMUSG00000097324	0	NA	NA	NA	NA	NA
ENSMUSG00000037660	0.593839	0.390143	0.427525	0.912561	0.361474	NA
ENSMUSG00000037661	488.929	2.42789	0.137664	17.6364	1.29524e-69	1.20793e-67
ENSMUSG00000097321	360.568	0.783394	0.125703	6.23208	4.60282e-10	4.64339e-09
ENSMUSG00000097320	22.1645	-1.096	0.433417	-2.52873	0.0114475	0.0348758
ENSMUSG00000092748	0.260395	-0.177272	0.284834	-0.62237	0.533699	NA
ENSMUSG00000068663	468.105	0.0160201	0.103621	0.154602	0.877135	0.934568
ENSMUSG00000092743	0	NA	NA	NA	NA	NA
ENSMUSG00000092741	0.119675	0	0.27133	0	1	NA
ENSMUSG00000092746	0.135178	0.108834	0.27133	0.401114	0.688336	NA
ENSMUSG00000092747	0	NA	NA	NA	NA	NA
ENSMUSG00000092745	0	NA	NA	NA	NA	NA
ENSMUSG00000098014	0	NA	NA	NA	NA	NA
ENSMUSG00000096988	17.0522	-0.523971	0.478387	-1.09529	0.273391	0.454389
ENSMUSG00000094576	0	NA	NA	NA	NA	NA
ENSMUSG00000096984	0	NA	NA	NA	NA	NA
ENSMUSG00000096986	10.6158	-0.722329	0.544497	-1.3266	0.184642	0.340682
ENSMUSG00000096987	0.369222	0.0033391	0.368904	0.00905141	0.992778	NA
ENSMUSG00000096980	54.2051	0.16405	0.277596	0.590966	0.554543	0.727235
ENSMUSG00000096981	49.7204	0.0166134	0.347487	0.0478101	0.961868	0.982788
ENSMUSG00000096982	0	NA	NA	NA	NA	NA
ENSMUSG00000096983	8.73218	-1.1658	0.569018	-2.04879	0.040483	0.101631
ENSMUSG00000039716	4.77361	1.39806	0.572636	2.44145	0.0146286	0.0430364
ENSMUSG00000039717	0.136507	0	0.27133	0	1	NA
ENSMUSG00000039714	0.463171	-0.0767606	0.332636	-0.230764	0.817498	NA
ENSMUSG00000039715	14.538	0.189571	0.48195	0.393342	0.694067	0.829001
ENSMUSG00000039713	42.0334	2.18495	0.346942	6.29773	3.02044e-10	3.11445e-09
ENSMUSG00000039710	0	NA	NA	NA	NA	NA
ENSMUSG00000090674	72.9618	0.269988	0.282676	0.955118	0.339518	0.528373
ENSMUSG00000090675	0	NA	NA	NA	NA	NA
ENSMUSG00000101093	0	NA	NA	NA	NA	NA
ENSMUSG00000101092	0	NA	NA	NA	NA	NA
ENSMUSG00000101095	0	NA	NA	NA	NA	NA
ENSMUSG00000090671	0	NA	NA	NA	NA	NA
ENSMUSG00000101097	0	NA	NA	NA	NA	NA
ENSMUSG00000098011	0	NA	NA	NA	NA	NA
ENSMUSG00000098012	0	NA	NA	NA	NA	NA
ENSMUSG00000094570	0	NA	NA	NA	NA	NA
ENSMUSG00000015478	43.4201	0.486459	0.283497	1.71592	0.0861762	0.188508
ENSMUSG00000023243	485.777	7.11968	0.325817	21.8518	7.47794e-106	1.2553e-103
ENSMUSG00000023247	0.796403	0.0182687	0.448081	0.040771	0.967478	NA
ENSMUSG00000067047	0	NA	NA	NA	NA	NA
ENSMUSG00000015766	20.3885	1.82548	0.512434	3.56237	0.000367524	0.00162355
ENSMUSG00000092294	0	NA	NA	NA	NA	NA
ENSMUSG00000092295	0	NA	NA	NA	NA	NA
ENSMUSG00000023249	264.41	-1.15597	0.146554	-7.88766	3.07913e-15	4.71322e-14
ENSMUSG00000092297	0	NA	NA	NA	NA	NA
ENSMUSG00000092290	0	NA	NA	NA	NA	NA
ENSMUSG00000019433	76.0273	0.185472	0.267808	0.692555	0.488589	0.67224
ENSMUSG00000081471	0	NA	NA	NA	NA	NA
ENSMUSG00000063994	0	NA	NA	NA	NA	NA
ENSMUSG00000056043	6.66009	0.523894	0.572771	0.914665	0.360368	0.55071
ENSMUSG00000031543	19.0256	2.3407	0.468286	4.99844	5.77951e-07	4.05597e-06
ENSMUSG00000050323	52.0193	-0.811729	0.343898	-2.36037	0.0182565	0.0519904
ENSMUSG00000000440	2.04564	0.732313	0.565749	1.29441	0.195523	0.356037
ENSMUSG00000000441	602.699	0.013071	0.15349	0.0851586	0.932135	0.966727
ENSMUSG00000055134	0.0522536	-0.0523596	0.27133	-0.192974	0.846979	NA
ENSMUSG00000031546	519.486	0.120356	0.133814	0.899425	0.368426	0.558753
ENSMUSG00000031545	293.371	0.0501101	0.135705	0.369257	0.711936	0.840988
ENSMUSG00000055137	1.32596	-0.973838	0.5456	-1.7849	0.0742783	0.167083
ENSMUSG00000055138	0	NA	NA	NA	NA	NA
ENSMUSG00000031549	0	NA	NA	NA	NA	NA
ENSMUSG00000031548	0.501274	-0.1088	0.368235	-0.295462	0.767641	NA
ENSMUSG00000003402	380.532	0.178225	0.148162	1.2029	0.229014	0.400124
ENSMUSG00000106849	0	NA	NA	NA	NA	NA
ENSMUSG00000106843	0	NA	NA	NA	NA	NA
ENSMUSG00000097582	0	NA	NA	NA	NA	NA
ENSMUSG00000106841	0	NA	NA	NA	NA	NA
ENSMUSG00000106840	0	NA	NA	NA	NA	NA
ENSMUSG00000106847	570.924	-1.98322	0.21977	-9.02407	1.81231e-19	3.66538e-18
ENSMUSG00000106846	0.0522536	-0.0523596	0.27133	-0.192974	0.846979	NA
ENSMUSG00000106845	0	NA	NA	NA	NA	NA
ENSMUSG00000097584	0.125606	0	0.27133	0	1	NA
ENSMUSG00000062175	38.4308	0.217133	0.304839	0.712287	0.476287	0.660767
ENSMUSG00000091989	1.5285	-0.153857	0.528965	-0.290864	0.771155	0.878131
ENSMUSG00000025979	1478.16	0.268144	0.0935769	2.86549	0.00416361	0.0142484
ENSMUSG00000025978	80.4872	-1.41915	0.264135	-5.37281	7.75193e-08	6.08269e-07
ENSMUSG00000025977	55.9375	-3.16719	0.333908	-9.48521	2.41898e-21	5.47258e-20
ENSMUSG00000091987	0	NA	NA	NA	NA	NA
ENSMUSG00000091980	0	NA	NA	NA	NA	NA
ENSMUSG00000091983	0.190807	0.055103	0.27133	0.203085	0.839069	NA
ENSMUSG00000097737	92.3521	0.359357	0.233109	1.54159	0.123174	0.24948
ENSMUSG00000056445	1.3816	-0.364061	0.280186	-1.29936	0.193822	0.353706
ENSMUSG00000021400	529.077	-0.193797	0.15839	-1.22354	0.221127	0.38945
ENSMUSG00000021087	0.8636	-0.508994	0.465004	-1.0946	0.273691	NA
ENSMUSG00000021086	0.669912	-0.194031	0.442324	-0.438663	0.660906	NA
ENSMUSG00000021081	0	NA	NA	NA	NA	NA
ENSMUSG00000022191	551.475	-0.317197	0.111371	-2.8481	0.00439811	0.0149745
ENSMUSG00000090584	101.463	-3.08831	0.350515	-8.81077	1.24291e-18	2.3982e-17
ENSMUSG00000090585	0	NA	NA	NA	NA	NA
ENSMUSG00000022194	51.743	-0.321212	0.351905	-0.91278	0.361358	0.551719
ENSMUSG00000093168	1.44632	-0.341207	0.564554	-0.604383	0.545589	0.71929
ENSMUSG00000090581	0	NA	NA	NA	NA	NA
ENSMUSG00000022199	1.3757	-0.766329	0.52075	-1.47159	0.141133	0.277201
ENSMUSG00000093167	0	NA	NA	NA	NA	NA
ENSMUSG00000093161	0	NA	NA	NA	NA	NA
ENSMUSG00000093160	0	NA	NA	NA	NA	NA
ENSMUSG00000093163	0	NA	NA	NA	NA	NA
ENSMUSG00000090589	0	NA	NA	NA	NA	NA
ENSMUSG00000105576	0	NA	NA	NA	NA	NA
ENSMUSG00000105577	0	NA	NA	NA	NA	NA
ENSMUSG00000105574	0	NA	NA	NA	NA	NA
ENSMUSG00000105575	0	NA	NA	NA	NA	NA
ENSMUSG00000105572	132.331	-0.326815	0.29178	-1.12007	0.262683	0.440998
ENSMUSG00000105573	0	NA	NA	NA	NA	NA
ENSMUSG00000105570	0.918932	0.7557	0.514013	1.4702	0.141509	NA
ENSMUSG00000105571	0	NA	NA	NA	NA	NA
ENSMUSG00000105578	0.141783	-0.0523596	0.27133	-0.192974	0.846979	NA
ENSMUSG00000105579	0	NA	NA	NA	NA	NA
ENSMUSG00000103938	0	NA	NA	NA	NA	NA
ENSMUSG00000103939	0	NA	NA	NA	NA	NA
ENSMUSG00000103930	0.687615	-0.104976	0.409713	-0.256219	0.797782	NA
ENSMUSG00000103931	0	NA	NA	NA	NA	NA
ENSMUSG00000103932	0	NA	NA	NA	NA	NA
ENSMUSG00000103933	5.66013	-0.383602	0.543883	-0.705302	0.480623	0.664949
ENSMUSG00000103934	0	NA	NA	NA	NA	NA
ENSMUSG00000103935	0	NA	NA	NA	NA	NA
ENSMUSG00000103936	0	NA	NA	NA	NA	NA
ENSMUSG00000097739	0.531443	0.0841927	0.339593	0.247922	0.804195	NA
ENSMUSG00000030204	1231.11	0.0687894	0.133896	0.513752	0.607425	0.766192
ENSMUSG00000029678	0	NA	NA	NA	NA	NA
ENSMUSG00000029679	0	NA	NA	NA	NA	NA
ENSMUSG00000029670	543.639	-0.0465203	0.134015	-0.347127	0.728496	0.852257
ENSMUSG00000029671	19.4973	0.00491893	0.474965	0.0103564	0.991737	0.998159
ENSMUSG00000029672	1510.22	-0.786416	0.148952	-5.27967	1.29418e-07	9.86904e-07
ENSMUSG00000029673	10.0416	-0.479347	0.28571	-1.67774	0.0933976	0.200884
ENSMUSG00000029674	265.979	0.0053142	0.161051	0.0329971	0.973677	0.988784
ENSMUSG00000029675	0	NA	NA	NA	NA	NA
ENSMUSG00000029676	1184.62	-0.106259	0.121591	-0.873905	0.38217	0.573928
ENSMUSG00000038148	0	NA	NA	NA	NA	NA
ENSMUSG00000038145	1064.43	-0.237295	0.0932086	-2.54585	0.0109012	0.0334136
ENSMUSG00000038146	53.6385	4.13554	0.58526	7.06616	NA	NA
ENSMUSG00000038147	3712.43	0.578731	0.103028	5.61724	1.94033e-08	1.63855e-07
ENSMUSG00000038141	135.003	-0.387853	0.217886	-1.78007	0.0750648	0.168656
ENSMUSG00000038143	0.489398	-0.269005	0.272037	-0.988854	NA	NA
ENSMUSG00000072847	82.1803	-0.192945	0.214412	-0.899878	0.368185	0.558591
ENSMUSG00000072845	0	NA	NA	NA	NA	NA
ENSMUSG00000072844	23.8781	-1.53516	0.448866	-3.42008	0.000626032	0.00263251
ENSMUSG00000072849	0	NA	NA	NA	NA	NA
ENSMUSG00000028109	0.609543	-0.41792	0.38145	-1.09561	0.273251	NA
ENSMUSG00000028108	35.0051	-1.86577	0.331619	-5.62623	1.84191e-08	1.56002e-07
ENSMUSG00000025359	135.301	-1.6488	0.263506	-6.25715	3.92071e-10	3.99528e-09
ENSMUSG00000025358	98.6231	0.69179	0.214913	3.21894	0.00128666	0.00504094
ENSMUSG00000028101	107.173	1.51169	0.227621	6.64128	3.10969e-11	3.50972e-10
ENSMUSG00000028100	38.1146	1.73901	0.368754	4.71591	2.40632e-06	1.55681e-05
ENSMUSG00000025351	8.6604	0.417897	0.520115	0.80347	0.421703	0.611171
ENSMUSG00000028102	272.433	0.204782	0.208586	0.981762	0.326217	0.514587
ENSMUSG00000025357	7029.27	-1.5303	0.0861885	-17.7553	1.56897e-70	1.51132e-68
ENSMUSG00000028104	54.6301	-0.0310028	0.264677	-0.117134	0.906754	0.952844
ENSMUSG00000028107	265.206	-1.07192	0.178868	-5.99276	2.06308e-09	1.93909e-08
ENSMUSG00000028106	3865.43	-0.125726	0.0934514	-1.34536	0.178509	0.331968
ENSMUSG00000109091	0	NA	NA	NA	NA	NA
ENSMUSG00000109090	49.2371	-0.62159	0.352101	-1.76538	0.0775007	0.173187
ENSMUSG00000109093	0	NA	NA	NA	NA	NA
ENSMUSG00000109092	0	NA	NA	NA	NA	NA
ENSMUSG00000109095	0	NA	NA	NA	NA	NA
ENSMUSG00000109094	0	NA	NA	NA	NA	NA
ENSMUSG00000109097	0	NA	NA	NA	NA	NA
ENSMUSG00000109096	849.146	-1.54032	0.302707	-5.0885	3.609e-07	2.59494e-06
ENSMUSG00000109099	0	NA	NA	NA	NA	NA
ENSMUSG00000109098	0	NA	NA	NA	NA	NA
ENSMUSG00000093508	0	NA	NA	NA	NA	NA
ENSMUSG00000106670	0	NA	NA	NA	NA	NA
ENSMUSG00000062826	0	NA	NA	NA	NA	NA
ENSMUSG00000062822	655.895	-0.0936481	0.11729	-0.798432	0.42462	0.614267
ENSMUSG00000085817	0.0569994	0	0.27133	0	1	NA
ENSMUSG00000106673	0	NA	NA	NA	NA	NA
ENSMUSG00000049957	183.679	-0.925761	0.178372	-5.19006	2.10232e-07	1.56016e-06
ENSMUSG00000085812	6.91814	-0.277132	0.536128	-0.516913	0.605217	0.764708
ENSMUSG00000049950	81.1591	-1.2027	0.26464	-4.54465	5.50256e-06	3.35808e-05
ENSMUSG00000052212	0.535807	0.536991	0.324119	1.65677	0.0975664	NA
ENSMUSG00000052214	351.796	-0.209599	0.14122	-1.4842	0.137756	0.272226
ENSMUSG00000106676	41.0478	-0.38618	0.324674	-1.18944	0.234267	0.407181
ENSMUSG00000052217	0	NA	NA	NA	NA	NA
ENSMUSG00000085811	1.29019	0	0.458305	0	1	1
ENSMUSG00000100096	0	NA	NA	NA	NA	NA
ENSMUSG00000021070	0.0682536	0	0.27133	0	1	NA
ENSMUSG00000087644	3.30322	0.475268	0.58515	0.812216	0.416668	0.606162
ENSMUSG00000087647	0	NA	NA	NA	NA	NA
ENSMUSG00000087646	0	NA	NA	NA	NA	NA
ENSMUSG00000087641	0	NA	NA	NA	NA	NA
ENSMUSG00000087640	17.1278	-0.300044	0.424034	-0.707595	0.479197	0.663487
ENSMUSG00000087643	0	NA	NA	NA	NA	NA
ENSMUSG00000097616	18.6652	0.202455	0.464948	0.435436	0.663246	0.806399
ENSMUSG00000103066	0	NA	NA	NA	NA	NA
ENSMUSG00000103067	0.541038	0	0.351761	0	1	NA
ENSMUSG00000103064	0	NA	NA	NA	NA	NA
ENSMUSG00000103065	0.136507	0	0.27133	0	1	NA
ENSMUSG00000087649	0	NA	NA	NA	NA	NA
ENSMUSG00000087648	0.37802	0.116117	0.279706	0.41514	0.678039	NA
ENSMUSG00000103060	0	NA	NA	NA	NA	NA
ENSMUSG00000103061	0	NA	NA	NA	NA	NA
ENSMUSG00000109232	1.63875	-1.03286	0.56122	-1.84038	0.0657121	0.151578
ENSMUSG00000060084	0	NA	NA	NA	NA	NA
ENSMUSG00000060081	0	NA	NA	NA	NA	NA
ENSMUSG00000097610	0.125351	0	0.27133	0	1	NA
ENSMUSG00000071303	2.59202	-0.403343	0.590521	-0.683029	0.494588	0.676948
ENSMUSG00000071302	213.548	-0.670423	0.171505	-3.90906	9.26543e-05	0.000459983
ENSMUSG00000038059	119.506	4.17127	0.306707	13.6001	3.99634e-42	1.98477e-40
ENSMUSG00000068706	80.1236	1.0313	0.264186	3.90368	9.47393e-05	0.000469501
ENSMUSG00000105231	0	NA	NA	NA	NA	NA
ENSMUSG00000019880	0	NA	NA	NA	NA	NA
ENSMUSG00000019883	57.7479	-0.305213	0.300189	-1.01674	0.309279	0.496464
ENSMUSG00000019888	0	NA	NA	NA	NA	NA
ENSMUSG00000108865	0.195531	-0.0523596	0.27133	-0.192974	0.846979	NA
ENSMUSG00000053161	0	NA	NA	NA	NA	NA
ENSMUSG00000088442	50.3725	0.294397	0.337049	0.873454	0.382415	0.574159
ENSMUSG00000047721	407.67	0.0804439	0.127581	0.630532	0.528347	0.705056
ENSMUSG00000053164	62.2708	-0.390879	0.287194	-1.36103	0.173506	0.325041
ENSMUSG00000083411	78.5507	-0.59305	0.246544	-2.40545	0.0161523	0.0468243
ENSMUSG00000053168	0	NA	NA	NA	NA	NA
ENSMUSG00000088440	0	NA	NA	NA	NA	NA
ENSMUSG00000018287	245.862	0.321108	0.148879	2.15684	0.0310185	0.0815459
ENSMUSG00000018286	449.015	0.234597	0.170938	1.37241	0.169936	0.319973
ENSMUSG00000024758	4039.91	0.806141	0.124587	6.4705	9.76776e-11	1.0475e-09
ENSMUSG00000024759	5578.57	0.718278	0.162295	4.42577	9.60985e-06	5.62604e-05
ENSMUSG00000021508	0	NA	NA	NA	NA	NA
ENSMUSG00000083413	0	NA	NA	NA	NA	NA
ENSMUSG00000060559	0	NA	NA	NA	NA	NA
ENSMUSG00000074870	0	NA	NA	NA	NA	NA
ENSMUSG00000088446	0	NA	NA	NA	NA	NA
ENSMUSG00000074872	0	NA	NA	NA	NA	NA
ENSMUSG00000021501	150.059	-0.263346	0.211542	-1.24489	0.213174	0.379076
ENSMUSG00000021506	0.215123	-0.106091	0.27133	-0.391004	0.695795	NA
ENSMUSG00000074876	23.0272	-0.537763	0.37504	-1.43388	0.151606	0.292547
ENSMUSG00000074877	0.206089	0.108834	0.27133	0.401114	0.688336	NA
ENSMUSG00000086118	0.46631	-0.177523	0.32743	-0.54217	0.587701	NA
ENSMUSG00000086119	0.129754	-0.106091	0.27133	-0.391004	0.695795	NA
ENSMUSG00000083416	0	NA	NA	NA	NA	NA
ENSMUSG00000086112	0	NA	NA	NA	NA	NA
ENSMUSG00000070382	0	NA	NA	NA	NA	NA
ENSMUSG00000088445	6.00084	0.0327276	0.572956	0.0571205	0.954449	0.979127
ENSMUSG00000086117	0	NA	NA	NA	NA	NA
ENSMUSG00000086114	0	NA	NA	NA	NA	NA
ENSMUSG00000086115	0	NA	NA	NA	NA	NA
ENSMUSG00000036275	1405.65	0.360797	0.157858	2.28558	0.022279	0.061613
ENSMUSG00000036270	405.963	-0.129938	0.14236	-0.912742	0.361378	0.551719
ENSMUSG00000036273	30.7403	2.18809	0.400055	5.46946	4.51397e-08	3.64067e-07
ENSMUSG00000036278	49.4695	-0.427618	0.30983	-1.38017	0.167535	0.316506
ENSMUSG00000076652	0.278403	-0.0523596	0.27133	-0.192974	0.846979	NA
ENSMUSG00000076653	0	NA	NA	NA	NA	NA
ENSMUSG00000022971	2227.53	-0.178691	0.129764	-1.37705	0.168496	0.317927
ENSMUSG00000005469	592.577	0.156656	0.17456	0.897431	0.369489	0.559832
ENSMUSG00000076655	0.147284	-0.106091	0.27133	-0.391004	0.695795	NA
ENSMUSG00000005465	1947.09	-0.870276	0.105211	-8.27169	1.32075e-16	2.24252e-15
ENSMUSG00000027229	0.0569994	0	0.27133	0	1	NA
ENSMUSG00000027221	0	NA	NA	NA	NA	NA
ENSMUSG00000027220	1.44736	-0.826936	0.513988	-1.60886	0.107647	0.224461
ENSMUSG00000027223	10.8274	0.486577	0.488182	0.996712	0.318904	0.507036
ENSMUSG00000027222	50.0795	0.118907	0.314594	0.37797	0.705453	0.836944
ENSMUSG00000027225	0	NA	NA	NA	NA	NA
ENSMUSG00000027224	0.0775003	-0.0523596	0.27133	-0.192974	0.846979	NA
ENSMUSG00000027227	66.1678	3.083	0.270652	11.391	4.63604e-30	1.51802e-28
ENSMUSG00000085204	2.5479	0.00320719	0.555751	0.00577091	0.995396	1
ENSMUSG00000098609	41.0351	0.660293	0.409459	1.6126	0.106832	0.22322
ENSMUSG00000085202	0	NA	NA	NA	NA	NA
ENSMUSG00000077010	0	NA	NA	NA	NA	NA
ENSMUSG00000077015	0	NA	NA	NA	NA	NA
ENSMUSG00000094385	0	NA	NA	NA	NA	NA
ENSMUSG00000077019	0	NA	NA	NA	NA	NA
ENSMUSG00000098607	5.21565	2.02773	0.576342	3.51828	0.000434356	0.00188863
ENSMUSG00000030733	359.04	-0.354877	0.183509	-1.93384	0.0531324	0.127441
ENSMUSG00000098601	0.0681355	0	0.27133	0	1	NA
ENSMUSG00000004730	5.73893	-1.08581	0.59049	-1.83883	0.0659406	0.152008
ENSMUSG00000040928	1261.39	-0.337739	0.0940035	-3.59283	0.0003271	0.00145906
ENSMUSG00000098600	0.206532	-0.0523596	0.27133	-0.192974	0.846979	NA
ENSMUSG00000094382	7.52113	0.673133	0.541873	1.24223	0.214151	0.380328
ENSMUSG00000098602	0.12908	0	0.27133	0	1	NA
ENSMUSG00000029994	245.318	4.3029	0.182554	23.5706	7.72001e-123	1.58041e-120
ENSMUSG00000029993	317.164	-0.20946	0.152041	-1.37765	0.16831	0.317743
ENSMUSG00000029992	1718.97	0.974645	0.155146	6.28212	3.33978e-10	3.42548e-09
ENSMUSG00000029999	0.0713693	0.055103	0.27133	0.203085	0.839069	NA
ENSMUSG00000029998	180.397	-0.708015	0.202095	-3.50338	0.000459391	0.00198891
ENSMUSG00000006464	22.924	-0.638078	0.401906	-1.58763	0.11237	0.232115
ENSMUSG00000006462	2.23848	0.233668	0.555708	0.420487	0.67413	0.814129
ENSMUSG00000006463	291.081	-0.331487	0.139812	-2.37095	0.0177426	0.0507623
ENSMUSG00000070167	2.06989	-1.02976	0.580367	-1.77433	0.0760082	0.170366
ENSMUSG00000022309	2.83514	-1.66966	0.547096	-3.05186	0.00227427	0.00834417
ENSMUSG00000091957	7.86912	-0.195781	0.547552	-0.357557	0.720675	0.846924
ENSMUSG00000006469	0	NA	NA	NA	NA	NA
ENSMUSG00000020605	108.343	-0.874336	0.226962	-3.85235	0.00011699	0.000570784
ENSMUSG00000104308	0	NA	NA	NA	NA	NA
ENSMUSG00000104309	0.925729	-0.0114141	0.485926	-0.0234893	0.98126	NA
ENSMUSG00000104306	0.659686	-0.00826309	0.352645	-0.0234317	0.981306	NA
ENSMUSG00000104307	0	NA	NA	NA	NA	NA
ENSMUSG00000104304	0	NA	NA	NA	NA	NA
ENSMUSG00000104302	83.7727	-0.25672	0.307783	-0.834093	0.404229	0.594411
ENSMUSG00000104303	0.308837	0.0672163	0.297717	0.225772	0.821379	NA
ENSMUSG00000104301	113.358	-0.201418	0.222023	-0.907195	0.364304	0.554458
ENSMUSG00000022305	25.3998	-4.45349	0.444088	-10.0284	1.14373e-23	2.84016e-22
ENSMUSG00000076064	0	NA	NA	NA	NA	NA
ENSMUSG00000022307	1252.81	0.266162	0.154843	1.71892	0.0856286	0.187587
ENSMUSG00000080518	2.03018	-0.269556	0.588478	-0.458056	0.646912	0.79518
ENSMUSG00000080519	0	NA	NA	NA	NA	NA
ENSMUSG00000073770	0	NA	NA	NA	NA	NA
ENSMUSG00000073771	260.13	0.217919	0.167618	1.3001	0.193567	0.353344
ENSMUSG00000073774	2.25206	-0.303923	0.580104	-0.523912	0.60034	0.761003
ENSMUSG00000073775	225.988	-0.166001	0.223882	-0.741467	0.458411	0.645973
ENSMUSG00000080511	0.305954	-0.0635143	0.296948	-0.21389	0.830633	NA
ENSMUSG00000073778	1.79044	-0.104667	0.553982	-0.188936	0.850143	0.919254
ENSMUSG00000073779	4.70901	0.805051	0.585082	1.37596	0.168833	0.318396
ENSMUSG00000080515	0	NA	NA	NA	NA	NA
ENSMUSG00000080516	5.65645	0.377437	0.584456	0.645791	0.518414	0.696557
ENSMUSG00000080517	0	NA	NA	NA	NA	NA
ENSMUSG00000084608	0	NA	NA	NA	NA	NA
ENSMUSG00000084609	0	NA	NA	NA	NA	NA
ENSMUSG00000089239	4.41706	0.551162	0.586625	0.939547	0.34745	0.537065
ENSMUSG00000022303	0.104507	-0.106091	0.27133	-0.391004	0.695795	NA
ENSMUSG00000084600	0	NA	NA	NA	NA	NA
ENSMUSG00000089233	0	NA	NA	NA	NA	NA
ENSMUSG00000089230	0	NA	NA	NA	NA	NA
ENSMUSG00000089231	0	NA	NA	NA	NA	NA
ENSMUSG00000084604	0	NA	NA	NA	NA	NA
ENSMUSG00000089237	0.528158	-0.128511	0.394604	-0.325671	0.744673	NA
ENSMUSG00000084606	0	NA	NA	NA	NA	NA
ENSMUSG00000084607	1.78966	0.0761096	0.523329	0.145434	0.884369	0.938443
ENSMUSG00000034122	0.0601221	0	0.27133	0	1	NA
ENSMUSG00000088726	0	NA	NA	NA	NA	NA
ENSMUSG00000034120	2062.05	-0.102744	0.0970393	-1.05878	0.289699	0.473738
ENSMUSG00000034121	78.8537	-1.77895	0.273314	-6.5088	7.57519e-11	8.21461e-10
ENSMUSG00000034126	112.495	-0.938434	0.201197	-4.66426	3.09722e-06	1.9684e-05
ENSMUSG00000088722	0	NA	NA	NA	NA	NA
ENSMUSG00000088721	0	NA	NA	NA	NA	NA
ENSMUSG00000074092	0.730531	-0.16468	0.464059	-0.354869	0.722687	NA
ENSMUSG00000074093	5.55591	0.54062	0.588179	0.919142	0.358021	0.548533
ENSMUSG00000094806	0.0775003	-0.0523596	0.27133	-0.192974	0.846979	NA
ENSMUSG00000029331	0.128566	0	0.27133	0	1	NA
ENSMUSG00000029330	0	NA	NA	NA	NA	NA
ENSMUSG00000029333	7.64703	-1.56836	0.540608	-2.90111	0.00371848	0.0129129
ENSMUSG00000029335	0	NA	NA	NA	NA	NA
ENSMUSG00000029334	0	NA	NA	NA	NA	NA
ENSMUSG00000029337	0.125351	0	0.27133	0	1	NA
ENSMUSG00000029338	1312.89	0.902337	0.118867	7.59115	3.17079e-14	4.52354e-13
ENSMUSG00000069421	0	NA	NA	NA	NA	NA
ENSMUSG00000075229	122.849	-1.69048	0.216672	-7.80202	6.09245e-15	9.10433e-14
ENSMUSG00000083379	0.0689178	0.055103	0.27133	0.203085	0.839069	NA
ENSMUSG00000083378	6.1668	-0.32786	0.553344	-0.592507	0.553511	0.726505
ENSMUSG00000088189	9.71652	-0.149104	0.521687	-0.285812	0.775022	0.880485
ENSMUSG00000088188	0.0748949	0	0.27133	0	1	NA
ENSMUSG00000046438	0	NA	NA	NA	NA	NA
ENSMUSG00000046435	0	NA	NA	NA	NA	NA
ENSMUSG00000088182	0	NA	NA	NA	NA	NA
ENSMUSG00000083373	1.13592	0.589641	0.554562	1.06326	0.287666	0.471455
ENSMUSG00000083372	0.203152	0	0.27133	0	1	NA
ENSMUSG00000083375	0.0569994	0	0.27133	0	1	NA
ENSMUSG00000083374	0.283887	0.00159774	0.291405	0.00548287	0.995625	NA
ENSMUSG00000088185	11.3153	-0.290978	0.510315	-0.570193	0.568547	0.738133
ENSMUSG00000046432	177.704	0.160291	0.188127	0.852038	0.394193	0.584557
ENSMUSG00000060445	0.0689178	0.055103	0.27133	0.203085	0.839069	NA
ENSMUSG00000035299	109.692	-2.53457	0.24779	-10.2287	1.47505e-24	3.83696e-23
ENSMUSG00000035298	28.6048	-0.0518461	0.398991	-0.129943	0.896611	0.946333
ENSMUSG00000035293	739.706	0.488186	0.119201	4.09548	4.213e-05	0.00022249
ENSMUSG00000035297	724.116	0.00419267	0.123471	0.0339568	0.972912	0.988417
ENSMUSG00000035296	0.831315	-0.123058	0.453489	-0.271359	0.786115	NA
ENSMUSG00000035295	14.3018	0.23415	0.506205	0.462559	0.643681	0.792432
ENSMUSG00000042532	0.0681355	0	0.27133	0	1	NA
ENSMUSG00000059939	86.5156	-1.29302	0.2573	-5.02532	5.0259e-07	3.55384e-06
ENSMUSG00000057234	94.8308	0.134651	0.222703	0.604621	0.545431	0.71929
ENSMUSG00000059934	0	NA	NA	NA	NA	NA
ENSMUSG00000007415	976.165	0.561573	0.112456	4.99373	5.92257e-07	4.14712e-06
ENSMUSG00000007411	968.387	-0.0876438	0.0965633	-0.907631	0.364073	0.554389
ENSMUSG00000092972	0	NA	NA	NA	NA	NA
ENSMUSG00000048347	0	NA	NA	NA	NA	NA
ENSMUSG00000078963	9.46663	-0.745348	0.546994	-1.36263	0.173001	0.324239
ENSMUSG00000092974	0.359643	-0.109988	0.275967	-0.398553	0.690223	NA
ENSMUSG00000035745	6.94516	0.0155721	0.549546	0.0283364	0.977394	0.990812
ENSMUSG00000078546	56.7428	-0.323953	0.273319	-1.18526	0.235917	0.409286
ENSMUSG00000087987	0	NA	NA	NA	NA	NA
ENSMUSG00000087985	0	NA	NA	NA	NA	NA
ENSMUSG00000087982	0.986653	-0.293065	0.481659	-0.608448	0.54289	NA
ENSMUSG00000087983	0	NA	NA	NA	NA	NA
ENSMUSG00000087980	0	NA	NA	NA	NA	NA
ENSMUSG00000100736	0.275138	-0.0523596	0.27133	-0.192974	0.846979	NA
ENSMUSG00000075327	939.27	0.145252	0.147095	0.987469	0.323413	0.511592
ENSMUSG00000075325	0	NA	NA	NA	NA	NA
ENSMUSG00000075324	0	NA	NA	NA	NA	NA
ENSMUSG00000045160	169.263	0.168244	0.16923	0.994177	0.320137	0.50823
ENSMUSG00000100734	0	NA	NA	NA	NA	NA
ENSMUSG00000045165	1642.86	0.44746	0.120871	3.70196	0.000213936	0.000990789
ENSMUSG00000100733	0	NA	NA	NA	NA	NA
ENSMUSG00000064921	0	NA	NA	NA	NA	NA
ENSMUSG00000064495	1.11368	0.13414	0.539398	0.248684	0.803605	0.895878
ENSMUSG00000100730	0	NA	NA	NA	NA	NA
ENSMUSG00000058607	0.906906	-0.43155	0.524773	-0.822356	0.410874	NA
ENSMUSG00000078896	0.742315	0.113788	0.38646	0.294436	0.768425	NA
ENSMUSG00000078897	6.4925	0.047825	0.555317	0.0861221	0.931369	0.966132
ENSMUSG00000078894	0.624362	-0.393056	0.437657	-0.898092	0.369136	NA
ENSMUSG00000078895	0	NA	NA	NA	NA	NA
ENSMUSG00000001157	588.069	0.194995	0.122349	1.59376	0.110989	0.22977
ENSMUSG00000001156	1026.76	0.764913	0.139557	5.48102	4.22885e-08	3.42607e-07
ENSMUSG00000077846	6.23676	0.169093	0.556284	0.303969	0.761151	0.872116
ENSMUSG00000078891	0.0626757	0	0.27133	0	1	NA
ENSMUSG00000097906	89.4789	0.0395937	0.235178	0.168356	0.866303	0.928431
ENSMUSG00000001158	334.986	0.10945	0.196697	0.556437	0.577912	0.745226
ENSMUSG00000078898	0	NA	NA	NA	NA	NA
ENSMUSG00000078899	0	NA	NA	NA	NA	NA
ENSMUSG00000087322	0.241147	-0.0523596	0.27133	-0.192974	0.846979	NA
ENSMUSG00000087323	0.0522536	-0.0523596	0.27133	-0.192974	0.846979	NA
ENSMUSG00000082132	0.662434	-0.166655	0.412897	-0.403624	0.686489	NA
ENSMUSG00000087321	0.19587	0.108834	0.27133	0.401114	0.688336	NA
ENSMUSG00000082134	0.0681355	0	0.27133	0	1	NA
ENSMUSG00000087327	1.14147	-0.211513	0.502772	-0.420693	0.673979	0.814061
ENSMUSG00000087324	0	NA	NA	NA	NA	NA
ENSMUSG00000087325	0	NA	NA	NA	NA	NA
ENSMUSG00000082138	0	NA	NA	NA	NA	NA
ENSMUSG00000082139	0	NA	NA	NA	NA	NA
ENSMUSG00000087328	0.136507	0	0.27133	0	1	NA
ENSMUSG00000087329	0	NA	NA	NA	NA	NA
ENSMUSG00000051839	0.425703	-0.145291	0.354273	-0.410109	0.681726	NA
ENSMUSG00000046899	0	NA	NA	NA	NA	NA
ENSMUSG00000074269	111.126	0.973079	0.255537	3.80798	0.000140105	0.000673509
ENSMUSG00000082461	0.303901	0	0.27133	0	1	NA
ENSMUSG00000038188	13.4252	-2.04187	0.497156	-4.10711	4.00648e-05	0.00021243
ENSMUSG00000032212	3006.22	-0.156784	0.133809	-1.1717	0.241317	0.416048
ENSMUSG00000032216	2098.61	0.403054	0.0708914	5.68552	1.30417e-08	1.12309e-07
ENSMUSG00000032217	2693.18	0.0665127	0.0875584	0.759638	0.447471	0.636141
ENSMUSG00000032215	565.473	-0.297191	0.175363	-1.69472	0.0901294	0.19534
ENSMUSG00000095228	0	NA	NA	NA	NA	NA
ENSMUSG00000032218	144.566	4.50385	0.261052	17.2527	1.06867e-66	9.24713e-65
ENSMUSG00000082465	57.4576	-0.647978	0.306789	-2.11213	0.0346753	0.0894922
ENSMUSG00000084987	0	NA	NA	NA	NA	NA
ENSMUSG00000084986	43.1542	-0.867588	0.375679	-2.30939	0.0209222	0.0584252
ENSMUSG00000084985	4.68525	-1.01002	0.587494	-1.7192	0.0855783	0.187526
ENSMUSG00000084984	76.7246	0.524442	0.300607	1.74461	0.0810527	0.179279
ENSMUSG00000084983	0	NA	NA	NA	NA	NA
ENSMUSG00000084982	0	NA	NA	NA	NA	NA
ENSMUSG00000084981	0	NA	NA	NA	NA	NA
ENSMUSG00000084980	0.0601221	0	0.27133	0	1	NA
ENSMUSG00000084989	0	NA	NA	NA	NA	NA
ENSMUSG00000040264	1.16624	0.577412	0.539189	1.07089	0.284218	0.467621
ENSMUSG00000040265	18.5638	1.07298	0.427901	2.50753	0.0121578	0.0367136
[truncated: 46,970 more rows]

## Sheet: CMvsNaive
	baseMean	log2FoldChange	lfcSE	stat	pvalue	padj
ENSMUSG00000028180	1348.62	-0.302029	0.0979055	-3.08491	0.00203614	0.0115388
ENSMUSG00000028182	5.4525	0.558763	0.580355	0.962795	0.33565	0.574286
ENSMUSG00000028185	0.370536	-0.00518979	0.279628	-0.0185596	0.985192	NA
ENSMUSG00000028184	1.26722	-1.29111	0.479763	-2.69114	0.00712093	NA
ENSMUSG00000028187	1581.27	-0.135151	0.113563	-1.1901	0.234008	0.45994
ENSMUSG00000028186	0.482963	0	0.333213	0	1	NA
ENSMUSG00000028189	235.339	0.0682049	0.153705	0.443738	0.657232	0.831504
ENSMUSG00000028188	123.756	-0.52494	0.22663	-2.31628	0.0205429	0.0783054
ENSMUSG00000083764	0	NA	NA	NA	NA	NA
ENSMUSG00000035429	0.626778	-0.0747378	0.35601	-0.209932	0.833721	NA
ENSMUSG00000035427	0	NA	NA	NA	NA	NA
ENSMUSG00000035420	0	NA	NA	NA	NA	NA
ENSMUSG00000070074	0.5993	0.256647	0.381868	0.672082	0.501532	NA
ENSMUSG00000070075	0	NA	NA	NA	NA	NA
ENSMUSG00000070076	0	NA	NA	NA	NA	NA
ENSMUSG00000070077	1.457	0.32222	0.543718	0.592624	0.553433	0.759622
ENSMUSG00000070071	0	NA	NA	NA	NA	NA
ENSMUSG00000020752	162.121	0.535238	0.203415	2.63126	0.0085069	0.0385872
ENSMUSG00000070073	0	NA	NA	NA	NA	NA
ENSMUSG00000070078	0	NA	NA	NA	NA	NA
ENSMUSG00000069833	82008.5	3.7126	0.0903623	41.0857	0	0
ENSMUSG00000069830	0.917174	-0.631453	0.476274	-1.32582	0.1849	NA
ENSMUSG00000028238	7.9751	2.4758	0.575258	4.30381	1.67885e-05	0.000160335
ENSMUSG00000033862	95.0106	-0.208996	0.2076	-1.00672	0.314067	0.551818
ENSMUSG00000038762	1249.54	0.11199	0.120905	0.926259	0.354311	0.593919
ENSMUSG00000033860	0	NA	NA	NA	NA	NA
ENSMUSG00000069835	0	NA	NA	NA	NA	NA
ENSMUSG00000028233	1824.27	-0.293044	0.125023	-2.34392	0.0190822	0.0738572
ENSMUSG00000028232	760.809	-0.465401	0.107266	-4.33875	1.43293e-05	0.000138926
ENSMUSG00000028236	0.0609447	0	0.27133	0	1	NA
ENSMUSG00000028234	8757.36	-0.266677	0.176663	-1.50953	0.131163	0.313384
ENSMUSG00000092222	13.2016	-0.69757	0.539944	-1.29193	0.196381	0.409444
ENSMUSG00000044537	0	NA	NA	NA	NA	NA
ENSMUSG00000044534	0.459941	0.307538	0.272574	1.12827	NA	NA
ENSMUSG00000068122	0	NA	NA	NA	NA	NA
ENSMUSG00000068120	1.52446	-0.0363068	0.578215	-0.0627911	0.949933	0.982852
ENSMUSG00000093857	0	NA	NA	NA	NA	NA
ENSMUSG00000068129	1220.15	1.43812	0.170296	8.44485	3.04445e-17	1.05516e-15
ENSMUSG00000075165	0	NA	NA	NA	NA	NA
ENSMUSG00000075164	0	NA	NA	NA	NA	NA
ENSMUSG00000075167	0	NA	NA	NA	NA	NA
ENSMUSG00000075166	0	NA	NA	NA	NA	NA
ENSMUSG00000075161	0	NA	NA	NA	NA	NA
ENSMUSG00000075160	0	NA	NA	NA	NA	NA
ENSMUSG00000075163	0.0686067	0.0473427	0.27133	0.174484	0.861485	NA
ENSMUSG00000075162	0	NA	NA	NA	NA	NA
ENSMUSG00000075169	0	NA	NA	NA	NA	NA
[truncated: 48,922 more rows]

## Sheet: EMvsNaive
	baseMean	log2FoldChange	lfcSE	stat	pvalue	padj
[truncated: 48,969 more rows]

[truncated: 1 more sheets: Clusters]
