# Supplementary material for: Expression of novel long noncoding RNAs defines virus-specific effector and memory CD8+ T cells
Source: Nat Commun. 2019 Jan 14;10:196. doi: 10.1038/s41467-018-07956-7 (PMC6331603; doi:10.1038/s41467-018-07956-7)
Supplement: Supplementary file 5 — Supplementary Data 2 [file 41467_2018_7956_MOESM5_ESM.xlsx]

## Sheet: Normalized counts
	D14	D14	D14	D28	D28	Memory	Memory	Memory	Memory	Memory	Naive	Naive	Naive	Naive	Naive	Naive	Naive
ENSG00000282222	0	0	0	0	0	0	0	0	0	0	0	0	0	0	0	0	1.10264
ENSG00000282221	0	0	1.52431	0	0	0	0	0	0	0	0	0	0	0	0	0	0
ENSG00000111671	53.7716	30.3739	36.5834	11.3322	85.0004	17.5803	8.88289	32.8243	38.3042	30.3515	36.9517	43.5192	22.9771	18.1164	34.3981	36.8809	44.1057
ENSG00000110514	2554.41	2769.55	2462.52	4688.45	2790.48	2465.86	2226.65	3772.27	2174.96	2478.2	1828.19	1784.29	1514.19	2106.03	1706.75	1870.39	1786.28
ENSG00000184381	390.497	291.774	293.429	345.118	340.728	239.647	343.472	248.707	185.536	239.777	328.87	325.248	206.794	424.441	213.471	288.022	187.449
ENSG00000086015	273.035	198.811	270.565	384.265	230.3	162.849	173.216	196.946	120.898	121.406	99.7697	66.424	66.6336	12.9403	46.5386	48.2964	56.2347
ENSG00000211769	9.91904	10.1246	1.52431	5.15101	3.63249	10.1781	0	1.26247	4.78802	7.58787	7.39035	6.87145	11.4885	28.4686	4.04683	8.78116	18.7449
ENSG00000211768	15.6616	2.76127	0.762154	10.302	8.71799	5.55166	17.7658	6.31237	11.9701	10.623	12.0093	9.16193	10.3397	11.6462	10.1171	7.90305	9.92378
ENSG00000211767	46.4629	31.2944	23.6268	64.9027	23.248	31.4594	14.8048	34.0868	41.8952	27.3163	25.8662	19.4691	35.6145	20.7044	39.4566	28.0997	35.2845
ENSG00000211766	12.5293	18.4084	21.3403	42.2383	26.154	16.655	8.88289	18.9371	11.9701	33.3866	8.31414	19.4691	12.6374	29.7626	29.3396	17.5623	36.3872
ENSG00000211765	11.4852	8.2838	3.81077	37.0873	5.81199	8.3275	2.96096	8.83732	4.78802	15.1757	14.7807	9.16193	10.3397	45.2909	17.199	7.02493	26.4634
ENSG00000211764	42.2864	24.8514	26.6754	38.1175	18.889	22.2067	20.7267	17.6746	17.9551	74.3611	32.3328	33.212	18.3817	70.5244	20.2342	18.4404	54.0295
ENSG00000070770	3125.02	4695.07	4575.97	4504.04	4017.54	2784.16	3154.91	2778.71	2756.7	2816.62	2644.82	2685.59	2713.59	3464.76	2899.56	2717.77	2627.6
ENSG00000169740	81.9626	58.907	35.8212	57.6913	51.5814	124.912	254.643	99.7355	86.1844	128.994	165.359	112.234	110.29	177.282	137.592	140.499	184.141
ENSG00000215869	3.13233	0	4.57292	2.0604	0	0	0	0	0	0	1.84759	0	0	0	0	0.878116	0
ENSG00000261609	571.128	653.5	613.534	703.628	717.781	557.942	682.502	598.413	758.902	780.033	617.094	537.118	736.416	473.614	698.079	759.57	591.016
ENSG00000169744	12.5293	0	6.09723	2.0604	1.453	1.85055	0	2.52495	0	0	0	1.14524	2.29771	5.82312	0	4.39058	5.51321
ENSG00000215864	0	0.920422	0.762154	1.0302	0	0	0	0	2.39401	0	0.923793	0	0	1.29403	2.02342	0	5.51321
ENSG00000261606	1.04411	0	3.04861	0	0	0	0	2.52495	0	0	0	0	0	0	0	0	2.20528
ENSG00000215866	0	0	3.04861	0	0	0	0	0	0	25.7988	0	1.14524	1.14885	0	1.01171	0.878116	1.10264
ENSG00000215867	54.8158	22.0901	17.5295	11.3322	10.171	24.9825	0	31.5619	9.57605	7.58787	51.7324	16.0334	9.19083	192.163	50.5854	20.1967	23.1555
ENSG00000261603	0	0	2.28646	0	4.35899	0.925277	0	1.26247	0	0	0	0	0	0	0	0	1.10264
ENSG00000215861	5.22055	16.5676	3.81077	31.9363	13.8035	2.77583	59.2193	40.3992	16.7581	7.58787	5.54276	4.58096	10.3397	0.647013	9.10538	32.4903	20.9502
ENSG00000261600	0	0	0	0	1.453	3.70111	0	0	2.39401	0	0	0	0	0	0	1.75623	5.51321
ENSG00000238417	0	7.36338	0	0	4.35899	5.55166	0	0	0	0	0	0	4.59542	0	5.05854	1.75623	0
ENSG00000168298	14612.8	4276.28	6578.91	2137.67	4121.43	7616.88	7688.14	3436.46	7375.95	19428	6414.82	3665.92	6859.81	5555.26	1430.56	1485.77	20426.4
ENSG00000168297	784.648	840.346	1120.37	897.306	876.158	463.564	299.057	483.528	468.029	478.036	403.698	469.549	510.091	254.276	481.573	404.812	473.033
ENSG00000266460	0	0	1.52431	0	0	0	0	0	0	0	0	0	0	0	0	0	0
ENSG00000266461	0	0	0	0	0	0	0	0	0	0	0	0	0	0	0	0	0
ENSG00000266466	0	0.920422	1.52431	2.0604	0	3.70111	0	2.52495	2.39401	0	3.69517	5.72621	5.74427	3.23507	1.01171	8.78116	9.92378
ENSG00000266467	40.1982	16.5676	6.85938	0	34.8719	17.5803	8.88289	30.2994	13.1671	10.623	41.5707	4.58096	16.084	3.88208	26.3044	28.0997	12.1291
ENSG00000168291	1200.73	1052.96	1177.53	607.819	1136.97	528.333	586.271	354.755	544.638	426.438	540.419	676.838	545.706	553.196	493.714	528.626	672.612
ENSG00000262558	0.522055	0	0	0	0	0	0	0	0	0	0	0	0	0	0	0	1.10264
ENSG00000212072	0	0	1.52431	0	0	0	0	0	0	0	0	0	0	0	0	0	0
ENSG00000212073	0	0	0	0	0	0	0	0	0	0	0	0	0	0	0	0	0
ENSG00000212070	0	0	0.762154	0	0	0	0	0	0	0	0	0	0	0	0	0	2.20528
ENSG00000212071	0	0	0	0	0	0	1.48048	0	0	0	0	0	0	0	0	0	0
ENSG00000212076	1.04411	0	0	0	0	0	0	0	0	0	0	0	0	0	0	0	0
ENSG00000262554	0	0	0	0	0	0	0	0	0	0	0	0	0	0	0	0	0
ENSG00000212075	0	0	0	0	0	0	0	0	0	0	0	0	0	0	0	0	0
ENSG00000225108	0	0	0	0	0	0	0	0	0	0	0	0	0	0	0	0	0
ENSG00000281046	0	0	0	0	0	0	0	0	0	0	0	0	0	0	0	0	0
ENSG00000281045	0	0	0	0	0	0	0	0	0	0	0	0	0	0	0	0	2.20528
ENSG00000184384	1283.21	1399.96	604.388	1620.51	602.994	4018.48	5713.18	4380.79	5180.64	5549.77	5325.67	5241.77	5721.29	4442.39	7072.86	6735.15	5666.48
ENSG00000254142	0	3.68169	6.09723	0	0	0	0	0	0	0	0	0	0	0.647013	0	0	0
ENSG00000225100	0	0	0	0	0	0	0	0	0	0	0	0	0	0	0	0	1.10264
ENSG00000225101	0	0	2.28646	0	0	0	0	0	0	0	0	0	0	0	0	0	4.41057
ENSG00000225102	0	0	0	0	0	0	0	0	0	0	0	0	0	0	0	0	1.10264
ENSG00000225105	0	0	0	0	0	0	0	0	0	0	0	0	0	0	0	0	1.10264
ENSG00000225106	1.04411	0	1.52431	0	0	3.70111	0	1.26247	0	0	0	0	8.04198	0	0	2.63435	1.10264
ENSG00000225107	0	0	1.52431	0	0	0	0	0	0	0	0	0	0	0	0	0	4.41057
ENSG00000226457	33.4115	50.6232	25.1511	44.2987	19.6155	65.6947	2.96096	34.0868	61.0473	30.3515	84.0652	42.3739	56.2939	24.5865	72.843	34.2465	33.0793
ENSG00000221488	0	0	0	0	0	0	0	0	0	0	0	0	0	0	0	0	0
ENSG00000226455	20.8822	27.6127	12.9566	13.3926	10.171	36.0858	59.2193	95.9481	59.8503	84.9842	115.474	107.653	130.969	182.458	166.932	112.399	56.2347
ENSG00000226454	1.04411	0	0.762154	0	2.1795	0.925277	0	5.0499	0	0	0	0	0	0	0	0	2.20528
ENSG00000226453	0	0	0.762154	0	0	0	0	1.26247	1.19701	0	1.84759	0	0	0	0	0	2.20528
ENSG00000226450	40.7203	33.1352	49.54	99.9296	84.2739	80.4991	35.5316	44.1866	44.2892	45.5272	64.6655	49.2454	45.9542	59.5252	69.8079	147.524	65.0559
ENSG00000141854	10.4411	9.20422	1.52431	12.3624	17.436	11.1033	2.96096	2.52495	14.3641	0	0	0	4.59542	0	0	1.75623	2.20528
ENSG00000221487	1.04411	0	4.57292	4.12081	1.453	4.62639	8.88289	6.31237	0	4.55272	2.77138	2.29048	2.29771	0	5.05854	3.51246	8.82114
ENSG00000221486	0	0	0	0	0	0	0	0	0	0	0	0	0	0	0	0	0
ENSG00000197847	1.56616	14.7268	12.1945	2.0604	0	0	0	7.57485	5.98503	1.51757	7.39035	2.29048	1.14885	0.647013	14.1639	5.2687	9.92378
ENSG00000183055	1.04411	0	0	0	0	1.85055	2.96096	0	0	0	1.84759	1.14524	0	1.29403	2.02342	0	2.20528
ENSG00000183054	0	7.36338	6.09723	6.18121	10.171	14.8044	11.8439	27.7744	14.3641	4.55272	18.4759	13.7429	9.19083	12.9403	16.1873	8.78116	2.20528
ENSG00000181562	0	0	1.52431	0	0	0	0	0	0	0	0	0	0	0	0	0	3.30793
ENSG00000250566	0	0	1.52431	0	0	0	0	0	1.19701	0	0	0	0	0	0	0	1.10264
ENSG00000250567	0	0	1.52431	0	0	0	0	0	0	0	0	0	0	0	0	0	1.10264
ENSG00000250564	0	0.920422	0	0	0	0	0	0	0	0	0	0	0	21.9985	0	0	0
ENSG00000250565	101.801	92.0422	127.28	52.5403	45.0429	163.774	69.5827	83.3233	152.02	130.511	129.331	155.753	130.969	45.9379	131.522	127.327	158.78
ENSG00000250562	3.13233	2.76127	0	0	0	0	0	0	1.19701	0	0	0	0	0	0	0	0
ENSG00000250563	0	0	0	0	2.906	0	0	0	0	0	0	3.43572	0	12.2933	2.02342	0	0
ENSG00000187961	82.4847	49.7028	41.9185	94.7785	29.06	55.5166	29.6096	46.7116	104.14	74.3611	50.8086	74.4407	41.3588	18.1164	31.363	24.5873	94.8272
ENSG00000250561	1.04411	0	0	0	0	0	2.96096	0	0	0	0	0	0	0	0	0	2.20528
ENSG00000207645	0	0	0	0	0	0	0	0	0	0	0	0	0	0	0	0	0
ENSG00000250568	43.8526	40.4986	43.4428	39.1477	35.5984	45.3386	84.3875	59.3363	53.8653	19.7285	57.2752	68.7145	68.9313	100.934	90.0421	57.0776	44.1057
ENSG00000250569	30.2792	33.1352	23.6268	8.24161	4.35899	27.7583	32.5706	12.6247	29.9252	45.5272	38.7993	42.3739	22.9771	36.2327	38.4449	50.0526	44.1057
ENSG00000281591	0	0	0	0	0	0	0	0	0	0	0	0	2.29771	0	0	0	2.20528
ENSG00000162840	2.08822	0	3.04861	4.12081	0	3.70111	11.8439	2.52495	10.7731	3.03515	3.69517	2.29048	0	3.88208	0	3.51246	9.92378
ENSG00000162843	3.65438	2.76127	8.38369	6.18121	0	7.40222	2.96096	7.57485	16.7581	13.6582	8.31414	19.4691	12.6374	1.29403	43.5035	12.2936	34.1819
ENSG00000259247	0	0	0	0	0	0	0	0	0	0	0	0	0	0	0	0	0
ENSG00000281595	0	0	0	0	0	0	0	0	0	0	0	0	0	0	0	0	0
ENSG00000281594	0	0	0	0	0	0	0	0	0	0	0	0	0	0	0	0	0
ENSG00000281596	0	0	0	0	0	0	0	0	0	0	0	0	0	0	0	0	0
ENSG00000162849	3.13233	1.84084	9.14584	2.0604	73.3764	20.3561	14.8048	16.4122	4.78802	0	6.46655	9.16193	8.04198	1.29403	10.1171	7.02493	15.437
ENSG00000281598	0	0	0	0	0	0	0	0	0	0	0	0	0	0	0	0	0
ENSG00000149243	41.2423	51.5437	25.9132	363.661	71.1969	60.143	22.2072	100.998	56.2593	42.4921	28.6376	18.3239	11.4885	229.69	79.925	81.6648	27.566
ENSG00000221157	3.65438	2.76127	0.762154	0	2.906	1.85055	0	0	0	0	0	0	0	0	0	1.75623	9.92378
ENSG00000221156	1.56616	7.36338	1.52431	0	1.453	1.85055	5.92193	1.26247	3.59102	6.0703	4.61897	2.29048	2.29771	0.647013	5.05854	7.90305	2.20528
ENSG00000184708	565.907	624.046	717.187	706.718	860.901	632.89	675.1	473.428	646.383	634.346	593.075	856.64	681.271	622.427	693.02	625.219	577.784
ENSG00000184709	0	0	0	0	0	0	0	0	0	0	0	0	0	0	0	0	0
ENSG00000206811	0	0	0	0	0	0	0	0	0	0	0	0	0	0	0	0	0
ENSG00000163462	21.9263	0	21.3403	32.9665	13.077	56.4419	17.7658	22.7245	40.6982	100.16	60.9704	52.6811	32.1679	2.58805	28.3278	19.3186	39.6951
ENSG00000163463	100.757	80.9972	57.1615	85.5067	127.864	87.9014	69.5827	40.3992	131.671	107.748	99.7697	98.4907	91.9083	89.2878	70.8196	104.496	159.883
ENSG00000163464	4.17644	12.8859	13.7188	0	0	0	0	10.0998	0	0	0	0	0	0	0	0	4.41057
ENSG00000163466	16192.1	23568.3	22687	19697.5	17730.9	10048.5	7846.55	9324.64	8227.02	7084.04	7454.09	6816.48	6427.84	9482.63	6585.21	6105.54	6599.31
ENSG00000163467	12.5293	4.60211	9.908	11.3322	13.8035	11.1033	0	2.52495	40.6982	6.0703	4.61897	54.9716	18.3817	7.76416	9.10538	2.63435	19.8476
ENSG00000163468	1461.23	1156.05	1685.88	884.943	771.542	610.683	783.175	459.541	742.144	772.445	844.347	1084.54	1032.82	377.856	771.934	816.648	1090.51
ENSG00000241869	0	0	0	0	0	0	0	0	0	0	0	0	0	0	0	0	0
ENSG00000206813	0	0	0	0	5.81199	0.925277	0	0	1.19701	0	0	0	0	0	0	0	1.10264
ENSG00000154760	1284.25	1169.86	1102.07	1063.17	1186.37	1009.48	1237.68	1285.2	1242.49	1033.47	872.061	754.714	838.664	505.317	1458.88	741.13	721.128
ENSG00000266953	0	0	0	0	0	0	0	0	0	0	0	0	0	0	0	0	0
ENSG00000162599	84.5729	92.9627	36.5834	212.222	42.1369	606.057	581.829	531.502	596.109	739.059	445.268	412.287	442.309	364.915	641.423	626.097	627.403
ENSG00000162598	0	0	10.6702	2.0604	0	0	0	0	0	0	1.84759	2.29048	2.29771	0	2.02342	0	7.71849
ENSG00000267731	77.7862	51.5437	108.226	115.383	98.8038	100.855	116.958	53.0239	46.6832	47.0448	16.6283	14.8881	25.2748	2.58805	10.1171	25.4654	35.2845
ENSG00000162592	0.522055	0	3.81077	0	0	1.85055	0	0	1.19701	0	12.0093	11.4524	4.59542	0	3.03513	6.14681	6.61585
ENSG00000162591	20.8822	11.0451	16.0052	25.755	0	172.102	276.85	160.334	175.96	265.575	215.244	123.686	221.729	252.982	270.126	317	323.074
ENSG00000267732	0	0	0	0	0	0	0	0	0	0	0	0	0	0	0	0	0
ENSG00000267735	0	0	3.04861	0	0	0	0	0	0	0	0	0	0	0	0	0	0
ENSG00000267734	10.4411	3.68169	6.85938	0	9.44448	8.3275	0	1.26247	2.39401	1.51757	12.9331	8.01669	5.74427	7.11715	4.04683	3.51246	4.41057
ENSG00000162595	0	0	0.762154	0	0	0	0	0	0	0	0	0	0	0	3.03513	0	2.20528
ENSG00000162594	0	0	0	0	0	0	0	0	0	0	0	0	0	0	2.02342	0	3.30793
ENSG00000263609	0	0	0.762154	0	0	0	0	0	0	0	0	0	0	0	0	0	2.20528
ENSG00000263608	0	0	0	0	0	0	0	0	0	0	0	0	0	0	0	0	1.10264
ENSG00000272384	5.22055	1.84084	0.762154	0	18.1625	18.5055	0	26.512	39.5012	37.9394	10.1617	27.4858	8.04198	16.1753	16.1873	18.4404	26.4634
ENSG00000118640	658.311	508.994	456.53	361.601	309.488	348.83	293.135	260.07	466.832	332.349	291.919	456.951	335.465	205.75	279.232	296.803	350.64
ENSG00000263600	0	0	0	0	0	0	0	0	0	0	0	0	0	0	0	0	0
ENSG00000263603	1.04411	0	0	0	0	1.85055	0	6.31237	0	0	5.54276	4.58096	0	1.29403	0	0.878116	1.10264
ENSG00000206816	2.61027	3.68169	0.762154	3.0906	0	2.77583	0	1.26247	1.19701	0	5.54276	0	2.29771	0	4.04683	4.39058	4.41057
ENSG00000263604	0	0	0	0	0	0	0	0	0	0	0	0	0	0	0	0	0
ENSG00000159961	0	0	0	0	0	0	0	0	0	0	0	0	0	0	0	0	0
ENSG00000201465	0	0	0	0	0	0	0	0	0	0	0	0	0	0	0	0	0
ENSG00000201464	0	0	0	0	0	0	0	0	0	0	0	0	0	0	0	0	0
ENSG00000201467	0	0	0	0	0	0	0	0	0	0	0	0	0	0	0	0	2.20528
ENSG00000253146	0	0	3.04861	0	0	0	0	0	0	0	0	0	0	1.29403	2.02342	0	0
ENSG00000253141	0	0	2.28646	0	0	0	0	0	0	0	0	0	0	0	0	0	0
ENSG00000115073	1187.15	796.165	1038.05	1336.17	1139.15	1090.9	1083.71	1064.27	1174.26	1702.72	1159.36	903.595	976.526	834	1003.61	914.997	1560.24
ENSG00000253143	0	0	0	0	0	0	0	0	0	0	0	0	0	0	0	0	0
ENSG00000253142	0	0	2.28646	0	0	0	0	0	0	0	0	0	1.14885	0	0	0	0
ENSG00000259161	128.948	77.3155	47.2535	84.4765	118.419	47.1891	32.5706	89.6357	33.5162	30.3515	24.0186	29.7763	18.3817	150.754	33.3864	28.9778	27.566
ENSG00000259160	0.522055	0	1.52431	0	0	0	0	0	0	1.51757	0	0	0	0	0	0.878116	2.20528
ENSG00000259163	0	0	5.33508	0	0	0	0	0	0	0	0.923793	0	0	0	0	0	6.61585
ENSG00000259162	0	0	1.52431	0	0.726499	0	0	0	0	0	1.84759	0	3.44656	9.7052	0	0	1.10264
ENSG00000201469	1.04411	0	0	0	0	0	0	0	1.19701	0	0	2.29048	0	0.647013	0	4.39058	0
ENSG00000253148	0	0	3.81077	0	0	0	0	0	0	0	0	0	0	0	0	0	2.20528
ENSG00000259167	1.04411	3.68169	3.81077	0	0	1.85055	0	0	0	0	0	0	0	1.29403	0	0	2.20528
ENSG00000277331	0	0	0	0	0	0	0	0	0	0	0	0	0	0	0	0	0
ENSG00000213853	0	0	6.09723	0	0	1.85055	0	0	2.39401	0	0	2.29048	0	0	4.04683	0	5.51321
ENSG00000213851	0	0	0	0	0	0	0	0	0	0	0	2.29048	0	0	0	0	2.20528
ENSG00000258590	0	0	6.09723	0	2.1795	1.85055	0	2.52495	16.7581	0	5.54276	9.16193	0	0	4.04683	1.75623	25.3608
ENSG00000213857	2.08822	1.84084	0	0	0	0	0	0	4.78802	3.03515	0	0	0	1.29403	0	0	4.41057
ENSG00000213856	8.35288	14.7268	10.6702	2.0604	4.35899	5.55166	2.96096	10.0998	7.18204	6.0703	9.23793	3.43572	4.59542	5.17611	0	1.75623	7.71849
ENSG00000213854	1.04411	0	0	0	0	0	0	0	0	0	0	0	0	0	0	0	2.20528
ENSG00000258597	0.522055	1.84084	1.52431	0	0	0	0	0	0	0	0	0	0	0	0	0	9.92378
ENSG00000213859	11.4852	9.20422	9.14584	12.3624	10.171	4.62639	2.96096	8.83732	16.7581	18.2109	8.31414	0	9.19083	0.647013	10.1171	7.90305	4.41057
ENSG00000178773	25.0586	5.52253	15.2431	6.18121	6.53849	0	1.48048	0	2.39401	3.03515	0	2.29048	0	3.88208	0	0	2.20528
ENSG00000225816	0	0	3.04861	0	0	0	0	0	0	1.51757	0	0	0	0	0	0	1.10264
ENSG00000280881	0	0	0	0	0	0	0	0	0	0	0	0	0	0	0	0	0
ENSG00000225814	0	0	0	0	0	0	0	3.78742	0	0	0	0	0	0	0	1.75623	1.10264
ENSG00000225815	0	0	1.52431	0	0	0	0	0	0	0	0	0	0	0	1.01171	0	1.10264
ENSG00000280884	0	0	0	0	0	0	0	0	0	0	0	0	0	0	0	0	0
ENSG00000225813	0	0	3.81077	2.0604	0	1.85055	0	0	0	0	0.923793	0	0	0	0	1.75623	1.10264
ENSG00000280886	0	0	0	0	0	0	0	0	0	0	0	0	0	0	0	0	0
ENSG00000280887	0	0	1.52431	0	0	0	0	0	0	0	0	3.43572	0	0	0	0	1.10264
ENSG00000280888	0	0	0.762154	0	0	0	0	0	0	0	0	0	0	0	0	0	0
ENSG00000225818	0	0	0	0	0	0	0	0	0	0	0	0	2.29771	13.5873	0	0	2.20528
ENSG00000225819	0	0	0	0	0	0	0	0	0	0	0	0	0	0	0	0	0
ENSG00000229306	0	0	0	0	0	0	0	0	0	0	0	0	0	0	0	0	2.20528
ENSG00000229307	0	0	0	0	0	0	0	0	0	0	0	0	0	0	0	0	0
ENSG00000229305	0	0	3.81077	0	0	0	0	0	0	0	0	0	0	0	0	0	2.20528
ENSG00000229302	0	0	0	0	0	0	0	0	0	0	0	0	0	0	0	0	0
ENSG00000229303	0	0	0	0	0	0	0	0	0	0	0	0	0	0	0	0	2.20528
ENSG00000238489	0	0	0	0	0	0	0	0	0	0	0	0	0	0	0	0	0
ENSG00000229301	0	0	0	0	0	0	0	0	0	0	0	0	0	0	0	0	0
ENSG00000238485	0	0	0	0	0	0	0	0	0	0	0	0	0	0	0	0	0
ENSG00000269911	0	0	4.57292	0	1.453	1.85055	0	2.52495	0	0	0	0	11.4885	0	6.07025	7.02493	0
ENSG00000238482	0	0	0	0	0	0	0	0	1.19701	0	0	0	0	0	1.01171	0	0
ENSG00000229308	0	0	0	0	0	0	0	0	0	0	0	0	0	0	0	0	0
ENSG00000229309	0	0	0	0	0	0	0	0	0	0	0	0	2.29771	0	0	0	2.20528
ENSG00000278072	0	0	0	0	0	0	0	0	0	0	0	0	0	0	0	0	0
ENSG00000278073	0	0	0	0	0	0	0	0	0	0	0	0	0	0	0	0	0
ENSG00000278071	0	0	0.762154	0	0	0	0	0	0	0	0	0	0	0	0	0	1.10264
ENSG00000278076	0	0	1.52431	0	0	0	0	0	0	0	0	0	0	0	0	0	0
ENSG00000278077	0	0	1.52431	0	0	0	0	0	0	0	0	0	0	0	0	0	1.10264
ENSG00000278075	0	0	1.52431	0	0	0	0	0	2.39401	0	0	0	0	0	0	0	0
ENSG00000055070	1930.56	1481.88	1371.88	1531.91	1512.57	1243.57	1080.75	1023.87	1325.09	1311.18	1058.67	1096	938.614	2029.03	814.425	851.773	965.914
ENSG00000278078	0	0	0	1.0302	0	0	0	0	0	0	0	0	0	0	0	0	0
ENSG00000227411	0	0	0.762154	0	0	0	0	0	0	1.51757	0	0	0	0	0	0	2.20528
ENSG00000227412	0	0	6.85938	0	0	0	0	0	0	0	0	0	0	0	0	0	2.20528
ENSG00000227413	20.8822	16.5676	13.7188	0	18.889	16.655	8.88289	15.1497	9.57605	12.1406	18.4759	30.9215	31.0191	9.05819	13.1522	40.3933	61.7479
ENSG00000227416	0	0	0	0	0	0	0	2.52495	0	0	0	0	0	0	0	0	1.10264
ENSG00000227417	59.5142	51.5437	49.54	29.8758	26.154	21.2814	34.0511	64.3862	55.0623	40.9745	40.6469	26.3405	27.5725	51.7611	75.8781	66.7368	20.9502
ENSG00000227418	0	0	0	0	0	0	0	0	0	0	0	0	0	1.29403	0	0	3.30793
ENSG00000155714	18.2719	19.3289	10.6702	0	2.906	4.62639	5.92193	2.52495	9.57605	18.2109	5.54276	16.0334	6.89313	17.4694	16.1873	3.51246	12.1291
ENSG00000182010	14.6175	23.931	95.2692	14.4228	43.5899	69.3958	16.2853	13.8872	9.57605	3.03515	19.3997	2.29048	17.2328	3.88208	69.8079	3.51246	29.7713
ENSG00000244740	0	0	1.52431	0	0	0	5.92193	0	0	0	0	0	0	28.4686	2.02342	0	2.20528
ENSG00000244748	1.04411	0	1.52431	0	1.453	4.62639	17.7658	0	2.39401	0	2.77138	6.87145	1.14885	0	1.01171	0.878116	0
ENSG00000211563	0	0	0	0	0	0	0	0	0	0	0	0	0	0	0	0	0
ENSG00000186704	150.352	117.814	90.6963	127.745	148.206	123.987	39.973	142.66	57.4563	115.336	95.1507	107.653	126.374	171.459	167.944	143.133	141.138
ENSG00000251779	0	0	0	0	0	0	0	0	0	0	0	0	0	0	0	0	2.20528
ENSG00000251774	0.522055	3.68169	6.09723	0	0	1.85055	0	5.0499	0	0	7.39035	3.43572	5.74427	14.8813	7.08196	15.8061	2.20528
ENSG00000251775	2.08822	1.84084	0	0	5.81199	1.85055	0	3.78742	19.1521	3.03515	21.2472	3.43572	12.6374	8.41117	2.02342	7.90305	9.92378
ENSG00000251776	0	0	1.52431	0	0	0	0	0	0	0	0	0	0	0	0	0	1.10264
ENSG00000251770	0	0	1.52431	0	0	0	0	0	0	0	0	0	0	0	0	0	0
ENSG00000245293	0	0	6.09723	0	1.453	1.85055	0	0	0	0	0	2.29048	0	0	0	0	5.51321
ENSG00000251772	0	0	0	0	0	0	0	0	0	0	0	0	0	0	0	0	0
ENSG00000251773	0	0	0	0	0	0	0	0	0	0	0	0	0	0	0	0	0
ENSG00000138755	1.04411	0	0	0	0	0	0	0	0	0	0	2.29048	0	0	0	0	8.82114
ENSG00000164659	155.05	136.223	23.6268	48.4195	98.8038	261.854	205.787	185.584	65.8353	34.9042	385.222	265.696	33.3168	306.684	92.0655	203.723	54.0295
ENSG00000242748	4.69849	1.84084	7.62154	0	1.453	7.40222	2.96096	3.78742	2.39401	6.0703	6.46655	6.87145	8.04198	2.58805	23.2693	7.90305	8.82114
ENSG00000178372	0	0	0	0	0	0	0	0	0	0	0	0	0	0	0	0	0
ENSG00000164651	0	0	1.52431	0	0	0	2.96096	0	0	0	0	0	0	0	0	0	3.30793
ENSG00000242741	0	0	0	0	0.726499	2.77583	0	0	0	0	0	4.58096	0	0	0	0	1.10264
ENSG00000164654	729.833	925.945	1226.31	532.614	868.893	681.004	586.271	545.389	693.066	605.512	589.38	743.261	627.274	812.002	504.843	597.119	514.934
ENSG00000252234	0	1.84084	0	0	0	1.85055	0	2.52495	2.39401	0	0	3.43572	0	6.47013	1.01171	1.75623	0
ENSG00000149187	2223.95	2538.52	2446.51	3184.35	3344.07	3343.03	3169.71	2899.9	3483.29	3498.01	3717.34	3978.57	3569.49	4064.54	3346.73	3455.39	3260.51
ENSG00000252236	0	1.84084	0	0	0	0	0	0	0	0	0	0	0	0	0	0	1.10264
ENSG00000252237	1.56616	1.84084	0.762154	0	0	0	0	1.26247	0	0	0	0	0	0	1.01171	12.2936	0
ENSG00000252230	0	0	0	0	0	0	0	0	0	0	0	0	0	0	0	0	1.10264
ENSG00000252231	1.04411	0	0	0	0	0	0	0	0	0	0	0	0	0	0	0	0
ENSG00000206113	1.04411	0	0	0	0	7.40222	14.8048	2.52495	1.19701	1.51757	0	0	4.59542	0	1.01171	0	3.30793
ENSG00000252238	0	0	0	0	0	0	0	0	0	0	0	0	0	0	0	0	0
ENSG00000217178	0	0	0	0	0	0	0	0	0	0	1.84759	0	0	0	0	0	0
ENSG00000161021	1064.47	944.353	1025.1	1741.04	1245.22	1122.36	1002.29	749.91	1021.05	960.624	906.241	1060.49	836.366	1387.2	858.941	991.393	1073.97
ENSG00000256922	0	0	0	0	0	3.70111	0	0	0	0	0.923793	0	0	0	0	0	0
ENSG00000256923	0	0	2.28646	0	0	0	0	0	0	0	0	0	0	0	0	0	1.10264
ENSG00000261608	0	0	0	0	0	0	0	0	0	0	0	0	0	0	0	0	1.10264
ENSG00000256928	0	0	0	0	0	0	0	0	0	0	0	0	0	0	0	0	0
ENSG00000254694	17.2278	21.1697	24.3889	47.3893	1.453	22.2067	5.92193	50.499	20.3491	16.6933	24.9424	25.1953	35.6145	21.9985	36.4215	31.6122	38.5925
ENSG00000254695	0	0	0	0	0	0	0	0	0	0	0	0	0	0	0	0	1.10264
ENSG00000254696	0	0	3.04861	0	0	0	0	0	0	0	0	0	0	0	0	0	5.51321
ENSG00000254697	0	0	0	0	0	0.925277	0	0	0	0	0	0	0	0	2.02342	0	0
ENSG00000254690	0	0	0	0	0	0	0	0	0	0	0	0	0	0	0	0	0
ENSG00000254691	13.5734	4.60211	3.04861	0	1.453	1.85055	10.3634	8.83732	1.19701	1.51757	4.61897	2.29048	2.29771	10.3522	4.04683	4.39058	1.10264
ENSG00000254692	0	0	0	0	0	0	0	0	0	0	0	0	0	0	0	0	0
ENSG00000254693	0	0	0.762154	0	0	0	0	0	3.59102	0	0	2.29048	0	0.647013	0	0	0
ENSG00000266925	0	0	0	0	0	0	0	0	0	0	0	0	0	0	0	0	0
ENSG00000266924	0	0	0	0	0	0	0	0	0	0	0	0	0	0	0	0	2.20528
ENSG00000254698	3.65438	5.52253	3.04861	1.0302	1.453	0	11.8439	13.8872	9.57605	9.10545	21.2472	6.87145	11.4885	63.4073	17.199	7.90305	22.0528
ENSG00000254699	1.04411	0	0	0	0	0	0	0	0	0	0	0	0	0	0	0	1.10264
ENSG00000266921	2.08822	0	0	0	4.35899	0	0	0	0	0	0	2.29048	0	0	2.02342	3.51246	6.61585
ENSG00000266920	16.7058	5.52253	13.7188	6.18121	5.81199	5.55166	0	5.0499	11.9701	0	1.84759	2.29048	11.4885	3.88208	4.04683	1.75623	4.41057
ENSG00000257343	0	0	1.52431	0	0	0.925277	0	2.52495	0	0	0	0	0	0	0	0	0
ENSG00000257342	0	0	0	0	0	0	0	0	0	0	0	0	0	0	0	0	0
ENSG00000257341	1.04411	4.60211	0	0	0	4.62639	2.96096	6.31237	2.39401	7.58787	0	2.29048	0	0	2.02342	0	0
ENSG00000261604	13.0514	23.0106	32.0105	0	0	8.3275	2.96096	70.6986	32.3192	12.1406	19.3997	18.3239	13.7863	7.11715	26.3044	16.6842	8.82114
ENSG00000257346	0	0	0	0	0	0	0	0	2.39401	0	3.69517	0	0	0	0	2.63435	1.10264
ENSG00000257345	0	0	6.09723	0	0	6.47694	0	0	2.39401	0	0	2.29048	0	0	0	0	1.10264
ENSG00000261602	0	0	0	0	0	0	0	0	0	0	0	0	0	0	0	0	0
ENSG00000125648	422.342	527.402	380.315	321.423	448.976	604.206	467.832	426.716	524.289	679.873	643.884	566.894	611.19	298.92	556.44	539.163	696.87
ENSG00000151923	1985.37	2625.97	2671.35	2134.58	2583.43	2288.21	1847.64	2189.13	2164.19	2335.55	2056.36	2137.02	2174.78	1880.22	2080.07	1936.25	2282.47
ENSG00000228949	0	0	1.52431	0	0	0	0	0	0	0	0.923793	0	0	0	0	0	5.51321
ENSG00000228948	0	0	0	0	0	0	0	0	1.19701	0	0	0	0	0	1.01171	0	5.51321
ENSG00000256694	0	2.76127	1.52431	0	0	0	0	0	7.18204	0	8.31414	8.01669	3.44656	0	3.03513	4.39058	6.61585
ENSG00000228944	0	0	0	0	0	0	0	0	0	0	0	0	0	0	0	0	0
ENSG00000228943	0	0	0	0	0	0	0	0	0	0	0	0	0	0	0	0	1.10264
ENSG00000256690	0.522055	0.920422	5.33508	6.18121	10.8975	5.55166	7.40241	5.0499	3.59102	6.0703	24.9424	1.14524	9.19083	2.58805	18.2108	18.4404	11.0264
ENSG00000228940	0	0	6.09723	0	0	0	0	0	0	0	0	0	0	0	0	0	0
ENSG00000281869	0	0	0.762154	0	0	0	0	0	0	0	0	0	0	0	0	0	0
ENSG00000264661	1.04411	0	1.52431	0	0	0	0	2.52495	0	0	0	0	0	0	0	0	0
ENSG00000165309	0	0	8.38369	0	0	1.85055	2.96096	1.26247	0	0	6.46655	1.14524	0	0	4.04683	0	30.874
ENSG00000281863	1.04411	0	0	0	0	0	0	0	0	0	0	0	0	0	0	0	0
ENSG00000165304	520.489	651.659	1143.23	76.2349	283.335	1.85055	0	6.31237	0	0	1.84759	0	0	0	0	0	5.51321
ENSG00000281864	0	0	0	0	0	0	0	0	0	0	0	0	0	0	0	0	0
ENSG00000281867	2.08822	0	0	0	0	0	0	0	0	0	1.84759	0	0	1.29403	2.02342	0	0
ENSG00000281866	1.04411	0	0	0	0	0	0	0	2.39401	0	1.84759	0	0	0	0	0	1.10264
ENSG00000266469	191.594	380.134	403.179	290.517	361.796	319.221	205.787	242.395	338.753	264.058	340.88	372.203	377.973	135.226	372.309	316.122	210.605
ENSG00000101608	4931.33	4533.08	3387.77	4412.35	3638.31	3891.72	3052.75	2656.25	3339.65	3520.77	3442.05	3896.11	3371.89	1873.75	3650.24	3213.91	3371.88
ENSG00000255727	0	0	0	0	0	0	0	0	0	0	0	6.87145	0	0	0	0	0
ENSG00000121335	4.17644	0	0.762154	0	1.453	0	0	0	0	0	0	0	0	0	0	7.90305	1.10264
ENSG00000129473	12.5293	38.6577	12.1945	2.0604	7.26499	24.9825	4.44145	8.83732	28.7281	66.7733	41.5707	46.9549	31.0191	23.9395	37.4332	66.7368	28.6687
ENSG00000198791	1027.93	1249.93	1508.3	1226.97	1291.71	1575.75	1338.36	1167.79	1430.42	1229.24	1476.22	1517.44	1747.41	1550.24	1669.32	1674.57	1337.5
ENSG00000198792	309.056	225.503	272.851	395.597	601.541	340.502	608.478	424.191	452.468	421.886	230.948	224.467	129.821	711.715	162.885	129.961	228.247
ENSG00000198793	2344.03	2525.64	2762.81	2503.39	2948.86	1946.78	1293.94	1754.84	1936.76	1945.53	1760.75	2116.41	1941.56	1769.58	2048.71	1898.49	1891.03
ENSG00000198794	17.7499	6.44296	64.0209	0	0	13.8792	0	0	2.39401	6.0703	20.3235	2.29048	9.19083	5.17611	0	3.51246	22.0528
ENSG00000198795	1.04411	0	9.14584	2.0604	0	0	0	0	0	7.58787	0	2.29048	0	0	0	0	12.1291
ENSG00000197779	330.983	349.761	279.71	291.547	407.566	496.874	214.67	374.955	421.346	355.112	448.964	412.287	574.427	96.405	527.1	412.715	387.027
ENSG00000231429	2.08822	2.76127	0	1.0302	0	0	0	0	0	0	0	0	0	0	1.01171	1.75623	1.10264
ENSG00000231426	0	0	0.762154	0	0	0	0	0	0	0	0	0	0	0	0	0	4.41057
ENSG00000198799	616.547	387.498	403.941	649.027	682.909	622.712	725.436	590.838	831.919	685.944	805.548	1018.12	979.973	771.24	653.564	807.867	1023.25
ENSG00000231424	0	0	0	0	0	0	0	0	2.39401	1.51757	0	0	0	0	0	0	3.30793
ENSG00000175550	324.718	115.053	118.896	128.775	187.437	74.0222	74.0241	78.2734	110.125	148.722	72.0559	57.2621	71.229	164.341	46.5386	47.4183	151.062
ENSG00000231422	3.65438	0	3.04861	0	0	0	68.1022	2.52495	0	0	0.923793	0	0	0	0	0	11.0264
ENSG00000175556	12.0073	1.84084	3.81077	0	0	26.833	13.3243	95.9481	117.307	124.441	77.5987	34.3572	81.5687	183.752	83.9718	56.1994	63.9532
ENSG00000231420	0	0	0	0	0	0	0	0	0	0	0	0	0	0	0	0	1.10264
ENSG00000129474	10.4411	1.84084	7.62154	2.0604	0	15.7297	0	12.6247	7.18204	7.58787	11.0855	16.0334	22.9771	38.1738	8.09367	1.75623	25.3608
ENSG00000279848	0	0	3.04861	1.0302	0	0	0	0	0	0	0	16.0334	0	0	2.02342	0	2.20528
ENSG00000279849	0	0	0	0	0	0	0	0	2.39401	0	0	2.29048	1.14885	0	2.02342	0	1.10264
ENSG00000161682	0	1.84084	5.33508	0	0	7.40222	0	0	4.78802	0	0	2.29048	0	0	5.05854	2.63435	3.30793
ENSG00000179420	1.04411	0	3.04861	0	1.453	0	0	0	0	0	0	0	0	0	0	0	1.10264
ENSG00000279840	0	0	0.762154	0	0	0	0	0	0	0	7.39035	0	2.29771	0	0	0	2.20528
ENSG00000279841	58.4701	23.931	22.8646	30.906	251.369	32.3847	8.88289	59.3363	84.9874	28.8339	31.409	11.4524	52.8473	0	50.5854	27.2216	33.0793
ENSG00000279842	0	0	0	0	0	0	0	0	0	0	0	0	0	0	0	0	2.20528
ENSG00000279844	0	0	0	0	0	0	0	0	0	0	0	0	0	0	0	0	2.20528
ENSG00000279845	3.65438	0.920422	6.09723	0	2.1795	8.3275	2.96096	8.83732	0	6.0703	13.8569	1.14524	13.7863	9.7052	7.08196	6.14681	2.20528
ENSG00000279846	0	0	1.52431	0	0	1.85055	0	0	0	0	0	0	0	0	0	0	1.10264
ENSG00000179428	0	0	0	0	0	0	0	0	0	0	0	0	0	0	0	0	0
ENSG00000269752	0	1.84084	0	0	0	0	0	0	0	0	0	0	0	0	0	0	0
ENSG00000183864	618.113	481.381	493.876	751.017	881.97	698.584	877.926	424.191	652.368	582.749	290.071	497.035	557.194	195.398	230.67	237.969	424.517
ENSG00000183862	0	0	3.04861	0	0	0	0	0	0	0	0	0	0	0	0	0	17.6423
ENSG00000141543	640.039	772.234	816.267	536.735	322.565	365.485	768.37	835.758	503.94	479.553	339.032	264.551	369.931	221.279	325.77	246.751	436.646
ENSG00000124216	5.22055	5.52253	2.28646	4.12081	0	5.55166	0	10.0998	3.59102	13.6582	0	1.14524	2.29771	0	2.02342	0	8.82114
ENSG00000124217	102.323	80.0767	160.052	72.1141	148.206	185.055	71.0631	80.7984	107.731	206.39	149.655	146.591	160.84	47.879	102.183	179.136	110.264
ENSG00000124214	1795.87	1760.77	2041.81	2016.1	1673.85	1501.73	1510.09	1709.39	1503.44	1924.28	1283.15	1391.47	1346.46	3411.7	1427.52	1203.9	1566.85
ENSG00000124215	5.22055	0.920422	10.6702	31.9363	0.726499	35.1605	35.5316	39.1367	28.7281	50.0799	64.6655	56.1168	55.145	42.7029	65.7611	40.3933	81.5955
ENSG00000124212	0	0	9.14584	0	0	0	2.96096	0	0	0	0.923793	0	0	0	0	0	18.7449
ENSG00000247596	398.328	204.334	202.733	191.618	249.916	73.0969	103.634	73.2235	152.02	159.345	154.274	155.753	151.649	158.518	95.1006	108.008	211.707
ENSG00000247595	8.35288	20.2493	16.0052	10.302	0	9.25277	14.8048	18.9371	4.78802	12.1406	8.31414	5.72621	2.29771	0	24.281	8.78116	4.41057
ENSG00000161970	1199.16	747.383	650.117	880.822	719.96	1046.49	994.884	859.745	914.513	825.56	1014.33	967.729	877.725	2266.49	1005.64	1053.74	854.548
ENSG00000175073	1909.15	2120.65	1804.78	3666.49	2331.33	2839.68	2620.45	1920.22	2579.55	2508.55	1761.67	1814.06	1599.21	2566.7	2483.74	1878.29	1659.48
ENSG00000161973	1.04411	3.68169	3.04861	0	0	5.55166	0	5.0499	2.39401	0	27.7138	2.29048	4.59542	0	7.08196	3.51246	3.30793
ENSG00000255279	0	0	1.52431	0	0	0	8.88289	0	2.39401	0	0	0	0	0	0	0	0
ENSG00000255275	0	0	0	8.24161	0	0	0	0	0	0	0	0	0	0.647013	1.01171	0	0
ENSG00000255274	0	0	0	0	0	0	0	2.52495	0	0	0	0	0	0	0	0	2.20528
ENSG00000255277	0	0	0	0	0	0	0	0	0	0	0	0	0	0	0	0	1.10264
ENSG00000255276	0.522055	0	0	3.0906	0	0	1.48048	0	0	0	0	0	2.29771	3.88208	2.02342	0	0
ENSG00000255271	1.56616	0	0.762154	0	0	0	0	0	0	0	0	0	0	0	0	0	0
ENSG00000255270	0	0	0	0	1.453	0	0	0	0	0	0	0	0	0	0	0	0
ENSG00000255273	0	0	0	0	0	0	0	0	0	0	0	0	0	0	0	0	0
ENSG00000255272	0	0	0	0	0	0	0	0	0	0	0	0	0	0	2.02342	0	0
ENSG00000277903	0	0	0	0	0	0	0	0	0	0	0	0	0	0	0	0	0
ENSG00000160087	305.924	196.05	221.025	151.44	169.274	132.315	316.823	136.347	209.476	215.496	205.082	174.077	157.393	547.373	108.253	135.23	169.807
ENSG00000277901	1.04411	0	0	0	0.726499	0	10.3634	3.78742	1.19701	0	4.61897	6.87145	13.7863	0	3.03513	1.75623	4.41057
ENSG00000036054	593.576	780.518	669.171	408.99	640.045	445.984	642.529	585.788	575.76	437.061	480.373	439.773	566.385	562.902	413.789	479.451	419.004
ENSG00000265626	4.17644	1.84084	0.762154	0	1.453	0	2.96096	2.52495	2.39401	0	1.84759	2.29048	0	1.29403	0	0	0
ENSG00000277907	0	0	0	0	0	0	0	0	0	0	0	0	0	0	0	0	0
ENSG00000271123	0	0	0	0	0	0	0	0	0	0	0	0	0	0	0	0	0
ENSG00000277905	0	0	0	0	0	0	0	0	0	0	0	0	0	0	0	0	1.10264
ENSG00000223019	0	0	0	0	0	0	0	0	0	0	0	0	0	0	0	0	0
ENSG00000002587	0	0	9.14584	0	0	0	0	5.0499	0	0	1.84759	0	0	82.8177	6.07025	0	18.7449
ENSG00000002586	2952.22	1917.24	2047.91	2229.36	1756.67	1629.41	1336.88	1493.51	1289.18	1587.38	382.45	182.093	606.595	796.473	441.105	302.072	646.148
ENSG00000280528	0	0	0	0	0	0	0	0	0	0	0	0	0	0	0	0	0
ENSG00000281047	0	0	1.52431	0	0	0	0	0	0	0	0	0	0	0	0	0	1.10264
ENSG00000236477	0	0	0	0	0	0	0	0	0	0	0	0	0	0	0	0	0
ENSG00000237868	0	0	0	0	1.453	0	0	2.52495	0	0	0	0	2.29771	0	0	1.75623	0
ENSG00000177954	36688.4	22519.1	17027.3	42042.5	24544	57750.3	58015.7	48655.8	51152.9	41469.2	50592.5	53474.7	45964.5	116540	47842.7	48060.2	35656.1
ENSG00000281044	0	0	0	0	0	0	0	0	0	0	0	0	0	0	0	0	0
ENSG00000177951	736.619	890.969	630.301	998.265	1112.27	1498.95	1322.07	1116.03	1043.79	1258.07	1464.21	1134.93	1070.73	1399.49	1402.23	1222.34	1118.08
ENSG00000280059	0	0	0	0	0	0	0	0	0	0	0	0	0	0	12.1405	0	1.10264
ENSG00000280058	0	0	0	0	0	0	0	0	0	0	0	0	0	0	0	0	0
ENSG00000280057	0	0	1.52431	0	0	1.85055	0	0	0	0	5.54276	11.4524	9.19083	0	16.1873	4.39058	0
ENSG00000237861	4.17644	1.84084	1.52431	0	4.35899	0	0	5.0499	0	0	9.23793	1.14524	11.4885	0	4.04683	1.75623	5.51321
ENSG00000280055	10.4411	1.84084	3.81077	10.302	0	16.655	5.92193	13.8872	17.9551	3.03515	6.46655	33.212	29.8702	0	8.09367	59.7119	18.7449
ENSG00000237863	0	0	0	0	0	0	0	0	0	0	0	0	0	0	7.08196	0	5.51321
ENSG00000280053	0	0	6.09723	0	0	0	5.92193	5.0499	2.39401	12.1406	0	2.29048	4.59542	1.29403	4.04683	5.2687	11.0264
ENSG00000271129	0	0.920422	2.28646	0	1.453	0	0	2.52495	2.39401	0	1.84759	0	2.29771	18.7634	0	3.51246	1.10264
ENSG00000280051	0	0	3.04861	0	0	0	0	0	0	0	0	0	0	0	0	0	0
ENSG00000281042	0	0	0	1.0302	0	0	0	0	0	0	0	0	0	0	0	0	1.10264
ENSG00000135917	0	0	5.33508	0	0	0.925277	0	0	0	0	0	0	0	0	0	0	5.51321
ENSG00000135916	309.578	169.358	91.4584	210.161	181.625	125.838	230.955	68.1736	87.3814	154.793	111.779	132.848	112.588	130.697	131.522	68.4931	137.83
ENSG00000135914	40.1982	31.2944	60.2101	48.4195	14.53	44.4133	29.6096	44.1866	16.7581	12.1406	45.2659	14.8881	25.2748	51.7611	22.2576	20.1967	18.7449
ENSG00000135913	603.495	501.63	692.036	214.282	290.6	446.909	715.073	657.749	641.595	649.522	528.41	573.766	705.397	320.272	538.229	567.263	582.195
ENSG00000135912	298.615	272.445	397.844	431.654	233.933	292.388	479.676	320.669	377.057	367.253	290.071	352.734	388.313	10.3522	227.634	252.897	455.391
ENSG00000092148	3661.69	4142.82	4313.79	3684	3616.51	3646.52	3764.87	5243.06	4321.19	4416.14	3626.81	3592.62	3801.56	5002.06	3596.62	3577.45	3710.39
ENSG00000267675	0	0	0	0	0	0	0	0	0	0	0	0	0	0	0	0	0
ENSG00000034693	182.197	157.392	232.457	103.02	161.283	98.0794	306.46	108.573	132.868	107.748	171.826	167.205	180.37	170.164	142.651	166.842	163.191
ENSG00000135919	54.2937	120.575	57.1615	37.0873	10.171	0.925277	8.88289	17.6746	0	3.03515	47.1135	98.4907	22.9771	67.2894	149.733	175.623	20.9502
ENSG00000230487	31.3233	60.7479	116.61	111.262	23.9745	44.4133	103.634	34.0868	23.9401	54.6327	74.8273	143.155	85.0152	8.41117	103.194	132.596	112.469
ENSG00000176396	60.5584	42.3394	42.6806	78.2953	82.8209	56.4419	23.6877	42.9241	50.2743	27.3163	44.3421	33.212	57.4427	91.8759	30.3513	48.2964	51.8242
ENSG00000230484	0	0	0	0	0	0	0	0	2.39401	0	0	0	0	0	0	0	4.41057
ENSG00000230483	0	0	0	0	0	0	0	0	0	0	0	0	0	0	0	0	0
ENSG00000230482	14.0955	2.76127	9.14584	0	7.26499	8.3275	45.8949	5.0499	1.19701	3.03515	13.8569	11.4524	11.4885	10.3522	3.03513	9.65928	11.0264
ENSG00000206053	368.571	222.742	563.232	169.983	226.668	283.135	112.517	118.673	450.074	271.646	254.967	406.561	297.553	56.9372	241.798	198.454	341.819
ENSG00000176393	188.462	277.047	283.521	370.873	193.975	219.291	257.604	333.293	192.718	156.31	167.207	154.608	187.263	418.618	245.845	208.114	195.168
ENSG00000270580	6.26466	27.6127	9.908	23.6946	38.5044	24.9825	8.88289	35.3493	11.9701	42.4921	38.7993	21.7596	19.5305	18.7634	28.3278	33.3684	30.874
ENSG00000176399	0	1.84084	4.57292	0	0	0	0	0	0	0	0	2.29048	0	1.29403	1.01171	1.75623	16.5396
ENSG00000230489	0	6.44296	0	0	2.906	0.925277	0	10.0998	5.98503	6.0703	2.77138	1.14524	2.29771	0	4.04683	6.14681	4.41057
ENSG00000259531	12.0073	0	6.09723	17.5134	0	3.70111	2.96096	1.26247	5.98503	0	6.46655	9.16193	6.89313	0	7.08196	11.4155	3.30793
ENSG00000243900	0	0	0	0	0	0	0	3.78742	0	4.55272	1.84759	0	6.89313	0	0	0	5.51321
ENSG00000243902	0	0	1.52431	0	0	0	0	0	0	0	1.84759	0	0	1.29403	0	0	2.20528
ENSG00000243903	0	0	0	0	0	0	0	0	0	0	0	0	0	0	0	0	2.20528
ENSG00000243904	0	1.84084	6.09723	0	2.906	3.70111	2.96096	0	9.57605	0	1.84759	6.87145	4.59542	0	0	1.75623	0
ENSG00000243905	0	0	2.28646	0	0	0	0	1.26247	0	0	0	0	0	0	0	0	2.20528
ENSG00000248029	4.17644	11.0451	3.81077	0	5.81199	0	8.88289	2.52495	9.57605	0	0	0	0	12.2933	5.05854	0	3.30793
ENSG00000248027	0.522055	0	3.04861	0	0	0	0	0	0	0	0	0	0	0	0	0	2.20528
ENSG00000063515	0	0	0	0	0	0	0	0	0	0	0	0	0	0	0	0	2.20528
ENSG00000252599	0	0	0	0	0	0	0	0	0	0	0	0	0	0	0	0	0
ENSG00000252598	0	0	0	0	0	0	0	0	0	0	0	0	0	0	0	0	1.10264
ENSG00000279713	1.04411	0	0	0	0	0	0	0	0	0	0	2.29048	0	0	3.03513	0	3.30793
ENSG00000206052	700.598	247.594	347.542	226.644	318.933	143.418	164.334	373.692	323.192	321.726	89.608	56.1168	196.454	28.4686	185.143	152.792	274.558
ENSG00000252591	0	0	0	0	0	0	0	0	0	0	0	0	0	0	0	0	0
ENSG00000247624	0.522055	4.60211	5.33508	0	7.26499	2.77583	51.8169	12.6247	0	3.03515	5.54276	2.29048	3.44656	23.2925	4.04683	0	12.1291
ENSG00000247627	513.18	1318.04	1278.13	1290.84	873.978	2482.52	2510.9	954.431	1170.67	48.5624	2067.45	1945.76	1498.11	1052.69	1692.59	2434.14	41.9004
ENSG00000247626	265.204	307.421	359.737	597.517	382.138	429.329	461.91	255.02	440.498	294.409	484.068	368.768	450.351	257.511	473.48	381.981	306.534
ENSG00000252595	0	0	0	0	0	0	0	0	0	0	0	0	0	0	0	0	0
ENSG00000252594	0	0	0	0	0	0	0	0	2.39401	0	0	0	0	0.647013	2.02342	0	0
ENSG00000252597	0	0	0	0	0	0	0	0	0	0	0	0	0	0	0	0	0
ENSG00000147874	892.714	1185.5	1604.33	809.738	1012.01	879.939	728.397	926.656	718.204	641.934	935.803	965.438	865.087	1111.57	911.549	907.972	622.993
ENSG00000221489	0	0	0	0	0	0	0	0	0	0	0	0	2.29771	0	0	0	0
ENSG00000188886	45.9408	86.5197	42.6806	48.4195	31.2394	121.211	158.412	111.098	61.0473	101.677	8.31414	16.0334	25.2748	32.9977	23.2693	8.78116	16.5396
ENSG00000279716	26.1027	14.7268	3.04861	8.24161	37.7779	13.8792	8.88289	7.57485	8.37904	36.4218	16.6283	22.9048	10.3397	33.6447	14.1639	27.2216	26.4634
ENSG00000188883	0	0	1.52431	0	0	0	0	0	0	0	1.84759	0	0	0	0	0	2.20528
ENSG00000154945	607.15	490.585	680.603	794.285	846.371	703.211	583.31	547.914	760.099	889.299	569.981	549.716	681.271	827.53	621.189	616.438	575.579
ENSG00000279717	0	0	4.57292	0	0	0	0	0	0	0	0	0	0	0	4.04683	0	3.30793
ENSG00000241506	22.9704	36.8169	55.6372	14.4228	26.8805	14.8044	17.7658	32.8243	15.5611	36.4218	20.3235	16.0334	18.3817	14.2343	24.281	22.831	35.2845
ENSG00000233774	0	0	0	0	0	1.85055	0	2.52495	0	0	0	0	0	0	0	5.2687	0
ENSG00000241505	0	0	0	0	0	0	0	0	0	0	0	0	0	0	0	0	3.30793
ENSG00000094796	0	0	1.52431	0	0	0	0	5.0499	0	0	0	0	0	0	0	7.02493	1.10264
ENSG00000270837	0	0	0	0	0	0	0	0	0	0	0	0	0	0	0	0	0
ENSG00000149792	315.843	286.251	336.872	499.648	471.498	314.594	142.126	280.269	305.237	505.352	266.053	238.21	222.878	593.311	224.599	196.698	400.259
ENSG00000239249	0	0	0	0	0	0	0	0	0	0	0	0	0	0	0	0	0
ENSG00000237289	2.08822	0	3.04861	0	0.726499	1.85055	0	0	1.19701	0	0	0	0	0	5.05854	1.75623	0
ENSG00000237285	0.522055	0.920422	3.04861	0	0	0	2.96096	2.52495	0	0	3.69517	4.58096	0	3.23507	0	0	0
ENSG00000237286	25.5807	24.8514	24.3889	29.8758	62.4789	49.0397	139.165	39.1367	38.3042	36.4218	62.818	51.5359	29.8702	0	9.10538	84.2992	38.5925
ENSG00000237280	17.7499	1.84084	9.908	39.1477	2.1795	1.85055	13.3243	18.9371	10.7731	15.1757	7.39035	12.5977	12.6374	105.463	22.2576	12.2936	9.92378
ENSG00000237281	0	0	0	0	0	0	0	3.78742	0	0	0	0	0	0	0	0	2.20528
ENSG00000237282	0	0	0	0	10.171	0	0	0	0	0	0	0	1.14885	0	0	0	2.20528
ENSG00000237283	0	0	0	0	0	0	0	0	0	0	0	0	0	0	0	0	3.30793
ENSG00000272254	15.6616	6.44296	26.6754	20.604	19.6155	12.0286	32.5706	25.2495	0	9.10545	22.171	11.4524	10.3397	5.82312	15.1756	24.5873	6.61585
ENSG00000272255	1.04411	0	0	0	0	0	0	0	0	0	0	0	0	0	0	0	0
ENSG00000272256	16.7058	44.1803	7.62154	63.8725	26.154	88.8266	158.412	75.7485	69.4263	78.9139	62.818	74.4407	49.4007	28.4686	53.6206	53.5651	47.4136
ENSG00000206947	0	0	0	0	0	0	0	0	0	0	0	0	0	0	0	0	0
ENSG00000272253	1.56616	0	9.14584	0	3.63249	0	0	1.26247	2.39401	0	0.923793	0	1.14885	0	2.02342	0	1.10264
ENSG00000206949	1.04411	0	0	0	0	0	0	0	0	0	0	0	0	0	0	0	0
ENSG00000206948	0	0	0	0	0	0	0	0	0	0	0	0	0	0	0	0	0
ENSG00000272259	0	0	0.762154	0	0	0	0	0	0	0	0	0	0	0	0	0	0
ENSG00000101327	0	0	1.52431	0	0	0	0	0	0	0	0	0	0	0	0	0	2.20528
ENSG00000271781	2.08822	1.84084	8.38369	0	0	5.55166	0	12.6247	2.39401	39.4569	18.4759	26.3405	9.19083	0	9.10538	5.2687	13.2317
ENSG00000271780	1.04411	1.84084	1.52431	22.6644	2.906	5.55166	0	0	2.39401	0	7.39035	2.29048	0	1.29403	6.07025	5.2687	8.82114
ENSG00000271787	0	0	0	0	0	0.925277	0	0	0	0	0	0	0	0	0	0	0
ENSG00000200478	0	0	0	0	0	0	0	0	0	0	0	0	0	0	0	0	0
ENSG00000274368	0	0	1.52431	0	0	0	0	0	0	1.51757	0	0	0	0	0	0	0
ENSG00000274369	0	0	4.57292	0	0	0	0	0	0	0	0	0	0	0	0	0	4.41057
ENSG00000274366	1.04411	7.36338	0.762154	4.12081	0	0	0	0	0	0	0	0	1.14885	0	1.01171	0	0
ENSG00000049192	443.747	663.625	429.855	182.346	355.984	187.831	26.6487	155.284	96.9575	141.134	219.863	225.613	126.374	326.095	289.349	417.983	99.2378
ENSG00000271789	28.191	7.36338	19.0538	18.5436	8.71799	11.1033	0	25.2495	40.6982	9.10545	25.8662	41.2287	44.8053	5.17611	15.1756	50.0526	27.566
ENSG00000271788	9.39699	11.0451	7.62154	0	0	1.85055	0	5.0499	0	9.10545	8.31414	8.01669	11.4885	0	9.10538	8.78116	18.7449
ENSG00000200471	0	0	0	0	0	0	0	2.52495	0	0	0	0	0	0	0	0	0
ENSG00000274363	3.13233	3.68169	0	0	0	1.85055	1.48048	2.52495	0	0	0	5.72621	4.59542	0	2.02342	14.0499	12.1291
ENSG00000200473	0	0	0	0	0	0	0	0	0	4.55272	0	0	0	0	0	8.78116	0
ENSG00000200472	0	0	0	0	0	0	0	0	0	0	0	0	0	0	0	0	3.30793
ENSG00000149798	6.78671	11.9655	10.6702	0	5.81199	22.2067	0	32.8243	22.7431	12.1406	24.9424	1.14524	11.4885	62.1133	12.1405	10.5374	15.437
ENSG00000101323	0	0	3.04861	0	0	0	0	0	0	0	0	0	0	0	1.01171	0	4.41057
ENSG00000237136	0	0	0	0	2.1795	2.77583	0	0	0	0	0	4.58096	0	0	0	0	2.20528
ENSG00000237137	0	0	2.28646	0	0	0	0	0	0	0	0	0	0	0	0	0	0
ENSG00000237135	1.56616	1.84084	6.09723	0	9.44448	1.85055	0	10.0998	7.18204	0	5.54276	8.01669	3.44656	7.76416	6.07025	8.78116	6.61585
ENSG00000177047	3.65438	0	1.52431	0	0	0	0	1.26247	11.9701	12.1406	0	0	3.44656	0	2.02342	0	4.41057
ENSG00000237133	1.04411	0.920422	0	0	4.35899	8.3275	0	0	0	1.51757	6.46655	0	4.59542	0	1.01171	0	2.20528
ENSG00000237130	0	0	0	0	0	0	0	0	7.18204	6.0703	1.84759	0	1.14885	0	0	1.75623	11.0264
ENSG00000237131	0	0	0.762154	0	0	0	0	0	0	0	0	0	0	0	0	0	4.41057
ENSG00000272787	3.65438	1.84084	11.4323	1.0302	8.71799	3.70111	0	3.78742	2.39401	13.6582	0	0	3.44656	9.7052	5.05854	5.2687	9.92378
ENSG00000272784	0	0	0	0	0	0	0	0	0	0	0	0	0	0	4.04683	0	6.61585
ENSG00000154252	0	0	0	1.0302	0	0	0	0	0	0	0	0	0	0	0	0	1.10264
ENSG00000272783	1.56616	0	0.762154	0	0	0.925277	0	7.57485	0	0	0	0	1.14885	3.88208	0	0	0
ENSG00000272780	0	0	0	0	0	0	0	0	0	0	0	0	0	0	0	0	0
ENSG00000237139	1.04411	0	0.762154	0	0	0	0	1.26247	0	0	0	0	0	0	0	0.878116	0
ENSG00000277550	1.04411	1.84084	0	0	0	0	0	0	1.19701	0	0	0	0	0	0	0	4.41057
ENSG00000273032	4.17644	0	3.04861	2.0604	0.726499	10.1781	47.3754	10.0998	19.1521	22.7636	12.0093	12.5977	18.3817	81.5237	13.1522	10.5374	16.5396
ENSG00000277553	0	0	0	0	0	0	0	0	0	0	0	0	0	0	0	0	0
ENSG00000277555	0	0	0	0	0	0	0	0	0	0	0.923793	1.14524	0	0	2.02342	0.878116	0
ENSG00000277556	0	0	0	0	0	0	0	0	0	0	0.923793	0	0	0	2.02342	4.39058	1.10264
ENSG00000172673	4309.04	5378.95	5138.44	5684.65	4698.99	4502.4	2811.44	2641.1	3374.36	3312.86	4767.7	4625.63	3852.11	638.602	4966.48	4329.11	4190.04
ENSG00000277559	0	0	0	0	0	0	0	0	0	0	0	0	0	0	0	0	0
ENSG00000172671	386.321	624.046	439.001	563.52	457.694	571.821	901.614	570.639	501.546	673.803	521.943	455.806	600.851	1036.52	539.241	492.623	570.066
ENSG00000125454	48.029	29.4535	35.0591	39.1477	50.1284	21.2814	2.96096	31.5619	20.3491	39.4569	29.5614	28.631	29.8702	18.1164	21.2459	22.831	44.1057
ENSG00000274098	0	0	0	0	0	0	0	0	0	0	0	0	0	0	0	0	1.10264
ENSG00000274099	0	0	1.52431	0	0	1.85055	8.88289	0	0	0	0	0	0	0	0	1.75623	6.61585
ENSG00000223760	0	0	2.28646	0	0	0	0	5.0499	0	0	0	2.29048	0	0	0	0	4.41057
ENSG00000223761	0	0	0	0	1.453	0	0	0	0	0	0	0	0	0	0	0	1.10264
ENSG00000223764	0	0	5.33508	0	2.906	0	0	0	2.39401	0	0	0	0	0	0	0	4.41057
ENSG00000223765	0	0	0	0	0	0	0	0	0	0	3.69517	0	0	0	2.02342	0	1.10264
ENSG00000236423	5.7426	0	1.52431	0	1.453	0	2.96096	0	2.39401	3.03515	5.54276	2.29048	0	0.647013	0	5.2687	15.437
ENSG00000274091	0	0	0	0	0	0	0	0	0	0	0	0	0	0	0	0	0
ENSG00000274092	0	9.20422	0	0	0	0	0	12.6247	0	1.51757	0	0	0	0	0	0	1.10264
ENSG00000279061	0	0	0	0	0	0	0	0	0	0	0	0	0	0	0	0	0
ENSG00000236427	0	0	3.04861	0	0	0	0	1.26247	0	0	1.84759	0	0	0	3.03513	1.75623	2.20528
ENSG00000279067	0	0	1.52431	0	0	0	0	0	0	0	0	0	0	0	0	0	0
ENSG00000236425	2.61027	1.84084	0	0	0	0	0	0	0	0	0	0	0	0	0	19.3186	1.10264
ENSG00000274097	0	0	0	0	0	0	0	0	0	0	0	0	0	0	0	0	1.10264
ENSG00000136750	10.4411	3.68169	2.28646	4.12081	0	2.77583	2.96096	5.0499	0	0	0	0	0	3.88208	3.03513	0	14.3343
ENSG00000270789	0	0	0	0	0	0	0	0	2.39401	0	1.84759	0	2.29771	0	0	0	0
ENSG00000136754	1801.61	2633.33	2172.9	2431.28	2413.43	1811.69	2330.28	1799.03	1738.05	1265.66	1574.14	1669.76	1633.67	1924.22	1696.64	1809.8	1110.36
ENSG00000270780	0	0	0	0	0	0	0	0	0	0	0	0	0	0	0	0	1.10264
ENSG00000270781	2.08822	0	0	0	0	0	0	0	0	1.51757	0	0	0	3.23507	4.04683	0	0
ENSG00000270782	0	0	0	0	0	0	0	0	0	0	0	0	0	0	0	0	0
ENSG00000232508	0	0	0	0	0	0	0	0	0	0	0	0	0	0	0	0	6.61585
ENSG00000232500	0	0	2.28646	0	0	0	0	0	0	0	0	0	0	0	0	0	2.20528
ENSG00000232502	0	0	0	0	0	0	0	0	0	0	0	0	0	0	0	0	0
ENSG00000232503	0	0	0	0	0	0	0	0	0	0	0	0	0	0	1.01171	0	0
ENSG00000232504	2.61027	0	3.81077	9.27181	0	4.62639	1.48048	2.52495	2.39401	3.03515	14.7807	40.0834	13.7863	1.29403	16.1873	21.0748	18.7449
ENSG00000232505	0	0	1.52431	0	0	0	2.96096	0	0	0	0	0	0	0	0	0	1.10264
ENSG00000249087	3.13233	5.52253	2.28646	0	0	1.85055	11.8439	0	2.39401	1.51757	48.0373	19.4691	37.9122	11.6462	17.199	29.8559	43.003
ENSG00000249086	0	0	0	0	0	0	0	0	0	0	0	0	0	0	0	2.63435	0
ENSG00000249085	0	0	0	0	0	0.925277	0	2.52495	5.98503	1.51757	0	0	1.14885	1.94104	0	0	5.51321
ENSG00000116016	15.6616	12.8859	21.3403	0	6.53849	10.1781	68.1022	45.4491	16.7581	34.9042	7.39035	11.4524	0	2.58805	6.07025	0	14.3343
ENSG00000249082	0	0	0	0	0	0	0	0	0	0	0	0	0	0	0	0	0
ENSG00000249081	0	0	0	0	0	2.77583	0	0	0	0	0	0	0	0	0	0	3.30793
ENSG00000234034	0	0	0.762154	0	0	0	0	0	0	0	0	0	0	0	0	0	0
ENSG00000249089	58.9922	78.2359	29.724	80.3557	13.8035	19.4308	31.0901	70.6986	31.1222	37.9394	27.7138	43.5192	24.1259	47.232	50.5854	47.4183	29.7713
ENSG00000264235	3.65438	13.8063	9.14584	20.604	6.53849	11.1033	5.92193	5.0499	3.59102	21.246	3.69517	4.58096	0	17.4694	1.01171	0.878116	4.41057
ENSG00000234033	0	0	0	0	0	0	0	0	0	3.03515	0	0	0	0	0	0	4.41057
ENSG00000187242	0	0	2.28646	0	0	0	0	1.26247	0	13.6582	0	0	0	0	0	0	1.10264
ENSG00000197674	0	0	0	2.0604	0	0	2.96096	0	0	0	0	1.14524	0	0	0	0	5.51321
ENSG00000201708	0	0	0	0	0	0	0	0	0	0	0	0	0	0	0	0	0
ENSG00000201709	0	0	0	0	0	0	0	0	0	0	0	0	2.29771	0	0	1.75623	1.10264
ENSG00000187243	0	0	0	0	0	0	0	0	0	0	0	2.29048	0	0	2.02342	0	0
ENSG00000201704	0	0	0	0	0	0	0	0	0	0	0	0	0	0	0	0	0
ENSG00000201707	0	0	0	0	0	0	0	0	0	0	0	0	0	1.29403	0	0	0
ENSG00000201700	0	0	3.04861	0	0	0	0	0	0	0	0	0	0	0	0	0	0
ENSG00000201701	0	0	0	0	0	0	0	0	0	0	0	0	0	0	0	0	2.20528
ENSG00000172890	1032.62	1249.93	1080.73	2153.12	1468.98	1489.7	917.899	1251.11	1028.23	1170.05	1296.08	1153.26	1224.68	1048.16	1217.09	1566.56	1348.53
ENSG00000250560	0	0	0	0	0	0	0	0	0	0	0	0	0	0	0	0	1.10264
ENSG00000231001	0	0	3.04861	0	0	0	0	0	0	0	0	0	0	0	0	0	0
ENSG00000180210	12.5293	7.36338	35.8212	2.0604	37.0514	24.9825	0	0	10.7731	3.03515	1.84759	10.3072	6.89313	0	2.02342	0	12.1291
ENSG00000242865	0	0	0	0	0	0	0	0	0	0	0	0	0	0	0	0	0
ENSG00000271259	2.08822	1.84084	0	0	1.453	12.9539	0	2.52495	5.98503	0	4.61897	0	3.44656	0	2.02342	5.2687	7.71849
ENSG00000187244	0	0	4.57292	0	0	0	0	2.52495	0	0	0	0	0	0	6.07025	0	4.41057
ENSG00000276208	0	0	0	0	0	0	0	0	0	0	0	0	0	0	2.02342	0	0
ENSG00000276207	0	0	0	0	0	0	0	0	0	0	0	0	0	0	0	0	0
ENSG00000276206	0	0	0	0	0	0	0	0	0	0	0	0	0	0	0	0	0
ENSG00000271257	0	0	0	1.0302	0	3.70111	0	0	0	0	0	0	2.29771	0	0	0	0
ENSG00000276204	0	0	0	0	0	0	0	0	0	0	0	0	0	0	0	0	0
ENSG00000276203	0	1.84084	1.52431	2.0604	1.453	0	0	0	0	0	0	0	0	0	0	1.75623	0
ENSG00000271250	0	0	0	0	0	0	0	0	0	0	0	0	0	0	0	0	0
ENSG00000276201	0	0	0	0	0.726499	0	0	1.26247	0	0	0	0	0	0	0	0	0
ENSG00000271252	0	0	1.52431	0	0	0	0	0	0	0	0	0	0	0	0	0.878116	2.20528
ENSG00000100632	170.19	167.517	201.971	151.44	90.0859	57.3672	51.8169	79.5359	83.7904	65.2557	83.1414	120.25	52.8473	178.576	94.0889	92.2022	55.1321
ENSG00000270124	16.1837	7.36338	9.908	13.3926	12.3505	12.9539	0	18.9371	10.7731	4.55272	7.39035	0	2.29771	5.82312	2.02342	4.39058	1.10264
ENSG00000270127	48.029	195.13	85.3612	96.839	214.317	111.959	177.658	367.38	33.5162	65.2557	325.175	364.187	107.992	9.05819	372.309	535.651	116.88
ENSG00000270120	0	0	2.28646	0	0	0	0	0	0	0	0	0	0	0	0	0	4.41057
ENSG00000270123	0	0	0	0	0	0	0	0	0	0	0	0	0	0	0	0	0
ENSG00000224231	0	0	1.52431	0	0	0	0	0	0	0	0	0	0	0	0	0	3.30793
ENSG00000278338	1.04411	0	2.28646	0	1.453	1.85055	0	2.52495	1.19701	0	1.84759	2.29048	2.29771	6.47013	8.09367	3.51246	4.41057
ENSG00000224233	0	0	1.52431	0	12.3505	0	0	0	0	0	0	0	0	0	0	0	0
ENSG00000264658	0	0	0	0	0	0	0	0	0	0	0	0	0	0	0	0	0
ENSG00000224235	0	0	0.762154	0	0	0	0	0	0	0	0	0	0	0	0	0	1.10264
ENSG00000187969	0	0	1.52431	0	0	0	0	0	0	0	0	0	0	0	4.04683	0	2.20528
ENSG00000224237	6.26466	1.84084	5.33508	6.18121	0	0	5.92193	0	1.19701	0	0	6.87145	1.14885	0	10.1171	0	1.10264
ENSG00000224236	1.04411	3.68169	4.57292	2.0604	0	5.55166	17.7658	2.52495	4.78802	0	3.69517	4.58096	0	1.29403	4.04683	1.75623	8.82114
ENSG00000235192	4.69849	39.5782	13.7188	132.896	21.0685	4.62639	0	7.57485	0	0	0	0	3.44656	6.47013	0	6.14681	4.41057
ENSG00000224238	18.2719	19.3289	11.4323	0	20.342	9.25277	25.1682	40.3992	7.18204	0	4.61897	4.58096	3.44656	18.1164	4.04683	3.51246	19.8476
ENSG00000235190	0	0	0	0	0	0	0	0	0	0	0	0	0	0	0	0	1.10264
ENSG00000278332	0	0	0.762154	0	0	0	0	0	0	0	0	0	0	0	0	0.878116	1.10264
ENSG00000235196	0	0	0	0	0	0	0	0	1.19701	0	4.61897	6.87145	0	5.17611	0	6.14681	1.10264
ENSG00000278334	0	0	0	0	0	0	0	0	0	0	0	0	0	0	0	0	0
ENSG00000278337	0	0	0	0	0	0	0	0	0	0	0	0	0	0	0	0	0
ENSG00000275576	14.0955	16.5676	12.9566	0	9.44448	7.40222	0	5.0499	2.39401	7.58787	5.54276	0	6.89313	1.29403	11.1288	0	18.7449
ENSG00000274453	0	0	0	0	0	0	0	0	0	0	0	0	0	0	0	0	0
ENSG00000275572	0	0	2.28646	0	0	0	0	0	0	24.2812	1.84759	0	0	0	0	0	1.10264
ENSG00000220685	0	0	6.09723	43.2685	4.35899	0	0	0	0	0	1.84759	9.16193	3.44656	0.647013	4.04683	0	2.20528
ENSG00000060138	923.515	938.831	647.831	1294.96	749.747	1539.66	3667.15	3604.36	2330.57	2118.53	1598.16	1004.38	1382.07	1709.41	1072.41	977.343	1577.88
ENSG00000275578	0	0	0	0	0	0	0	0	0	0	0	0	0	0	0	0	0
ENSG00000281593	4.17644	1.84084	1.52431	0	0	3.70111	1.48048	0	2.39401	0	2.77138	0	0	0	0	0	0
ENSG00000044012	0	0	1.52431	0	0	0	0	0	0	0	0	0	0	0	0	0	0
ENSG00000231857	0	0.920422	0	0	0	3.70111	5.92193	0	2.39401	7.58787	1.84759	0	2.29771	0	0	0	2.20528
ENSG00000231856	37.5879	69.9521	21.3403	147.319	52.3079	269.256	444.145	255.02	266.932	183.626	222.634	234.774	307.893	118.403	178.061	282.753	296.611
ENSG00000175946	0	0	0	0	1.453	0	0	0	0	0	0	0	0	0	3.03513	1.75623	7.71849
ENSG00000281592	0	0	0	0	1.453	0	0	0	0	0	0	0	0	0	0	0	0
ENSG00000231852	0	0	1.52431	0	0	0	0	7.57485	2.39401	0	0	0	0	7.76416	0	0	6.61585
ENSG00000231851	11.4852	5.52253	3.04861	10.302	23.9745	11.1033	5.92193	29.0369	4.78802	3.03515	5.54276	17.1786	5.74427	9.05819	10.1171	17.5623	4.41057
ENSG00000130751	10.4411	3.68169	15.2431	11.3322	16.7095	0	0	5.0499	0	0	0.923793	6.87145	2.29771	10.9992	7.08196	6.14681	4.41057
ENSG00000236641	0	0	0.762154	0	0	0	2.96096	0	0	0	0	0	0	0	0	0	0
ENSG00000231859	5.7426	0.920422	0	0	5.08549	0	0	0	0	1.51757	5.54276	0	17.2328	0	2.02342	0	0
ENSG00000231858	58.4701	36.8169	47.2535	28.8456	67.5644	54.5914	84.3875	82.0608	63.4413	44.0097	51.7324	66.424	48.2519	95.758	79.925	108.008	27.566
ENSG00000266079	0	0	0	0	0	0	0	0	0	0	0	0	0	0	0	1.75623	4.41057
ENSG00000186115	0	0	3.81077	0	0	0.925277	0	2.52495	4.78802	0	0	2.29048	0	0	0	3.51246	9.92378
ENSG00000206150	0	0	0	0	0	1.85055	10.3634	0	0	1.51757	0	4.58096	0	0	0	0	4.41057
ENSG00000281599	0	0	0.762154	0	0	0	0	0	0	0	0	0	0	0	0	0	0
ENSG00000110756	502.217	515.437	638.685	264.762	629.874	436.731	488.559	501.202	462.044	519.01	409.241	377.93	425.076	243.924	327.794	308.219	373.796
ENSG00000248840	0	2.76127	9.14584	0	0	0	0	0	0	0	0	0	0	0	2.02342	1.75623	0
ENSG00000248842	0	0	0	0	0	0	0	0	0	0	0	0	0	0	1.01171	0	0
ENSG00000248843	0	0	0	1.0302	0	0	0	1.26247	0	0	0	0	0	0	0	0	2.20528
ENSG00000233436	59.5142	22.0901	56.3994	33.9967	47.2224	25.9078	84.3875	68.1736	31.1222	53.1151	27.7138	109.943	48.2519	507.905	71.8313	70.2493	39.6951
ENSG00000248846	2.08822	0	0	0	0	0	0	0	0	0	0	0	0	0	6.07025	0	0
ENSG00000248847	0	0	1.52431	0	0	0	0	0	0	0	0	0	0	0	0	0	2.20528
ENSG00000248848	0	0	3.04861	0	0	0	0	0	0	0	0	0	0	0	0	0	2.20528
ENSG00000134278	45.9408	8.2838	41.9185	43.2685	17.436	37.9364	76.9851	103.523	47.8802	37.9394	19.3997	18.3239	20.6794	1.94104	13.1522	5.2687	43.003
ENSG00000280594	29.2351	15.6472	17.5295	31.9363	26.8805	11.1033	2.96096	20.1996	13.1671	34.9042	27.7138	0	12.6374	0	8.09367	21.0748	29.7713
ENSG00000233435	3.13233	5.52253	12.1945	0	1.453	12.9539	0	10.0998	4.78802	9.10545	10.1617	20.6143	27.5725	3.88208	15.1756	11.4155	62.8506
ENSG00000230813	0	0	1.52431	0	0	0	0	0	0	0	0	0	0	0	0	0	0
ENSG00000230814	0	0	0	0	0	0	0	0	0	0	0	0	0	0	0	0	0
ENSG00000230815	14.0955	0	12.9566	0	0	0	0	17.6746	4.78802	3.03515	4.61897	0	4.59542	0	4.04683	1.75623	1.10264
ENSG00000230817	0	0	3.04861	0	0	0	0	0	1.19701	0	2.77138	0	0	1.29403	0	0	2.20528
ENSG00000230818	0	0	0.762154	0	0	0	0	0	0	0	0	2.29048	0	0	0	0	0
ENSG00000230819	0	0	0	0	0	0	0	0	0	0	0	0	0	0	0	0	0
ENSG00000166225	814.928	1214.04	951.93	1523.67	1596.12	1523.93	1742.53	1391.25	1417.26	1467.49	1364.44	1235.72	1163.79	2654.05	1457.87	1563.05	1350.74
ENSG00000100883	786.737	885.446	1041.86	388.386	635.686	510.753	454.508	390.105	444.089	449.202	429.564	564.604	412.439	524.728	422.894	498.77	490.676
ENSG00000072506	342.99	257.718	285.046	198.829	227.394	100.855	53.2974	128.772	175.96	89.5369	132.102	135.138	129.821	71.1715	135.569	86.0554	115.777
ENSG00000072501	5119.27	5872.29	7168.06	4831.65	6169.43	2618.54	3898.11	2398.7	2838.1	3085.23	2865.61	4088.51	3063.99	1754.7	3627.99	2580.78	2785.27
ENSG00000134183	0	0	0	0	0	0	0	0	0	0	0	0	0	0	0	0	0
ENSG00000069712	92.4037	79.1563	74.6911	107.141	23.248	144.343	79.946	194.421	104.14	86.5017	120.093	145.446	194.156	59.5252	219.541	223.92	109.162
ENSG00000270587	10.4411	4.60211	9.908	1.0302	0	3.70111	0	0	0	0	5.54276	22.9048	10.3397	0	5.05854	7.02493	11.0264
ENSG00000134186	3509.25	4919.66	4760.41	5470.37	5400.79	5856.08	7264.73	7414.51	5390.12	4346.33	5488.26	6367.54	5691.42	5436.85	6537.66	6994.2	4383
ENSG00000134184	0	401.304	566.28	396.628	556.498	0.925277	4.44145	189.371	324.389	349.042	0.923793	3.43572	275.725	0.647013	199.307	312.609	381.514
ENSG00000283027	0	0	0	0	0	0	0	0	0	0	0	0	0	0	0	0	0
ENSG00000262712	3.13233	1.84084	0	0	2.906	3.70111	0	0	0	18.2109	1.84759	9.16193	4.59542	0	8.09367	10.5374	0
ENSG00000262714	2.08822	0	1.52431	0	0	77.7233	121.4	65.6487	63.4413	44.0097	171.826	139.719	129.821	25.2335	216.506	87.8116	115.777
ENSG00000259833	0	0	1.52431	0	1.453	0	0	0	0	0	0	0	0	0	0	0	4.41057
ENSG00000210191	0.522055	0	0	0	0	0	0	0	0	0	0	0	1.14885	0	0	0	0
ENSG00000145191	779.428	786.041	846.753	671.691	463.506	892.893	934.184	1044.07	956.408	915.097	969.983	760.44	921.381	1140.04	947.971	1044.08	884.319
ENSG00000248213	0	0	0	0	25.4275	0	8.88289	2.52495	0	0	7.39035	4.58096	4.59542	7.76416	7.08196	6.14681	0
ENSG00000037042	31.3233	45.1007	33.5348	51.5101	50.8549	141.567	50.3364	119.935	128.08	128.994	181.987	177.512	174.626	15.5283	141.639	155.427	146.651
ENSG00000260622	0	0	0	0	0	0	0	0	0	0	0	0	0	0	0	0	0
ENSG00000260620	0	0	0	0	0	0	0	0	0	0	0	0	0	0	0	0	2.20528
ENSG00000069956	1086.92	1104.51	1658.45	1064.2	872.525	730.044	815.746	858.483	712.219	638.899	717.788	755.859	774.328	1368.43	897.386	880.751	740.975
ENSG00000260626	0	0	0	0	0	0	0	0	0	0	0	0	0	0	0	0	0
ENSG00000078487	29.7571	24.8514	21.3403	20.604	4.35899	75.8728	115.478	40.3992	68.2293	109.265	92.3793	89.3288	114.885	124.227	110.276	125.571	101.443
ENSG00000260625	5.7426	0	5.33508	6.18121	6.53849	3.70111	1.48048	1.26247	9.57605	13.6582	9.23793	37.793	8.04198	12.9403	14.1639	31.6122	20.9502
ENSG00000099330	197.337	82.838	121.945	88.5973	113.334	86.9761	20.7267	71.9611	126.883	86.5017	91.4556	121.396	129.821	91.8759	64.7494	35.1246	91.5193
ENSG00000248215	0	0	0	0	0	0	0	0	0	0	0	0	0	1.29403	0	0	2.20528
ENSG00000260628	0	0	3.04861	0	1.453	0	0	0	0	0	0	0	0	0	0	0	3.30793
ENSG00000260629	0	0	0.762154	0	0	0	0	0	0	0	0	0	0	0	0	0	3.30793
ENSG00000042753	387.887	165.676	192.825	53.5705	148.206	56.4419	0	49.2365	38.3042	100.16	57.2752	116.815	55.145	122.933	44.5152	40.3933	104.751
ENSG00000183542	58.4701	82.838	25.1511	67.9933	68.2909	138.792	112.517	97.2105	130.474	121.406	180.14	71.0049	137.863	49.173	48.562	122.936	126.804
ENSG00000226287	24.0145	14.7268	4.57292	12.3624	1.453	28.6836	8.88289	35.3493	28.7281	47.0448	31.409	4.58096	16.084	17.4694	15.1756	27.2216	57.3374
ENSG00000248216	10.9632	3.68169	16.7674	2.0604	0	38.8617	0	10.0998	26.3341	6.0703	26.79	21.7596	13.7863	1.29403	6.07025	43.0277	23.1555
ENSG00000105855	3.13233	11.0451	38.1077	0	17.436	0	0	0	0	0	0	6.87145	3.44656	1.29403	6.07025	0	35.2845
ENSG00000105854	25.5807	84.6789	87.6477	54.6007	63.2054	113.809	97.7118	136.347	67.0323	75.8787	40.6469	56.1168	44.8053	38.1738	58.6791	151.036	28.6687
ENSG00000111481	1071.78	1006.94	1099.79	847.856	964.064	752.251	710.631	551.701	642.792	634.346	583.837	645.916	520.431	539.609	538.229	484.72	452.083
ENSG00000105856	1498.3	1926.44	1414.56	2206.69	1550.35	1858.88	3567.96	3427.62	2192.92	2027.48	2185.7	1893.08	2223.03	4598.97	3060.42	2507.02	1950.57
ENSG00000105851	2011.48	2861.59	2222.44	2624.95	3474.12	2022.66	1470.12	1112.24	1246.08	1311.18	1170.45	1270.07	1037.42	789.356	1010.7	1149.45	1067.36
ENSG00000079689	0	0	3.04861	0	0	0	0	0	0	0	1.84759	0	0	0	1.01171	0	3.30793
ENSG00000105852	0	0	5.33508	0	0	0	0	0	0	0	0	0	0	0	0	1.75623	9.92378
ENSG00000265298	62.1245	80.0767	74.6911	84.4765	132.949	47.1891	34.0511	89.6357	56.2593	51.5975	30.4852	43.5192	60.8893	53.7021	56.6557	48.2964	62.8506
ENSG00000012174	270.946	255.877	309.434	145.258	203.42	193.383	214.67	165.384	201.097	207.908	212.472	226.758	241.259	188.281	359.157	262.557	284.482
ENSG00000131002	2137.29	2527.48	2237.68	6.18121	4.35899	3703.89	2.96096	3943.97	3855.56	3930.52	5222.2	4.58096	5476.59	2376.48	7.08196	5432.9	4617.86
ENSG00000220446	0	0	0	0	0	0	0	3.78742	0	0	1.84759	4.58096	0	0	0	0	0
ENSG00000220447	0	0	1.52431	0	0	0	0	0	0	0	0	0	0	0	0	0	0
ENSG00000131007	0	0	0	0	0	0	0	0	0	0	0	0	0	0	0	0	0
ENSG00000135587	45.4188	49.7028	66.3074	156.591	31.9659	111.959	188.021	186.846	110.125	100.16	99.7697	72.1502	63.187	23.9395	36.4215	45.662	59.5427
ENSG00000221310	0	0	0.762154	0	0	0	0	0	0	0	0	0	0	0	0	1.75623	0
ENSG00000221313	0	0	0	0	0	0	0	0	0	0	0	0	0	0	0	0	0
ENSG00000221312	0	0	0.762154	0	0	0	0	0	0	0	0	0	0	0	0	0	2.20528
ENSG00000221314	0	0	0	0	0	0	0	0	0	0	0	0	0	0	0	0	0
ENSG00000221317	0	0	0	0	0	0	0	0	0	0	0	0	0	0	0	0	1.10264
ENSG00000221316	0	0	0	0	0	0	0	0	0	0	0	0	2.29771	0	0	0	0
ENSG00000221319	15.6616	45.1007	6.09723	0	4.35899	10.1781	140.646	11.3623	13.1671	16.6933	9.23793	25.1953	16.084	21.3514	33.3864	38.6371	35.2845
ENSG00000257022	0	0	1.52431	3.0906	0	0	0	0	0	0	0.923793	4.58096	0	0	0	0	1.10264
ENSG00000214110	33.4115	51.5437	56.3994	100.96	23.248	31.4594	56.2583	75.7485	52.6683	6.0703	20.3235	9.16193	18.3817	21.9985	12.1405	5.2687	5.51321
ENSG00000257023	0	0	0	0	0	0	0	0	0	0	0	2.29048	0	0	2.02342	0	0
ENSG00000071082	27681.4	18354.1	16397.7	22500.6	13608	37617.2	32846	30118.9	33311.5	35458.1	40774.4	39592.1	36028.1	71266.6	37488.9	34935	34338.5
ENSG00000247315	200.469	165.676	203.495	381.175	225.215	186.906	91.7899	176.746	165.187	157.828	195.844	128.267	181.519	433.499	141.639	184.404	173.115
ENSG00000139780	4.69849	0	4.57292	0	0	3.70111	2.96096	0	0	6.0703	4.61897	11.4524	6.89313	3.23507	3.03513	10.5374	11.0264
ENSG00000180660	1.04411	1.84084	0	0	0	1.85055	0	0	0	0	1.84759	2.29048	0	0	12.1405	0	2.20528
ENSG00000135638	4.17644	0	0.762154	0	4.35899	4.62639	8.88289	7.57485	0	0	13.8569	0	3.44656	0	4.04683	0	7.71849
ENSG00000180662	39.6762	38.6577	32.0105	2.0604	18.889	15.7297	44.4145	17.6746	7.18204	21.246	47.1135	22.9048	16.084	4.52909	11.1288	21.0748	26.4634
ENSG00000180667	200.991	251.275	292.667	271.973	170.727	149.895	82.907	142.66	140.05	204.873	262.357	250.808	182.668	449.674	298.454	198.454	259.121
ENSG00000188419	498.562	423.394	435.19	358.51	469.318	376.588	387.886	316.881	366.284	502.317	374.136	387.091	429.672	6.47013	417.836	340.709	424.517
ENSG00000135632	93.4478	80.9972	105.939	121.564	137.308	240.572	222.072	227.245	208.279	267.093	247.577	347.008	279.172	336.447	326.782	346.856	218.323
ENSG00000276472	0	0	0	0	0	0	0	0	0	0	0	0	0	0	0	0	0
ENSG00000135631	0	22.0901	28.9618	74.1745	50.8549	151.746	279.811	157.809	88.5784	165.416	68.3607	54.9716	93.0572	105.463	66.7728	66.7368	60.6453
ENSG00000135636	23.4925	33.1352	44.2049	61.8121	52.3079	184.13	165.814	194.421	131.671	81.949	151.502	59.5525	81.5687	166.929	57.6674	68.4931	151.062
ENSG00000135637	46.4629	52.4641	62.4966	6.18121	34.8719	66.62	26.6487	31.5619	76.6084	53.1151	111.779	98.4907	41.3588	188.281	54.6323	91.3241	69.4664
ENSG00000210195	3.13233	0	0	0	0	0	0	0	1.19701	0	0	0	0	5.82312	2.02342	0	1.10264
ENSG00000147155	557.032	416.951	419.185	748.957	592.823	221.141	324.226	260.07	268.129	377.876	181.987	207.289	160.84	249.747	254.951	121.18	213.913
ENSG00000263447	0	0	0	0	0	0	0	0	0	0	0	0	0	0	0	0	1.10264
ENSG00000263445	0	0	0	6.18121	0	0	0	0	0	0	0	2.29048	0	0	0	0	0
ENSG00000250033	7.30877	0	7.62154	0	11.624	1.85055	0	0	0	0	0	28.631	2.29771	0	0	0	9.92378
ENSG00000263443	0	0	0	0	0	0	0	2.52495	0	0	0	0	0	0	0	0	2.20528
ENSG00000114503	915.162	826.539	983.178	768.53	602.994	875.312	288.694	1007.45	664.338	994.011	902.546	909.321	940.912	1488.13	967.193	1027.4	992.378
ENSG00000258629	3.13233	0	3.04861	0	0	0	0	2.52495	0	0	0	0	0	0	2.02342	1.75623	0
ENSG00000263449	0	0	0	0	0	0	0	0	0	0	0	0	0	0	0	0	0
ENSG00000263448	0	0	0	0	0	0	0	0	0	0	0	0	0	0	0	0	0
ENSG00000259767	3.13233	6.44296	0.762154	0	7.99149	2.77583	0	12.6247	5.98503	0	5.54276	2.29048	0	11.6462	8.09367	1.75623	12.1291
ENSG00000169836	0	0	3.04861	0	0	1.85055	0	0	0	0	0	0	2.29771	0	0	0	4.41057
ENSG00000259763	0	0	0	0	0	0	0	0	0	0	0	0	0	7.11715	0	0	1.10264
ENSG00000259762	1.04411	0	0	0	0	0	0	2.52495	0	6.0703	1.84759	1.14524	0	0	2.02342	0	5.51321
ENSG00000259761	0	0	0	0	0	0	0	0	0	0	0	0	0	0	0	1.75623	0
ENSG00000276473	0	0	0.762154	0	0	0	0	0	0	0	0	0	0	0	0	0	1.10264
ENSG00000259769	0	0	0	0	0	0	0	0	0	0	0	0	0	0	0	0	2.20528
ENSG00000259768	39.6762	88.3605	105.177	2.0604	18.889	22.2067	32.5706	25.2495	21.5461	10.623	22.171	50.3906	35.6145	0	79.925	46.5402	23.1555
ENSG00000261971	857.214	708.725	551.799	809.738	1017.82	1287.99	1353.16	786.522	1100.05	1127.56	1067.91	880.69	967.335	336.447	835.671	1062.52	1033.18
ENSG00000261970	0	0	0.762154	0	0	0	0	5.0499	4.78802	0	0.923793	0	6.89313	0	2.02342	0	1.10264
ENSG00000105486	515.268	493.346	829.985	194.708	232.48	420.076	236.877	310.569	288.478	355.112	489.611	392.818	450.351	160.459	486.632	589.216	413.491
ENSG00000258624	0	0	0	0	0	0	0	0	0	0	0	0	0	0	0	1.75623	0
ENSG00000261978	0	0	0.762154	0	0	0	0	1.26247	0	0	0	0	0	0	0	0	0
ENSG00000262959	1.56616	1.84084	0.762154	0	0	2.77583	0	0	17.9551	0	0	0	3.44656	0	1.01171	1.75623	5.51321
ENSG00000258627	0	0	0	0	0	0	0	0	0	0	0	0	0	0	0	0	0
ENSG00000116852	2762.19	2591.91	2420.6	3085.45	3511.9	2388.14	2653.02	2341.89	2106.73	2368.93	1615.71	1872.47	1671.58	2652.75	1594.45	1503.33	1795.1
ENSG00000211797	168.102	105.849	157.766	158.651	170.727	30.5342	82.907	92.1606	225.037	268.611	88.6842	129.412	127.523	66.6424	87.0069	68.4931	115.777
ENSG00000139291	263.638	303.739	320.105	114.352	212.138	182.28	66.6217	109.835	198.703	264.058	191.225	215.305	203.347	144.931	282.267	226.554	273.455
ENSG00000267594	0	0	6.09723	0	4.35899	2.77583	0	0	0	0	0	6.87145	0	0	0	0	0
ENSG00000258623	1.04411	1.84084	0	0	0	2.77583	50.3364	5.0499	5.98503	22.7636	5.54276	1.14524	0	38.8208	0	1.75623	5.51321
ENSG00000263196	0	0	0	0	0	0.925277	0	0	0	0	1.84759	0	0	0.647013	0	0	0
ENSG00000263199	0	0	0	0	0	0	0	0	0	0	0	0	0	0	0	0	0
ENSG00000219747	15.6616	25.7718	21.3403	53.5705	27.607	44.4133	74.0241	40.3992	59.8503	65.2557	72.0559	75.5859	82.7175	40.1148	76.8899	63.2244	76.0823
ENSG00000029364	1211.17	1169.86	1409.98	1046.68	937.91	745.774	698.788	768.847	715.81	743.611	727.025	861.221	867.385	852.116	699.091	829.82	645.046
ENSG00000125255	0	0	1.52431	0	0	1.85055	0	0	2.39401	1.51757	0	2.29048	2.29771	0	0	0	9.92378
ENSG00000227258	1.04411	2.76127	1.52431	2.0604	0	0	0	10.0998	0	4.55272	0	6.87145	1.14885	0	3.03513	9.65928	6.61585
ENSG00000227259	2.08822	0	0	0	0	0	0	0	0	0	0	0	0	0	0	0	0
ENSG00000227256	2.08822	1.84084	3.04861	1.0302	0	5.55166	0	2.52495	0	0	5.54276	11.4524	0	0	3.03513	4.39058	9.92378
ENSG00000227257	6.78671	0	1.52431	1.0302	1.453	1.85055	0	11.3623	0	0	8.31414	12.5977	8.04198	3.23507	6.07025	0.878116	4.41057
ENSG00000227254	0	0	0	0	0	0	0	0	0	0	0	0	0	0	0	0	0
ENSG00000227255	0	0	1.52431	0	0	0	0	0	0	0	0	0	0	0	0	0	5.51321
ENSG00000227252	5.22055	33.1352	27.4375	55.6309	27.607	22.2067	2.96096	16.4122	16.7581	15.1757	29.5614	17.1786	33.3168	0	13.1522	14.0499	27.566
ENSG00000227253	14.6175	39.5782	12.1945	47.3893	34.8719	19.4308	0	26.512	1.19701	1.51757	13.8569	33.212	13.7863	0	10.1171	50.9307	9.92378
ENSG00000029363	5645.5	8986.08	7956.12	11675.3	7122.59	9254.62	13706.3	15664.8	9300.74	9984.12	8101.67	7314.66	7890.33	9752.43	8399.21	8792.58	8205.86
ENSG00000267638	4.69849	11.0451	6.85938	0	11.624	6.47694	1.48048	20.1996	9.57605	0	7.39035	0	9.19083	0	2.02342	2.63435	9.92378
ENSG00000105141	0	0	3.81077	4.12081	0	3.70111	0	0	0	0	7.39035	0	2.29771	0	2.02342	0	3.30793
ENSG00000267737	0.522055	1.84084	3.04861	0	1.453	3.70111	0	0	0	4.55272	1.84759	0	0	6.47013	2.02342	0	6.61585
ENSG00000267630	0	0	0	0	0.726499	0	0	0	0	0	0	0	0	0	0	1.75623	0
ENSG00000267631	0	0	0	0	0	0	0	0	0	0	0	0	0	0	0	0	0
ENSG00000267632	0	1.84084	1.52431	0	0	8.3275	0	0	0	0	1.84759	0	5.74427	0	0	1.75623	7.71849
ENSG00000267736	2.08822	0	3.04861	0	0	0	0	0	0	0	0	0	0	80.8767	0	0	4.41057
ENSG00000142920	29.2351	23.0106	15.2431	30.906	28.3335	115.66	59.2193	46.7116	146.035	94.0896	124.712	144.3	128.672	66.6424	145.686	70.2493	123.496
ENSG00000260504	0	0	0	0	0	0	0	0	0	0	0	0	0	0	0	0	1.10264
ENSG00000267636	0	0	0	0	0	0	0	0	0	0	0	0	0	0	0	0	0
ENSG00000267637	1.04411	0	2.28646	0	1.453	0	0	0	2.39401	0	0	0	0	0	3.03513	1.75623	1.10264
ENSG00000186543	0	0	0.762154	0	0	0	0	0	0	0	0	0	0	0	0	0	0
ENSG00000235949	0	0	4.57292	0	0	0	26.6487	0	0	0	0	0	0	0	0	0	0
ENSG00000211798	2.08822	5.52253	3.04861	2.0604	0	4.62639	0	10.0998	5.98503	13.6582	4.61897	1.14524	6.89313	5.17611	10.1171	8.78116	6.61585
ENSG00000224292	0	0	0	0	6.53849	0	0	2.52495	0	0	0	0	0	0	0	0	2.20528
ENSG00000235943	0	0	0.762154	0	0	0	0	0	0	0	0	0	0	0	0	0	2.20528
ENSG00000235942	0	0	0	0	0	0	0	0	0	0	0	4.58096	2.29771	0	2.02342	0	0
ENSG00000146205	3.65438	0.920422	6.09723	0	0	1.85055	17.7658	0	0	1.51757	0	0	4.59542	1.29403	3.03513	0	18.7449
ENSG00000235944	182.719	171.199	68.5938	228.705	298.591	343.278	1058.54	760.01	517.107	579.713	409.241	422.594	379.122	1718.47	566.557	626.097	465.315
ENSG00000235947	55.3378	31.2944	22.1025	92.7181	61.0259	20.3561	42.934	75.7485	34.7132	13.6582	28.6376	25.1953	21.8282	1.29403	28.3278	22.831	19.8476
ENSG00000235946	1.04411	0	6.09723	2.0604	1.453	0	0	0	2.39401	0	0	9.16193	0	0	2.02342	5.2687	0
ENSG00000164418	11.4852	0	13.7188	0	1.453	1.85055	1.48048	2.52495	0	0	0	2.29048	0	3.88208	0	1.75623	14.3343
ENSG00000222158	0	0	0	0	0	0	0	0	0	0	0	0	0	0	0	0	1.10264
ENSG00000164411	17.2278	15.6472	19.0538	0	2.1795	13.8792	0	7.57485	11.9701	22.7636	25.8662	11.4524	43.6565	38.1738	32.3747	37.759	16.5396
ENSG00000222150	0	0	0	0	0	0	0	0	0	0	0	0	0	0	0	0	0
ENSG00000164414	52.7275	35.8965	58.6858	61.8121	92.9918	74.9475	19.2463	31.5619	80.1994	39.4569	71.1321	81.3121	56.2939	74.4065	41.4801	72.8836	45.2083
ENSG00000222154	0	0	0	0	0	0	0	0	0	0	0	0	0	0	0	0	2.20528
ENSG00000255775	0	0	0	0	0	0	0	0	0	0	0	0	0	0	0	0	0
ENSG00000202224	0	0	0.762154	0	0	0	0	0	0	0	0	0	0	0	0	0	0
ENSG00000100532	102.323	122.416	91.4584	222.524	79.9149	197.084	211.709	383.792	187.93	206.39	135.798	129.412	133.267	188.281	173.002	136.108	206.194
ENSG00000258931	0	0	0	0	0	0	0	0	0	0	0	0	0	0	0	0	3.30793
ENSG00000263602	0	0	0	0	0	0	0	0	0	0	0	0	0	0	0	0	0
ENSG00000262952	0	0	0	0	0	0	0	0	0	0	0	1.14524	0	0	0	0	0
ENSG00000077454	268.336	219.981	188.252	454.319	428.634	364.559	621.802	201.996	350.723	138.099	417.555	408.851	377.973	488.495	375.344	394.274	224.939
ENSG00000224543	12.0073	11.9655	14.4809	4.12081	4.35899	1.85055	0	11.3623	1.19701	21.246	15.7045	4.58096	9.19083	16.1753	7.08196	9.65928	25.3608
ENSG00000263606	36.0218	43.2599	42.6806	46.3591	21.795	29.6089	29.6096	51.7615	45.4862	30.3515	18.4759	33.212	53.9962	18.1164	38.4449	25.4654	43.003
ENSG00000077458	417.122	604.717	609.723	681.993	535.43	509.828	325.706	734.76	501.546	514.458	507.163	400.834	495.156	1038.46	506.866	414.471	465.315
ENSG00000259169	0	3.68169	6.09723	4.12081	10.8975	9.25277	0	0	7.18204	0	1.84759	2.29048	0	0	2.02342	0	2.20528
ENSG00000264247	200.991	178.562	182.155	172.044	178.719	205.412	239.838	157.809	158.005	271.646	217.091	368.768	227.473	280.804	336.899	338.953	229.35
ENSG00000139292	0	0	3.04861	0	0	0	0	2.52495	0	36.4218	1.84759	1.14524	0	0	4.04683	4.39058	13.2317
ENSG00000224541	1.56616	0.920422	8.38369	0	0	0.925277	0	1.26247	0	0	0.923793	19.4691	0	0	1.01171	0	0
ENSG00000253144	0	0	0	0	0	0	0	0	0	0	0	0	0	0	0	0	0
ENSG00000278448	0	1.84084	0	0	0	0	0	0	0	3.03515	2.77138	5.72621	1.14885	1.29403	10.1171	11.4155	3.30793
ENSG00000253147	0	0	0	0	0	0	0	0	0	0	0	0	0	0	0	0	5.51321
ENSG00000262953	1.04411	0	0	0	0	0	0	2.52495	0	0	0	2.29048	0	0	0	0	4.41057
ENSG00000166228	122.683	87.4401	157.766	74.1745	83.5474	43.488	85.868	36.6118	73.0174	22.7636	57.2752	26.3405	29.8702	8.41117	32.3747	21.9529	28.6687
ENSG00000278447	0.522055	0.920422	0	0	0	0	0	0	0	0	0	1.14524	0	0	4.04683	1.75623	5.51321
ENSG00000212658	2.08822	12.8859	6.85938	0	0	0	0	0	0	0	0	0	9.19083	0	0	0	0
ENSG00000212659	0	0	0	0	0	0	0	0	0	0	0	0	0	0	0	0	0
ENSG00000265908	164.969	173.96	152.431	93.7483	228.847	130.464	251.682	98.473	197.506	162.38	233.72	125.977	148.202	223.867	263.044	151.914	131.214
ENSG00000265904	7.83082	0	5.33508	2.0604	7.99149	0.925277	5.92193	3.78742	4.78802	1.51757	0.923793	5.72621	9.19083	7.11715	3.03513	0.878116	4.41057
ENSG00000265905	0	0	0	0	0	0	0	0	0	0	0	0	0	0.647013	0	0	0
ENSG00000229433	0	0	2.28646	0	0	6.47694	0	0	0	0	0	0	0	0	0	0	2.20528
ENSG00000212657	3.13233	80.9972	1.52431	127.745	1.453	82.3497	207.267	132.56	90.9725	153.275	7.39035	16.0334	36.7633	19.4104	18.2108	3.51246	38.5925
ENSG00000265902	0	0	1.52431	0	0	0	0	0	0	0	0	0	0	0	0	0	0
ENSG00000253140	1.56616	0	0.762154	2.0604	0	0	0	2.52495	0	0	0	0	0	0	0	0	0
ENSG00000260367	20.8822	13.8063	18.2917	27.8154	29.7865	9.25277	2.96096	8.83732	20.3491	24.2812	26.79	26.3405	11.4885	45.2909	24.281	23.7091	20.9502
ENSG00000260366	7.83082	0	0.762154	0	0	0	0	0	2.39401	0	0.923793	0	2.29771	0	0	0	1.10264
ENSG00000260364	0	0	0	0	0	0	0	0	0	0	0	0	0	0	0	0	1.10264
ENSG00000260362	0	0	0	0	0	0	0	0	0	0	0	0	0	0	0	0	2.20528
ENSG00000260361	9.91904	3.68169	26.6754	0	0	0	0	5.0499	2.39401	24.2812	16.6283	6.87145	11.4885	0	16.1873	21.9529	19.8476
ENSG00000260360	7.30877	7.36338	4.57292	0	0	9.25277	0	0	9.57605	0	9.23793	9.16193	9.19083	34.2917	14.1639	1.75623	14.3343
ENSG00000260369	1.04411	0	2.28646	0	0	3.70111	0	3.78742	0	12.1406	0	0	2.29771	3.88208	0	1.75623	19.8476
ENSG00000260368	53.7716	132.541	82.3126	33.9967	159.83	63.8441	299.057	297.944	163.99	112.3	85.9128	61.843	103.397	286.627	184.131	75.518	44.1057
ENSG00000021300	56.3819	47.862	70.8803	72.1141	24.701	454.311	444.145	356.018	548.229	499.282	667.903	940.243	668.633	230.337	634.341	612.925	896.448
ENSG00000280145	0.522055	10.1246	1.52431	0	1.453	0	0	0	3.59102	0	0	2.29048	4.59542	0	0	16.6842	9.92378
ENSG00000217027	228.66	208.936	134.901	257.55	165.642	285.911	293.135	222.196	304.04	22.7636	297.461	332.12	323.977	533.786	332.852	295.925	14.3343
ENSG00000274728	0	0	0	0	0	0	0	0	0	0	0	0	0	0	0	0	0
ENSG00000261012	0	0	0	12.3624	0	0	0	0	0	0	0	0	0	0	3.03513	0	0
ENSG00000261013	0	0	0	0	0	0	0	0	0	0	0	0	0	0	0	0	2.20528
ENSG00000100399	2.08822	0	2.28646	0	0.726499	0	7.40241	11.3623	14.3641	3.03515	0	2.29048	8.04198	39.4678	1.01171	1.75623	8.82114
ENSG00000209482	4.17644	0	3.04861	0	3.63249	6.47694	0	11.3623	15.5611	0	5.54276	9.16193	6.89313	1.29403	8.09367	0	8.82114
ENSG00000209480	0	0	0	0	0	0	0	0	0	0	0	0	0	0	0	0	0
ENSG00000216378	0	0	0	0	0	0	0	0	0	0	0	0	0	0	0	0	2.20528
ENSG00000100393	7909.65	8446.72	8302.14	9658.14	10547.3	7038.59	7636.33	7371.59	7348.42	7434.6	5809.74	6185.45	6033.78	10196.3	6650.97	5871.08	6447.15
ENSG00000261011	0	0	0	0	0	0	0	0	0	0	0	0	0	0	0	0	0
ENSG00000100395	322.108	198.811	279.71	313.181	334.189	273.882	367.16	246.183	247.78	259.505	269.748	422.594	313.637	318.331	232.693	208.992	273.455
ENSG00000200552	0	0	0	0	0	0	0	0	0	0	0	0	0	0	1.01171	0	1.10264
ENSG00000259164	0	0	0	0	0	0	0	0	0	0	0	0	0	0	0	0	0
ENSG00000223208	0	0	0	0	0	0	0	0	0	0	0	0	0	0	0	0	4.41057
ENSG00000253132	0	0	0.762154	0	0	0	0	0	0	0	0	0	0	0	0	0	0
ENSG00000223201	0	0	0	0	0	0	0	0	0	0	0	0	0	0	0	0	1.10264
ENSG00000223200	1.04411	0	0	0	0	0	0	0	0	0	0	0	0	0	0	0	1.10264
ENSG00000223203	0	3.68169	0	0	1.453	3.70111	0	0	0	0	0	0	0	0	0	0	0
ENSG00000223202	0	0	2.28646	0	0	0	0	0	0	0	0	0	0	0	0	0	0
ENSG00000264164	0	0	1.52431	0	0	1.85055	0	5.0499	1.19701	1.51757	0	0	0	1.29403	2.02342	0	1.10264
ENSG00000222355	0	0	0	0	0	0	0	0	0	0	0	0	0	0	0	0	0
ENSG00000275208	0	0	0	0	0	0	0	0	0	0	0	0	0	0	0	0	0
ENSG00000222357	0	0	1.52431	0	0	0	0	0	0	0	0	1.14524	0	1.94104	0	0	2.20528
ENSG00000261018	0	0	0	0	0	0	0	0	0	0	0	0	0	0	0	0	4.41057
ENSG00000196550	18.794	23.931	84.5991	1.0302	26.154	0	0	0	0	0	0	0	0	0	0	0	0
ENSG00000196553	13.0514	2.76127	9.14584	8.24161	10.171	12.9539	16.2853	7.57485	21.5461	10.623	12.9331	9.16193	24.1259	31.0566	18.2108	21.9529	22.0528
ENSG00000222351	0	0	2.28646	0	0.726499	0	0	0	1.19701	1.51757	0	1.14524	0	0	0	0	2.20528
ENSG00000264387	0	0	0	0	0	0	0	0	0	1.51757	0	0	0	0	0	0	0
ENSG00000186260	655.701	793.404	710.327	887.004	679.276	912.324	1107.4	996.092	1119.2	980.353	1012.48	1162.42	931.721	498.847	1163.46	1036.18	1142.34
ENSG00000264386	2.08822	10.1246	6.85938	0	2.1795	2.77583	2.96096	1.26247	0	1.51757	11.0855	4.58096	6.89313	59.5252	1.01171	1.75623	6.61585
ENSG00000197208	12.0073	0	3.04861	0	1.453	14.8044	0	15.1497	21.5461	16.6933	34.1804	17.1786	49.4007	1.29403	10.1171	32.4903	24.2581
ENSG00000239468	0	0	0	0	0	0	0	0	0	1.51757	0	9.16193	0	0	0	0	5.51321
ENSG00000275203	1.56616	0	0	0	0	0	0	0	0	0	0	0	0	0.647013	0	0	2.20528
ENSG00000239462	0	0	0	6.18121	0	0	1.48048	2.52495	0	0	0	0	0	0	0	0	1.10264
ENSG00000239466	0	0	0	0	0	0	0	0	0	0	0	0	0	0	0	0	0
ENSG00000239467	0	0	1.52431	0	0	3.70111	0	0	9.57605	0	0	0	0	0	0	0	2.20528
ENSG00000239464	0	0	1.52431	0	0	0	0	0	0	0	0	0	0	0	0	0	2.20528
ENSG00000239465	17.7499	17.488	7.62154	2.0604	8.71799	1.85055	22.2072	15.1497	25.1371	30.3515	19.3997	20.6143	49.4007	0	38.4449	68.4931	25.3608
ENSG00000217686	0	0	0	0	0	0	0	0	0	0	0	1.14524	0	0	0	0	1.10264
ENSG00000217684	0	0	0	0	1.453	0	0	0	0	0	0	0	0	0	0	0	4.41057
ENSG00000217680	0	0	0	0	0	0	0	5.0499	0	0	0	0	0	0	0	0	0
ENSG00000238340	0	0	0	0	0	0	0	0	0	0	0	0	0	0	0	0	0
ENSG00000222359	0	0	0	0	0	0	0	0	0	0	0	0	0	0	0	0	0
ENSG00000159461	345.6	381.975	330.013	539.826	403.933	439.507	564.064	520.14	442.892	523.563	401.85	357.315	454.946	897.407	418.847	367.053	393.643
ENSG00000026652	762.2	456.529	548.751	1360.9	1631.72	409.898	384.925	671.636	387.83	374.841	168.13	105.362	197.603	146.225	184.131	221.285	144.446
ENSG00000205955	5.22055	0	3.04861	2.0604	0	0	0	0	3.59102	0	1.84759	2.29048	14.9351	0	2.02342	0	1.10264
ENSG00000211945	3.65438	5.52253	2.28646	0	0	0	0	3.78742	0	0	5.54276	0	0	0	2.02342	0	0
ENSG00000205959	6.26466	6.44296	12.9566	0	8.71799	24.9825	0	35.3493	13.1671	16.6933	15.7045	5.72621	27.5725	4.52909	37.4332	31.6122	37.4898
ENSG00000185158	952.228	895.571	961.076	877.732	1040.35	889.192	1098.52	882.47	993.515	983.388	838.804	803.959	835.217	1870.52	971.24	1136.28	914.09
ENSG00000211681	0	0	0.762154	0	0	0	0	0	0	0	0	0	0	0	0	0	0
ENSG00000211682	0	0	0	0	0	0	0	0	0	0	0	0	0	0	0	0	0
ENSG00000211683	0.522055	0	0.762154	6.18121	0	4.62639	0	0	0	7.58787	2.77138	9.16193	0	0	0	1.75623	1.10264
ENSG00000211684	0	0	0	0	0	0	0	0	0	0	0	0	0	0	0	0	0
ENSG00000211685	0	0	0	0	0	0	0	0	0	0	0	0	0	0	0	0	1.10264
ENSG00000211687	5.22055	4.60211	1.52431	4.12081	2.1795	2.77583	14.8048	1.26247	5.98503	7.58787	1.84759	1.14524	1.14885	0	3.03513	0	2.20528
ENSG00000211688	12.5293	12.8859	8.38369	17.5134	13.8035	17.5803	1.48048	8.83732	14.3641	15.1757	0.923793	4.58096	6.89313	3.88208	3.03513	8.78116	2.20528
ENSG00000211689	569.04	641.534	1010.62	953.967	907.397	485.771	356.796	309.306	499.152	478.036	179.216	89.3288	64.3358	31.0566	101.171	96.5928	89.314
ENSG00000185155	5.22055	9.20422	10.6702	0	8.71799	0	0	0	2.39401	0	7.39035	0	0	0	0	3.51246	3.30793
ENSG00000185156	0	0	0	0	0	0	0	0	0	0	1.84759	0	0	0	0	0	2.20528
ENSG00000229567	4.69849	6.44296	14.4809	16.4832	4.35899	7.40222	5.92193	5.0499	2.39401	3.03515	18.4759	22.9048	22.9771	16.8223	17.199	13.1717	8.82114
ENSG00000229565	0	0	0	0	0	0	0	0	0	0	0	0	0	0	0	0	3.30793
ENSG00000229562	0	0	0	0	0	0	0	2.52495	0	0	1.84759	0	0	0	0	0	2.20528
ENSG00000229563	2.08822	1.84084	3.81077	5.15101	0	0	0	0	0	0	0	0	0	1.29403	0	0	15.437
ENSG00000229560	0	0	0	0	0	0	0	0	0	0	0	0	0	0	0	0	2.20528
ENSG00000255043	0	1.84084	1.52431	0	0	2.77583	0	0	0	0	0	0	0	0	0	0	0
ENSG00000260731	0	0	1.52431	0	0	0	0	0	0	0	0	0	0	0	0	0	0
ENSG00000182545	0	0	3.04861	0	0	0	0	0	0	0	0	0	0	0	3.03513	0	3.30793
ENSG00000225811	0	0	2.28646	0	0	0	0	0	0	0	0	0	0	0	0	0	0
ENSG00000255040	191.072	248.514	125.755	193.678	109.701	181.354	164.334	348.443	190.324	157.828	269.748	117.96	237.813	681.952	446.164	211.626	314.253
ENSG00000229568	0	0	0	0	0	0	0	0	0	0	0	0	0	0	0	0	0
ENSG00000229569	2.08822	1.84084	1.52431	0	0	0.925277	0	0	0	1.51757	0	0	0	0	0	0	4.41057
ENSG00000213260	7.30877	11.0451	15.2431	14.4228	13.077	9.25277	11.8439	12.6247	23.9401	0	3.69517	9.16193	6.89313	5.17611	12.1405	10.5374	0
ENSG00000106635	576.349	507.153	460.341	354.389	345.813	371.962	495.961	570.639	489.575	670.768	243.881	279.439	288.362	731.125	329.817	221.285	528.165
ENSG00000213262	6.26466	2.76127	5.33508	0	0	0	0	36.6118	3.59102	1.51757	0	0	2.29771	0	4.04683	1.75623	2.20528
ENSG00000216088	0	0	0	0	0	0	0	0	0	0	0	0	0	0	0	0	0
ENSG00000261104	0	0	6.09723	0	10.171	0	0	0	0	0	0	0	0	0	1.01171	0	0
ENSG00000280298	0	0	0	0	0	0	0	0	0	0	0	0	0	0	0	0	1.10264
ENSG00000106633	2.08822	0	3.81077	2.0604	0	3.70111	0	0	2.39401	18.2109	12.0093	0	8.04198	0	6.07025	5.2687	12.1291
ENSG00000216083	0	0	0	0	0	0	0	0	0	0	0	3.43572	0	0	0	0	0
ENSG00000213269	1.04411	1.84084	3.04861	4.12081	4.35899	5.55166	8.88289	7.57485	9.57605	0	9.23793	16.0334	18.3817	2.58805	12.1405	10.5374	0
ENSG00000216081	0	0	1.52431	0	0	0	0	0	0	0	0	0	0	0	0	0	0
ENSG00000280296	0	0	0.762154	0	0	0	0	0	0	0	0	0	0	0	0	0	5.51321
ENSG00000106638	106.499	83.7584	122.707	141.138	148.206	100.855	205.787	138.872	108.928	133.547	134.874	164.915	149.351	114.521	97.124	102.74	119.085
ENSG00000216085	0	0	0	0	0	0	0	0	0	0	0	0	0	0	0	0	0
ENSG00000255047	0	0	1.52431	0	0	0	0	0	0	0	0	0	0	0	2.02342	0	1.10264
ENSG00000211538	0	0	0	0	0	0	0	0	0	0	0	0	0	0	0	0	2.20528
ENSG00000107863	818.06	936.07	1711.04	1512.34	1767.57	735.596	410.094	821.871	884.587	682.908	1041.12	671.111	854.748	929.758	818.472	792.939	721.128
ENSG00000211532	0	0	0	0	0	0	0	0	0	0	0	0	0	0	0	0	0
ENSG00000211530	0	0	0	0	0	0	0	0	0	0	0	0	0	0	0	0	0
ENSG00000255045	2.61027	0	1.52431	0	0	7.40222	0	3.78742	13.1671	9.10545	50.8086	42.3739	34.4656	0	13.1522	52.687	14.3343
ENSG00000211534	0	0	0	0	0	0	0	0	0	0	0	0	0	0	0	0	0
ENSG00000211535	0	0	0	0	0	0	0	0	0	0	0	0	0	0	0	0	1.10264
ENSG00000123584	0	0	0	0	0	0	0	0	0	0	0	0	0	0	0	0	0
ENSG00000206812	0	0	0	0	0.726499	0	0	0	0	0	0	0	0	0	4.04683	0	0
ENSG00000152670	1.04411	1.84084	13.7188	0	0	0.925277	0	5.0499	0	0	0.923793	0	0	0	1.01171	0	8.82114
ENSG00000264791	0	0	1.52431	0	0	0	0	0	0	0	0	0	0	0	0	0	0
ENSG00000152672	5.22055	0	3.04861	0	0	0	0	0	0	0	0	0	2.29771	1.29403	0	0	3.30793
ENSG00000238738	0	0	0	0	0	0	0	0	0	0	0	0	0	0	0	0	0
ENSG00000207569	0	0	0	0	0	0	0	0	0	0	0	0	0	0	0	0	0
ENSG00000238731	0	0	0	0	0	0	0	0	0	0	0	1.14524	0	0	0	0	0
ENSG00000238730	0	0	1.52431	0	0	0	0	0	0	0	0	0	0	0	0	0	0
ENSG00000238735	9.39699	3.68169	7.62154	4.12081	17.436	1.85055	1.48048	0	2.39401	1.51757	13.8569	2.29048	16.084	16.8223	5.05854	7.02493	3.30793
ENSG00000238737	0	0	0	0	0	0	0	0	0	0	0	0	0	0	0	0	0
ENSG00000143643	1079.61	1403.64	1041.86	1322.78	1634.62	1238.02	1017.09	877.42	939.65	910.545	955.202	846.333	758.244	148.166	817.461	917.631	642.84
ENSG00000124588	312.711	248.514	231.695	271.973	138.035	234.095	195.424	116.148	155.611	256.47	156.121	136.284	176.924	102.228	94.0889	119.424	223.836
ENSG00000143641	311.145	230.106	224.835	151.44	273.164	171.176	204.307	170.434	208.279	176.039	156.121	188.965	251.599	89.2878	165.92	165.964	172.012
ENSG00000124587	126.859	134.382	83.0748	127.745	37.0514	142.493	118.439	46.7116	179.551	141.134	201.387	361.896	243.557	109.992	292.384	150.158	186.346
ENSG00000167332	1.04411	0	3.81077	0	0.726499	0	2.96096	2.52495	0	0	0	2.29048	0	0	1.01171	0	6.61585
ENSG00000167333	197.859	230.106	230.17	115.383	172.907	154.521	41.4535	100.998	248.977	122.924	190.301	195.836	196.454	258.805	107.241	156.305	153.267
ENSG00000281656	2.61027	1.84084	4.57292	2.0604	1.453	0	0	5.0499	4.78802	0	0.923793	4.58096	0	8.41117	2.02342	0.878116	2.20528
ENSG00000281657	0	0	4.57292	7.21141	0	0	5.92193	0	0	0	0	2.29048	4.59542	0.647013	1.01171	1.75623	3.30793
ENSG00000281655	0	1.84084	0	0	0	0	1.48048	0	0	0	0	0	0	0	0	0	1.10264
ENSG00000281652	0	0	0	0	0	0	0	0	0	0	0	0	0	0	0	0	0
ENSG00000281653	0	0	0	0	0	0	0	0	1.19701	0	0	0	0	0	0	0	2.20528
ENSG00000220161	1.04411	0	4.57292	0	0	0	0	2.52495	0	3.03515	0	1.14524	4.59542	0	2.02342	1.75623	5.51321
ENSG00000268797	0	0	0	0	0	0	0	0	0	0	0	0	0	0	0	0	0
ENSG00000178927	872.876	470.336	585.334	676.842	807.14	626.413	423.418	345.918	597.306	532.669	687.302	683.709	527.324	233.572	457.292	515.454	575.579
ENSG00000178921	246.932	104.928	294.953	206.04	131.496	134.165	371.601	97.2105	208.279	267.093	237.415	285.165	272.278	241.983	184.131	244.116	334.101
ENSG00000266349	0	0	0	0	0	0	0	2.52495	0	0	0	0	0	0	0	0	0
ENSG00000178922	15.1396	11.0451	12.1945	14.4228	10.171	15.7297	17.7658	25.2495	25.1371	3.03515	22.171	11.4524	39.061	44.6439	12.1405	14.928	43.003
ENSG00000266347	14.6175	5.52253	8.38369	6.18121	5.81199	1.85055	5.92193	12.6247	8.37904	12.1406	6.46655	2.29048	9.19083	10.9992	0	6.14681	8.82114
ENSG00000266344	0	0	0	0	0	0	0	0	0	0	0	0	0	0.647013	4.04683	0	0
ENSG00000178928	0	0	0	0	0	0	0	0	0	0	0	0	0	0	10.1171	0	1.10264
ENSG00000266341	0	0	0	0	0	0	0	0	0	0	0	0	0	0	0	0	0
ENSG00000266340	1.04411	0	0.762154	0	0.726499	0	0	5.0499	11.9701	0	1.84759	3.43572	2.29771	0	4.04683	1.75623	0
ENSG00000252861	0	0	0	0	0	0	0	0	0	0	0	0	0	0	0	0	0
ENSG00000252860	0	0	0	0	0	0	0	0	0	0	0	0	0	0	0	0	0
ENSG00000252863	0	0	0	0	0	0	0	0	0	0	0	0	0	0	0	0	0
ENSG00000168310	1536.93	1584.97	1640.15	1001.36	1646.25	1179.73	1079.27	688.049	1055.76	1573.72	1264.67	1358.26	1181.02	158.518	1011.71	1157.36	1513.93
ENSG00000252864	0	0	0	0	0	0	0	2.52495	0	0	0	0	0	0	0	0	0
ENSG00000252867	0	0	0	0	0	0	0	0	0	0	0	0	0	0	0	0	0
ENSG00000168314	3.13233	0.920422	18.2917	0	0	0	5.92193	1.26247	0	0	11.0855	0	2.29771	0	8.09367	21.0748	19.8476
ENSG00000252869	0	0.920422	0	0	0	0	0	0	0	0	0	0	0	0	0	0	1.10264
ENSG00000252868	0	0	0	0	0	0	0	0	0	0	0	0	0	0	0	0	0
ENSG00000212135	5.7426	2.76127	3.81077	0	1.453	0	0	0	1.19701	1.51757	3.69517	0	0	0	0	0	1.10264
ENSG00000262454	0	0	3.81077	0	0	0	0	0	0	0	0	0	0	0	0	0	6.61585
ENSG00000212133	0	0	0	0	0	0	0	0	0	0	0	0	0	0	0	0	0
ENSG00000229492	0	0	1.52431	0	0	0	0	0	0	0	0	2.29048	0	0	0	1.75623	2.20528
ENSG00000241073	4.17644	12.8859	7.62154	20.604	4.35899	8.3275	0	3.78742	7.18204	24.2812	3.69517	2.29048	8.04198	12.2933	2.02342	7.02493	5.51321
ENSG00000268416	0	0	12.1945	0	0	0	0	0	0	0	1.84759	2.29048	2.29771	0	2.02342	1.75623	8.82114
ENSG00000114268	4.17644	7.36338	9.908	4.12081	0	9.25277	2.96096	2.52495	2.39401	12.1406	14.7807	8.01669	27.5725	8.41117	11.1288	7.90305	19.8476
ENSG00000241074	0	0	1.52431	0	0	0	0	0	0	0	0	0	0	0	0	0	0
ENSG00000268412	3.13233	0	6.09723	2.0604	4.35899	5.55166	0	0	4.78802	0	5.54276	4.58096	4.59542	1.29403	4.04683	1.75623	0
ENSG00000200673	0	0	0	0	0	0	0	0	0	0	0	0	0	1.29403	0	0	1.10264
ENSG00000200670	0	0	0	0	0	0	0	0	0	0	0	0	0	0	0	0	1.10264
ENSG00000200677	0	0.920422	4.57292	0	0	2.77583	0	0	1.19701	0	0	3.43572	0	0	0	0	0
ENSG00000040487	110.676	70.8725	47.2535	89.6275	67.5644	70.3211	105.114	71.9611	73.0174	51.5975	84.989	58.4073	56.2939	430.911	90.0421	39.5152	90.4166
ENSG00000200674	9.91904	16.5676	5.33508	0	2.906	7.40222	0	2.52495	2.39401	3.03515	0.923793	16.0334	4.59542	3.23507	4.04683	4.39058	3.30793
ENSG00000204709	0	0	0	0	0	0	0	0	0	0	0	4.58096	0	0	0	0	0
ENSG00000275034	0	0	0	0	0	0	0	0	0	0	0	0	0	0	0	0	0
ENSG00000204703	0	0	0	0	0	0	0	0	0	0	0	0	0	0	0	0	0
ENSG00000204702	0	0	1.52431	0	0	0	0	0	0	0	0	2.29048	0	0	0	0	1.10264
ENSG00000204701	1.04411	0	0	0	0	0	0	0	0	1.51757	0	0	0	0	4.04683	1.75623	0
ENSG00000204700	0	1.84084	0	0	0	0	4.44145	0	0	0	0	0	4.59542	0	0	0	0
ENSG00000204706	1.56616	9.20422	9.908	0	1.453	3.70111	0	17.6746	16.7581	3.03515	5.54276	4.58096	0	1.94104	20.2342	12.2936	28.6687
ENSG00000204705	0	0	0	0	0	0	0	0	0	0	0	0	0	0	0	0	0
ENSG00000204704	0	0	0	0	0	0	0	0	0	0	0	0	0	1.29403	0	0	4.41057
ENSG00000227973	13.5734	9.20422	19.816	2.0604	4.35899	11.1033	0	5.0499	1.19701	1.51757	5.54276	0	6.89313	0	9.10538	5.2687	2.20528
ENSG00000153107	1400.15	1908.04	2347.43	1477.31	1221.24	1653.47	1212.51	1615.97	1734.46	1997.13	1881.77	1847.27	1915.14	1662.82	1736.09	2054.79	1894.34
ENSG00000228778	0	0	0	0	0	0	0	0	0	0	1.84759	0	0	0	0	0	1.10264
ENSG00000228779	0	1.84084	0.762154	0	0	0	0	0	1.19701	1.51757	3.69517	8.01669	11.4885	0	2.02342	5.2687	2.20528
ENSG00000228775	17.2278	14.7268	29.724	6.18121	3.63249	35.1605	16.2853	29.0369	25.1371	50.0799	59.1228	75.5859	52.8473	33.6447	71.8313	77.2742	81.5955
ENSG00000228776	0	0	0	0	0	0	0	0	0	0	0	0	0	0	0	0	0
ENSG00000228777	0	0	0	0	0	0	0	0	0	1.51757	0	0	0	0	0	0	0
ENSG00000228770	0	0	0	0	0	0	4.44145	0	0	1.51757	0	0	0	0	0	0.878116	4.41057
ENSG00000228771	0	0	3.81077	0	0	0	2.96096	0	0	0	0	0	2.29771	0	0	0	1.10264
ENSG00000228772	0	0	0	2.0604	0	0	0	0	0	0	1.84759	0	0	0	0	0	0
ENSG00000279268	0	0	1.52431	0	0	0	0	0	1.19701	0	0	1.14524	0	0	0	0	1.10264
ENSG00000279269	0	0	0	0	0	0	0	0	0	0	0	0	0	0	0	0	1.10264
ENSG00000141027	8412.39	9211.59	9415.65	6849.81	8156.4	5565.54	4758.27	5701.34	5995.8	5822.93	5407.89	5581.91	5654.66	4353.75	5268.98	5374.95	6020.42
ENSG00000279260	0	0	0	0	0	0	0	0	0	0	0	0	0	0	0	0	0
ENSG00000279261	0	3.68169	0	0	0	0	0	0	0	0	0	0	0	0	2.02342	1.75623	2.20528
ENSG00000279262	0	0	0	0	0	0	0	0	0	0	0	0	0	0	0	0	0
ENSG00000279263	0	0	0	0	0	0	0	0	0	0	0	0	0	0	0	0	0
ENSG00000279264	0	0	1.52431	0	0	0	0	0	0	0	0	0	0	0	0	0	1.10264
ENSG00000279265	17.7499	19.3289	32.7726	11.3322	42.1369	2.77583	0	16.4122	7.18204	13.6582	29.5614	9.16193	25.2748	7.76416	24.281	8.78116	29.7713
ENSG00000279266	0	0	1.52431	0	0	0	0	2.52495	9.57605	0	0	0	0	7.76416	8.09367	0	8.82114
ENSG00000279267	7.30877	3.68169	1.52431	2.0604	1.453	12.9539	0	10.0998	4.78802	15.1757	18.4759	20.6143	20.6794	10.3522	14.1639	19.3186	17.6423
ENSG00000226646	0	0	0	0	0	0	0	0	0	0	0	0	0	0	0	1.75623	1.10264
ENSG00000226647	10.9632	9.20422	17.5295	12.3624	14.53	3.70111	19.2463	7.57485	13.1671	10.623	5.54276	4.58096	5.74427	12.2933	31.363	13.1717	14.3343
ENSG00000226644	0	3.68169	1.52431	0	0	0	0	0	0	0	6.46655	0	0	0	0	0	1.10264
ENSG00000253839	0	0	0	0	0.726499	0	0	0	0	0	0	2.29048	0	0	0	0	2.20528
ENSG00000226642	0	0	2.28646	0	0	0	0	0	0	0	0	0	0	0	0	0	2.20528
ENSG00000226643	0	0	0.762154	0	0	0	0	0	0	0	0	0	0	0	0	0	0
ENSG00000226640	1.04411	0	0	0	0	0	0	0	2.39401	0	0	0	0	0	0	0	1.10264
ENSG00000226641	0	0	0	0	0	0	0	0	0	0	0	4.58096	0	0	0	0	2.20528
ENSG00000164047	0	0	1.52431	0	0	0	0	0	0	0	0	0	0	0	0	0	2.20528
ENSG00000227979	0	0	0	0	0	0	0	0	0	0	0	0	0	0	0	0	0
ENSG00000226648	22.9704	38.6577	8.38369	30.906	81.3679	22.2067	29.6096	46.7116	40.6982	34.9042	45.2659	21.7596	33.3168	10.9992	65.7611	82.5429	30.874
ENSG00000226649	5.22055	1.84084	5.33508	0	4.35899	0.925277	5.92193	0	2.39401	0	3.69517	0	0	0	0	3.51246	1.10264
ENSG00000158022	0	0	2.28646	0	4.35899	0	0	1.26247	0	1.51757	0	0	0	0.647013	3.03513	0	2.20528
ENSG00000158023	3.13233	12.8859	22.8646	0	41.4104	8.3275	13.3243	16.4122	0	16.6933	8.31414	11.4524	31.0191	0	6.07025	26.3435	50.7215
ENSG00000167005	1676.32	1648.48	2179.76	783.983	990.218	839.227	1062.99	659.012	794.812	822.525	833.262	863.512	801.9	1144.57	730.454	833.332	858.958
ENSG00000183242	0.522055	0	2.28646	0	0	0	0	0	4.78802	0	0	0	0	0	2.02342	0.878116	5.51321
ENSG00000182156	0	0	4.57292	0	0	0	0	2.52495	0	0	0	0	0	0	0	0	13.2317
ENSG00000167800	0	0	1.52431	4.12081	0	0	0	0	0	0	0	2.29048	4.59542	1.29403	0	3.51246	0
ENSG00000155719	0	0	1.52431	0	0	0	0	0	1.19701	1.51757	0	2.29048	1.14885	0	2.02342	0	12.1291
ENSG00000183248	1.04411	0	1.52431	1.0302	1.453	0	0	5.0499	14.3641	0	26.79	6.87145	4.59542	0	4.04683	6.14681	3.30793
ENSG00000143751	792.479	1507.65	907.725	1830.67	1034.53	903.071	1396.09	1402.61	910.922	887.781	757.511	660.804	745.606	1555.42	931.784	655.953	695.767
ENSG00000127774	4.69849	0	0	10.302	0.726499	0.925277	1.48048	0	0	1.51757	0	0	1.14885	5.17611	0	0	3.30793
ENSG00000239926	0	0	1.52431	0	0	0	0	0	0	0	0	0	0	0	0	0	4.41057
ENSG00000239924	0	0	0	0	0	0	0	0	0	0	0	0	0	0	0	0	0
ENSG00000239923	0	0	0	0	0	0	0	0	0	0	0	0	0	0	0	0	1.10264
ENSG00000239922	0	0	2.28646	0	0	0	0	0	0	0	0	0	0	0	0	0	3.30793
ENSG00000239921	2.61027	0	3.81077	0	0	1.85055	0	0	0	0	0	0	0	1.94104	0	0	7.71849
ENSG00000239920	0.522055	0	0	0	0	0	0	0	0	0	0	1.14524	1.14885	0	0	0	1.10264
ENSG00000233924	9.91904	14.7268	10.6702	0	0	7.40222	0	0	0	3.03515	0	0	2.29771	0	0	1.75623	0
ENSG00000233927	1839.72	553.174	629.539	627.393	611.712	1431.4	1162.18	902.669	1197.01	1511.5	1473.45	1407.5	1186.77	4734.84	1001.59	987.881	1540.39
ENSG00000233926	0	0	5.33508	0	0	0	0	2.52495	0	0	0	5.72621	0	1.29403	0	0	4.41057
ENSG00000233921	0	0	0	0	0	1.85055	0	0	0	0	0	0	0	1.29403	0	1.75623	2.20528
ENSG00000233920	0	0	0	0	0	0	0	0	0	0	0	0	0	0	0	0	1.10264
ENSG00000233922	0	3.68169	1.52431	2.0604	0	11.1033	0	2.52495	0	0	1.84759	0	2.29771	0	3.03513	1.75623	11.0264
ENSG00000173838	1.04411	0	1.52431	0	0	1.85055	2.96096	0	0	0	0	2.29048	4.59542	0	2.02342	0	13.2317
ENSG00000233929	8.87493	3.68169	15.2431	52.5403	7.26499	12.9539	17.7658	25.2495	10.7731	31.8691	10.1617	0	0	23.2925	28.3278	10.5374	13.2317
ENSG00000233928	0	0	0.762154	0	0	0	0	0	0	0	0	0	0	0	0	0	0
ENSG00000198728	925.081	966.443	905.439	1613.3	1296.07	1397.17	1231.76	1388.72	1401.69	1022.85	1429.11	1510.57	1349.9	1576.77	1283.86	1557.78	964.812
ENSG00000162337	28.191	47.862	44.2049	2.0604	0	12.9539	0	2.52495	8.37904	15.1757	18.4759	36.6477	6.89313	1.29403	7.08196	86.9335	14.3343
ENSG00000245311	3.65438	0	1.52431	0	0	0.925277	0	0	0	0	0	0	0	0	0	0	1.10264
ENSG00000245317	8.87493	1.84084	9.908	0	10.8975	19.4308	28.1292	12.6247	14.3641	31.8691	28.6376	17.1786	39.061	1.29403	40.4683	40.3933	31.9766
ENSG00000165406	649.958	691.237	624.966	812.829	563.763	1147.34	1613.73	1136.23	1426.83	1239.86	896.08	863.512	814.538	1451.25	1158.41	903.582	866.677
ENSG00000165409	48.029	104.008	95.2692	28.8456	20.342	25.9078	0	5.0499	13.1671	6.0703	3.69517	1.14524	8.04198	0	2.02342	5.2687	26.4634
ENSG00000257998	0	0	0	0	0	0	0	0	0	0	0	0	0	0	0	0	4.41057
ENSG00000257999	0	3.68169	0	0	0	4.62639	0	0	0	1.51757	0	0	4.59542	0	0	0	0
ENSG00000128944	112.242	60.7479	153.955	25.755	10.171	7.40222	53.2974	21.4621	16.7581	19.7285	24.0186	45.8096	45.9542	168.223	44.5152	44.7839	41.9004
ENSG00000257991	0	0	2.28646	0	0	0	0	0	0	0	0	0	0	0	0	0	0
ENSG00000257997	0	0	0	0	0	0	0	0	0	0	0	0	0	0	0	0	0
ENSG00000257994	0	0	3.04861	0	0	0	0	0	0	0	0	0	0	0	0	0	3.30793
ENSG00000257995	0	0	0	0	0	0	0	0	0	0	0	0	0	0	0	0	0
ENSG00000206635	0	0	0	0	0	0	0	0	0	0	0	0	0	0	0	0	0
ENSG00000206634	14.6175	25.7718	25.9132	9.27181	5.81199	22.2067	37.0121	31.5619	16.7581	12.1406	15.7045	30.9215	20.6794	121.638	50.5854	18.4404	24.2581
ENSG00000206637	0	0	0	0	0	0	0	0	0	0	0	0	2.29771	0	0	0	0
ENSG00000206636	0	0	0	0	0	0	0	0	0	0	0	0	0	0	0	0	0
ENSG00000206631	0	0	0.762154	0	0	3.70111	0	0	0	0	0	0	0	0	0	0	0
ENSG00000206630	0	0	0	0	0	0	0	0	0	0	0	0	0	0	0	0	0
ENSG00000206633	2.61027	7.36338	4.57292	7.21141	0	12.0286	38.4925	21.4621	40.6982	27.3163	12.0093	2.29048	31.0191	0	6.07025	8.78116	29.7713
ENSG00000225224	64.7348	51.5437	23.6268	17.5134	23.9745	38.8617	66.6217	59.3363	57.4563	13.6582	34.1804	30.9215	39.061	88.6408	70.8196	28.9778	35.2845
ENSG00000255843	3.65438	1.84084	3.81077	0	8.71799	10.1781	0	5.0499	1.19701	9.10545	14.7807	4.58096	3.44656	3.88208	6.07025	5.2687	2.20528
ENSG00000206639	0	0	0	0	0	0	0	0	0	0	0	0	0	0	0	0	0
ENSG00000206638	0.522055	0	1.52431	0	0	0	0	2.52495	1.19701	0	0	0	2.29771	0	2.02342	0	0
ENSG00000255845	0	0	0	0	0	0	0	0	0	0	0	0	0	0	0	0	2.20528
ENSG00000207944	0	0	0	0	0	0	0	0	0	0	0	0	0	0	0	0	0
ENSG00000244743	0	0	0	0	0	0	0	0	0	0	0	0	0	0	0	0	0
ENSG00000207946	0	0	0	0	0	0	0	0	0	0	0	0	0	0	0	0	0
ENSG00000220614	2.08822	1.84084	0	0	0	4.62639	0	1.26247	0	3.03515	10.1617	8.01669	0	2.58805	5.05854	14.928	11.0264
ENSG00000207940	0	0	0.762154	0	0	0	0	0	1.19701	0	1.84759	0	0	0	2.02342	0	2.20528
ENSG00000207941	0	0	0.762154	0	0	0	0	0	0	0	0	0	0	0	0	0	0
ENSG00000207942	0	0	0	0	0	0	0	0	0	0	0	0	0	0	0	0	0
ENSG00000207943	0	0	0	9.27181	0	0	0	1.26247	1.19701	0	0	0	6.89313	5.17611	2.02342	2.63435	0
ENSG00000254710	2.08822	0	1.52431	0	0	0	0	0	0	0	0	0	1.14885	0	1.01171	0	0
ENSG00000254713	0	0	0	0	0	0	0	0	1.19701	0	0	0	0	0	2.02342	0	3.30793
ENSG00000254712	0	1.84084	4.57292	0	0	0	2.96096	0	0	0	3.69517	0	0	1.29403	2.02342	0	0
ENSG00000254715	0	0	0	0	0	0	0	1.26247	0	0	0.923793	0	0	0	0	0	0
ENSG00000207949	0	0	0	0	0	0	0	0	0	0	0	0	0	0	0	0	0
ENSG00000254717	0	0	0	0	0	0	0	0	0	0	0	0	1.14885	0	0	0	5.51321
ENSG00000278136	0	0	0	0	0	0	0	0	0	0	0	0	0	0	0	0	0
ENSG00000278135	9.91904	4.60211	3.81077	0	4.35899	0.925277	0	10.0998	7.18204	0	1.84759	1.14524	2.29771	0.647013	5.05854	0.878116	3.30793
ENSG00000278134	0	0	0	0	0	0	0	0	2.39401	0	0	0	0	0	0	0	0
ENSG00000278133	71.5215	73.6338	78.5018	71.0839	47.2224	119.361	192.463	107.31	102.943	97.1248	137.645	124.831	117.183	101.581	124.44	117.668	111.367
ENSG00000158683	3.65438	5.52253	31.2483	0	6.53849	23.1319	0	10.0998	11.9701	19.7285	11.0855	46.9549	32.1679	9.7052	20.2342	8.78116	38.5925
ENSG00000278131	0	0	0	0	0	0	2.96096	0	0	0	0	0	0	0	0	0	6.61585
ENSG00000278130	0	1.84084	1.52431	0	0	0	0	0	0	0	0	0	0	0	0	2.63435	3.30793
ENSG00000240842	0	0	0	0	0	0	0	0	0	0	0	0	0	0	0	0	1.10264
ENSG00000241251	0	0	0.762154	0	0	0	0	0	0	0	0	0	0	0	0	0	0
ENSG00000278139	0	0	0	0	0	0	0	0	0	0	0	0	0	0	0	0	0
ENSG00000240847	0	0	0	0	0	0	0	0	0	0	0	0	0	0	0	0	0
ENSG00000008056	18.2719	7.36338	9.908	0	1.453	1.85055	0	17.6746	32.3192	39.4569	19.3997	0	20.6794	36.2327	4.04683	28.0997	24.2581
ENSG00000130518	140.955	154.631	99.8421	220.463	151.838	339.577	854.238	642.6	542.244	581.231	350.118	219.886	358.443	476.849	299.466	301.194	297.713
ENSG00000159374	0	0	16.0052	15.453	10.171	3.70111	0	1.26247	4.78802	0	1.84759	9.16193	14.9351	0	6.07025	0.878116	12.1291
ENSG00000159377	3631.41	3388.07	3303.17	3404.82	2536.21	2721.24	2515.34	2687.81	2143.84	2277.88	2184.77	2281.32	1740.51	3150.95	1907.07	2169.83	2310.03
ENSG00000130511	488.643	205.254	302.575	339.967	481.669	133.24	85.868	85.8483	104.14	128.994	75.7511	64.1335	72.3778	60.1722	41.4801	51.8089	116.88
ENSG00000130513	1.04411	0	1.52431	0	0	0	0	0	0	0	0	0	1.14885	0	2.02342	0	2.20528
ENSG00000130517	264.682	296.376	230.17	171.013	281.882	300.715	544.817	236.083	280.099	286.822	412.936	368.768	303.298	186.34	290.36	340.709	360.564
ENSG00000123144	1212.21	1307	1204.2	1828.61	1391.97	1228.77	1265.81	1052.9	1122.79	983.388	876.68	1081.11	755.946	1316.02	879.175	814.892	593.221
ENSG00000164758	192.116	184.084	182.155	182.346	135.855	148.044	142.126	174.221	217.855	183.626	206.93	95.055	174.626	331.271	121.405	175.623	155.473
ENSG00000164756	0	0	7.62154	17.5134	34.8719	0	0	0	0	0	1.84759	0	5.74427	0	13.1522	1.75623	9.92378
ENSG00000164754	6649.93	6978.64	9623.72	5387.95	4722.97	4512.58	3520.59	3850.55	4244.58	3715.02	4335.36	4255.72	4310.5	3981.72	4799.55	4346.67	3647.54
ENSG00000164751	922.993	1145.01	1079.21	1163.1	731.584	490.397	750.604	605.988	623.64	711.742	779.682	629.883	657.145	1273.32	840.73	600.631	640.635
ENSG00000058085	0	0	7.62154	0	0	0	0	0	0	0	0	0	0	0	0	0	6.61585
ENSG00000109047	5.22055	1.84084	1.52431	0	0.726499	0	17.7658	3.78742	0	3.03515	0	4.58096	0	0	2.02342	0	0
ENSG00000206090	0	0	0	0	0	0	0	0	0	0	0	0	0	0	0	0	1.10264
ENSG00000155506	5371.42	6135.54	7245.03	7266.01	6385.2	6539.86	6595.55	5441.27	6962.98	7138.67	5980.64	6350.36	6329.04	1740.47	6283.72	5623.46	6307.11
ENSG00000159086	590.966	865.197	1162.28	702.598	1009.83	752.251	1020.05	972.105	703.84	708.707	889.613	943.679	892.66	632.132	787.109	926.413	796.107
ENSG00000157106	9421.52	13770.4	10793.6	9278	12793.6	10057.8	10698	10992.4	11430.2	11811.3	8976.5	9797.54	10494.8	5222.69	7695.06	9248.32	10039.6
ENSG00000251778	0	0	0	0	0	0	0	0	0	0	0	0	0	1.94104	0	0	0
ENSG00000238832	5.7426	6.44296	5.33508	8.24161	16.7095	1.85055	5.92193	10.0998	7.18204	6.0703	1.84759	18.3239	2.29771	1.29403	1.01171	1.75623	2.20528
ENSG00000243420	0	0	1.52431	0	0	0	0	0	0	0	0	0	0	0	0	0	0
ENSG00000238833	0	0	0	0	0	0	0	0	0	0	0	0	0	0	0	0	0
ENSG00000010704	18.794	12.8859	31.2483	9.27181	32.6924	46.2639	0	7.57485	21.5461	18.2109	27.7138	32.0668	6.89313	1.29403	12.1405	15.8061	30.874
ENSG00000196616	0	0	6.85938	0	0	0	0	0	0	1.51757	1.84759	2.29048	4.59542	0	6.07025	0	39.6951
ENSG00000125046	0	1.84084	19.0538	0	0	0	0	1.26247	9.57605	0	0	0	0	0	1.01171	1.75623	17.6423
ENSG00000235806	2.08822	0.920422	4.57292	0	0	1.85055	0	6.31237	4.78802	0	9.23793	9.16193	10.3397	0	14.1639	7.02493	11.0264
ENSG00000196611	0	0	0.762154	0	0	0	0	0	0	0	0	0	0	0	0	0	5.51321
ENSG00000243426	0	0	0	0	0	0	0	0	0	0	0	0	0	0	0	0	0
ENSG00000225480	0	0	1.52431	0	0	0	0	0	0	0	0	0	0	0	0	0	0
ENSG00000081913	100.757	154.631	182.917	334.816	111.154	197.084	189.502	290.369	198.703	283.786	182.911	167.205	173.477	792.591	246.857	154.548	140.036
ENSG00000238837	0	0	0	0	0	0	0	0	0	0	0	0	0	0	0	0	0
ENSG00000252003	0	0	0	0	0	0	0	0	0	0	0	0	0	0	0	0	0
ENSG00000252002	0	0	0	0	0	0	0	0	0	0	0	0	0	0	0	0	0
ENSG00000252001	0	0	0	0	0	0	0	0	0	0	0	0	0	0	0	0	0
ENSG00000252000	0	0	0	0	0	0	0	0	0	0	1.84759	0	0	0	0	0	0
ENSG00000252005	0	0	0	0	0	0	0	0	0	0	0	0	0	0	0	0	1.10264
ENSG00000252004	0	0	0	0	0	0	0	0	0	0	0	0	0	0	0	0	0
ENSG00000238835	0	0	5.33508	0	0	4.62639	0	0	0	4.55272	0	0	0	2.58805	3.03513	1.75623	4.41057
ENSG00000005471	15.6616	5.52253	19.0538	0	31.2394	6.47694	0	27.7744	3.59102	3.03515	6.46655	11.4524	12.6374	12.2933	11.1288	12.2936	20.9502
ENSG00000256713	0	0	0.762154	0	0	0.925277	0	0	0	0	0	0	0	0	0	0	3.30793
ENSG00000256712	39.1541	61.6683	38.8698	57.6913	45.7694	55.5166	0	84.5858	32.3192	18.2109	95.1507	38.9382	89.6106	103.522	70.8196	49.1745	48.5162
ENSG00000125753	395.718	172.119	211.879	117.443	297.138	133.24	88.8289	122.46	135.262	185.144	126.56	235.92	175.775	32.3507	78.9133	95.7147	163.191
ENSG00000256717	0	0	1.52431	0	0	0	0	0	0	0	0	0	0	0	0	0	0
ENSG00000256714	0	0	1.52431	0	0	0	0	0	0	0	0	0	0	0	0	0	0
ENSG00000037280	6.26466	3.68169	12.9566	2.0604	0	117.51	528.532	94.6856	132.868	165.416	165.359	83.6026	47.103	39.4678	164.909	62.3462	88.2114
ENSG00000125755	784.126	813.653	800.261	728.353	791.884	788.336	944.548	643.862	763.69	623.723	733.492	762.731	809.942	1279.15	775.981	844.748	763.028
ENSG00000160124	80.3964	48.7824	83.0748	22.6644	87.1799	49.965	57.7388	59.3363	83.7904	89.5369	96.0745	147.736	136.714	50.467	103.194	111.521	100.34
ENSG00000243004	0	3.68169	12.1945	5.15101	4.35899	0	0	2.52495	0	0	0	9.16193	2.29771	1.29403	1.01171	0	6.61585
ENSG00000243007	1.56616	5.52253	3.04861	0	0	3.70111	8.88289	0	4.78802	3.03515	5.54276	4.58096	2.29771	2.58805	8.09367	3.51246	0
ENSG00000235500	0	1.84084	0	0	1.453	3.70111	0	0	2.39401	0	0	2.29048	0	2.58805	4.04683	0	2.20528
ENSG00000243008	0	0	0	0	0	0	0	0	0	0	0	0	2.29771	0.647013	0	0	2.20528
ENSG00000203914	3.13233	5.52253	6.09723	2.0604	4.35899	3.70111	5.92193	5.0499	7.18204	0	3.69517	2.29048	2.29771	0	4.04683	1.75623	1.10264
ENSG00000236870	0	0	0	0	0	0	0	0	0	0	0	0	0	0	0	0	3.30793
ENSG00000203910	8.35288	0.920422	1.52431	4.12081	1.453	5.55166	0	0	3.59102	1.51757	11.0855	14.8881	11.4885	11.6462	3.03513	12.2936	16.5396
ENSG00000231383	0	0	1.52431	0	0	0	0	0	0	0	0	0	0	0	0	0	1.10264
ENSG00000231382	0	0	3.04861	0	0	0	0	0	1.19701	0	0	1.14524	0	0	0	0	6.61585
ENSG00000231381	0	0	0	0	0	0	0	0	0	0	0	0	0	1.29403	2.02342	1.75623	1.10264
ENSG00000277373	0	0	0	0	0	0	0	0	0	0	0	0	0	0	0	0	0
ENSG00000175294	0	0	6.09723	0	1.453	0	0	0	0	0	0	0	0	0	0	0	7.71849
ENSG00000231386	0	0	0	0	0	0	0	0	0	0	2.77138	0	2.29771	0	2.02342	0	2.20528
ENSG00000231384	0	1.84084	1.52431	0	0	0	0	0	0	0	0	10.3072	0	0	0	0	1.10264
ENSG00000274933	0	0	0	0	1.453	0	0	0	0	0	0	0	0	0	0	0	1.10264
ENSG00000274932	0	0	3.81077	0	0	0	0	1.26247	0	0	3.69517	0	0	0	0	0	0
ENSG00000231389	983.551	3481.04	1304.81	3531.53	4071.3	868.836	553.7	1052.9	499.152	833.148	434.183	135.138	259.641	86.0528	208.412	598.875	401.362
ENSG00000236871	31.3233	17.488	17.5295	19.5738	11.624	27.7583	94.7509	18.9371	9.57605	10.623	37.8755	33.212	39.061	17.4694	15.1756	44.7839	14.3343
ENSG00000274937	0	0	0	0	0	0	0	2.52495	0	0	0	0	0	0	0	0	3.30793
ENSG00000274934	0	0	0	0	0	0	0	0	0	0	0	0	0	0	0	0	0
ENSG00000176928	27.1468	5.52253	15.2431	37.0873	7.26499	527.408	923.821	520.14	835.51	946.966	785.224	1004.38	912.19	732.419	566.557	813.136	882.114
ENSG00000251857	0	0	0	0	0	0	0	0	0	0	0	0	0	0	0	0	0
ENSG00000235508	14.0955	22.0901	18.2917	22.6644	11.624	46.2639	38.4925	17.6746	28.7281	6.0703	38.7993	34.3572	34.4656	23.9395	28.3278	39.5152	5.51321
ENSG00000176923	0	0	4.57292	0	0	0	0	0	0	0	0	5.72621	0	0	0	0	1.10264
ENSG00000176922	0	0	0	0	0	0	0	0	0	0	0	0	0	0	0	0	2.20528
ENSG00000254828	0	0	0.762154	0	0	0	0	0	1.19701	0	0	2.29048	0	0	0	0	0
ENSG00000176927	28.191	35.8965	31.2483	16.4832	42.8634	37.9364	63.6607	27.7744	11.9701	24.2812	13.8569	8.01669	45.9542	88.6408	32.3747	26.3435	26.4634
ENSG00000232739	3.13233	1.84084	0.762154	0	1.453	0	0	2.52495	7.18204	19.7285	8.31414	4.58096	10.3397	0	8.09367	1.75623	24.2581
ENSG00000176925	0	0	0	0	0	0	0	0	0	0	0	0	0	0	0	0	2.20528
ENSG00000198169	138.345	155.551	124.993	70.0537	88.6329	279.434	165.814	301.731	215.461	317.173	294.69	302.344	258.492	434.793	273.161	286.266	387.027
ENSG00000198168	140.955	158.313	241.603	200.889	90.0859	762.429	957.872	1025.13	1079.7	1418.93	1118.71	1000.94	1221.23	873.468	1214.05	940.462	1370.58
ENSG00000198162	2891.14	3762.69	3122.54	4036.33	3974.68	2363.16	2162.98	3153.66	3363.59	2881.87	1707.17	2220.62	2748.06	2206.32	2974.42	2543.9	2036.58
ENSG00000198160	1298.35	1373.27	1604.33	1108.5	1310.6	1015.03	1289.5	1230.91	1104.84	1069.89	1103.93	1083.4	1236.17	1605.24	1370.87	1085.35	890.935
ENSG00000171049	1.04411	0	4.57292	0	0	0	0	0	0	0	0	2.29048	2.29771	0	0	0	15.437
ENSG00000175749	0	0	3.04861	0	0.726499	0	0	2.52495	0	0	0	0	0	0	4.04683	0	6.61585
ENSG00000231655	10.4411	1.84084	1.52431	8.24161	7.26499	9.25277	16.2853	7.57485	7.18204	4.55272	12.0093	8.01669	20.6794	0	12.1405	36.0028	27.566
ENSG00000231654	1.04411	0	0	0	0	0	0	0	0	0	0	0	0	0	0	0	0
ENSG00000175741	10.4411	23.931	19.0538	4.12081	11.624	2.77583	2.96096	2.52495	2.39401	0	1.84759	5.72621	6.89313	3.23507	0	8.78116	2.20528
ENSG00000231651	0	0	3.04861	0	0.726499	3.70111	0	2.52495	0	0	0	0	0	0.647013	2.02342	3.51246	1.10264
ENSG00000171044	72.0436	50.6232	60.9723	8.24161	56.6669	72.1716	59.2193	119.935	70.6234	66.7733	99.7697	77.8764	71.229	108.698	106.229	72.0055	39.6951
ENSG00000231653	0	0	3.04861	0	0	0	0	0	0	0	0	0	0	0	0	0	0
ENSG00000175745	0	0	3.04861	0	2.1795	0	0	1.26247	0	1.51757	0.923793	0	0	0	2.02342	0	2.20528
ENSG00000179676	0	0	1.52431	0	0	0	0	0	0	0	0	0	0	0	1.01171	0	5.51321
ENSG00000179674	0	0	0	0	0	0	0	0	0	0	0	0	0	0	0	0	0
ENSG00000201839	0	0	0	0	0	0	0	0	0	0	0	0	0	0	1.01171	0	0
ENSG00000189233	46.9849	30.3739	61.7345	25.755	37.7779	20.3561	51.8169	29.0369	47.8802	19.7285	1.84759	0	0	0	2.02342	0	7.71849
ENSG00000147316	788.303	914.9	866.569	957.057	727.225	959.513	1344.28	944.331	875.011	860.465	731.644	606.978	724.927	691.01	775.981	668.246	661.585
ENSG00000261819	7.30877	11.0451	6.09723	8.24161	61.0259	0.925277	0	2.52495	9.57605	22.7636	3.69517	2.29048	14.9351	0.647013	16.1873	1.75623	14.3343
ENSG00000230381	5.22055	0	2.28646	0	0	0	0	2.52495	5.98503	4.55272	0	1.14524	2.29771	0	0	0	0
ENSG00000230383	89.7934	252.196	199.684	263.732	172.907	359.933	251.682	285.319	301.646	145.687	347.346	293.182	250.45	195.398	341.958	244.116	95.9298
ENSG00000230384	0	0	0	0	0	0	0	0	0	0	0	0	0	0	0	0	0
ENSG00000230385	0	0	0	0	0	0	0	0	0	0	0	0	0	0	0	0	0
ENSG00000230386	0	0	0.762154	0	0	0	0	0	0	0	0	2.29048	0	0	0	0	0
ENSG00000230387	0	0	3.04861	0	0	0	0	0	0	0	0	0	4.59542	0	6.07025	0	2.20528
ENSG00000248783	0	0	0	0	0	0	0	0	0	0	0	0	0	0	0	0	2.20528
ENSG00000248781	4.17644	5.52253	3.04861	2.0604	2.906	1.85055	0	5.0499	7.18204	0	3.69517	4.58096	4.59542	1.29403	6.07025	0	1.10264
ENSG00000248780	0	0	4.57292	2.0604	0	1.85055	2.96096	7.57485	4.78802	0	1.84759	2.29048	2.29771	0	2.02342	1.75623	1.10264
ENSG00000248787	1.04411	0	0	0	0	0	0	5.0499	0	0	2.77138	0	2.29771	0	0	6.14681	1.10264
ENSG00000248785	36.0218	48.7824	32.7726	30.906	24.701	29.6089	16.2853	27.7744	28.7281	51.5975	56.3514	37.793	53.9962	18.1164	45.5269	54.4432	51.8242
ENSG00000167476	1.04411	0	4.57292	0	0	2.77583	0	0	0	0	0	0	0	0	1.01171	2.63435	1.10264
ENSG00000248789	1.56616	0	0.762154	0	0	0	0	0	0	0	0	0	0	0	0	0	4.41057
ENSG00000252233	0	0	0	0	0	0	0	0	0	0	0	0	0	0	2.02342	0.878116	1.10264
ENSG00000244158	0	0	1.52431	0	0	0	0	2.52495	0	0	0	0	0	0	0	0	1.10264
ENSG00000167470	697.987	670.067	390.223	1769.89	825.303	793.888	1464.2	2096.97	567.381	622.205	333.489	219.886	204.496	969.226	152.768	169.476	263.531
ENSG00000265691	0	0	0	0	0	0	0	0	0	0	1.84759	0	0	0	0	0	1.10264
ENSG00000276427	0	0	0.762154	0	0	0	0	2.52495	1.19701	0	0	0	0	0	0	0	0
ENSG00000276426	0	0	0	0	0	0	0	0	0	0	0	0	0	0	0	0	0
ENSG00000276422	0	0	0	0	0	0	0	0	0	0	0	0	0	0	0	0	0
ENSG00000253879	0	0	0	0	0	0	0	0	0	1.51757	0	0	0	0	2.02342	0	5.51321
ENSG00000253878	2.61027	22.0901	10.6702	3.0906	0	0	0	1.26247	4.78802	3.03515	1.84759	0	8.04198	16.8223	0	4.39058	5.51321
ENSG00000253871	0	0	3.04861	0	0	0	0	1.26247	0	0	16.6283	0	1.14885	0	0	0	1.10264
ENSG00000253870	0	0	1.52431	0	0	0	0	0	0	0	0	0	0	0	0	0	1.10264
ENSG00000253873	0	0	4.57292	2.0604	0	0	0	0	0	3.03515	5.54276	1.14524	0	0	0	1.75623	15.437
ENSG00000219500	0	0	0	0	0	0.925277	0	0	0	0	0	0	0	0	0	0	0
ENSG00000219507	17.7499	22.0901	19.816	57.6913	17.436	46.2639	82.907	113.623	55.0623	30.3515	35.1042	13.7429	25.2748	27.1746	18.2108	36.8809	12.1291
ENSG00000253874	0	0	0	0	0	0	0	0	0	0	0	0	0	0	0	0	0
ENSG00000253877	0	0	1.52431	0	0	0	0	0	0	0	0	0	0	0	2.02342	0	0
ENSG00000265470	0	0	0	0	0	0	0	0	0	0	0	0	0	0	0	0	0
ENSG00000240068	0	0	0	0	0.726499	0	0	0	0	0	0	0	0	0	0	0	2.20528
ENSG00000240069	0	0	0	0	0	0	0	0	0	0	0	0	0	0	0	0	0
ENSG00000277277	0	0	0	0	0	0	0	0	0	0	0	0	0	0	0	0	0
ENSG00000256925	0	0	4.57292	0	0	0	0	0	2.39401	0	1.84759	0	0	0	0	0	3.30793
ENSG00000240063	0	2.76127	2.28646	0	5.08549	6.47694	109.556	0	0	0	4.61897	2.29048	3.44656	0	0	0	2.20528
ENSG00000265697	0	0	0.762154	0	0	0	0	0	0	0	0	0	0	0	0	0	1.10264
ENSG00000084754	5422.06	6303.05	6887.58	3824.11	4653.95	4005.53	3914.39	3303.9	4299.65	4709.03	4438.83	4185.86	4774.64	4916.65	4035.71	4318.58	4860.45
ENSG00000240065	3428.33	2471.33	2817.68	1465.98	3486.47	1013.18	1495.29	768.847	1007.88	851.359	996.773	1180.74	804.198	386.914	615.119	737.618	864.471
ENSG00000256927	0	0	3.04861	0	0	0	0	0	0	0	0	0	0	1.29403	4.04683	0	1.10264
ENSG00000095637	25.0586	33.1352	38.8698	23.6946	95.1713	12.0286	29.6096	47.974	15.5611	12.1406	22.171	22.9048	37.9122	43.3499	54.6323	34.2465	28.6687
ENSG00000249780	6.26466	27.6127	15.2431	8.24161	10.8975	31.4594	17.7658	7.57485	17.9551	0	25.8662	13.7429	9.19083	16.8223	6.07025	27.2216	1.10264
ENSG00000249781	0	0	1.52431	0	0	0	0	0	0	0	0	0	0	0	2.02342	0	4.41057
ENSG00000249782	0	0	0.762154	0	0	0	0	1.26247	0	0	0	0	0	0	0	0	1.10264
ENSG00000249784	6.78671	7.36338	4.57292	0	5.08549	0	4.44145	0	2.39401	0	0.923793	0	2.29771	0	0	0	0
ENSG00000249785	0	0	0	0	0	0	0	0	0	0	0	0	0	0	0	0	0
ENSG00000249786	12.0073	36.8169	19.0538	4.12081	63.9319	5.55166	0	29.0369	3.59102	21.246	13.8569	17.1786	16.084	36.2327	10.1171	6.14681	18.7449
ENSG00000249787	0.522055	0	1.52431	0	0	0	7.40241	3.78742	0	0	0	0	8.04198	5.17611	0	1.75623	2.20528
ENSG00000176219	0	0	4.57292	0	0	0	0	0	0	0	0	0	0	0	0	0	0
ENSG00000230528	0	0	0.762154	0	0	0	0	0	0	0	0	0	0	1.94104	0	0	1.10264
ENSG00000230529	0	0	1.52431	0	0	0	0	0	0	0	0	0	0	0	0	0	1.10264
ENSG00000230524	1.04411	0	19.816	0	4.35899	0	0	7.57485	2.39401	3.03515	3.69517	2.29048	1.14885	0	0	0.878116	17.6423
ENSG00000230525	0	0	0	0	2.906	0	0	0	0	0	0	0	0	0	0	0	5.51321
ENSG00000230526	0	0	0.762154	0	0	0	0	0	0	0	2.77138	0	0	0	0	0	0
ENSG00000230520	0	0	1.52431	0	0	0	0	0	0	0	0	0	0	0	0	0	0
ENSG00000230521	1.04411	0.920422	6.09723	0	7.26499	1.85055	16.2853	5.0499	4.78802	18.2109	4.61897	9.16193	3.44656	23.2925	2.02342	7.02493	7.71849
ENSG00000230522	0	0	1.52431	0	0	0	0	0	0	0	0	0	0	0	0	0	1.10264
ENSG00000230523	0	0	0	0	0	0	0	0	0	0	0	6.87145	0	0	0	1.75623	5.51321
ENSG00000146047	0	0	2.28646	0	0	0	0	0	0	0	0	0	0	0	0	0	0
ENSG00000278907	0	0	0	0	0	0	0	0	0	0	0	0	0	0	0	0	0
ENSG00000278905	1.04411	0	3.04861	0	0	1.85055	0	0	0	0	1.84759	0	0	0	6.07025	0.878116	0
ENSG00000278902	0	0	0	0	0	0	0	0	0	0	0	0	2.29771	0	0	0	0
ENSG00000278903	0	3.68169	1.52431	2.0604	0	0	0	0	0	0	0	0	0	0	0	0	0
ENSG00000278900	2.61027	2.76127	3.04861	0	0.726499	1.85055	1.48048	7.57485	5.98503	0	3.69517	4.58096	4.59542	7.11715	8.09367	2.63435	2.20528
ENSG00000278901	0	0	0	0	0	0	0	0	0	0	0	0	0	0	0	0	0
ENSG00000146049	0	0	1.52431	0	0	0	0	0	0	0	0	0	0	0	0	0	0
ENSG00000278909	3.13233	11.0451	4.57292	37.0873	0	46.2639	244.28	330.768	38.3042	75.8787	38.7993	0	18.3817	119.05	17.199	3.51246	13.2317
ENSG00000148225	10.9632	2.76127	15.2431	6.18121	0	5.55166	0	10.0998	29.9252	12.1406	0.923793	29.7763	13.7863	1.29403	14.1639	11.4155	20.9502
ENSG00000133136	6.26466	3.68169	9.14584	0	2.906	5.55166	5.92193	0	4.78802	3.03515	1.84759	4.58096	2.29771	2.58805	2.02342	0	2.20528
ENSG00000133135	0	0	0.762154	0	0	1.85055	0	0	0	0	0	2.29048	0	0	0	0	3.30793
ENSG00000272420	11.4852	5.52253	12.1945	0	2.906	13.8792	0	10.0998	4.78802	18.2109	16.6283	33.212	1.14885	7.76416	8.09367	10.5374	15.437
ENSG00000272426	4.17644	5.52253	6.85938	0	0	3.70111	0	0	0	0	3.69517	4.58096	0	0	1.01171	0	0
ENSG00000133131	53.2496	89.281	73.9289	73.1443	93.7183	87.9014	105.114	108.573	118.504	69.8084	64.6655	89.3288	114.885	162.4	81.9484	100.983	76.0823
ENSG00000222311	0	0	0	0	0	0	0	0	0	0	0	0	0	0	0	0	1.10264
ENSG00000222312	0	0	0	0	0	0	0	0	0	0	0	0	0	0	0	0	0
ENSG00000272428	0	0	1.52431	0	0	0	0	0	0	0	0	0	0	0	0	0	0
ENSG00000148229	1009.13	1149.61	1794.87	1431.98	873.978	1049.26	467.832	949.381	724.189	877.158	927.489	886.417	947.805	1279.79	908.514	773.62	626.301
ENSG00000138308	0	0	0	0	0	3.70111	0	0	0	0	0	0	0	0	0	6.14681	2.20528
ENSG00000222316	0	0	0	0	0	0	0	0	0	0	0.923793	2.29048	0	0	1.01171	0	1.10264
ENSG00000222317	0	0	0	0	0	0	0	0	0	0	0	0	0	0	0	0	1.10264
ENSG00000181856	0	0	3.04861	0	0	0	0	0	0	0	0	0	0	0	0	0	2.20528
ENSG00000144579	906.809	668.227	688.987	770.591	783.892	531.109	461.91	306.781	488.378	573.643	442.497	566.894	431.969	654.777	392.543	373.199	559.039
ENSG00000156873	216.653	208.015	211.879	294.638	324.018	278.509	344.952	204.521	140.05	180.591	173.673	180.948	163.137	231.631	145.686	210.748	252.505
ENSG00000238235	0	0	0	0	0	0	0	0	0	0	0	0	0	0	0	0	0
ENSG00000067840	20.8822	11.0451	14.4809	61.8121	17.436	235.02	145.087	136.347	81.3964	57.6678	0	9.16193	2.29771	0	10.1171	3.51246	1.10264
ENSG00000146592	11.4852	0	19.0538	1.0302	0.726499	5.55166	44.4145	0	0	6.0703	27.7138	4.58096	2.29771	1.29403	9.10538	3.51246	23.1555
ENSG00000248259	0	0	0	0	0	0	0	0	0	0	0	0	0	0	0	0	0
ENSG00000248254	0	0	0	0	0	0	0	5.0499	0	1.51757	0	2.29048	0	0	3.03513	0	0
ENSG00000248257	0	1.84084	0	0	0	0	0	0	0	0	0	0	0	0	0	0	6.61585
ENSG00000248256	0	0.920422	1.52431	0	0.726499	0.925277	1.48048	0	0	1.51757	0	3.43572	0	2.58805	2.02342	7.02493	3.30793
ENSG00000089177	89.2714	159.233	67.8317	137.017	40.6839	257.227	272.409	261.332	438.104	447.684	326.099	267.986	366.485	284.039	339.934	401.299	332.998
ENSG00000172828	3.65438	1.84084	6.09723	0	0	0	0	0	9.57605	1.51757	0	0	0	51.114	0	1.75623	6.61585
ENSG00000249128	0	0	0	0	0	0	0	0	0	0	0	0	0	0	1.01171	0.878116	0
ENSG00000249129	3.13233	1.84084	1.52431	4.12081	0	3.70111	5.92193	7.57485	7.18204	0	3.69517	0	4.59542	0	4.04683	5.2687	3.30793
ENSG00000141068	407.725	296.376	335.348	234.886	624.789	321.997	651.412	342.131	316.01	327.796	130.255	190.11	158.542	29.7626	213.471	126.449	205.091
ENSG00000137309	5258.66	3686.29	5274.1	2534.3	2524.58	1582.22	1603.36	982.205	1418.45	2003.2	1673.91	1743.06	1374.03	4019.25	1426.51	1327.71	1644.04
ENSG00000144681	0	0	7.62154	0	0	1.85055	2.96096	0	0	0	0.923793	2.29048	0	0	0	0	5.51321
ENSG00000249127	0	0	0	0	0	0	5.92193	0	0	0	0	0	0	0	3.03513	0	0
ENSG00000249122	0	0	3.04861	0	18.1625	0	0	0	0	0	0	4.58096	0	0	1.01171	0	2.20528
ENSG00000268994	0	0	0	0	0	0	0	0	0	0	0	0	0	0	0	0	0
ENSG00000268995	0	0	0	0	0	0	0	0	0	0	0	0	0	0	0	0	0
ENSG00000268996	13.0514	38.6577	15.2431	63.8725	1.453	16.655	142.126	23.987	16.7581	31.8691	29.5614	38.9382	9.19083	96.405	38.4449	40.3933	40.7978
ENSG00000268997	0	0	0	0	0	0	0	0	0	0	0	0	0	0	0	0	1.10264
ENSG00000268991	0	0	0	0	0	0	0	0	0	0	0	0	0	0	0	0	0
ENSG00000268992	1.04411	0	3.04861	0	0	1.85055	0	5.0499	0	4.55272	1.84759	4.58096	3.44656	5.82312	6.07025	0	3.30793
ENSG00000268993	0	0	0	0	0	0	0	0	0	0	0	0	0	0	0	0	2.20528
ENSG00000235199	0	0	0	0	0	0	0	0	0	0	0	0	0	0	0	0	3.30793
ENSG00000173193	5282.15	6596.67	7252.66	6726.19	5771.31	4017.55	4130.54	4202.78	3586.23	3460.07	3056.83	3586.9	2797.46	1828.46	2866.17	2771.33	2495.28
ENSG00000266923	0	0	0	0	0	0	0	0	0	0	0	0	0	0	0	0	0
ENSG00000164619	0	0	4.57292	0	0	14.8044	0	15.1497	4.78802	12.1406	7.39035	11.4524	2.29771	0	2.02342	12.2936	11.0264
ENSG00000132881	17.7499	7.36338	19.0538	2.0604	1.453	3.70111	0	23.987	8.37904	9.10545	16.6283	0	9.19083	1.29403	14.1639	21.0748	16.5396
ENSG00000266922	10.4411	1.84084	7.62154	0	13.8035	9.25277	0	16.4122	0	3.03515	0.923793	14.8881	0	9.7052	1.01171	11.4155	3.30793
ENSG00000269859	0	0	0	0	1.453	0	0	0	0	0	0	0	0	0	3.03513	0	0
ENSG00000116604	2669.27	2713.41	1767.43	3062.79	3093.43	1651.62	2482.77	2446.68	1947.53	1887.86	1304.4	1861.02	1591.16	3975.9	1636.94	1337.37	1264.73
ENSG00000196172	143.565	110.451	156.242	26.7852	106.069	261.854	124.36	142.66	287.281	346.007	456.354	511.923	530.771	90.5819	591.85	506.673	534.781
ENSG00000070808	25.0586	0	9.908	0	0	0	5.92193	0	3.59102	1.51757	0	6.87145	0	61.4663	2.02342	1.75623	14.3343
ENSG00000253035	0	0	0	0	0	0	0	0	0	0	0	0	0	0	0	0	0
ENSG00000178445	33.4115	19.3289	23.6268	9.27181	21.0685	11.1033	0	8.83732	20.3491	19.7285	12.9331	10.3072	6.89313	14.8813	25.2927	16.6842	27.566
ENSG00000223047	0	0	0	0	0	0	0	0	0	0	0	0	0	0	0	0	0
ENSG00000223046	0	0	0	0	0	0	0	0	0	0	0	0	0	0	0	0	0
ENSG00000223044	7.30877	9.20422	6.85938	1.0302	5.08549	2.77583	0	6.31237	4.78802	13.6582	3.69517	12.5977	10.3397	0	0	5.2687	7.71849
ENSG00000274118	0	0	0	0	0	1.85055	0	0	0	0	0	0	0	0	0	0	0
ENSG00000279749	0	0	0	0	26.8805	0	0	0	0	0	0	0	0	0	0	0	2.20528
ENSG00000223040	0	0	0	0	0	0	0	0	0	0	0	0	0	0	0	0	0
ENSG00000274115	0	0	0	0	0	0.925277	0	0	0	0	0	0	0	0	0	0	0
ENSG00000279746	0	0	0	0	0	0	0	0	0	0	0	0	0	0	0	0	2.20528
ENSG00000279745	5.7426	3.68169	0	0	9.44448	0.925277	1.48048	1.26247	0	1.51757	2.77138	0	4.59542	0	4.04683	3.51246	6.61585
ENSG00000274116	0	0	0	0	0	0	0	0	0	0	0	0	0	0	0	0	3.30793
ENSG00000274111	0	0	0	0	0	0	0	0	0	0	0	0	0	0	0	0	1.10264
ENSG00000279742	4.69849	5.52253	5.33508	2.0604	1.453	0	0	5.0499	0	0	3.69517	2.29048	2.29771	16.8223	0	0	6.61585
ENSG00000279741	2.08822	3.68169	0	16.4832	0	115.66	538.895	111.098	69.4263	68.2908	337.185	317.232	136.714	18.1164	369.274	177.379	158.78
ENSG00000080189	838.42	727.134	711.089	557.339	580.473	903.071	715.073	821.871	769.675	534.186	1024.49	822.283	931.721	1785.76	1098.72	920.266	788.389
ENSG00000147883	21.4042	4.60211	42.6806	35.0269	37.7779	3.70111	0	5.0499	7.18204	6.0703	0	0	0	0	0	0	9.92378
ENSG00000147885	0	0	0	0	0	0	2.96096	0	0	0	0	0	0	0	1.01171	0	1.10264
ENSG00000147889	83.5288	54.3049	113.561	41.2081	146.026	14.8044	0	12.6247	7.18204	7.58787	0	18.3239	9.19083	0	0	0	13.2317
ENSG00000101935	276.167	234.708	279.71	344.087	131.496	251.675	247.241	225.983	266.932	236.742	151.502	203.853	217.133	133.285	184.131	192.307	174.217
ENSG00000101938	0	0	0	0	0	0	0	2.52495	0	3.03515	0	6.87145	0	0	0	0	5.51321
ENSG00000269855	0	0	0	0	0	0	0	0	0	0	0	0	0	0	0	0	2.20528
ENSG00000130656	0	0	0	0	0	0	0	0	0	0	0	0	0	0	0	0	0
ENSG00000130653	29.7571	20.2493	38.8698	12.3624	6.53849	59.2178	56.2583	70.6986	50.2743	50.0799	105.312	125.977	89.6106	83.4647	77.9016	94.8365	141.138
ENSG00000253973	0	0	0	0	0	0	0	0	0	0	0	0	0	0	2.02342	0	1.10264
ENSG00000223591	0	0	0	0	0	0	0	0	0	0	0	0	0	0	0	0	0
ENSG00000223593	0	0	0	0	0	0	0	0	0	0	0	0	0	0	0	0	2.20528
ENSG00000113389	0	0	15.2431	0	1.453	1.85055	0	0	0	6.0703	0	0	0	0	0	21.0748	11.0264
ENSG00000223595	0	0	0.762154	0	0	0	0	0	0	0	0	0	0	0	0	0	1.10264
ENSG00000223597	0	0	1.52431	0	0	0	0	0	2.39401	0	0	0	0	0	0	0	2.20528
ENSG00000180846	2.08822	0.920422	3.81077	15.453	2.1795	9.25277	13.3243	27.7744	4.78802	1.51757	3.69517	0	5.74427	7.76416	0	4.39058	5.51321
ENSG00000223599	35.4997	67.1908	66.3074	11.3322	11.624	13.8792	29.6096	51.7615	55.0623	27.3163	32.3328	46.9549	55.145	73.1125	72.843	49.1745	13.2317
ENSG00000223598	0	0	0.762154	0	0	0	0	0	0	0	0	0	0	0	2.02342	1.75623	2.20528
ENSG00000067334	1915.94	2309.34	2684.31	2677.49	2166.42	1923.65	3270.38	2431.53	1654.26	1355.19	1550.13	1413.23	1254.55	2641.11	1873.68	1455.04	865.574
ENSG00000113387	2173.84	3183.74	2751.38	3399.67	2288.47	2538.04	3776.71	4365.64	2799.8	2786.27	2244.82	1479.65	2188.57	1931.98	2222.72	1758.87	2457.79
ENSG00000113384	1491.51	1924.6	1955.69	2029.5	2037.83	1240.8	1086.67	1011.24	1389.72	1546.41	921.946	1028.43	1001.8	1052.04	785.086	731.471	1153.36
ENSG00000207158	0	0	0	0	0	0	0	0	0	0	0	0	0	0	0	0	2.20528
ENSG00000099985	9.91904	12.8859	1.52431	86.5369	0	86.0508	112.517	130.035	142.444	195.767	71.1321	1.14524	36.7633	34.2917	39.4566	15.8061	39.6951
ENSG00000099984	0	0	0	0	0	0	0	0	0	0	0	0	0	0	0	0	0
ENSG00000072071	181.675	124.257	115.847	380.144	160.556	612.534	846.836	468.378	533.865	547.844	483.144	529.101	580.171	698.127	543.288	554.969	545.808
ENSG00000235545	1.04411	0	3.04861	0	0	1.85055	0	5.0499	2.39401	3.03515	0	0	1.14885	0	2.02342	5.2687	2.20528
ENSG00000235544	0	0	1.52431	0	0	0	0	0	0	0	0	0	0	0	0	0	2.20528
ENSG00000235547	0	0	1.52431	0	0	0	0	0	0	0	0	0	0	0	0	0	0
ENSG00000235546	0	0	0	0	0	0	0	0	0	0	0	0	0	0.647013	0	0	1.10264
ENSG00000076258	41.7644	64.4296	48.0157	40.1779	94.4448	73.0969	201.346	88.3732	101.746	57.6678	116.398	106.507	80.4198	7.76416	112.3	109.765	72.7744
ENSG00000212511	0	0	1.52431	0	0	0	0	0	0	0	0	0	0	0	0	0	1.10264
ENSG00000235549	0	0	2.28646	0	0	0	0	0	0	0	0	0	0	0	0	0	0
ENSG00000235548	0	0	0	0	0	0	0	0	0	0	0	0	0	0	0	0	2.20528
ENSG00000212510	2.08822	0.920422	3.81077	0	0	0	0	1.26247	1.19701	0	0	3.43572	3.44656	12.2933	0	0	3.30793
ENSG00000234634	0	0	0	0	0	0	0	0	0	1.51757	0	0	0	0	0	0	1.10264
ENSG00000234636	6.78671	18.4084	1.52431	18.5436	14.53	6.47694	0	22.7245	4.78802	3.03515	5.54276	1.14524	4.59542	3.88208	4.04683	12.2936	3.30793
ENSG00000234637	0	0	0	0	0	0	0	0	0	0	0	0	0	0	0	0	0
ENSG00000232098	42.2864	61.6683	86.1234	39.1477	74.1029	94.3783	75.5046	71.9611	92.1695	53.1151	145.959	182.093	132.118	36.2327	145.686	129.083	145.549
ENSG00000234632	1.04411	0	3.81077	0	0	1.85055	0	5.0499	2.39401	3.03515	0	11.4524	13.7863	0	13.1522	2.63435	4.41057
ENSG00000255951	0	0	0	0	0	0	0	0	0	3.03515	0	0	0	0	0	0	4.41057
ENSG00000180592	3.13233	0	4.57292	0	0	3.70111	19.2463	7.57485	2.39401	3.03515	1.84759	2.29048	2.29771	1.29403	8.09367	0	4.41057
ENSG00000256699	0	0	1.52431	0	0	0	0	0	0	0	1.84759	0	0	0	0	0	5.51321
ENSG00000234638	0	0	0	0	0	0	0	0	0	0	0	0	0	0	0	0	1.10264
ENSG00000180596	1548.94	688.476	873.428	277.124	252.095	474.667	260.565	395.155	488.378	523.563	384.298	312.651	561.79	483.966	250.904	160.695	565.655
ENSG00000073578	1463.84	1461.63	1567.75	1290.84	1066.5	1048.34	880.887	1176.63	970.772	1094.17	791.691	929.936	950.103	2197.9	936.842	758.692	946.067
ENSG00000180884	397.284	429.837	423.757	176.164	533.25	656.022	270.928	345.918	482.393	600.959	578.295	729.519	518.133	1070.81	663.681	625.219	528.165
ENSG00000273244	0	0	0	0	0	0	0	0	0	0	0	0	0	0	0	0	0
ENSG00000228945	0	0	0	0	0	0	0	0	0	0	0	0	0	0	0	0	0
ENSG00000169203	81.4405	131.62	112.037	85.5067	145.3	113.809	124.36	131.297	131.671	110.783	110.855	74.4407	135.565	94.4639	148.721	111.521	104.751
ENSG00000256695	0	0	3.04861	0	0	0	0	2.52495	0	0	0	0	0	0	0	0	2.20528
ENSG00000089009	18480.7	21967.7	20754.2	26149.6	15874	32747.4	25554.6	28944.8	30401.6	35115.2	31733.2	27906.1	28599.6	33063	29830.2	27529.8	32705.5
ENSG00000261348	0	0	0	0	0	0	0	0	0	0	0	0	0	0	0	0	0
ENSG00000261349	0	23.931	57.1615	0	48.6754	51.8155	105.114	60.5988	2.39401	0	42.4945	42.3739	2.29771	1.29403	2.02342	57.0776	0
ENSG00000261346	17.2278	9.20422	4.57292	2.0604	21.0685	2.77583	0	5.0499	7.18204	3.03515	1.84759	3.43572	2.29771	13.5873	0	3.51246	4.41057
ENSG00000261347	0	0	2.28646	0	0	0	0	0	0	3.03515	1.84759	0	0	0	0	0	1.10264
ENSG00000273466	6.26466	3.68169	6.09723	1.0302	8.71799	0	0	1.26247	11.9701	4.55272	0.923793	3.43572	6.89313	3.23507	0	5.2687	3.30793
ENSG00000279339	0.522055	0	1.52431	0	0	0	0	2.52495	0	0	0	0	0	7.11715	0	2.63435	2.20528
ENSG00000261342	1.04411	1.84084	1.52431	4.12081	0	0	0	0	0	0	0	6.87145	0	0	0	1.75623	3.30793
ENSG00000273461	0	0	3.04861	0	0	0	0	0	0	0	0	18.3239	0	0	0	0	1.10264
ENSG00000261340	0	0	3.04861	0	0	0	0	0	0	0	0	0	0	0	0	0	13.2317
ENSG00000212518	0	0	0	0	0	0	0	0	0	0	0	0	0	0	0	0	0
ENSG00000264190	0	1.84084	0	0	0	0	0	1.26247	0	1.51757	2.77138	0	0	0	0	0.878116	0
ENSG00000255958	0	0	0	0	0	0	0	0	0	0	0	0	0	0	0	0	0
ENSG00000264192	0	0	0	0	0	0	0	0	0	0	0	0	0	0	0	0	0
ENSG00000264193	0	0	0	0	0	0	0	0	0	0	0	0	0	0	0	0	3.30793
ENSG00000228941	1.04411	0	6.09723	0	1.453	3.70111	0	2.52495	4.78802	0	1.84759	0	0	1.29403	0	3.51246	5.51321
ENSG00000264196	12.5293	3.68169	5.33508	0	1.453	1.85055	1.48048	6.31237	1.19701	0	3.69517	0	12.6374	3.23507	1.01171	4.39058	12.1291
ENSG00000279337	1.04411	0	0	1.0302	0	0	0	0	0	0	0	0	0	0.647013	0	0	0
ENSG00000269113	1.04411	0	8.38369	0	3.63249	0	0	0	1.19701	0	0	0	0	0.647013	0	0	12.1291
ENSG00000256691	0	0	0	0	0	0	0	0	0	0	0	1.14524	0	0	0	0	2.20528
ENSG00000131152	0	0	0	0	0	0	0	0	0	0	0	0	0	0	0	0	0
ENSG00000207696	0	0	0	0	0	0	0	0	1.19701	0	0	5.72621	1.14885	0	0	0	1.10264
ENSG00000281868	0	0	0	0	0	0	0	0	0	0	0	0	0	0	0	0	0
ENSG00000117266	45.4188	11.0451	18.2917	16.4832	5.81199	64.7694	173.216	63.1237	65.8353	24.2812	75.7511	96.2003	63.187	14.2343	55.644	56.1994	59.5427
ENSG00000117262	409.813	482.301	403.941	789.134	620.43	456.162	490.04	229.77	242.992	188.179	345.499	278.294	283.767	229.69	296.431	344.222	230.452
ENSG00000107831	0	0	5.33508	0	0	0	2.96096	0	0	0	0	0	0	0	0	0	2.20528
ENSG00000107833	45.4188	23.931	28.1997	22.6644	11.624	14.8044	5.92193	20.1996	14.3641	12.1406	59.1228	38.9382	43.6565	51.7611	30.3513	43.9058	5.51321
ENSG00000224060	0	0	0	0	0	0	0	0	0	0	0	0	0	0	0	0	2.20528
ENSG00000224061	1.04411	3.68169	1.52431	8.24161	1.453	1.85055	0	5.0499	4.78802	0	0	4.58096	0	0	4.04683	7.02493	1.10264
ENSG00000224062	0	0	0	0	0	0	0	0	0	0	0	0	0	0	0	0	0
ENSG00000156508	61100.8	79642.3	70719.5	95445.1	53649.8	129786	110294	121258	130739	160253	140543	113039	126665	126485	140923	120831	157835
ENSG00000224064	0	0	0	0	0	0	0	0	0	0	0	0	4.59542	0	1.01171	0	0
ENSG00000224065	0	0	0	0	0	0	0	0	0	1.51757	0	0	0	0	0	0	1.10264
ENSG00000224066	5.22055	0	1.52431	0	0	2.77583	4.44145	0	2.39401	4.55272	4.61897	2.29048	2.29771	0	0	4.39058	1.10264
ENSG00000224067	0	0	0	0	2.906	0	0	0	0	3.03515	0	0	0	0	1.01171	0	2.20528
ENSG00000264443	0	0	0	0	0	0	0	0	0	0	0	0	0	0	0	1.75623	0
ENSG00000156500	151.918	244.832	240.841	231.795	124.231	176.728	398.25	270.17	199.9	204.873	158.892	245.082	265.385	229.043	231.681	216.895	213.913
ENSG00000060303	2.08822	0	1.52431	4.12081	2.906	3.70111	2.96096	2.52495	0	0	7.39035	2.29048	9.19083	6.47013	10.1171	8.78116	1.10264
ENSG00000238517	0.522055	0	0	0	0	0	0	0	0	0	0	0	0	0	0	0	1.10264
ENSG00000264444	0	0	0	0	0	0	0	0	0	0	0	0	0	0	0	0	3.30793
ENSG00000156504	558.599	466.654	658.501	610.91	517.994	516.305	522.61	549.176	497.954	456.79	557.971	500.47	516.984	287.274	529.124	455.742	425.62
ENSG00000267182	0	0	0	0	0	0	0	0	0	0	0	0	0	0	0	0	2.20528
ENSG00000267180	0	0	0.762154	0	0	0	0	0	0	0	0	0	0	0	0	0	0
ENSG00000267187	0	0	0	0	0	0	0	0	0	0	1.84759	0	0	0	0	0	2.20528
ENSG00000267184	0	0	0	0	0	0	2.96096	0	0	0	1.84759	0	0	0	0	0	0
ENSG00000221066	2.61027	8.2838	6.85938	1.0302	4.35899	1.85055	0	3.78742	2.39401	0	0	0	5.74427	21.9985	16.1873	6.14681	3.30793
ENSG00000103642	199.425	172.119	214.165	131.866	157.65	132.315	180.619	156.547	162.793	212.46	154.274	237.065	220.58	108.051	185.143	134.352	288.892
ENSG00000267188	0	0	0	0	0	0	0	0	0	0	0	0	0	0	0	0	0
ENSG00000238516	1.04411	3.68169	2.28646	4.12081	0	3.70111	0	2.52495	2.39401	1.51757	4.61897	0	0	10.9992	9.10538	4.39058	11.0264
ENSG00000103647	1.04411	0	3.81077	0	1.453	0.925277	2.96096	0	0	1.51757	0	0	0	2.58805	0	0	8.82114
ENSG00000263872	0	0	0	0	0	0	0	0	0	0	0	0	0	0	0	0	1.10264
ENSG00000263873	0	0	0	0	0	0	0	0	0	0	0	0	0	0	0	0	0
ENSG00000263870	0	0	0	0	0	0	0	0	0	0	0	0	0	0	0	0	0
ENSG00000263874	189.506	52.4641	88.4098	57.6913	166.368	59.2178	2.96096	37.8742	51.4713	21.246	160.74	123.686	122.927	40.1148	114.323	107.13	66.1585
ENSG00000263878	0	0	0	0	0	0	0	0	0	0	0	0	0	0	0	0	2.20528
ENSG00000165300	5.22055	1.84084	7.62154	0	1.453	1.85055	235.397	2.52495	33.5162	12.1406	1.84759	2.29048	3.44656	3.23507	0	0	46.311
ENSG00000022556	172.278	279.808	10.6702	152.47	278.976	75.8728	62.1802	87.1107	26.3341	12.1406	25.8662	22.9048	27.5725	119.697	164.909	113.277	41.9004
ENSG00000221062	0	0	0	0	0	0	0	0	0	0	0	0	0	0	0	0	0
ENSG00000181074	4.69849	13.8063	0	0	2.906	13.8792	23.6877	44.1866	21.5461	16.6933	52.6562	24.0501	40.2099	19.4104	40.4683	23.7091	37.4898
ENSG00000076928	6008.85	5441.54	3784.09	7389.64	7216.31	6305.77	5384.51	6790.85	5576.85	6118.86	7165.87	5731.93	6350.87	12517.1	6114.77	7311.2	6880.49
ENSG00000181072	0	3.68169	6.09723	0	0	0	0	0	0	0	1.84759	0	0	0	0	0	8.82114
ENSG00000076924	389.975	409.588	334.585	335.846	401.027	477.443	818.707	330.768	396.209	515.975	478.525	334.41	358.443	1475.84	337.911	327.537	496.189
ENSG00000143337	1681.54	1638.35	1854.32	1984.17	1762.49	1629.41	1370.93	1753.58	1301.15	1769.49	1192.62	1248.31	1141.96	2216.02	1338.49	1270.63	1290.09
ENSG00000143333	1.04411	15.6472	0	4.12081	0	23.1319	127.321	478.478	63.4413	42.4921	0	0	6.89313	3.23507	4.04683	12.2936	7.71849
ENSG00000065371	0	0	1.52431	0	2.906	0	0	5.0499	0	0	0	0	0	0	0	0	7.71849
ENSG00000168152	80.3964	93.8831	87.6477	56.6611	47.9489	83.275	161.373	113.623	79.0024	94.0896	131.179	154.608	147.053	53.7021	112.3	90.446	104.751
ENSG00000189241	785.17	1301.48	621.155	2511.63	1474.07	2569.5	4941.85	5009.5	3181.64	3973.01	1789.39	1792.3	2183.97	2316.95	1748.23	2089.04	2308.93
ENSG00000168159	569.562	376.453	561.707	474.923	543.421	376.588	513.727	282.794	398.603	321.726	400.926	629.883	334.317	378.503	366.239	381.102	271.25
ENSG00000111837	42.2864	20.2493	25.9132	8.24161	37.7779	36.0858	22.2072	47.974	27.5311	54.6327	51.7324	48.1001	63.187	11.6462	49.5737	46.5402	111.367
ENSG00000111834	32.3674	23.0106	30.4861	45.3289	23.9745	26.833	31.0901	42.9241	33.5162	21.246	27.7138	11.4524	18.3817	55.6431	64.7494	71.1274	26.4634
ENSG00000111832	735.575	710.566	763.678	927.181	638.592	587.551	824.629	941.806	658.353	617.653	547.81	443.208	536.515	968.579	454.257	576.044	551.321
ENSG00000260488	4.69849	0	0	0	1.453	1.85055	0	0	1.19701	0	0	2.29048	0	45.9379	2.02342	0	1.10264
ENSG00000262693	1.04411	0.920422	0	0	12.3505	0	0	0	9.57605	0	0	0	5.74427	0	7.08196	8.78116	2.20528
ENSG00000262692	0	0	0	4.12081	1.453	0	0	0	0	1.51757	0	6.87145	0	1.29403	0	1.75623	3.30793
ENSG00000244203	33.4115	16.5676	16.0052	12.3624	14.53	12.9539	8.88289	44.1866	25.1371	18.2109	108.084	71.0049	59.7404	62.7603	64.7494	89.5678	52.9268
ENSG00000188596	22.4484	21.1697	60.2101	2.0604	7.26499	11.1033	4.44145	11.3623	5.98503	6.0703	5.54276	6.87145	6.89313	0	22.2576	3.51246	37.4898
ENSG00000188599	31.8453	40.4986	84.5991	153.5	47.2224	88.8266	213.189	92.1606	86.1844	69.8084	80.37	100.781	80.4198	49.82	111.288	84.2992	81.5955
ENSG00000176742	0	0	1.52431	0	0	0	0	0	0	0	0	0	0	0	4.04683	0	2.20528
ENSG00000101605	29.2351	39.5782	38.1077	121.564	9.44448	90.6772	60.6998	150.234	129.277	185.144	187.53	183.239	229.771	249.747	266.079	160.695	220.528
ENSG00000238632	0	0	0	0	0	0	0	0	0	0	0	0	0	0	0	0	0
ENSG00000238634	0	0	0	0	0	0	0	0	0	0	0	1.14524	0	0	0	1.75623	0
ENSG00000069509	76.22	108.61	105.939	61.8121	114.787	61.9936	11.8439	32.8243	50.2743	10.623	36.9517	96.2003	44.8053	23.9395	129.499	56.1994	44.1057
ENSG00000238230	0	0	0	0	0	0	0	0	0	0	0	2.29048	0	0	0	0	1.10264
ENSG00000167098	0	0	3.81077	0	0	1.85055	0	0	1.19701	0	0	0	0	0	1.01171	0	2.20528
ENSG00000269800	1.04411	7.36338	6.09723	14.4228	4.35899	18.5055	62.1802	17.6746	13.1671	6.0703	24.0186	6.87145	20.6794	0	4.04683	15.8061	14.3343
ENSG00000269802	1.56616	5.52253	0	0	0	1.85055	0	2.52495	4.78802	6.0703	12.0093	6.87145	10.3397	0	2.02342	7.90305	11.0264
ENSG00000237233	0	0	0	0	0	0	0	0	0	0	0	0	0	0	0	0	0
ENSG00000269807	2.61027	0	0.762154	6.18121	0	1.85055	0	0	0	0	0	0	0	0	1.01171	0	11.0264
ENSG00000269806	12.0073	20.2493	15.2431	0	12.3505	5.55166	0	7.57485	5.98503	1.51757	13.8569	19.4691	13.7863	3.88208	10.1171	11.4155	26.4634
ENSG00000265319	1.04411	0	0.762154	0	2.906	0	0	0	0	0	0	0	0	0	0	0	2.20528
ENSG00000167914	2.08822	1.84084	9.14584	55.6309	0.726499	13.8792	14.8048	15.1497	11.9701	3.03515	33.2566	4.58096	19.5305	25.2335	41.4801	0	20.9502
ENSG00000237232	16.1837	10.1246	6.09723	13.3926	14.53	54.5914	53.2974	29.0369	40.6982	28.8339	32.3328	29.7763	52.8473	63.4073	22.2576	22.831	26.4634
ENSG00000265311	0	0	0	0	0	0	0	0	0	0	0	0	0	0	0	0	2.20528
ENSG00000265313	0	0	0	0	0	0	0	0	0	0	0	0	0	0	0	0	1.10264
ENSG00000265315	0	0	0	2.0604	0	0	0	1.26247	1.19701	0	0	0	0	0.647013	1.01171	0	0
ENSG00000265317	0	0	0	0	0	0	0	0	0	0	0	0	0	0	0	0	0
ENSG00000265316	0	0	0.762154	0	0	0	0	0	0	0	0	0	0	0	0	0	4.41057
ENSG00000263257	0	0	2.28646	0	0	0	0	0	0	0	0	0	0	0	1.01171	0.878116	1.10264
ENSG00000263252	0	0	0	0	0	0	0	0	0	0	0	4.58096	0	0	0	0	0
ENSG00000263253	0	0	2.28646	0	0	1.85055	0	0	0	0	0	0	0	0	2.02342	0	3.30793
ENSG00000251125	0	0	0	0	1.453	0	0	0	0	0	0	0	0	0	0	0	3.30793
ENSG00000251127	0	0	3.04861	0	0	0	0	0	0	0	0	0	0	0	6.07025	0	5.51321
ENSG00000251126	0	0	0	0	0	0	0	0	0	1.51757	0	0	0	0	0	0	0
ENSG00000215367	2.08822	11.9655	0	0	2.1795	8.3275	8.88289	40.3992	3.59102	3.03515	38.7993	28.631	32.1679	15.5283	45.5269	21.9529	16.5396
ENSG00000260988	4.17644	0	11.4323	0	1.453	0	0	5.0499	16.7581	3.03515	16.6283	2.29048	0	10.3522	4.04683	1.75623	7.71849
ENSG00000251123	0	0	1.52431	0	0	0	0	0	0	0	0	0	0	0	0	0	1.10264
ENSG00000251122	0	0	0	0	0	0	0	0	0	0	0	0	0	0	0	0	0
ENSG00000215369	0	0	0.762154	0	0	0	0	2.52495	0	0	0	0	0	0	0	0	2.20528
ENSG00000215368	0	0	0	0	0	0	0	0	0	0	0	0	0	0	0	0	2.20528
ENSG00000251129	6.26466	0	0	0	0	4.62639	2.96096	0	2.39401	0	1.84759	0	3.44656	6.47013	0	0	6.61585
ENSG00000251128	0	0	0	0	0	0	0	0	0	0	0	0	0	0	0	0	0
ENSG00000119760	1055.07	1370.51	1367.3	1731.77	1538.72	2167	1590.04	1935.37	1337.06	1336.98	1512.25	1690.38	1442.96	2305.31	1567.14	1582.37	1233.86
ENSG00000259352	0	0	0	0	0	0	0	0	0	0	0	0	0	0	0	0	0
ENSG00000259353	0	0	0	0	0	0	0	0	0	0	0	0	0	0	0	0	0
ENSG00000259350	0	0	1.52431	0	0	0	0	0	0	0	0	0	0	0	0	0	1.10264
ENSG00000019995	205.168	295.456	204.257	466.681	160.556	267.405	309.421	318.144	423.74	309.585	215.244	191.255	209.091	521.493	312.618	238.848	191.86
ENSG00000259356	0	0	4.57292	0	1.453	3.70111	28.1292	15.1497	0	0	0	0	4.59542	0	14.1639	0	3.30793
ENSG00000259357	0	0	0	0	0	0	0	0	0	0	0	0	0	0	0	0	0
ENSG00000259354	1.04411	0	0	0	0	2.77583	0	2.52495	0	0	0	1.14524	1.14885	0	1.01171	0	7.71849
ENSG00000019991	1.04411	0	9.14584	0	2.906	0	7.40241	0	0	0	1.84759	1.14524	0	0	5.05854	4.39058	12.1291
ENSG00000259358	0	0	3.04861	0	0	0	0	0	0	0	0	0	0	2.58805	0	0	6.61585
ENSG00000198797	0	0	6.85938	2.0604	1.453	0	0	0	0	0	0	0	0	2.58805	0	0	4.41057
ENSG00000240197	0	0	0	0	0	0	0	0	0	0	0	0	0	0	0	0	0
ENSG00000100167	11.4852	20.2493	6.85938	0	0	0	0	2.52495	4.78802	12.1406	1.84759	4.58096	3.44656	3.88208	2.02342	0	5.51321
ENSG00000198798	0	0	1.52431	0	0	0	0	0	0	0	0	0	0	0	0	0	1.10264
ENSG00000175329	0	0	3.04861	0	1.453	0	0	0	0	0	0	2.29048	0	0	0	0	8.82114
ENSG00000277655	0	0	0	0	0	0	0	0	0	0	0	0	0	0	1.01171	1.75623	0
ENSG00000147059	32.3674	17.488	6.85938	37.0873	20.342	30.5342	11.8439	31.5619	27.5311	16.6933	30.4852	38.9382	21.8282	5.17611	26.3044	33.3684	23.1555
ENSG00000135778	534.062	190.527	326.202	99.9296	302.224	175.803	293.135	188.109	324.389	265.575	278.986	400.834	342.359	159.165	218.529	278.363	267.942
ENSG00000135776	450.533	795.245	961.076	500.678	520.9	317.37	225.033	329.506	400.997	370.288	300.233	333.265	315.935	271.099	263.044	295.047	335.203
ENSG00000135775	557.555	594.593	674.506	607.819	518.72	526.483	500.403	511.302	642.792	594.889	651.274	781.054	692.759	670.953	632.318	682.296	634.019
ENSG00000139428	176.977	136.223	141.761	395.597	302.224	135.091	130.282	167.909	83.7904	107.748	168.13	247.372	217.133	43.9969	216.506	221.285	240.376
ENSG00000135773	0	0	3.04861	0	0	0	0	3.78742	0	0	1.84759	0	0	0	0	0	5.51321
ENSG00000147050	1527.01	2307.5	1876.42	4089.9	2611.76	1590.55	3317.76	2091.92	1582.44	1572.21	1344.12	2426.77	1363.69	2599.7	3684.64	1684.23	1193.06
ENSG00000152990	262.594	304.66	211.117	59.7517	262.266	39.7869	19.2463	5.0499	15.5611	4.55272	196.768	97.3455	49.4007	95.758	90.0421	144.011	37.4898
ENSG00000180777	0	1.84084	6.85938	0	5.08549	0	14.8048	1.26247	0	1.51757	0	2.29048	0	0	0	0	16.5396
ENSG00000197774	90.3155	111.371	65.5452	67.9933	95.8978	169.326	267.967	104.785	89.7755	180.591	144.112	88.1836	130.969	158.518	130.51	150.158	189.654
ENSG00000226338	1.04411	1.84084	0	0	1.453	1.85055	2.96096	2.52495	0	0	0	0	2.29771	2.58805	0	0	0
ENSG00000226339	0	0	0	0	0	0	0	0	0	0	0	0	0	0	0	0	1.10264
ENSG00000165646	16.7058	10.1246	6.85938	6.18121	6.53849	17.5803	5.92193	18.9371	16.7581	16.6933	3.69517	12.5977	10.3397	9.05819	6.07025	30.7341	11.0264
ENSG00000226337	0	0	0	0	0	0	0	1.26247	0	0	0	0	0	0	0	0	4.41057
ENSG00000226334	0	0	0	0	0	0	0	0	0	0	0	0	0	0	0	0	0
ENSG00000132744	0	0	9.14584	4.12081	45.7694	6.47694	0	0	0	3.03515	4.61897	2.29048	0	1.29403	0	1.75623	9.92378
ENSG00000226332	11.4852	8.2838	15.2431	7.21141	14.53	7.40222	0	0	4.78802	9.10545	7.39035	4.58096	6.89313	1.94104	4.04683	9.65928	8.82114
ENSG00000165643	0	0	1.52431	0	0	0	0	0	0	0	0	0	0	0	0	0	5.51321
ENSG00000226330	15.6616	2.76127	4.57292	6.18121	18.889	5.55166	2.96096	21.4621	3.59102	13.6582	5.54276	13.7429	8.04198	20.7044	1.01171	3.51246	4.41057
ENSG00000226331	0	0	1.52431	0	0	0	0	0	0	0	0	0	0	0	0	0	0
ENSG00000266758	0.522055	8.2838	3.81077	16.4832	0	3.70111	0	3.78742	2.39401	7.58787	6.46655	2.29048	2.29771	0	3.03513	1.75623	6.61585
ENSG00000153029	909.419	734.497	725.57	674.782	971.329	742.073	830.55	494.89	683.49	584.266	756.587	903.595	608.893	555.137	676.833	700.737	513.831
ENSG00000197771	1119.81	1237.05	1935.11	472.863	815.132	557.017	546.298	518.877	727.78	808.867	533.029	676.838	559.492	391.443	471.456	555.848	717.82
ENSG00000245156	45.9408	23.931	18.2917	11.3322	31.2394	21.2814	5.92193	21.4621	25.1371	4.55272	9.23793	24.0501	19.5305	6.47013	15.1756	11.4155	29.7713
ENSG00000266750	0	0	0	0	0	0	0	1.26247	0	0	0	0	0	0	0	0	1.10264
ENSG00000266751	0	0	0	0	0	0	0	0	0	0	0	0	0	0	0	0	0
ENSG00000231421	0	0	0	0	0	0	0	0	0	0	0	0	0	0	0	0	3.30793
ENSG00000266754	0	0	0	0	0	0	0	0	0	0	0	0	0	0	1.01171	0	0
ENSG00000266756	0	0	0	0	0	0	0	0	0	0	0	0	0	0	0	0	1.10264
ENSG00000172216	58.9922	55.2253	27.4375	189.557	77.0089	118.436	68.1022	142.66	177.157	145.687	57.2752	50.3906	41.3588	63.4073	56.6557	52.687	68.3638
ENSG00000187026	0	0	3.04861	0	0	0	0	0	0	0	0	0	0	0	1.01171	0	1.10264
ENSG00000187024	8.35288	1.84084	3.04861	9.27181	15.2565	6.47694	14.8048	11.3623	9.57605	4.55272	4.61897	9.16193	2.29771	12.9403	27.3161	10.5374	3.30793
ENSG00000111224	947.529	1128.44	1065.49	964.269	999.662	960.438	858.68	830.708	815.161	884.746	968.136	1021.56	758.244	466.497	881.198	853.529	793.902
ENSG00000187021	0	1.84084	2.28646	0	0	0	0	0	0	3.03515	0	0	2.29771	0	0	0	4.41057
ENSG00000162148	38.6321	34.0556	24.3889	12.3624	36.3249	32.3847	11.8439	31.5619	35.9102	16.6933	16.6283	19.4691	11.4885	23.2925	40.4683	21.0748	45.2083
ENSG00000188629	0	0	1.52431	0	0	0	0	0	0	0	0	0	0	0	0	0	2.20528
ENSG00000180035	67.3451	55.2253	54.8751	10.302	65.3849	62.9189	20.7267	26.512	83.7904	69.8084	83.1414	123.686	86.1641	0	36.4215	61.4681	98.1351
ENSG00000188624	0	0	4.57292	0	0	0	0	0	0	0	0	0	0	0	0	0	0
ENSG00000188626	1.04411	1.84084	3.04861	0	2.906	3.70111	5.92193	5.0499	9.57605	3.03515	54.5038	30.9215	82.7175	34.9387	83.9718	31.6122	58.44
ENSG00000066855	166.013	149.108	147.096	153.5	210.685	123.062	118.439	114.885	247.78	173.003	192.149	287.456	290.66	14.8813	181.096	306.463	240.376
ENSG00000188620	0	0	2.28646	0	0	0	0	5.0499	0	0	0	0	0	0	0	0	0
ENSG00000238411	0	0	0	0	0	0	0	0	0	0	0.923793	0	0	0	0	0	0
ENSG00000174197	2624.89	2455.69	2512.82	3472.81	3246	4268.3	4635.39	4582.78	4361.89	4036.75	4023.12	4687.47	4466.75	2100.85	4220.85	4452.05	3704.88
ENSG00000161681	0	0	3.04861	1.0302	0	0	0	0	2.39401	3.03515	54.5038	69.8597	57.4427	254.276	54.6323	129.083	61.7479
ENSG00000185774	18.2719	5.52253	20.5782	0	17.436	4.62639	2.96096	15.1497	21.5461	18.2109	15.7045	21.7596	45.9542	9.7052	15.1756	38.6371	37.4898
ENSG00000185775	0	0	4.57292	0	0	0	0	0	0	0	0	0	0	0	0	0	2.20528
ENSG00000151239	426.519	725.293	659.263	957.057	340.728	590.327	664.736	898.882	505.137	399.122	379.679	342.427	359.591	663.836	545.311	436.424	286.687
ENSG00000090054	473.504	604.717	547.226	515.101	761.371	455.237	410.094	342.131	436.907	430.991	410.164	490.163	364.187	460.673	389.508	390.762	356.153
ENSG00000139351	26.6248	27.6127	35.0591	0	47.9489	10.1781	56.2583	22.7245	37.1072	16.6933	70.2083	14.8881	29.8702	5.17611	7.08196	18.4404	44.1057
ENSG00000101096	10278.7	10687.9	8453.81	14151.9	14592.5	6303.92	6115.87	5265.78	5661.84	5907.92	2472.07	2815	2767.59	1333.49	2817.61	2425.36	3206.48
ENSG00000269901	10.4411	11.9655	6.85938	18.5436	34.1454	0.925277	14.8048	11.3623	2.39401	12.1406	11.0855	3.43572	11.4885	10.9992	5.05854	16.6842	7.71849
ENSG00000101098	0	0	2.28646	0	0	0	0	0	0	0	0	0	0	0	0	0	7.71849
ENSG00000213400	1.56616	1.84084	0	0	0	2.77583	8.88289	12.6247	13.1671	24.2812	29.5614	16.0334	27.5725	65.9954	31.363	37.759	55.1321
ENSG00000250655	0	0	0	0	0	0	0	0	0	0	0	0	0	0	0	0	2.20528
ENSG00000250656	1.04411	0	1.52431	2.0604	0	1.85055	0	2.52495	0	0	0	0	9.19083	19.4104	0	0	16.5396
ENSG00000213403	2.08822	0	0	0	0	0	0	0	0	0	0	0	0	0	0	0	0
ENSG00000250650	0	0	0	0	0	0	0	0	0	0	0	17.1786	0	0	0	0	0
ENSG00000250651	17.7499	6.44296	10.6702	2.0604	0	12.9539	8.88289	11.3623	21.5461	6.0703	29.5614	43.5192	34.4656	0	46.5386	40.3933	33.0793
ENSG00000213406	1.04411	0	7.62154	0	4.35899	0	0	2.52495	0	0	0	0	0	0	8.09367	0	0
ENSG00000257605	13.5734	2.76127	2.28646	10.302	13.077	39.7869	35.5316	29.0369	13.1671	21.246	7.39035	14.8881	22.9771	186.987	23.2693	18.4404	22.0528
ENSG00000213409	0.522055	0	1.52431	0	0	0	0	0	2.39401	4.55272	2.77138	3.43572	4.59542	0	0	0	2.20528
ENSG00000112715	7.30877	1.84084	18.2917	14.4228	7.26499	1.85055	2.96096	20.1996	9.57605	15.1757	11.0855	2.29048	4.59542	3.88208	2.02342	0	16.5396
ENSG00000250658	0	0	6.85938	0	0	0	0	10.0998	0	0	0	8.01669	0	0	4.04683	5.2687	1.10264
ENSG00000250659	13.0514	15.6472	15.2431	35.0269	5.81199	31.4594	121.4	93.4231	39.5012	19.7285	3.69517	0	5.74427	0	3.03513	0	4.41057
ENSG00000258401	0	0	0	0	0	0	0	0	0	0	0	0	0	0	0	0	2.20528
ENSG00000258400	4.17644	4.60211	3.81077	26.7852	0	5.55166	0	6.31237	4.78802	1.51757	25.8662	43.5192	11.4885	0	18.2108	2.63435	18.7449
ENSG00000258402	0	0	2.28646	0	0	1.85055	0	0	0	0	0	0	0	0	5.05854	2.63435	2.20528
ENSG00000258405	4.17644	1.84084	18.2917	5.15101	2.1795	13.8792	10.3634	18.9371	44.2892	18.2109	39.7231	75.5859	39.061	59.5252	36.4215	21.0748	54.0295
ENSG00000258404	5.7426	1.84084	6.09723	6.18121	1.453	1.85055	38.4925	5.0499	0	9.10545	0	0	0	0	3.03513	0.878116	2.20528
ENSG00000258407	5.22055	0.920422	0.762154	3.0906	2.906	0.925277	0	0	1.19701	1.51757	0	2.29048	2.29771	0.647013	1.01171	3.51246	1.10264
ENSG00000258406	0	0	3.04861	0	0	0	0	0	0	0	0	0	0	0	0	0	1.10264
ENSG00000258408	0	0	0	0	0	0	0	0	0	0	0	1.14524	0	0	0	0.878116	2.20528
ENSG00000279847	0	0	0.762154	0	0	0	0	0	0	0	0	0	0	0	0	0	3.30793
ENSG00000105205	0.522055	0	2.28646	0	0	0	0	0	0	0	0	0	0	0	6.07025	0	1.10264
ENSG00000090581	373.791	255.877	255.322	352.329	401.027	330.324	278.331	266.382	225.037	248.882	212.472	298.908	227.473	163.694	254.951	293.291	292.2
ENSG00000138468	1534.84	2125.26	1627.96	1636.99	1496.59	1920.88	2046.03	2301.49	2088.78	2042.65	1807.86	2427.91	2251.75	1357.43	1996.1	2304.18	1974.83
ENSG00000250389	0	0	0	0	0	0	0	0	0	0	0	0	0	0	2.02342	0	1.10264
ENSG00000250386	0	0	0	0	0	0	0	0	0	0	0	0	0	0	0	0	0
ENSG00000250387	0	0	1.52431	0	0	0	0	0	0	0	1.84759	0	0	0	0	0	4.41057
ENSG00000250384	0	0	0	0	0	0	0	0	0	0	0	0	0	0	0	0	0
ENSG00000250385	0	0	0	0	0	0	0	0	0	0	0	0	0	0	0	0	1.10264
ENSG00000164591	3.65438	0	8.38369	24.7248	0	7.40222	2.96096	0	0	0	1.84759	4.58096	0	0	0	1.75623	7.71849
ENSG00000250383	0	0	0	0	0	0	0	3.78742	0	4.55272	0	0	2.29771	0	0	0.878116	1.10264
ENSG00000222051	3.13233	3.68169	1.52431	5.15101	7.99149	10.1781	0	5.0499	3.59102	7.58787	6.46655	0	2.29771	11.6462	3.03513	6.14681	14.3343
ENSG00000138463	137.3	208.015	160.052	132.896	281.882	242.423	284.253	315.619	232.219	332.349	260.51	215.305	292.958	372.68	336.899	359.15	314.253
ENSG00000111405	0	3.68169	9.14584	5.15101	0	4.62639	0	3.78742	0	3.03515	4.61897	5.72621	0	0	2.02342	6.14681	2.20528
ENSG00000267406	0	0	0	0	0	0	0	2.52495	0	0	1.84759	0	0	0	0	0	0
ENSG00000267405	0	0	2.28646	0	0	0	0	0	0	0	0	0	0	0	0	0	1.10264
ENSG00000267404	0	0	0	0	0	0	0	2.52495	0	0	0	0	0	0	0	0	1.10264
ENSG00000267402	0	0	0	0	0	0	0	0	0	0	0	0	0	0	0	0	0
ENSG00000267401	0	0	0	0	7.99149	0	10.3634	0	0	0	0	0	0	0.647013	0	0	0
ENSG00000267400	0	0	0	0	0	0	0	0	0	0	0	0	0	0	0	0	0
ENSG00000104112	7.30877	0	20.5782	0	0	1.85055	0	2.52495	11.9701	21.246	1.84759	11.4524	24.1259	63.4073	13.1522	7.02493	26.4634
ENSG00000234726	0	0	3.04861	0	0	0	0	0	0	0	0	0	0	0	0	0	1.10264
ENSG00000267409	0	0	0	0	0	1.85055	0	0	0	0	0	0	0	0	0	0	0
ENSG00000188549	27.1468	11.0451	19.0538	0	48.6754	7.40222	2.96096	20.1996	9.57605	16.6933	30.4852	4.58096	24.1259	23.2925	18.2108	32.4903	22.0528
ENSG00000223908	10.9632	3.68169	0	25.755	5.81199	4.62639	0	2.52495	2.39401	4.55272	6.46655	9.16193	13.7863	25.8805	15.1756	7.02493	2.20528
ENSG00000185306	0	0	8.38369	0	0	0	0	0	2.39401	0	0	0	0	0	0	4.39058	5.51321
ENSG00000223903	0	0	0	0	0	0	0	0	0	0	0	0	0	0	0	0	0
ENSG00000223901	8.35288	14.7268	5.33508	2.0604	10.171	3.70111	14.8048	13.8872	13.1671	9.10545	2.77138	1.14524	3.44656	0	2.02342	12.2936	11.0264
ENSG00000223906	0	0	0.762154	0	0	0	0	0	0	0	0	0	0	0	0	0	1.10264
ENSG00000223907	0	0	1.52431	0	0	0	0	0	0	0	0	0	0	0	0	0	4.41057
ENSG00000223904	0	0	3.04861	0	0	0	0	0	0	0	0	0	0	0	0	0	4.41057
ENSG00000223905	0	0	1.52431	0	1.453	0	0	0	2.39401	0	1.84759	0	0	0	0	1.75623	6.61585
ENSG00000105392	0	0	3.81077	0	0	0	0	0	0	0	0	0	0	0	0	0	4.41057
ENSG00000218208	10.4411	25.7718	15.2431	24.7248	7.26499	18.5055	11.8439	15.1497	28.7281	3.03515	16.6283	32.0668	22.9771	43.9969	28.3278	19.3186	3.30793
ENSG00000125285	0	0	1.52431	0	0	0	0	0	0	0	0	0	0	0	0	0	2.20528
ENSG00000242318	5.22055	12.8859	6.09723	0	2.906	0	0	0	3.59102	12.1406	6.46655	2.29048	2.29771	0	0	4.39058	4.41057
ENSG00000181852	416.6	499.789	387.936	461.53	648.037	565.345	638.088	604.725	598.503	678.356	470.211	625.302	456.095	237.454	314.641	384.615	387.027
ENSG00000142192	283.476	184.084	578.475	1181.64	191.796	411.748	275.37	247.445	611.67	631.311	539.495	533.682	611.19	667.718	885.245	839.479	610.864
ENSG00000242317	0	0	0.762154	0	0	0	0	0	0	0	0	0	0	0	0	0	2.20528
ENSG00000242314	4.69849	1.84084	3.04861	2.0604	0	0	0	0	0	0	0	0	0	2.58805	1.01171	1.75623	5.51321
ENSG00000242315	0	0	0	0	0	0	0	0	0	0	0	0	0	0	1.01171	0	0
ENSG00000155070	0	0	1.52431	0	6.53849	0	0	0	0	0	0	0	0	0	0	0	0
ENSG00000168930	0	0	3.04861	0	0	0	0	0	0	0	1.84759	0	2.29771	1.94104	0	0	5.51321
ENSG00000168936	278.777	225.503	137.95	189.557	274.617	364.559	69.5827	238.608	337.556	254.952	271.595	213.015	214.836	302.802	181.096	290.656	271.25
ENSG00000168939	28.713	19.3289	51.8265	6.18121	50.8549	39.7869	8.88289	84.5858	45.4862	9.10545	50.8086	67.5692	27.5725	51.7611	50.5854	20.1967	43.003
ENSG00000168938	0	0	2.28646	0	1.453	0.925277	0	1.26247	0	0	0	0	0	1.29403	1.01171	0	2.20528
ENSG00000104976	60.5584	51.5437	51.0643	35.0269	30.513	25.9078	5.92193	93.4231	35.9102	42.4921	33.2566	29.7763	20.6794	36.2327	10.1171	19.3186	22.0528
ENSG00000197506	0	0	6.85938	0	2.1795	1.85055	32.5706	0	0	3.03515	0	0	0	0	0	0	12.1291
ENSG00000256551	0	0	0.762154	0	0	0	0	0	0	0	0	0	0	0	0	0	2.20528
ENSG00000186086	1.04411	0	2.28646	0	0	0	0	0	0	0	0	0	0	0	2.02342	0	0
ENSG00000256553	31.8453	59.8275	8.38369	0	34.1454	1.85055	0	10.0998	2.39401	0	113.627	139.719	73.5267	3.88208	68.7962	95.7147	68.3638
ENSG00000256552	0	0	0	10.302	0	0	5.92193	5.0499	0	4.55272	0.923793	11.4524	0	0	1.01171	0	3.30793
ENSG00000265023	0	0	0	0	0	0	0	0	0	0	0	0	0	0	0	0	0
ENSG00000186082	0	0	3.04861	0	0	0	0	0	0	0	0	0	0	0	0	0	3.30793
ENSG00000126883	2870.78	3450.66	3524.96	3255.44	3136.3	2509.35	2598.25	3290.01	3114.61	3032.11	2606.02	2710.79	3143.27	4174.53	2772.08	2842.46	3178.92
ENSG00000126882	1709.21	1442.3	1385.6	2044.95	2267.4	1591.48	787.616	917.819	1364.59	1566.14	1301.62	1399.48	1330.37	1415.02	1207.98	1399.72	1526.06
ENSG00000144331	2.08822	0	4.57292	0	0	0	0	1.26247	0	0	0	0	0	0	4.04683	0	17.6423
ENSG00000186088	656.223	849.55	546.464	987.963	871.072	645.844	341.991	598.413	387.83	353.595	480.373	324.103	423.927	207.044	420.871	603.266	391.438
ENSG00000259273	0	0	0	0	0	0	0	0	0	0	0	0	0	0	0	0	0
ENSG00000204929	0	0	6.85938	0	0	0	0	0	2.39401	0	0	2.29048	0	0	0	0	2.20528
ENSG00000204928	0	0	3.04861	2.0604	0	0	0	0	0	0	0	0	0	0	0	0	1.10264
ENSG00000204923	40.7203	33.1352	39.632	27.8154	52.3079	88.8266	149.529	63.1237	114.913	53.1151	85.9128	145.446	102.248	5.17611	84.9835	92.2022	87.1087
ENSG00000204922	37.0659	16.5676	25.9132	17.5134	13.077	10.1781	1.48048	10.0998	10.7731	13.6582	2.77138	11.4524	10.3397	38.8208	16.1873	3.51246	16.5396
ENSG00000204920	74.1318	75.4746	100.604	106.111	130.043	95.3036	97.7118	2.52495	80.1994	97.1248	86.8366	120.25	71.229	86.6998	80.9367	125.571	52.9268
ENSG00000089041	131.558	274.286	118.896	366.752	67.5644	154.521	103.634	224.72	184.339	150.24	81.2938	242.791	133.267	58.2312	208.412	158.061	101.443
ENSG00000008441	54.2937	1.84084	8.38369	35.0269	21.795	86.9761	50.3364	65.6487	154.414	133.547	127.483	92.7645	101.099	121.638	186.154	75.518	109.162
ENSG00000260260	55.3378	30.3739	19.816	44.2987	22.5215	54.5914	210.228	44.1866	49.0772	36.4218	135.798	140.865	70.0801	121.638	73.8547	71.1274	58.44
ENSG00000182508	0	1.84084	4.57292	0	0	0	0	2.52495	7.18204	3.03515	9.23793	2.29048	1.14885	0	6.07025	0	8.82114
ENSG00000173464	0	0	1.52431	0	0	0	0	0	0	0	0	0	0	0	1.01171	0	1.10264
ENSG00000220702	0	0	0	0	0	0	0	0	0	0	0	0	0	0	0	0	2.20528
ENSG00000182504	817.016	1019.83	1185.15	1289.81	697.439	664.349	963.794	622.4	676.308	517.493	591.228	699.742	664.038	185.693	629.283	648.05	672.612
ENSG00000128000	390.497	231.946	211.879	239.007	426.455	381.214	421.937	265.12	436.907	346.007	787.072	739.826	708.843	179.87	511.925	772.742	638.43
ENSG00000125843	211.954	287.172	236.268	273.003	195.428	174.877	94.7509	200.733	252.568	217.013	172.749	232.484	195.305	58.2312	204.365	239.726	183.039
ENSG00000264334	0	0	3.04861	0	0	0	0	0	0	0	0	0	0	0	0	0	1.10264
ENSG00000133597	167.058	114.132	88.4098	54.6007	147.479	107.332	270.928	71.9611	138.853	86.5017	128.407	191.255	74.6755	271.099	141.639	158.061	135.625
ENSG00000175324	102.323	82.838	99.08	159.681	80.6414	47.1891	13.3243	46.7116	43.0922	81.949	52.6562	26.3405	24.1259	42.7029	44.5152	30.7341	45.2083
ENSG00000264336	0	0	0	0	0	0	0	0	0	0	0	0	0	0	0	0	0
ENSG00000167680	3.13233	0	3.04861	0	0	0	20.7267	10.0998	0	0	0.923793	0	0	3.88208	2.02342	0	3.30793
ENSG00000179698	22.4484	7.36338	9.14584	23.6946	2.906	20.3561	22.2072	20.1996	21.5461	21.246	31.409	2.29048	16.084	83.4647	8.09367	26.3435	27.566
ENSG00000281209	0	0	0	0	0	0	0	0	0	0	0	0	0	0	0	0	0
ENSG00000214210	0	0	0	0	0	0	0	0	0	0	0	0	0	0	0	0	4.41057
ENSG00000234860	0	0.920422	0	0	0	0	0	0	0	0	0	0	1.14885	0	0	0	3.30793
ENSG00000104808	0	0	3.81077	1.0302	0	1.85055	0	1.26247	2.39401	3.03515	4.61897	2.29048	2.29771	9.05819	0	1.75623	17.6423
ENSG00000216123	0	0	1.52431	0	0	0	0	0	0	0	0	0	0	0	0	0	0
ENSG00000234863	0	0	0	0	0	0	0	0	0	0	0	0	0	0	0	0	0
ENSG00000264333	0	0	0	0	0	0	0	0	0	0	0	0	0	0	0	0	0
ENSG00000272858	22.4484	3.68169	7.62154	2.0604	1.453	7.40222	0	8.83732	11.9701	16.6933	10.1617	17.1786	10.3397	0.647013	0	5.2687	19.8476
ENSG00000254051	0	0	1.52431	0	0	0	0	0	0	0	0	0	0	0	0	0	2.20528
ENSG00000104805	560.687	449.166	335.348	544.977	510.729	433.955	503.364	304.256	347.132	462.86	400.003	312.651	323.977	414.088	257.986	250.263	445.467
ENSG00000104804	3.13233	14.7268	0.762154	8.24161	3.63249	9.25277	99.1923	27.7744	40.6982	16.6933	0	0	11.4885	1.29403	2.02342	4.39058	8.82114
ENSG00000167685	198.903	78.2359	74.6911	135.987	220.856	92.5277	233.916	64.3862	93.3665	182.109	82.2176	182.093	149.351	180.517	133.546	196.698	223.836
ENSG00000227447	0	0	0	0	0	0	0	0	0	0	0	0	0	0	0	0	0
ENSG00000239345	5.22055	3.68169	5.33508	4.12081	4.35899	0	2.96096	2.52495	3.59102	0	2.77138	4.58096	3.44656	5.17611	7.08196	3.51246	1.10264
ENSG00000239344	11.4852	1.84084	0	2.0604	0	2.77583	0	0	0	0	1.84759	4.58096	0	21.9985	2.02342	3.51246	2.20528
ENSG00000100403	403.548	381.055	439.001	297.728	461.327	401.57	617.361	330.768	531.471	421.886	487.763	609.268	559.492	526.022	479.55	499.648	410.183
ENSG00000111325	8.87493	5.52253	7.62154	24.7248	21.795	1.85055	5.92193	5.0499	3.59102	16.6933	1.84759	28.631	8.04198	5.82312	11.1288	56.1994	12.1291
ENSG00000237415	1.04411	5.52253	6.09723	14.4228	7.26499	1.85055	5.92193	12.6247	0	0	7.39035	0	4.59542	0	0	1.75623	1.10264
ENSG00000237414	0	0	1.52431	0	0	0.925277	0	0	0	0	1.84759	0	0	21.3514	2.02342	0	0
ENSG00000237417	3.13233	3.68169	3.81077	4.12081	0	1.85055	0	5.0499	0	0	3.69517	6.87145	0	3.88208	2.02342	3.51246	0
ENSG00000106400	527.275	249.434	277.424	212.222	326.924	160.998	239.838	142.66	171.172	207.908	171.826	198.127	165.435	188.928	109.265	176.501	272.353
ENSG00000280488	0	0	0	0	0	0	0	0	0	0	0	0	0	0	0	0	0
ENSG00000237410	0	0	0	0	0	0	0	0	0	0	0	0	0	0	0	0	3.30793
ENSG00000237413	0	0	6.09723	0	0	0	0	0	0	0	0	0	1.14885	0	0	0	7.71849
ENSG00000237412	0	0	3.04861	0	1.453	0	0	0	0	0	0	0	0	0	0	0	0
ENSG00000280485	0	0	0	0	0	0	0	0	0	0	0	0	2.29771	0	0	0	0
ENSG00000177508	0	0	6.09723	0	0	0	0	0	0	0	0	0	0	0	2.02342	0	2.20528
ENSG00000280487	0	0	0	0	0	0	0	0	0	0	0	0	0	0	0	0	1.10264
ENSG00000280480	0	0	0	0	0	0	0	0	0	0	0	0	0	0	0	0	2.20528
ENSG00000237418	1.04411	0	0	4.12081	0	0	0	0	0	0	0	0	0	1.29403	0	0	0
ENSG00000280483	0	0	0	0	0	0.925277	0	0	0	0	0	0	0	1.29403	0	0.878116	1.10264
ENSG00000249367	0	0	1.52431	0	0	0	0	0	0	0	0	0	0	0	0	0	0
ENSG00000187840	50.1173	33.1352	60.9723	6.18121	26.154	9.25277	0	26.512	31.1222	27.3163	11.0855	0	13.7863	10.3522	22.2576	28.0997	7.71849
ENSG00000199363	0	0	0	0	0	0	0	0	0	0	0	0	0	0	0	0	0
ENSG00000199360	0	0	0	0	0	0	0	0	0	0	0	0	0	0	0	0	0
ENSG00000199361	0	0	0	0	0	0	0	0	0	0	0	0	0	0	0	0	0
ENSG00000199366	34.4556	23.0106	44.2049	49.4497	67.5644	14.8044	13.3243	17.6746	13.1671	18.2109	5.54276	1.14524	4.59542	9.05819	5.05854	7.02493	4.41057
ENSG00000257846	3.13233	3.68169	1.52431	4.12081	0	0	0	0	0	0	0	0	0	0	0	0	0
ENSG00000199364	0	0	0	0	0	0	0	0	0	0	0	0	0	0	0	0	0
ENSG00000117228	2981.98	3155.21	4547.77	1546.33	2337.87	1431.4	1345.76	777.684	1080.9	1226.2	1244.35	1729.31	1064.99	266.569	889.292	517.21	986.865
ENSG00000202514	2.08822	2.76127	3.81077	2.0604	1.453	5.55166	0	3.78742	4.78802	3.03515	1.84759	4.58096	4.59542	1.94104	0	0	2.20528
ENSG00000202515	4.69849	0	3.04861	2.0604	0	3.70111	14.8048	0	2.39401	4.55272	3.69517	17.1786	9.19083	19.4104	3.03513	5.2687	5.51321
ENSG00000199368	0	0	0	0	0	0	0	0	0	0	0	0	0	0	0	0	0
ENSG00000202517	0	0	0	0	0	0	0	1.26247	0	0	0	0	0	0	0	0	0
ENSG00000123933	996.603	806.29	532.745	1229.03	1102.1	743.923	1070.39	985.993	569.775	608.547	293.766	221.032	398.652	1587.12	296.431	241.482	501.702
ENSG00000202512	12.5293	10.1246	9.14584	22.6644	19.6155	11.1033	0	8.83732	11.9701	19.7285	11.0855	13.7429	9.19083	27.1746	7.08196	3.51246	23.1555
ENSG00000202513	5.22055	1.84084	5.33508	0	1.453	0.925277	0	0	0	1.51757	0	2.29048	4.59542	0	0	7.02493	3.30793
ENSG00000140526	2035.49	2628.73	2931.24	1885.27	2624.84	1890.34	1659.62	1412.71	1824.24	1487.22	1404.17	1914.84	1363.69	1272.03	1480.13	1368.98	1263.63
ENSG00000140527	2.08822	0	3.81077	0	0	1.85055	0	0	0	0	0.923793	0	0	0	1.01171	9.65928	6.61585
ENSG00000246548	9.91904	9.20422	4.57292	5.15101	0	7.40222	13.3243	17.6746	10.7731	0	1.84759	10.3072	10.3397	21.9985	17.199	14.0499	9.92378
ENSG00000140522	13.0514	4.60211	17.5295	1.0302	9.44448	1.85055	0	7.57485	3.59102	1.51757	4.61897	0	1.14885	1.29403	2.02342	8.78116	12.1291
ENSG00000254054	0	4.60211	0	0	0	0	0	0	0	0	0	0	0	0	5.05854	0	0
ENSG00000257849	0	0	0	0	0	0	0	0	0	0	0	0	0	0	0	0	2.20528
ENSG00000246541	0	0	0	0	0	0	0	0	0	0	0	0	0	0	0	0	8.82114
ENSG00000070814	1008.61	1008.78	1163.05	1087.89	841.286	890.117	920.86	1232.18	709.825	722.365	644.808	635.609	695.057	636.661	531.147	547.944	830.289
ENSG00000240268	0	0	8.38369	0	0	0	0	0	0	1.51757	0	2.29048	4.59542	0	0	10.5374	9.92378
ENSG00000167106	2021.92	2093.96	1246.12	1405.2	1293.89	3794.56	3482.09	3433.93	5019.05	4813.75	6000.04	5867.07	5629.39	24298.6	5257.85	6475.23	5850.62
ENSG00000280734	55.8599	45.1007	78.5018	32.9665	51.5814	48.1144	223.553	46.7116	107.731	81.949	172.749	226.758	198.752	63.4073	88.0187	139.62	169.807
ENSG00000167104	0	0	3.81077	0	0	0	0	0	0	0	1.84759	0	0	0	4.04683	0	1.10264
ENSG00000167103	4.17644	5.52253	1.52431	0	0	1.85055	26.6487	2.52495	4.78802	12.1406	6.46655	5.72621	4.59542	69.2304	10.1171	18.4404	16.5396
ENSG00000079215	3.13233	1.84084	10.6702	0	0	0.925277	0	0	0	3.03515	1.84759	2.29048	2.29771	1.94104	1.01171	5.2687	33.0793
ENSG00000280730	38.6321	34.0556	41.1563	17.5134	23.9745	27.7583	37.0121	45.4491	21.5461	30.3515	23.0948	18.3239	12.6374	4.52909	33.3864	14.928	18.7449
ENSG00000280731	0	0	0	0	0	0	0	0	0	0	0	0	0	0	0	0	1.10264
ENSG00000240265	0	0	0	0	0	0	0	0	0	0	0	0	0	0	0	0	2.20528
ENSG00000280738	0	0	0	5.15101	0	0	0	2.52495	1.19701	6.0703	1.84759	3.43572	2.29771	0	4.04683	1.75623	1.10264
ENSG00000280739	64.7348	41.419	38.1077	14.4228	10.8975	38.8617	100.673	39.1367	55.0623	62.2205	97.9221	49.2454	72.3778	13.5873	50.5854	72.8836	72.7744
ENSG00000276510	0	0	0	0	0	0	0	0	0	0	0	0	0	0	0	0	1.10264
ENSG00000207473	0	0	1.52431	0	0	0	0	2.52495	0	0	0	0	2.29771	0	0	0	0
ENSG00000281281	0	0	0	0	0	0	0	0	0	0	0	0	1.14885	0	0	0	0
ENSG00000281280	0	0	0	0	0	0	0	0	0	0	0	0	0	0	0	0	0
ENSG00000207352	3.13233	7.36338	7.62154	7.21141	0	0	4.44145	3.78742	4.78802	6.0703	2.77138	0	16.084	3.23507	21.2459	4.39058	2.20528
ENSG00000166856	6.26466	3.68169	18.2917	24.7248	10.171	11.1033	0	2.52495	2.39401	0	6.46655	41.2287	2.29771	0	6.07025	3.51246	11.0264
ENSG00000207357	1.56616	1.84084	1.52431	0	2.906	1.85055	0	3.78742	0	0	1.84759	0	0	0.647013	0	0.878116	0
ENSG00000207356	0	0	0	0	0	0	0	0	0	1.51757	0	0	0	0	0	0	0
ENSG00000207359	1.04411	0	0.762154	0	6.53849	2.77583	0	3.78742	2.39401	1.51757	2.77138	8.01669	14.9351	0	10.1171	6.14681	6.61585
ENSG00000281288	2.61027	5.52253	6.09723	0	10.171	2.77583	0	3.78742	0	4.55272	0.923793	0	9.19083	1.29403	3.03513	15.8061	0
ENSG00000111321	2.08822	0	5.33508	0	0	0	0	0	0	0	0	0	0	0	1.01171	8.78116	13.2317
ENSG00000175203	1030.54	963.682	765.965	383.235	917.568	432.105	553.7	430.504	542.244	529.633	452.659	407.706	446.904	592.664	377.367	347.734	502.805
ENSG00000163374	1715.47	1948.53	2009.04	1608.14	1794.45	1319.45	1560.43	1387.46	1337.06	1408.31	1289.62	1674.34	1391.26	2031.62	1603.56	1381.28	1405.87
ENSG00000163376	97.6242	148.188	143.285	126.715	110.428	125.838	97.7118	133.822	148.429	148.722	62.818	32.0668	80.4198	114.521	98.1357	27.2216	51.8242
ENSG00000163377	0	0	3.04861	0	0	0	0	0	0	0	0	0	0	0	6.07025	0	5.51321
ENSG00000163378	652.569	544.89	1006.04	574.853	826.029	470.966	521.13	420.404	248.977	540.256	172.749	259.97	112.588	74.4065	263.044	109.765	175.32
ENSG00000260738	0	0	0	4.12081	0	0	2.96096	0	0	0	0	0	0	0	0	0	2.20528
ENSG00000255149	0	0	0	0	0	0	0	0	1.19701	0	0	0	0	0	0	0	0
ENSG00000255148	0	1.84084	0	0	2.1795	1.85055	5.92193	0	0	0	0	1.14524	2.29771	16.1753	0	0	0
ENSG00000276748	0	0	0	0	0	0	0	0	0	0	0	0	0	0	0	0	0
ENSG00000276746	1.04411	0	3.04861	0	0	0	0	0	0	0	0	0	0	0	0	0	4.41057
ENSG00000276747	2.61027	1.84084	14.4809	0	52.3079	0	0	0	0	0	0	2.29048	0	0	1.01171	5.2687	4.41057
ENSG00000255141	58.9922	24.8514	33.5348	5.15101	68.2909	18.5055	10.3634	22.7245	40.6982	25.7988	47.1135	41.2287	37.9122	54.9961	27.3161	13.1717	45.2083
ENSG00000276745	0	0	0	0	0	0	1.48048	0	0	0	0	0	0	0	0	0	0
ENSG00000255147	0	0	0	0	0	0	0	0	2.39401	1.51757	0	0	0	6.47013	2.02342	0	4.41057
ENSG00000276743	0	0	0	0	0	0	0	0	0	0	0	0	0	0	0	0	0
ENSG00000255145	2.61027	0	0	9.27181	0	1.85055	0	5.0499	0	15.1757	2.77138	2.29048	2.29771	3.88208	13.1522	2.63435	5.51321
ENSG00000255144	0	0	0	0	0	0	0	0	0	0	0	0	0	0	0	0	1.10264
ENSG00000282393	0.522055	0	0	0	4.35899	0	2.96096	2.52495	2.39401	6.0703	0	2.29048	4.59542	0	4.04683	3.51246	6.61585
ENSG00000282390	0	0	3.04861	0	1.453	0	0	0	0	0	0	0	0	0	0	0	5.51321
ENSG00000227818	0	0	0	0	0	0	0	0	0	0	0	0	0	0	0	0	1.10264
ENSG00000056586	1213.78	1292.27	1205.73	1918.24	1147.14	1337.03	1561.91	1315.5	1219.75	1247.45	1174.14	1055.91	1290.16	2577.7	1597.49	1299.61	1172.11
ENSG00000227814	0	0	0	0	0	0	0	0	0	0	0	0	0	0	0	0	0
ENSG00000227815	0	0	0	0	0	0	0	0	0	0	0	0	0	0	0	0	0
ENSG00000227817	0	0	1.52431	0	0	0	0	0	0	0	0	0	0	0	0	0	3.30793
ENSG00000227811	0	0	0.762154	0	0	0	0	0	0	0	0	0	0	0	0	0	0
ENSG00000227813	2.08822	0	0	0	2.906	0	0	1.26247	0	3.03515	0	2.29048	2.29771	0	2.02342	0	0
ENSG00000259507	0	0	0	0	0	0	0	0	0	0	0	0	0	0	0	0	8.82114
ENSG00000128849	0	0	16.0052	0	1.453	2.77583	5.92193	2.52495	2.39401	3.03515	0	4.58096	0	0	2.02342	0	18.7449
ENSG00000224027	0	0.920422	0	0	0	0	0	0	0	0	0	0	0	0	0	0	0
ENSG00000239333	0	0	1.52431	0	0	0.925277	0	0	0	0	0	0	0	0	0	0	0
ENSG00000230794	0	0	1.52431	0	0	0	0	0	0	0	0	0	0	0	2.02342	0	1.10264
ENSG00000225526	7.30877	11.0451	12.9566	8.24161	9.44448	7.40222	2.96096	13.8872	22.7431	12.1406	17.5521	35.5025	25.2748	37.5268	24.281	42.1496	25.3608
ENSG00000241136	0	0	0	0	0	0	0	0	0	0	0	0	0	0	0	0	0
ENSG00000241135	4.69849	3.68169	5.33508	0	0	25.9078	0	18.9371	2.39401	12.1406	0	2.29048	6.89313	0	1.01171	3.51246	11.0264
ENSG00000241134	0.522055	6.44296	8.38369	9.27181	60.2994	3.70111	2.96096	3.78742	9.57605	18.2109	4.61897	11.4524	10.3397	47.232	23.2693	6.14681	2.20528
ENSG00000225522	0	0	0	0	0	0	0	0	0	0	0	0	0	0	0	0	0
ENSG00000225523	0	0	0	0	0	0	0	0	0	0	0	0	0	0	0	0	2.20528
ENSG00000241131	0	0	0	0	0	0	0	0	0	0	0	0	0	0	0	0	1.10264
ENSG00000225521	2.61027	1.84084	1.52431	0	0	12.9539	11.8439	20.1996	10.7731	22.7636	26.79	0	42.5076	92.5229	41.4801	21.9529	14.3343
ENSG00000253460	0	0	0	0	0	0	0	0	0	0	0	0	0	0	0	0	1.10264
ENSG00000201675	0	0	0	0	0	0	0	0	0	0	0	0	0	0	0	0	0
ENSG00000259502	2.61027	1.84084	11.4323	0	0	0	0	0	3.59102	3.03515	0.923793	0	4.59542	0	6.07025	7.90305	3.30793
ENSG00000157005	1.04411	0	4.57292	0	0.726499	0	0	5.0499	0	0	0	1.14524	0	2.58805	0	0	1.10264
ENSG00000184014	299.659	393.02	256.084	548.067	245.557	692.108	1160.7	679.211	1027.03	1142.73	1866.06	1615.94	2064.49	1372.96	2403.82	2035.47	1896.54
ENSG00000184012	0	0	5.33508	0	7.26499	0	0	2.52495	0	0	0	0	0	45.9379	0	0	4.41057
ENSG00000253465	0	0	0	0	0	0	0	0	0	0	0	0	0	0	5.05854	0	2.20528
ENSG00000171940	2586.26	4019.48	2184.33	4123.9	3118.86	4210.01	3408.07	2883.49	3935.76	3840.98	3827.28	3909.85	3525.83	2157.14	2467.56	2819.63	3275.95
ENSG00000179820	7223.15	2555.09	5505.8	4587.49	3793.78	3496.62	19934.7	14216.7	3757.4	5578.6	1434.65	1732.75	1675.03	2996.32	1055.21	1056.37	2312.24
ENSG00000179826	0	0	3.04861	0	0	11.1033	0	0	0	0	0	0	2.29771	0	4.04683	0	4.41057
ENSG00000162426	5.7426	1.84084	2.28646	0	0	4.62639	20.7267	10.0998	11.9701	9.10545	22.171	0	4.59542	0.647013	17.199	0	18.7449
ENSG00000148704	1.04411	0	3.04861	0	0	0	0	0	0	0	0	2.29048	0	0	0	0	12.1291
ENSG00000268204	5.7426	1.84084	6.09723	0	41.4104	2.77583	0	5.0499	0	9.10545	13.8569	0	4.59542	5.82312	0	15.8061	14.3343
ENSG00000268205	461.496	381.975	364.309	246.218	369.061	473.742	669.178	723.398	1022.24	1160.94	650.351	770.747	785.816	764.123	728.43	682.296	948.272
ENSG00000200829	0	0	0	0	0	0	0	0	0	0	0	0	0	0	0	0	0
ENSG00000279189	0	0	12.1945	0	1.453	1.85055	2.96096	0	0	0	0	2.29048	0	0	3.03513	0	9.92378
ENSG00000268201	4.69849	2.76127	3.04861	2.0604	13.077	9.25277	0	0	2.39401	1.51757	22.171	13.7429	36.7633	50.467	10.1171	26.3435	6.61585
ENSG00000268203	0	0	0	0	0	0	0	0	0	0	0	0	0	0	0	0	0
ENSG00000200822	0	0	0	0	0	0	0	0	0	0	0	0	0	0	0	0	0
ENSG00000148702	0	0	1.52431	0	0	0	0	0	0	0	0	0	0	25.8805	0	10.5374	7.71849
ENSG00000279187	1.04411	1.84084	3.04861	0	0	1.85055	0	5.0499	7.18204	3.03515	5.54276	0	1.14885	69.8774	2.02342	0	0
ENSG00000279186	0	0	0	0	0	0	0	0	0	0	0	0	0	0	0	0	0
ENSG00000279181	2.08822	0	12.9566	0	7.99149	1.85055	0	3.78742	0	0	0	0	8.04198	0	11.1288	3.51246	5.51321
ENSG00000268209	0	0	2.28646	0	0	0	0	2.52495	0	0	0	0	0	0	0	0	1.10264
ENSG00000279183	0.522055	0	0	0	0	0	2.96096	0	0	0	0	0	0	0	0	0	0
ENSG00000279182	0	0	0	0	0	0	0	0	0	0	0	0	0	0	0	0	0
ENSG00000204118	0	0	0	0	0	0	0	0	7.18204	0	0	20.6143	0	0	2.02342	3.51246	0
ENSG00000272113	0	0	0	0	0	0	0	0	0	0	0.923793	0	0	0	0	0	1.10264
ENSG00000264902	0	0	0	0	0	0	0	0	0	0	0	0	0	0	0	0	0
ENSG00000204113	2.08822	3.68169	3.81077	0	0	7.40222	0	5.0499	2.39401	0	0	2.29048	9.19083	0	8.09367	7.90305	2.20528
ENSG00000204110	3.65438	22.0901	14.4809	0	21.795	46.2639	23.6877	37.8742	0	3.03515	26.79	26.3405	2.29771	34.9387	5.05854	64.1025	1.10264
ENSG00000204116	284.52	297.296	343.731	318.332	522.353	529.259	344.952	388.842	520.698	361.183	445.268	471.839	510.091	235.513	473.48	525.113	361.667
ENSG00000204117	0	0	3.04861	0	0	0	0	0	0	0	0	0	0	0	0	0	4.41057
ENSG00000213659	0	0	1.52431	0	0	0	0	0	0	0	0	0	0	0	0	0	1.10264
ENSG00000214460	46.4629	118.734	68.5938	189.557	90.0859	206.337	220.592	150.234	265.735	13.6582	254.967	194.691	264.236	119.05	192.225	223.92	6.61585
ENSG00000213658	99.1904	30.3739	40.3941	31.9363	26.154	37.0111	88.8289	61.8613	53.8653	81.949	99.7697	96.2003	107.992	357.151	76.8899	70.2493	116.88
ENSG00000137145	2055.33	2428.07	2436.61	2881.47	2888.56	3131.14	2604.17	2971.87	2943.44	2783.23	2189.39	2582.52	2566.54	1231.91	2247	2191.78	2281.37
ENSG00000137142	0	0	5.33508	0	0	0	0	0	0	0	0	0	2.29771	3.88208	0	0	3.30793
ENSG00000201198	7.83082	6.44296	2.28646	27.8154	0	2.77583	5.92193	0	0	4.55272	1.84759	4.58096	1.14885	0	4.04683	1.75623	9.92378
ENSG00000264906	0	0	0	0	0	0.925277	0	1.26247	0	0	0	0	2.29771	0	0	0	1.10264
ENSG00000259274	99.7125	109.53	73.1668	30.906	79.9149	39.7869	5.92193	154.022	47.8802	34.9042	34.1804	16.0334	43.6565	6.47013	28.3278	51.8089	38.5925
ENSG00000214465	6.78671	1.84084	2.28646	9.27181	11.624	16.655	0	7.57485	0	10.623	8.31414	18.3239	2.29771	1.94104	8.09367	3.51246	7.71849
ENSG00000205076	0	0	0	0	0	0	0	0	0	0	0	0	0	0	0	0	0
ENSG00000274790	0	0	0	0	0	0	0	0	0	0	0	0	0	0	0	0	0
ENSG00000233324	0	0	1.52431	0	1.453	0	0	0	2.39401	3.03515	0	0	0	0	2.02342	0	1.10264
ENSG00000233888	0	0	0	0	0	0	0	0	7.18204	0	0	0	2.29771	33.6447	0	0	2.20528
ENSG00000233882	0	0	0	0	0	0	0	0	0	0	0	0	0	0	0	0	0
ENSG00000233880	0	0	0.762154	0	0	0	0	0	0	1.51757	0	0	0	0	0	0	2.20528
ENSG00000233887	0	0	1.52431	0	0	5.55166	2.96096	0	0	0	0	0	0	0	12.1405	0	5.51321
ENSG00000233884	3.13233	3.68169	4.57292	0	1.453	0	0	0	0	0	0	0	0	0	1.01171	0	0
ENSG00000233885	13.0514	42.3394	25.9132	27.8154	19.6155	14.8044	14.8048	25.2495	14.3641	10.623	9.23793	6.87145	24.1259	1.29403	36.4215	24.5873	14.3343
ENSG00000123200	4702.67	5582.36	5268.01	5760.89	7650.03	5741.35	5436.33	3638.45	4743.73	5058.07	4509.04	5533.81	5139.97	3138.66	4812.7	5474.18	4709.38
ENSG00000270377	0.522055	0	3.81077	2.0604	5.08549	0	0	3.78742	1.19701	6.0703	7.39035	0	1.14885	0	3.03513	1.75623	1.10264
ENSG00000270371	0	0	0	0	0	0	0	0	0	0	0	0	0	0	0	0	0
ENSG00000283118	39.6762	53.3845	38.1077	87.5671	56.6669	11.1033	11.8439	42.9241	0	3.03515	0	0	0	0	0	0	2.20528
ENSG00000283117	0	0	3.04861	0	5.81199	0	0	3.78742	0	0	0	0	2.29771	0	0	0.878116	3.30793
ENSG00000109576	0	0	1.52431	0	0	0	0	0	0	0	0	1.14524	0	0.647013	0	0	6.61585
ENSG00000270379	397.806	562.378	363.547	383.235	388.677	107.332	74.0241	189.371	233.416	130.511	3.69517	5.72621	10.3397	0	5.05854	0	28.6687
ENSG00000270378	0	0	0.762154	0	0	0	0	0	0	0	0	0	0	0	0	0	0
ENSG00000283110	0	0	0	0	0	0	0	0	0	0	0	0	0	0	0	0	0
ENSG00000278582	0	0	1.52431	0	0	0	0	2.52495	0	0	0	0	0	0	0	0	2.20528
ENSG00000278580	0	0	0	0	0	0	0	0	0	0	0	0	0	0	0	0	0
ENSG00000159224	0	0	0.762154	0	0	0	0	0	0	0	0	0	0	0	0	0	1.10264
ENSG00000278586	0	0	0	0	0	0	0	0	0	0	0	0	1.14885	0	0	0	0
ENSG00000278587	0	0	0	0	0	0	0	0	0	0	0	0	0	0	0	0	2.20528
ENSG00000278584	0	0	0	0	0	0	0	0	0	0	0	0	0	0	0	0	1.10264
ENSG00000278585	0	0	0	0	0	0	0	0	0	0	0	0	0	0	0	0	0
ENSG00000278588	280.343	62.5887	140.236	11.3322	23.248	40.7122	0	27.7744	58.6533	18.2109	24.9424	11.4524	25.2748	32.3507	20.2342	23.7091	23.1555
ENSG00000278589	0	0	0	0	0	0	0	0	0	0	0	0	0	0	0	3.51246	1.10264
ENSG00000252936	0	0	1.52431	0	0	0	0	0	0	0	0	0	0	0	0	0	1.10264
ENSG00000268711	0	0	0	0	0	0	0	0	0	0	0	0	0	0	0	0	0
ENSG00000001561	406.681	364.487	563.232	658.299	874.705	578.298	306.46	268.907	320.798	306.55	190.301	229.048	243.557	307.978	174.014	201.089	206.194
ENSG00000159128	14.0955	1.84084	7.62154	15.453	7.26499	43.488	5.92193	53.0239	65.8353	77.3963	204.158	179.803	175.775	273.04	208.412	193.186	197.373
ENSG00000122912	283.998	337.795	432.903	301.849	473.677	330.324	291.655	427.979	310.025	402.157	339.956	314.941	328.572	540.256	423.906	289.778	341.819
ENSG00000258451	0	0	1.52431	0	0	0	0	0	3.59102	0	0.923793	0	0	0	0	0	2.20528
ENSG00000070423	548.158	370.93	350.591	639.755	438.079	442.283	450.067	205.783	278.902	344.489	234.644	265.696	197.603	760.241	298.454	299.438	289.995
ENSG00000253259	0	0	1.52431	0	0	0	0	0	0	0	0	0	0	0	2.02342	0	0
ENSG00000253258	0	0	1.52431	0	0	0	0	0	0	0	0	0	0	0	0	0	0
ENSG00000253251	58.4701	52.4641	83.8369	115.383	119.146	102.706	56.2583	94.6856	63.4413	122.924	70.2083	52.6811	58.5916	185.046	81.9484	46.5402	28.6687
ENSG00000253250	1.04411	0	3.81077	0	0	0	0	0	2.39401	6.0703	1.84759	0	2.29771	0	2.02342	2.63435	0
ENSG00000253252	0	0	0	0	0	0	0	0	0	0	5.54276	0	0	0	0	10.5374	1.10264
ENSG00000253257	0	0	0	0	0	0	0	0	0	0	0	0	0	0	0	0	0
ENSG00000253256	0	0	3.04861	0	0	0	0	0	0	0	0	0	0	0	2.02342	1.75623	1.10264
ENSG00000205240	0.522055	0	1.52431	1.0302	0	0.925277	0	0	3.59102	3.03515	4.61897	2.29048	2.29771	1.29403	0	4.39058	5.51321
ENSG00000274318	0	0	0	0	0	0	0	0	0	0	0	0	0	0	0	0	0
ENSG00000271716	5.22055	1.84084	6.09723	2.0604	6.53849	0	0	10.0998	3.59102	0	0.923793	2.29048	0	14.2343	5.05854	3.51246	5.51321
ENSG00000271717	2.08822	2.76127	3.04861	0	0	0	0	3.78742	1.19701	6.0703	12.0093	0	6.89313	1.29403	10.1171	6.14681	25.3608
ENSG00000261103	0	0	1.52431	0	0	0	0	0	0	0	0	0	0	0	0	0	5.51321
ENSG00000252258	0	0	0	0	0	0	0	0	0	0	0	0	0	0	0	0	1.10264
ENSG00000107223	1548.41	903.855	855.899	1298.05	1126.8	1138.09	861.641	837.021	998.303	1403.76	1044.81	1068.51	1020.18	1791.58	822.519	847.382	1167.7
ENSG00000279547	0	0	0	0	0	0	0	0	0	0	0	0	0	0	0	0	0
ENSG00000135519	18.2719	18.4084	25.9132	8.24161	13.077	47.1891	54.7778	45.4491	28.7281	66.7733	92.3793	64.1335	45.9542	78.2886	80.9367	66.7368	45.2083
ENSG00000258399	0	0	1.52431	0	0	0	0	0	0	0	0	0	0	0	0	0	3.30793
ENSG00000152969	308.012	315.705	317.056	371.903	430.087	92.5277	296.096	208.308	77.8054	98.6423	1.84759	6.87145	2.29771	3.88208	16.1873	0	16.5396
ENSG00000232823	0	0	0	2.0604	0	0	0	0	0	0	0	0	0	0	0	0	3.30793
ENSG00000232821	0	0	0	0	0	0	0	0	0	0	0	0	0	0	2.02342	0	7.71849
ENSG00000232827	0	0	1.52431	0	0	0	0	0	0	0	0	0	0	0	1.01171	0	0
ENSG00000232825	0	0	0	0	0	0	0	5.0499	0	0	1.84759	0	0	0	3.03513	0	4.41057
ENSG00000232824	6.26466	0.920422	6.85938	5.15101	8.71799	0.925277	0	0	2.39401	0	0	2.29048	4.59542	0.647013	0	1.75623	4.41057
ENSG00000136457	0	2.76127	3.04861	0	1.453	0	0	7.57485	0	0	0	0	2.29771	0	0	1.75623	1.10264
ENSG00000232829	2.08822	0	0	0	0	0	0	0	0	0	1.84759	0	0	0	0	0	2.20528
ENSG00000232828	1.04411	2.76127	0	0	0	4.62639	23.6877	5.0499	0	0	6.46655	2.29048	2.29771	0.647013	0	1.75623	3.30793
ENSG00000047346	1596.44	2757.59	2074.58	2149	2009.5	1680.3	2217.76	2629.73	1564.49	1758.87	1410.63	1294.12	1322.33	4231.47	1802.86	1563.05	1566.85
ENSG00000146352	0	0	13.7188	0	0	1.85055	44.4145	0	0	0	0	0	0	1.29403	4.04683	5.2687	18.7449
ENSG00000120519	409.291	620.365	552.561	669.631	304.403	340.502	442.664	434.291	414.164	461.343	339.032	289.746	334.317	93.1699	394.566	295.925	380.411
ENSG00000166143	1.56616	2.76127	2.28646	1.0302	0	1.85055	0	0	0	15.1757	0	11.4524	0	0	0	2.63435	1.10264
ENSG00000155330	258.939	300.978	451.957	410.02	204.146	123.987	153.97	191.896	105.337	189.697	103.465	74.4407	86.1641	163.694	147.709	115.033	141.138
ENSG00000267766	0	0	1.52431	0	0	10.1781	0	7.57485	5.98503	4.55272	6.46655	0	8.04198	0	3.03513	6.14681	5.51321
ENSG00000221376	0	0	0	0	0	0	0	0	0	0	0	0	0	0	0	0	0
ENSG00000273623	0	0	0	0	0	0	0	0	0	0	0	0	0	0	0	0	0
ENSG00000037749	276.689	280.729	265.992	424.443	355.258	316.445	247.241	313.094	323.192	390.017	332.566	324.103	329.721	494.965	360.168	250.263	267.942
ENSG00000273620	0	0	0	0	0	0	0	0	0	0	0	0	0	0	0	0	1.10264
ENSG00000273055	4.17644	0.920422	14.4809	6.18121	0	9.25277	13.3243	7.57485	0	4.55272	0	8.01669	9.19083	43.3499	1.01171	5.2687	6.61585
ENSG00000273621	0	0	0	0	0	0	0	0	0	0	0	0	0	0	0	0	0
ENSG00000273051	0	1.84084	3.04861	0	0	0	0	0	2.39401	0	0	0	0	0	0	0	1.10264
ENSG00000278630	0	0	0	0	0	0	0	0	0	0	0	0	0	0	0	0	4.41057
ENSG00000170523	0	0	5.33508	0	0	0	0	2.52495	0	0	0	2.29048	0	0.647013	0	0	2.20528
ENSG00000170522	86.139	98.4852	206.544	46.3591	145.3	72.1716	97.7118	68.1736	59.8503	100.16	79.4462	20.6143	68.9313	14.2343	95.1006	82.5429	51.8242
ENSG00000273059	1.56616	0	2.28646	0	0	2.77583	0	1.26247	0	6.0703	1.84759	8.01669	3.44656	0	0	0	1.10264
ENSG00000273058	75.6979	50.6232	44.9671	42.2383	99.5303	51.8155	88.8289	58.0738	27.5311	53.1151	48.0373	28.631	55.145	155.93	68.7962	75.518	45.2083
ENSG00000273627	0	0	0.762154	0	0	0	0	0	0	0	0	0	0	0	0	0	1.10264
ENSG00000227038	1.04411	0	2.28646	0	1.453	0	0	5.0499	0	0	0	0	0	0	7.08196	0	3.30793
ENSG00000134551	4.69849	0	12.1945	0	19.6155	12.0286	8.88289	6.31237	2.39401	4.55272	8.31414	26.3405	3.44656	1.29403	6.07025	8.78116	7.71849
ENSG00000198551	54.2937	46.9415	26.6754	37.0873	62.4789	77.7233	247.241	196.946	130.474	141.134	179.216	122.541	157.393	166.282	149.733	162.451	179.731
ENSG00000198556	387.887	372.771	422.995	438.866	530.344	469.116	601.076	481.003	448.877	467.413	743.654	729.519	688.164	1304.38	798.238	792.939	641.738
ENSG00000198554	1069.69	1474.52	2125.65	205.01	579.746	145.269	74.0241	137.61	114.913	116.853	158.892	240.501	187.263	41.4088	168.955	135.23	170.91
ENSG00000198555	0	0	0	0	0	0	0	0	0	0	1.84759	0	0	0	0	0	6.61585
ENSG00000241907	14.0955	22.0901	46.4914	27.8154	1.453	0	10.3634	25.2495	28.7281	22.7636	10.1617	17.1786	6.89313	3.88208	18.2108	21.9529	20.9502
ENSG00000241905	0	0	0	0	0	0	0	0	0	0	0	0	0	0	0	0	3.30793
ENSG00000278110	0	0	0	0	0	0	0	0	0	0	0	0	0	0	0	0	0
ENSG00000075223	2.08822	0	7.62154	1.0302	0	0	0	0	0	0	0	1.14524	0	0	2.02342	0	12.1291
ENSG00000148136	0	0	0	0	0	0	0	0	0	0	0	0	0	0	0	0	4.41057
ENSG00000160716	46.4629	14.7268	28.1997	0	9.44448	38.8617	0	37.8742	2.39401	21.246	13.8569	36.6477	25.2748	12.9403	40.4683	34.2465	48.5162
ENSG00000160714	1103.62	1715.67	1854.32	2026.41	1755.95	1498.02	1424.22	1417.76	1264.04	1479.63	1163.98	882.981	1179.87	1522.42	1092.65	1062.52	969.222
ENSG00000160712	9.39699	4.60211	32.7726	2.0604	55.2139	147.119	145.087	176.746	718.204	418.85	1071.6	1423.53	1091.41	42.7029	916.608	1005.44	1277.96
ENSG00000086061	2951.18	3023.59	3904.51	2768.15	2863.86	1725.64	2626.38	2974.39	2285.08	2197.45	1440.19	1652.58	1818.64	1587.12	1091.63	1057.25	1844.72
ENSG00000160710	5807.86	7196.78	8268.61	8472.38	7500.37	6872.04	6722.87	5707.65	6429.12	6243.3	5813.43	6767.23	5696.02	8200.89	6888.72	5713.9	5655.45
ENSG00000215160	0	0	1.52431	0	0	0	0	0	2.39401	0	0	0	0	0	0	0	2.20528
ENSG00000136950	885.405	1202.07	1123.41	1962.53	1100.65	641.217	777.253	859.745	426.134	415.815	292.843	357.315	291.809	422.5	390.52	219.529	245.889
ENSG00000215162	0	0	4.57292	0	0	1.85055	0	0	0	0	0	0	0	0	0	0	4.41057
ENSG00000215165	0	0	1.52431	0	0	0	0	0	0	0	0	0	0	0	0	0	2.20528
ENSG00000280056	0	0	3.04861	0	0	0	0	0	0	0	0	0	0	0	0	0	0
ENSG00000096080	140.433	102.167	102.891	58.7215	87.9064	72.1716	316.823	99.7355	106.534	101.677	70.2083	128.267	86.1641	486.554	64.7494	56.1994	90.4166
ENSG00000277257	0	0	0	0	0	0	0	0	0	0	0	0	1.14885	0	0	0	1.10264
ENSG00000237862	0	0	0	0	0	1.85055	0	3.78742	0	0	0	0	0	0	2.02342	3.51246	2.20528
ENSG00000267458	0	0	0	0	0	0	0	0	0	0	0	0	0	0	0	0	0
ENSG00000280054	4.17644	1.84084	19.816	69.0235	13.8035	5.55166	0	5.0499	0	0	9.23793	9.16193	16.084	0	3.03513	2.63435	6.61585
ENSG00000258869	83.0067	107.689	27.4375	1.0302	417.737	59.2178	0	21.4621	0	27.3163	0	0	0	0	0	0	11.0264
ENSG00000267459	0	0	0	0	0	0	0	0	0	0	0	0	0	0	0	0	0
ENSG00000175467	750.193	886.367	877.239	1065.23	740.302	582.925	799.46	592.101	638.004	673.803	701.159	744.407	600.851	903.878	657.611	503.161	544.705
ENSG00000198246	249.542	169.358	120.42	268.883	239.745	165.625	538.895	103.523	152.02	203.355	127.483	62.9883	180.37	3.88208	61.7142	137.864	100.34
ENSG00000258868	0	0	0	0	0	0	0	0	0	0	0	0	0	0	0	0	1.10264
ENSG00000175463	1368.31	1178.14	779.683	1546.33	1560.52	1321.3	993.403	906.457	1004.29	1405.27	1290.54	1181.89	1226.98	1005.46	1040.04	1253.07	1548.11
ENSG00000180205	0	0	0	0	0	0	0	0	0	0	1.84759	0	0	0	0	0	2.20528
ENSG00000105402	375.357	439.041	356.688	476.983	351.625	354.381	869.043	1227.13	482.393	531.151	240.186	265.696	224.027	417.324	223.588	221.285	285.584
ENSG00000105401	1191.85	948.035	1042.63	1485.55	1298.25	1196.38	917.899	1025.13	945.635	1028.92	922.87	742.116	849.003	768.005	752.711	767.474	894.243
ENSG00000279979	0	0	0	0	0	0	0	0	0	0	0	0	0	0	6.07025	0	0
ENSG00000105404	244.844	132.541	86.1234	318.332	258.634	275.733	336.069	181.796	269.326	406.71	210.625	209.579	193.008	793.885	114.323	140.499	362.769
ENSG00000131459	548.158	304.66	7.62154	425.473	369.788	14.8044	5.92193	205.783	82.5934	12.1406	9.23793	0	0	18.7634	0	0	17.6423
ENSG00000279976	0	0	0	0	0	0	0	0	0	0	1.84759	0	0	0	1.01171	0	3.30793
ENSG00000279977	82.4847	165.676	102.891	51.5101	36.3249	62.9189	25.1682	385.055	83.7904	44.0097	34.1804	18.3239	50.5496	281.451	80.9367	41.2715	48.5162
ENSG00000279970	4.17644	5.52253	9.14584	0	1.453	0	0	0	2.39401	0	18.4759	16.0334	12.6374	0	8.09367	31.6122	0
ENSG00000279971	3.13233	2.76127	3.81077	0	26.154	0	0	6.31237	0	0	11.0855	0	4.59542	0	5.05854	5.2687	2.20528
ENSG00000279972	0	0	1.52431	0	0	0	0	0	0	0	0	0	0	0	2.02342	0	0
ENSG00000279973	0	0	1.52431	0	0	0	0	0	0	3.03515	0	0	0	0	0	0	2.20528
ENSG00000092140	516.312	473.097	644.02	355.42	455.515	502.426	587.751	558.014	339.95	353.595	516.401	435.192	506.645	979.578	662.669	532.138	471.931
ENSG00000181218	65.7789	73.6338	32.0105	90.6577	58.8464	25.9078	2.96096	61.8613	28.7281	42.4921	24.0186	49.2454	43.6565	2.58805	14.1639	12.2936	29.7713
ENSG00000132185	1.04411	0	4.57292	0	0	5.55166	0	0	0	9.10545	10.1617	0	3.44656	0	1.01171	0	4.41057
ENSG00000242456	0	0	1.52431	0	0	0	17.7658	0	0	0	0	2.29048	0	0	0	0	3.30793
ENSG00000219314	0	0	0	0	0	0	0	0	0	0	0	0	0	0	0	0	2.20528
ENSG00000132182	6040.17	5247.33	6357.89	5741.31	5482.16	4988.17	5514.8	4812.55	4942.44	5360.07	4257.76	4781.38	4446.07	2531.12	4277.5	3849.66	4851.62
ENSG00000267450	0	0	0	0	0	0	0	0	0	0	0	0	0	0	0	0	2.20528
ENSG00000237999	0	0	0.762154	0	0	0	0	0	2.39401	0	0	0	0	0	0	0	1.10264
ENSG00000116991	42.2864	9.20422	25.9132	8.24161	9.44448	25.9078	38.4925	6.31237	3.59102	1.51757	0	4.58096	0	0	5.05854	3.51246	18.7449
ENSG00000237994	0	0	0	0	0	0	0	0	1.19701	0	0	0	0	0	0	0	2.20528
ENSG00000258860	0	0	1.52431	0	0	0	0	0	0	0	0	0	0	0	0	0	0
ENSG00000237990	0	0	0	0	0	0	0	0	0	0	0	0	0	0	0	0	3.30793
ENSG00000237991	14.6175	14.7268	18.2917	22.6644	10.171	35.1605	32.5706	22.7245	33.5162	0	46.1897	36.6477	32.1679	49.173	16.1873	24.5873	6.61585
ENSG00000237992	0	0	0	0	0	0	0	0	0	0	0	0	0	0	0	0	1.10264
ENSG00000237993	0.522055	0	1.52431	0	0	9.25277	0	5.0499	4.78802	0	10.1617	0	0	0	2.02342	0	2.20528
ENSG00000267453	0	0	0	0	0	0	0	0	0	0	0	0	0	0	0	0	4.41057
ENSG00000105607	154.006	151.87	181.393	175.134	252.822	159.148	121.4	93.4231	148.429	110.783	122.865	232.484	236.664	18.7634	131.522	154.548	197.373
ENSG00000199609	0	0	0.762154	0	0	0	0	0	0	0	0	0	0	0	2.02342	0	0
ENSG00000166333	24.0145	13.8063	7.62154	15.453	54.4874	12.9539	14.8048	25.2495	17.9551	9.10545	17.5521	5.72621	22.9771	131.991	23.2693	16.6842	11.0264
ENSG00000135205	610.282	639.694	679.841	1237.27	628.421	454.311	756.526	340.868	786.433	420.368	525.638	892.143	843.259	224.514	945.948	521.601	563.45
ENSG00000267456	0	0	0	0	0	0	0	0	0	0	0	0	0	0	0	0	3.30793
ENSG00000244247	0	0	0	0	0	0	1.48048	0	0	0	0	0	0	0	0	0	2.20528
ENSG00000199601	0	0	1.52431	0	0	0	1.48048	3.78742	0	0	0	8.01669	0	0	0	3.51246	0
ENSG00000131981	82.4847	43.2599	119.658	4.12081	2.1795	20.3561	79.946	108.573	162.793	94.0896	0	0	0	0	6.07025	0	9.92378
ENSG00000199603	0	0	0	0	0	0	0	0	0	0	0	0	0	0	0	0	0
ENSG00000199605	0	0	0	0	0.726499	0	0	0	0	1.51757	0	0	0	0	0	0	0
ENSG00000188026	26.1027	3.68169	16.0052	19.5738	27.607	36.0858	167.294	16.4122	22.7431	36.4218	12.0093	22.9048	22.9771	13.5873	36.4215	17.5623	55.1321
ENSG00000273942	0	0	0	0	0	0	0	0	0	0	0	0	0	0	0	0	0
ENSG00000273941	0	0	0	0	1.453	0	2.96096	0	0	0	0.923793	2.29048	2.29771	0	2.02342	0	2.20528
ENSG00000273940	0	0	0	0	0	0	0	1.26247	0	0	0	0	0	0	0	0	0
ENSG00000273946	0	0.920422	0	0	0	0	0	0	0	1.51757	0	0	0	0	0	0	1.10264
ENSG00000273945	0	0	0	0	0	0	0	0	0	0	0	0	0	0	0	0	0
ENSG00000244242	9.91904	10.1246	7.62154	4.12081	2.906	17.5803	2.96096	2.52495	0	1.51757	7.39035	4.58096	4.59542	27.1746	4.04683	15.8061	6.61585
ENSG00000273949	0	0	0	0	0	0	0	0	0	0	0	0	0	0	0	0	1.10264
ENSG00000273948	0	0	0	0	0	0	0	0	0	0	0	0	0	0	0	0	0
ENSG00000253287	0	0	0	0	0	0	0	0	0	0	0	0	0	0	0	0	1.10264
ENSG00000258873	0	0	0.762154	0	0	0	0	0	0	0	0	0	0	0	0	0	1.10264
ENSG00000240747	1.56616	0	0	0	0	0	0	0	0	0	10.1617	0	0	0	0	0	1.10264
ENSG00000272097	10.4411	5.52253	17.5295	0	0	1.85055	0	0	15.5611	0	1.84759	25.1953	11.4885	0	4.04683	16.6842	8.82114
ENSG00000272094	5.22055	0.920422	4.57292	4.12081	0	0	0	16.4122	13.1671	1.51757	3.69517	1.14524	0	104.816	13.1522	16.6842	0
ENSG00000272092	8.35288	9.20422	3.04861	8.24161	5.81199	9.25277	8.88289	18.9371	14.3641	12.1406	5.54276	2.29048	4.59542	0	0	3.51246	19.8476
ENSG00000084652	1280.6	826.539	1220.97	994.145	1718.17	972.467	645.49	638.812	918.104	907.509	992.154	897.869	1035.12	177.282	598.932	730.593	1023.25
ENSG00000276291	303.314	332.272	254.559	376.024	211.411	201.71	176.177	219.671	203.491	250.4	254.967	334.41	218.282	240.689	366.239	362.662	304.329
ENSG00000214691	0	0	1.52431	0	2.906	0	0	0	0	0	0	0	0	0	0	0	8.82114
ENSG00000214694	3.13233	0.920422	3.81077	0	7.26499	1.85055	0	6.31237	1.19701	4.55272	1.84759	2.29048	2.29771	0	3.03513	0	12.1291
ENSG00000214695	0	0	1.52431	0	0	0	0	0	0	0	0	0	0	2.58805	0	0	4.41057
ENSG00000172167	273.035	241.151	354.401	225.614	206.326	110.108	140.646	170.434	128.08	112.3	230.948	240.501	152.798	366.21	205.377	211.626	141.138
ENSG00000230485	0	0	0	0	0	0	0	0	0	0	1.84759	0	0	0	2.02342	0	3.30793
ENSG00000172164	397.284	484.142	435.952	694.356	649.49	323.847	512.247	380.005	381.845	274.681	387.069	434.046	531.92	141.049	547.334	465.402	399.156
ENSG00000200795	0	0	1.52431	0	0	1.85055	0	1.26247	0	3.03515	0	0	0	0	2.02342	0	2.20528
ENSG00000176390	1295.74	1154.21	1271.27	1035.35	1418.85	1464.71	1484.92	929.181	1473.51	1725.48	2318.72	1985.85	2117.34	1330.91	1995.09	1772.04	2156.77
ENSG00000157227	4.17644	10.1246	12.1945	0	0	9.25277	0	2.52495	4.78802	1.51757	12.9331	6.87145	20.6794	68.5834	18.2108	13.1717	3.30793
ENSG00000230481	0	0	0	0	0	0	0	0	0	0	0	0	0	0	0	0	0
ENSG00000200790	0	0	0	0	0	0	0	0	0	0	0	0	0	0	0	0	0
ENSG00000230480	1.04411	0	1.52431	0	0	0	0	0	0	0	0	0	1.14885	0	0	0	0
ENSG00000260592	0	0	0	0	0	0	0	0	0	0	0	0	1.14885	0.647013	0	0	0
ENSG00000264229	7.30877	0	0.762154	0	0	0	0	2.52495	0	0	1.84759	0	2.29771	0	0	1.75623	3.30793
ENSG00000222299	0	0	1.52431	0	0	0	0	0	0	0	0	0	0	0	0	0	0
ENSG00000222298	0	0	0	0	0	0	0	0	0	0	0	0	0	0	0	0	1.10264
ENSG00000174576	0	0	0.762154	1.0302	0	0	0	0	0	0	0	0	0	0	0	0	9.92378
ENSG00000214342	0	0	0	0	0	0	0	0	0	0	0	0	0	0	0	0	1.10264
ENSG00000222297	0	0	0	0	0	1.85055	0	0	3.59102	1.51757	0	8.01669	1.14885	0	0	3.51246	2.20528
ENSG00000148386	0	0	0	0	0	0	0	0	0	0	0	0	0	0	0	0	4.41057
ENSG00000214347	0	1.84084	1.52431	0	0	0	0	0	0	0	0	3.43572	0	0	2.02342	0	1.10264
ENSG00000264224	8.87493	1.84084	6.09723	10.302	0	0.925277	0	5.0499	0	7.58787	0.923793	0	0	2.58805	1.01171	0	0
ENSG00000125912	289.218	185.925	341.445	328.634	378.506	301.64	786.136	279.007	318.404	385.464	272.519	305.779	230.92	1392.37	292.384	259.044	363.872
ENSG00000020426	338.292	392.1	343.731	646.967	430.814	223.917	307.94	251.232	199.9	147.205	215.244	158.043	173.477	42.7029	179.072	199.332	106.956
ENSG00000233440	0	1.84084	0	0	0	0	0	0	0	0	0	0	0	0	0	0	1.10264
ENSG00000204959	50.1173	71.7929	45.7292	17.5134	76.2824	64.7694	65.1412	70.6986	38.3042	48.5624	60.9704	18.3239	47.103	54.9961	28.3278	79.9086	43.003
ENSG00000221233	0	0	0	0	0	0	0	0	0	0	0	1.14524	0	3.23507	0	0	1.10264
ENSG00000064932	409.813	147.268	189.014	361.601	378.506	300.715	413.054	212.096	290.872	411.263	302.08	214.16	173.477	751.829	219.541	162.451	304.329
ENSG00000229154	7.30877	10.1246	8.38369	21.6342	9.44448	0	0	2.52495	2.39401	3.03515	42.4945	3.43572	14.9351	36.2327	18.2108	49.1745	9.92378
ENSG00000101871	2.08822	0	13.7188	0	0	0	0	0	4.78802	0	0	0	4.59542	1.29403	2.02342	1.75623	11.0264
ENSG00000266012	0	0	0	0	0	0	0	0	0	0	0	0	0	0	0	0	0
ENSG00000266905	0	0	0	0	0	0	0	0	0	0	0	0	0	0	0	0	1.10264
ENSG00000138115	3.13233	1.84084	7.62154	0	0	7.40222	0	0	1.19701	1.51757	7.39035	0	9.19083	0	15.1756	36.8809	3.30793
ENSG00000275479	2.08822	0	0	16.4832	0	1.85055	0	0	0	0	0.923793	0	0	0	0	5.2687	0
ENSG00000138111	276.167	279.808	197.398	219.433	255.728	141.567	293.135	75.7485	98.1545	165.416	154.274	317.232	147.053	142.343	162.885	375.834	206.194
ENSG00000172789	0	0	3.04861	0	0	0	0	0	0	0	0	0	0	0	0	0	0
ENSG00000275475	0	0	0	0	0	0	0	0	0	0	0	0	0	0	0	0	1.10264
ENSG00000172785	226.05	267.843	321.629	138.047	130.77	173.027	99.1923	209.571	202.294	236.742	189.378	148.881	205.645	252.335	230.67	272.216	223.836
ENSG00000275476	5.22055	7.36338	11.4323	0	27.607	2.77583	0	17.6746	25.1371	36.4218	14.7807	35.5025	19.5305	7.76416	23.2693	24.5873	23.1555
ENSG00000204086	12.5293	6.44296	16.7674	10.302	1.453	3.70111	11.8439	6.31237	16.7581	3.03515	1.84759	6.87145	0	0	2.02342	3.51246	6.61585
ENSG00000125910	379.012	168.437	204.257	235.916	179.445	127.688	45.8949	121.198	104.14	163.898	129.331	95.055	71.229	187.634	82.9601	121.18	124.599
ENSG00000172780	15.1396	2.76127	14.4809	2.0604	0.726499	13.8792	23.6877	6.31237	17.9551	12.1406	22.171	43.5192	24.1259	82.8177	46.5386	31.6122	36.3872
ENSG00000150201	1.04411	0	1.52431	0	1.453	0	0	0	0	0	1.84759	0	0	0	0	0	1.10264
ENSG00000144724	10.4411	3.68169	30.4861	0	0.726499	7.40222	22.2072	10.0998	0	1.51757	0.923793	8.01669	0	3.88208	2.02342	0	24.2581
ENSG00000156689	1.04411	0	0.762154	0	0	0.925277	0	0	1.19701	0	0	0	0	1.29403	0	0	2.20528
ENSG00000271544	0	0	0	0	0	0	0	0	0	0	0	0	0	0	0	0	0
ENSG00000271547	0	0	0	0	0	0	0	0	0	0	1.84759	0	0	0	0	0	0
ENSG00000271546	0	0	0	0	0	0	0	0	0	0	0	0	0	0	0	0	0
ENSG00000271543	1.56616	3.68169	2.28646	2.0604	1.453	0	0	3.78742	0	1.51757	1.84759	0	4.59542	1.29403	5.05854	3.51246	3.30793
ENSG00000236119	0	0	0	0	0	0	0	0	2.39401	3.03515	0	0	1.14885	0	2.02342	0	1.10264
ENSG00000236118	0	0	0	0	0	0	0	0	0	0	0	0	0	0	0	0	1.10264
ENSG00000236111	5.7426	7.36338	12.1945	18.5436	18.889	24.0572	17.7658	15.1497	9.57605	3.03515	31.409	18.3239	20.6794	20.7044	10.1171	15.8061	1.10264
ENSG00000236110	0	0	0	0	0	0	0	0	0	0	0	0	0	0	0	0	0
ENSG00000236117	0	0	0	0	0	0	0	0	0	0	0	0	2.29771	0	0	0	0
ENSG00000236116	0	0	1.52431	0	0	0	0	0	0	0	0	0	0	0	0	0	1.10264
ENSG00000236115	4.69849	4.60211	9.908	1.0302	1.453	0.925277	0	8.83732	7.18204	3.03515	7.39035	21.7596	9.19083	31.0566	6.07025	7.90305	18.7449
ENSG00000236114	3.65438	7.36338	9.14584	1.0302	1.453	0.925277	0	6.31237	2.39401	9.10545	1.84759	10.3072	0	0	2.02342	0.878116	7.71849
ENSG00000196924	16370.1	15939.9	18396.1	21102.6	20907.9	10306.7	8191.51	10785.3	9147.52	8603.13	4172.78	4342.75	4573.59	1775.4	4515.26	3573.05	5334.58
ENSG00000224922	0	0	0	0	0	0	0	0	0	0	0	0	0	0	0	0	0
ENSG00000224924	0	0	0	0	0	0	0	0	0	0	0	0	0	0	0	0	2.20528
ENSG00000224927	0	0	0.762154	0	0	0	0	0	0	0	0	2.29048	0	0	0	0	0
ENSG00000196922	91.3596	83.7584	76.2154	217.373	171.454	349.755	288.694	212.096	314.813	282.269	304.852	337.846	417.034	89.9348	319.7	384.615	358.359
ENSG00000174780	2963.18	3355.86	3931.95	2851.6	2939.41	2365.01	3221.53	2408.8	2177.35	2060.87	2251.28	2182.83	2092.06	2771.16	2349.19	1814.19	1990.27
ENSG00000232314	0	0	1.52431	0	0	0	0	0	0	0	0	0	0	0	0	0	3.30793
ENSG00000265579	1.04411	0	1.52431	0	0	0	0	0	0	0	0	0	0	0	0	0	3.30793
ENSG00000260597	0	0	4.57292	0	0	0	0	5.0499	2.39401	0	0	0	0	0	0	0	11.0264
ENSG00000265573	0	0	0	0	0	0	0	0	0	0	0	0	0	0	0	0	0
ENSG00000232316	0	0	0	0	0	0	0	0	0	0	0	0	0	0	0	0	2.20528
ENSG00000265575	0	0	0	0	0	0	0	0	0	0	0	0	0	0	0	0	0
ENSG00000265574	0	5.52253	4.57292	2.0604	0	1.85055	0	2.52495	0	0	0	0	0	0	2.02342	0	0
ENSG00000233695	4.17644	49.7028	6.09723	16.4832	46.4959	33.31	59.2193	103.523	23.9401	12.1406	97.9221	185.529	25.2748	86.6998	204.365	247.629	43.003
ENSG00000233694	0.522055	0	2.28646	0	1.453	0.925277	2.96096	0	2.39401	0	1.84759	0	6.89313	0	4.04683	1.75623	1.10264
ENSG00000233693	0	0	4.57292	0	0	0	0	5.0499	0	0	0	0	0	0	2.02342	0	6.61585
ENSG00000233691	0	0	0	0	0	0	0	0	0	0	0	0	0	0	0	0	2.20528
ENSG00000233690	20.8822	27.6127	19.0538	11.3322	12.3505	13.8792	0	15.1497	23.9401	62.2205	3.69517	27.4858	36.7633	6.47013	55.644	13.1717	56.2347
ENSG00000156687	0	0	4.57292	0	1.453	0	0	0	0	0	0	6.87145	0	0	4.04683	0	12.1291
ENSG00000233699	0	0	0	0	0	0	0	0	0	0	0	0	0	0	0	0	0
ENSG00000238183	0	0	0	0	0	0	0	0	0	0	0	0	0	0	0	0	0
ENSG00000238180	0	1.84084	0	0	0	1.85055	0	0	0	0	0	0	0	1.94104	0	0	0
ENSG00000232125	1.04411	0	3.04861	2.0604	23.248	0	0	5.0499	0	0	0	0	1.14885	0	0	0	5.51321
ENSG00000238186	2.08822	0.920422	5.33508	8.24161	0	0.925277	0	0	0	3.03515	8.31414	0	1.14885	0	4.04683	7.90305	3.30793
ENSG00000203620	0	0	0.762154	0	0	0	0	0	0	0	0	0	0	0	0	0	6.61585
ENSG00000174255	56.904	14.7268	42.6806	32.9665	2.1795	41.6375	0	15.1497	34.7132	18.2109	10.1617	9.16193	6.89313	0	10.1171	15.8061	23.1555
ENSG00000238185	0	0	0	0	0	0	0	0	0	0	0	0	0	0	0	0	1.10264
ENSG00000238188	3.13233	0.920422	6.09723	2.0604	4.35899	2.77583	0	10.0998	3.59102	0	9.23793	0	9.19083	0	4.04683	7.02493	4.41057
ENSG00000238189	0	0	0	0	0	0	0	0	0	0	0	0	0	0	0	0	2.20528
ENSG00000280299	0	0	0	0	0	0	0	0	0	1.51757	0	0	0	0	0	0	0
ENSG00000232128	0	0	1.52431	0	0	1.85055	2.96096	0	0	0	0	0	0	0	0	0	3.30793
ENSG00000116473	3497.25	8639.08	10733.4	10550.3	7753.92	7783.43	6832.42	5320.07	7265.83	4963.99	5492.88	6073.21	6283.08	2685.75	6774.4	5145.76	4573.76
ENSG00000112996	735.053	709.646	915.347	888.034	1093.38	746.699	455.988	691.836	767.281	934.826	652.198	793.652	838.664	318.978	715.278	623.462	854.548
ENSG00000112992	1473.24	1980.75	2451.09	1573.12	1745.05	1173.25	1042.26	890.045	1182.64	1123	1101.16	1150.97	1025.93	732.419	1059.26	871.091	1050.82
ENSG00000252590	0	0	0	0	0	0	0	0	0	0	0	0	0	0	0	0	0
ENSG00000116478	5168.34	4768.71	4607.98	4228.98	4292.88	2417.75	1640.37	1426.6	1868.53	2186.82	2064.68	2966.17	2033.47	900.642	1845.36	1897.61	2198.67
ENSG00000252593	0	0	0	0	0	0	0	0	0	0	0	0	0	0	0	0	0
ENSG00000223656	0	0	0	0	0	0	0	0	0	0	0	0	0	0	0	0	0
ENSG00000223657	0	0	0	0	0	0	0	0	0	0	0	0	0	0	0	0	1.10264
ENSG00000167531	0	1.84084	6.85938	0	0	0	0	0	0	0	1.84759	0	0	0	4.04683	0	0
ENSG00000223652	0	0	0	0	0	0	0	0	0	0	0	0	0	0	0	0	0
ENSG00000223653	0	0.920422	1.52431	0	0	1.85055	0	0	2.39401	0	3.69517	0	0	0	0	0	1.10264
ENSG00000223650	3.13233	5.52253	6.09723	0	10.171	8.3275	41.4535	5.0499	2.39401	3.03515	5.54276	0	13.7863	3.88208	10.1171	15.8061	26.4634
ENSG00000223651	0	0	3.04861	0	0	0	0	0	0	0	0	0	0	0	0	0	0
ENSG00000274704	0	0	0	0	0	0	0	0	0	0	0	0	0	0	0	0	0
ENSG00000274705	0	0	0	0	0	0	0	0	0	0	0	0	0	0	0	0	1.10264
ENSG00000274701	0	0	1.52431	0	0	0	0	0	0	0	0	0	0	0	0	0	0
ENSG00000274702	0	3.68169	0	0	0	0	0	0	0	0	0	0	0	0	0	0	1.10264
ENSG00000151151	192.638	152.79	210.354	116.413	135.855	150.82	164.334	98.473	162.793	116.853	168.13	145.446	170.03	80.2296	159.85	192.307	133.42
ENSG00000151150	169.668	661.784	169.96	271.973	0	1357.38	1711.44	2031.32	1071.32	1065.34	715.016	232.484	188.412	91.2289	747.653	715.665	289.995
ENSG00000099864	0	0	3.04861	0	0.726499	0	2.96096	0	0	0	0	0	0	0.647013	0	0	3.30793
ENSG00000206795	0	0	0	0	0	0	0	0	0	0	0	0	0	0	0	0	0
ENSG00000270638	2.61027	2.76127	4.57292	3.0906	0.726499	13.8792	5.92193	5.0499	5.98503	1.51757	8.31414	24.0501	17.2328	7.11715	31.363	5.2687	25.3608
ENSG00000270639	0	0	1.52431	4.12081	0	0	0	0	0	0	0	0	0	0	0	0	3.30793
ENSG00000099860	286.086	485.063	193.587	1458.77	556.498	660.648	1954.24	1671.52	794.812	710.225	284.528	341.282	238.962	1185.33	412.777	261.679	274.558
ENSG00000270634	0	0	0	0	0	0	0	0	0	0	0	0	0	0	0	0	0
ENSG00000105122	1395.45	1031.79	984.703	1589.6	1970.99	1268.56	1356.12	991.043	895.36	1048.64	1069.75	1187.62	1056.95	1602.65	885.245	971.196	1223.93
ENSG00000218991	0	0	0	0	0	0	0	0	0	0	0	0	0	0	0	0	0
ENSG00000167535	61.0804	29.4535	26.6754	49.4497	31.9659	64.7694	116.958	58.0738	46.6832	57.6678	12.9331	12.5977	14.9351	2.58805	7.08196	0	20.9502
[truncated: 68,396 more rows]

## Sheet: Day14vsNaive
	baseMean	log2FoldChange	lfcSE	stat	pvalue	padj
ENSG00000282222	0.0648613	-0.169524	0.912592	-0.185761	0.852632	NA
ENSG00000282221	0.0896651	0.292069	0.912592	0.320044	0.748935	NA
ENSG00000111671	34.2326	0.242804	0.502434	0.483256	0.628914	0.804889
ENSG00000110514	2410.56	0.52542	0.205074	2.5621	0.0104041	0.0439156
ENSG00000184381	287.822	0.20117	0.266294	0.755446	0.449981	0.672611
ENSG00000086015	148.772	2.07617	0.385146	5.39061	7.02206e-08	1.25907e-06
ENSG00000211769	8.23293	-0.726216	0.732824	-0.990984	0.321693	0.550472
ENSG00000211768	9.50171	-0.544101	0.634585	-0.857412	0.391217	0.620576
ENSG00000211767	31.976	0.217671	0.411572	0.528877	0.596891	0.783094
ENSG00000211766	21.4103	-0.317372	0.491615	-0.645571	0.518557	0.727367
ENSG00000211765	13.9311	-1.11771	0.657645	-1.69956	0.0892141	0.230668
ENSG00000211764	32.4058	-0.16906	0.52299	-0.323257	0.746501	0.877341
ENSG00000070770	3233.08	0.546858	0.155766	3.51076	0.000446832	0.00308868
ENSG00000169740	118.108	-1.28222	0.337732	-3.79656	0.00014672	0.00118219
ENSG00000215869	0.734786	0.975614	1.03683	0.940959	0.346726	NA
ENSG00000261609	650.016	-0.0403872	0.18257	-0.221215	0.824925	0.919666
ENSG00000169744	2.68737	0.769764	1.00916	0.762779	0.445595	0.669152
ENSG00000215864	0.87419	-0.722608	1.10046	-0.656641	0.511412	NA
ENSG00000261606	0.518998	0.540871	0.93372	0.579264	0.562411	NA
ENSG00000215866	2.00788	0.306579	1.09945	0.278846	NA	NA
ENSG00000215867	32.512	-0.703766	0.733986	-0.958827	0.337646	0.567582
ENSG00000261603	0.584462	0.577207	1.00398	0.574918	0.565347	NA
ENSG00000215861	16.5727	-0.355949	0.778316	-0.457332	0.647433	0.817503
ENSG00000261600	0.871621	-0.659924	1.03106	-0.640042	0.522146	NA
ENSG00000238417	1.68731	0.21647	1.0855	0.199419	0.841935	NA
ENSG00000168298	7241.83	0.31831	0.692091	0.459925	0.64557	0.816339
ENSG00000168297	571.063	1.086	0.226443	4.79589	1.61951e-06	2.14908e-05
ENSG00000266460	0.0896651	0.292069	0.912592	0.320044	0.748935	NA
ENSG00000266461	0	NA	NA	NA	NA	NA
ENSG00000266466	3.01427	-2.15923	0.933164	-2.31388	0.0206742	0.0761305
ENSG00000266467	18.3353	0.136793	0.746545	0.183234	0.854614	0.934969
ENSG00000168291	683.974	0.987289	0.214635	4.59986	4.22777e-06	5.07443e-05
ENSG00000262558	0.0955704	0.00984246	0.912592	0.0107852	0.991395	NA
ENSG00000212072	0.0896651	0.292069	0.912592	0.320044	0.748935	NA
ENSG00000212073	0	NA	NA	NA	NA	NA
ENSG00000212070	0.174555	-0.093018	0.912592	-0.101927	0.918814	NA
ENSG00000212071	0.0870872	0	0.912592	0	1	NA
ENSG00000212076	0.0614182	0.292069	0.912592	0.320044	0.748935	NA
ENSG00000262554	0	NA	NA	NA	NA	NA
ENSG00000212075	0	NA	NA	NA	NA	NA
ENSG00000225108	0	NA	NA	NA	NA	NA
ENSG00000281046	0	NA	NA	NA	NA	NA
ENSG00000281045	0.129723	-0.272384	0.912592	-0.298474	0.765342	NA
ENSG00000184384	4150.56	-2.34973	0.286966	-8.18819	2.65189e-16	1.70101e-14
ENSG00000254142	0.61329	1.12919	0.9225	1.22406	0.220931	NA
ENSG00000225100	0.0648613	-0.169524	0.912592	-0.185761	0.852632	NA
ENSG00000225101	0.393943	0.0213677	0.91638	0.0233176	0.981397	NA
ENSG00000225102	0.0648613	-0.169524	0.912592	-0.185761	0.852632	NA
ENSG00000225105	0.0648613	-0.169524	0.912592	-0.185761	0.852632	NA
ENSG00000225106	1.13594	-0.526245	1.09598	-0.48016	0.631113	NA
ENSG00000225107	0.34911	-0.104525	0.914904	-0.114247	0.909042	NA
ENSG00000226457	42.0429	-0.426967	0.540176	-0.790423	0.429281	0.655727
ENSG00000221488	0	NA	NA	NA	NA	NA
ENSG00000226455	76.0719	-2.54329	0.385537	-6.59674	4.20296e-11	1.33715e-09
ENSG00000226454	0.71566	0.42296	1.06032	0.398898	0.689969	NA
ENSG00000226453	0.427912	-0.277897	0.965383	-0.287861	0.773453	NA
ENSG00000226450	62.3182	-0.7754	0.373258	-2.07739	0.037766	0.121276
ENSG00000141854	5.32225	2.01297	0.940512	2.1403	0.0323309	0.107321
ENSG00000221487	3.54805	-0.64367	0.916604	-0.702234	0.482533	0.699107
ENSG00000221486	0	NA	NA	NA	NA	NA
ENSG00000197847	5.08578	0.458809	0.910619	0.503843	0.614372	0.795653
ENSG00000183055	0.845364	-0.850292	1.10059	-0.772581	0.43977	NA
ENSG00000183054	10.8633	-1.23402	0.700104	-1.76262	0.0779653	0.208986
ENSG00000181562	0.284249	0.00417594	0.914154	0.00456809	0.996355	NA
ENSG00000250566	0.224939	0.230918	0.913626	0.252749	0.800462	NA
ENSG00000250567	0.154526	0.197206	0.913106	0.215973	0.829009	NA
ENSG00000250564	0.0541425	0.112703	0.912592	0.123498	0.901713	NA
ENSG00000250565	111.62	-0.227164	0.344113	-0.660144	0.509161	0.72029
ENSG00000250562	0.417094	0.974979	0.919555	1.06027	0.289021	NA
ENSG00000250563	1.2152	-1.26466	1.0224	-1.23695	0.216105	NA
ENSG00000187961	55.5168	0.27572	0.495703	0.556219	0.578061	0.769858
ENSG00000250561	0.365315	0.0721177	0.914101	0.0788946	0.937116	NA
ENSG00000207645	0	NA	NA	NA	NA	NA
ENSG00000250568	56.0163	-0.694613	0.357561	-1.94264	0.0520592	0.155003
ENSG00000250569	30.6491	-0.431086	0.371833	-1.15935	0.246312	0.465505
ENSG00000281591	0.264882	-0.480494	0.912664	-0.526473	0.598559	NA
ENSG00000162840	3.79057	-0.641286	0.942177	-0.680642	0.496098	0.71047
ENSG00000162843	11.8252	-1.6942	0.763293	-2.21959	0.0264466	0.0916672
ENSG00000259247	0	NA	NA	NA	NA	NA
ENSG00000281595	0	NA	NA	NA	NA	NA
ENSG00000281594	0	NA	NA	NA	NA	NA
ENSG00000281596	0	NA	NA	NA	NA	NA
ENSG00000162849	11.9683	-0.555401	0.807428	-0.687865	0.491538	0.706362
ENSG00000281598	0	NA	NA	NA	NA	NA
ENSG00000149243	77.2325	-0.678931	0.64462	-1.05323	0.292237	0.519151
ENSG00000221157	1.38908	0.167624	1.10053	0.152312	0.878941	NA
ENSG00000221156	3.27201	-0.106687	0.837593	-0.127373	0.898645	0.957016
ENSG00000184708	658.02	-0.0625149	0.174413	-0.358429	0.720022	0.861961
ENSG00000184709	0	NA	NA	NA	NA	NA
ENSG00000206811	0	NA	NA	NA	NA	NA
ENSG00000163462	33.1088	-1.03704	0.705159	-1.47065	0.141386	0.319855
ENSG00000163463	94.3672	-0.344659	0.338281	-1.01886	0.308272	0.536496
ENSG00000163464	2.6642	1.98941	1.10044	1.80783	0.0706333	0.194813
ENSG00000163466	11286.9	1.5478	0.183183	8.44945	2.9268e-17	2.12665e-15
ENSG00000163467	13.5233	-0.735811	0.805735	-0.913218	0.361128	0.591298
ENSG00000163468	902.724	0.724258	0.277079	2.61391	0.00895135	0.0387492
ENSG00000241869	0	NA	NA	NA	NA	NA
ENSG00000206813	0.531583	0.0445568	0.936066	0.0476	0.962035	NA
ENSG00000154760	1029.76	0.489339	0.248449	1.96958	0.048887	0.147875
ENSG00000266953	0	NA	NA	NA	NA	NA
ENSG00000162599	416.632	-2.74637	0.364743	-7.52961	5.08919e-14	2.44969e-12
ENSG00000162598	1.70048	0.168541	1.10341	0.152746	0.878599	NA
ENSG00000267731	55.6796	2.01267	0.496309	4.05528	5.00739e-05	0.000459298
ENSG00000162592	3.01384	-1.75585	1.00684	-1.74392	0.0811724	0.21504
ENSG00000162591	167.55	-3.75224	0.464902	-8.07104	6.97014e-16	4.24536e-14
ENSG00000267732	0	NA	NA	NA	NA	NA
ENSG00000267735	0.17933	0.655661	0.914844	0.716691	0.473564	NA
ENSG00000267734	5.27702	0.0532838	0.79474	0.0670455	0.946545	0.978846
ENSG00000162595	0.353092	-0.396316	0.9144	-0.433416	0.664712	NA
ENSG00000162594	0.313608	-0.58881	0.913069	-0.644869	0.519012	NA
ENSG00000263609	0.174555	-0.093018	0.912592	-0.101927	0.918814	NA
ENSG00000263608	0.0648613	-0.169524	0.912592	-0.185761	0.852632	NA
ENSG00000272384	15.9647	-2.18247	0.78517	-2.77961	0.00544234	0.0258651
ENSG00000118640	365.465	0.765626	0.24488	3.12654	0.00176878	0.0100442
ENSG00000263600	0	NA	NA	NA	NA	NA
ENSG00000263603	1.32974	-1.1383	1.09949	-1.0353	0.300529	NA
ENSG00000206816	2.12168	-0.316606	0.998419	-0.317107	0.751163	NA
ENSG00000263604	0	NA	NA	NA	NA	NA
ENSG00000159961	0	NA	NA	NA	NA	NA
ENSG00000201465	0	NA	NA	NA	NA	NA
ENSG00000201464	0	NA	NA	NA	NA	NA
ENSG00000201467	0.129723	-0.272384	0.912592	-0.298474	0.765342	NA
ENSG00000253146	0.374474	0.197359	0.917588	0.215084	0.829702	NA
ENSG00000253141	0.134498	0.49065	0.913752	0.536962	0.591294	NA
ENSG00000115073	1115.58	-0.0578575	0.227257	-0.254591	0.799039	0.904853
ENSG00000253143	0	NA	NA	NA	NA	NA
ENSG00000253142	0.202077	0.396016	0.914176	0.433195	0.664873	NA
ENSG00000259161	58.9727	0.85345	0.548239	1.55671	0.119539	0.284667
ENSG00000259160	0.39102	0.136285	0.957967	0.142264	0.886871	NA
ENSG00000259163	0.757337	0.0886598	0.925913	0.0957539	NA	NA
ENSG00000259162	1.07958	-1.15179	1.08266	-1.06385	0.287397	NA
ENSG00000201469	0.562894	-0.566855	0.997576	-0.568232	0.569877	NA
ENSG00000253148	0.353885	0.493974	0.917501	0.538391	0.590307	NA
ENSG00000259167	0.816849	1.10207	1.08754	1.01337	0.310885	NA
ENSG00000277331	0	NA	NA	NA	NA	NA
ENSG00000213853	1.30543	0.00350109	1.08582	0.00322439	0.997427	NA
ENSG00000213851	0.264457	-0.480494	0.912664	-0.526473	0.598559	NA
ENSG00000258590	4.42817	-1.06729	1.07066	-0.996848	0.318838	0.547543
ENSG00000213857	1.02687	0.265132	1.07921	0.245672	0.805936	NA
ENSG00000213856	6.11493	1.14116	0.685783	1.66402	0.0961085	0.243573
ENSG00000213854	0.191141	0.0547173	0.913315	0.0599107	0.952227	NA
ENSG00000258597	0.812411	-0.210339	0.973281	-0.216113	0.8289	NA
ENSG00000213859	8.49088	0.714035	0.717462	0.995225	0.319627	0.548558
ENSG00000178773	4.34303	2.8284	0.933628	3.02948	0.00244978	0.0132297
ENSG00000225816	0.333461	0.524814	0.91589	0.57301	0.566638	NA
ENSG00000280881	0	NA	NA	NA	NA	NA
ENSG00000225814	0.390959	-0.294872	0.913595	-0.322759	0.746877	NA
ENSG00000225815	0.214039	0.102472	0.913582	0.112165	0.910692	NA
ENSG00000280884	0	NA	NA	NA	NA	NA
ENSG00000225813	0.676729	0.431844	1.05417	0.409653	0.68206	NA
ENSG00000280886	0	NA	NA	NA	NA	NA
ENSG00000280887	0.356628	-0.104525	0.914904	-0.114247	0.909042	NA
ENSG00000280888	0.0448326	0.112703	0.912592	0.123498	0.901713	NA
ENSG00000225818	1.06413	-1.2279	0.955424	-1.28519	0.198726	NA
ENSG00000225819	0	NA	NA	NA	NA	NA
ENSG00000229306	0.129723	-0.272384	0.912592	-0.298474	0.765342	NA
ENSG00000229307	0	NA	NA	NA	NA	NA
ENSG00000229305	0.353885	0.493974	0.917501	0.538391	0.590307	NA
ENSG00000229302	0	NA	NA	NA	NA	NA
ENSG00000229303	0.129723	-0.272384	0.912592	-0.298474	0.765342	NA
ENSG00000238489	0	NA	NA	NA	NA	NA
ENSG00000229301	0	NA	NA	NA	NA	NA
ENSG00000238485	0	NA	NA	NA	NA	NA
ENSG00000269911	2.05795	-0.74218	1.1014	-0.67385	0.500407	NA
ENSG00000238482	0.129924	-0.144717	0.912592	-0.158578	0.874001	NA
ENSG00000229308	0	NA	NA	NA	NA	NA
ENSG00000229309	0.264882	-0.480494	0.912664	-0.526473	0.598559	NA
ENSG00000278072	0	NA	NA	NA	NA	NA
ENSG00000278073	0	NA	NA	NA	NA	NA
ENSG00000278071	0.109694	0.00984246	0.912592	0.0107852	0.991395	NA
ENSG00000278076	0.0896651	0.292069	0.912592	0.320044	0.748935	NA
ENSG00000278077	0.154526	0.197206	0.913106	0.215973	0.829009	NA
ENSG00000278075	0.230489	0.359364	0.913669	0.39332	0.694083	NA
ENSG00000055070	1268.69	0.51822	0.255402	2.02904	0.0424545	0.13283
ENSG00000278078	0.0606001	0	0.912592	0	1	NA
ENSG00000227411	0.263824	-0.0624966	0.912964	-0.0684546	0.945424	NA
ENSG00000227412	0.533216	0.775342	0.921295	0.841578	NA	NA
ENSG00000227413	19.8371	-0.735587	0.617822	-1.19061	0.233805	0.44924
ENSG00000227416	0.213388	-0.11991	0.912592	-0.131395	0.895463	NA
ENSG00000227417	43.6629	0.25295	0.417605	0.605716	0.544703	0.746022
ENSG00000227418	0.270703	-0.558811	0.912838	-0.612169	0.540426	NA
ENSG00000155714	9.98851	0.439721	0.631665	0.69613	0.486347	0.702376
ENSG00000182010	26.4651	0.92844	0.787636	1.17877	0.238491	0.455529
ENSG00000244740	0.686761	-0.0315804	0.952709	-0.033148	0.973557	NA
ENSG00000244748	2.44054	-0.512205	1.05993	-0.483243	0.628923	0.804889
ENSG00000211563	0	NA	NA	NA	NA	NA
ENSG00000186704	121.593	-0.182674	0.336558	-0.54277	0.587288	0.776449
ENSG00000251779	0.129723	-0.272384	0.912592	-0.298474	0.765342	NA
ENSG00000251774	4.33802	-1.20512	0.887017	-1.35862	0.174268	0.368798
ENSG00000251775	6.06753	-2.14391	0.899779	-2.38271	0.0171856	0.065809
ENSG00000251776	0.154526	0.197206	0.913106	0.215973	0.829009	NA
ENSG00000251770	0.0896651	0.292069	0.912592	0.320044	0.748935	NA
ENSG00000245293	1.01203	0.24452	1.03864	0.235423	0.813881	NA
ENSG00000251772	0	NA	NA	NA	NA	NA
ENSG00000251773	0	NA	NA	NA	NA	NA
ENSG00000138755	0.715043	-0.668506	0.921887	-0.725149	0.46836	NA
ENSG00000164659	150.401	-0.806838	0.617444	-1.30674	0.191302	0.393629
ENSG00000242748	6.01119	-0.886089	0.711232	-1.24585	0.212819	0.422519
ENSG00000178372	0	NA	NA	NA	NA	NA
ENSG00000164651	0.458423	0.0354862	0.915706	0.0387528	0.969087	NA
ENSG00000242741	0.540349	-0.498787	0.923273	-0.540238	0.589033	NA
ENSG00000164654	693.156	0.607593	0.220268	2.75842	0.00580816	0.0272734
ENSG00000252234	1.25201	-0.893912	1.1005	-0.812279	0.416632	NA
ENSG00000149187	3266.11	-0.592675	0.121878	-4.86285	1.1571e-06	1.59017e-05
ENSG00000252236	0.173146	0.197206	0.913106	0.215973	0.829009	NA
ENSG00000252237	1.10217	-0.405108	1.07825	-0.375708	0.707134	NA
ENSG00000252230	0.0648613	-0.169524	0.912592	-0.185761	0.852632	NA
ENSG00000252231	0.0614182	0.292069	0.912592	0.320044	0.748935	NA
ENSG00000206113	2.20034	-0.710795	1.0836	-0.655956	0.511852	NA
ENSG00000252238	0	NA	NA	NA	NA	NA
ENSG00000217178	0.108682	-0.272384	0.912592	-0.298474	0.765342	NA
ENSG00000161021	1058.29	-0.00682486	0.19385	-0.035207	0.971915	0.989016
ENSG00000256922	0.272053	-0.0653244	0.912917	-0.0715557	0.942956	NA
ENSG00000256923	0.199359	0.396016	0.914176	0.433195	0.664873	NA
ENSG00000261608	0.0648613	-0.169524	0.912592	-0.185761	0.852632	NA
ENSG00000256928	0	NA	NA	NA	NA	NA
ENSG00000254694	25.9809	-0.508373	0.600133	-0.8471	0.39694	0.626003
ENSG00000254695	0.0648613	-0.169524	0.912592	-0.185761	0.852632	NA
ENSG00000254696	0.503637	-0.00706991	0.920217	-0.00768287	0.99387	NA
ENSG00000254697	0.173453	-0.247578	0.912592	-0.271291	0.786168	NA
ENSG00000254690	0	NA	NA	NA	NA	NA
ENSG00000254691	4.44367	0.589442	0.810852	0.726941	0.467262	0.687271
ENSG00000254692	0	NA	NA	NA	NA	NA
ENSG00000254693	0.428863	-0.0818893	0.914671	-0.0895287	0.928662	NA
ENSG00000266925	0	NA	NA	NA	NA	NA
ENSG00000266924	0.129723	-0.272384	0.912592	-0.298474	0.765342	NA
ENSG00000254698	12.3112	-2.18288	0.728639	-2.99584	0.00273694	0.0145457
ENSG00000254699	0.12628	0.172945	0.91296	0.189433	0.849753	NA
ENSG00000266921	1.22879	-0.757921	1.08901	-0.695972	0.486446	NA
ENSG00000266920	5.89613	1.29805	0.774183	1.67667	0.0936071	0.238802
ENSG00000257343	0.29262	0.393171	0.914138	0.4301	0.667123	NA
ENSG00000257342	0	NA	NA	NA	NA	NA
ENSG00000257341	1.99069	1.05877	1.06763	0.9917	0.321344	NA
ENSG00000261604	17.9386	0.414235	0.663354	0.624455	0.532329	0.737328
ENSG00000257346	0.57801	-0.726208	0.939372	-0.773078	0.439476	NA
ENSG00000257345	1.08008	0.757217	1.05219	0.719659	0.471735	NA
ENSG00000261602	0	NA	NA	NA	NA	NA
ENSG00000125648	512.749	-0.330517	0.246053	-1.34327	0.179184	0.37625
ENSG00000151923	2198.39	0.223049	0.142391	1.56645	0.117243	0.280571
ENSG00000228949	0.468312	-0.336166	0.917593	-0.366356	0.714099	NA
ENSG00000228948	0.454231	-0.676393	0.915127	-0.739124	0.459832	NA
ENSG00000256694	2.66392	-1.32045	1.06153	-1.24391	0.213532	0.423436
ENSG00000228944	0	NA	NA	NA	NA	NA
ENSG00000228943	0.0648613	-0.169524	0.912592	-0.185761	0.852632	NA
ENSG00000256690	8.06269	-2.06504	0.767662	-2.69003	0.00714448	0.0322599
ENSG00000228940	0.358661	1.00001	0.919153	1.08797	NA	NA
ENSG00000281869	0.0448326	0.112703	0.912592	0.123498	0.901713	NA
ENSG00000264661	0.29961	0.585915	0.915315	0.640125	0.522092	NA
ENSG00000165309	3.35237	-0.85125	1.09814	-0.775172	0.438238	0.662798
ENSG00000281863	0.0614182	0.292069	0.912592	0.320044	0.748935	NA
ENSG00000165304	158.263	7.02167	0.990072	7.09208	1.32114e-12	5.32253e-11
ENSG00000281864	0	NA	NA	NA	NA	NA
ENSG00000281867	0.426662	-0.132921	0.917868	-0.144815	0.884857	NA
ENSG00000281866	0.375785	-0.0509166	0.914696	-0.055665	0.955609	NA
ENSG00000266469	301.338	0.0951559	0.314261	0.302793	0.762048	0.885792
ENSG00000101608	3540.22	0.390526	0.215956	1.80836	0.0705503	0.194604
ENSG00000255727	0.404203	-0.699747	0.914112	-0.765493	0.443978	NA
ENSG00000121335	0.905722	0.00439602	1.03405	0.00425125	0.996608	NA
ENSG00000129473	28.3996	-0.880714	0.587409	-1.49932	0.133791	0.307608
ENSG00000198791	1412.89	-0.312005	0.158091	-1.97358	0.0484299	0.146892
ENSG00000198792	345.301	0.0589255	0.412254	0.142935	0.886342	0.95084
ENSG00000198793	2081.71	0.405661	0.153157	2.64867	0.00808092	0.0356819
ENSG00000198794	10.1826	1.25546	0.910688	1.37858	0.168023	0.359581
ENSG00000198795	2.01516	0.255841	1.08487	0.235826	0.813567	NA
ENSG00000197779	375.379	-0.340442	0.365946	-0.930309	0.352211	0.582177
ENSG00000231429	0.573545	0.547242	1.05498	0.518723	0.603954	NA
ENSG00000231426	0.304278	-0.292373	0.91365	-0.320006	0.748964	NA
ENSG00000198799	720.961	-0.872344	0.203365	-4.28955	1.79037e-05	0.000185061
ENSG00000231424	0.424677	-0.294872	0.913595	-0.322759	0.746877	NA
ENSG00000175550	115.88	1.0518	0.434772	2.41919	0.0155551	0.060823
ENSG00000231422	5.25178	0.255778	1.02315	0.249991	NA	NA
ENSG00000175556	57.4655	-3.48946	0.622821	-5.60267	2.11076e-08	4.15979e-07
ENSG00000231420	0.0648613	-0.169524	0.912592	-0.185761	0.852632	NA
ENSG00000129474	11.0923	-1.28123	0.760185	-1.68542	0.0919068	0.235808
ENSG00000279848	1.43182	-0.836733	1.06159	-0.788184	0.430589	NA
ENSG00000279849	0.527024	-0.798331	0.990132	-0.806287	0.420077	NA
ENSG00000161682	1.92103	0.124881	1.09886	0.113646	0.909518	NA
ENSG00000179420	0.39108	0.654497	0.918807	0.712334	0.476258	NA
ENSG00000279840	0.744441	-0.893436	0.97324	-0.918002	0.358618	NA
ENSG00000279841	47.5624	0.277723	0.719148	0.386183	0.699361	0.849807
ENSG00000279842	0.129723	-0.272384	0.912592	-0.298474	0.765342	NA
ENSG00000279844	0.129723	-0.272384	0.912592	-0.298474	0.765342	NA
ENSG00000279845	5.46913	-0.976526	0.818618	-1.1929	0.23291	0.448199
ENSG00000279846	0.263383	0.264717	0.914099	0.289594	0.772127	NA
ENSG00000179428	0	NA	NA	NA	NA	NA
ENSG00000269752	0.108285	0.292069	0.912592	0.320044	0.748935	NA
ENSG00000183864	523.237	0.607747	0.315172	1.9283	0.0538178	0.159082
ENSG00000183862	0.17933	0.655661	0.914844	0.716691	0.473564	NA
ENSG00000141543	484.994	1.21954	0.281936	4.32559	1.52123e-05	0.000160352
ENSG00000124216	3.78462	0.839611	0.993896	0.844768	0.39824	0.626788
ENSG00000124217	124.139	-0.158192	0.4055	-0.390115	0.696452	0.848404
ENSG00000124214	1709.9	0.1641	0.279639	0.586829	0.557318	0.75576
ENSG00000124215	37.9112	-3.07401	0.581563	-5.28577	1.25174e-07	2.13812e-06
ENSG00000124212	0.766506	1.03017	0.923455	1.11556	NA	NA
ENSG00000247596	167.25	0.842398	0.322897	2.60888	0.00908399	0.0392012
ENSG00000247595	9.92021	0.788404	0.8047	0.979749	0.32721	0.556665
ENSG00000161970	992.872	-0.402705	0.288703	-1.39487	0.163054	0.352507
ENSG00000175073	2239.06	-0.0143648	0.206668	-0.0695069	0.944586	0.978186
ENSG00000161973	4.07483	-1.22249	0.967581	-1.26345	0.206427	0.414226
ENSG00000255279	0.753012	0.469975	0.918354	0.511758	0.60882	NA
ENSG00000255275	0.582373	-0.051309	0.915489	-0.0560455	0.955306	NA
ENSG00000255274	0.278249	-0.222771	0.912592	-0.244108	0.807147	NA
ENSG00000255277	0.0648613	-0.169524	0.912592	-0.185761	0.852632	NA
ENSG00000255276	0.782138	-0.792378	1.06424	-0.744546	0.456546	NA
ENSG00000255271	0.13696	0.545981	0.914036	0.59733	0.550287	NA
ENSG00000255270	0.0854704	0	0.912592	0	1	NA
ENSG00000255273	0	NA	NA	NA	NA	NA
ENSG00000255272	0.119025	-0.272384	0.912592	-0.298474	0.765342	NA
ENSG00000277903	0	NA	NA	NA	NA	NA
ENSG00000160087	208.905	0.159692	0.408723	0.390709	0.696012	0.848076
ENSG00000277901	3.03512	-2.24374	1.03183	-2.17452	0.0296659	0.100102
ENSG00000036054	537.712	0.498087	0.199928	2.49134	0.0127264	0.0516079
ENSG00000265626	1.26732	0.963152	1.07651	0.894697	0.370949	NA
ENSG00000277907	0	NA	NA	NA	NA	NA
ENSG00000271123	0	NA	NA	NA	NA	NA
ENSG00000277905	0.0648613	-0.169524	0.912592	-0.185761	0.852632	NA
ENSG00000223019	0	NA	NA	NA	NA	NA
ENSG00000002587	7.27507	-1.05326	1.03145	-1.02115	0.307185	0.535612
ENSG00000002586	1270.39	2.22055	0.327843	6.77321	1.25958e-11	4.30832e-10
ENSG00000280528	0	NA	NA	NA	NA	NA
ENSG00000281047	0.154526	0.197206	0.913106	0.215973	0.829009	NA
ENSG00000236477	0	NA	NA	NA	NA	NA
ENSG00000237868	0.472464	-0.358559	0.91498	-0.391877	0.695149	NA
ENSG00000177954	46940.9	-1.13646	0.320543	-3.54541	0.000392006	0.00275845
ENSG00000281044	0	NA	NA	NA	NA	NA
ENSG00000177951	1142.31	-0.738098	0.174497	-4.22985	2.33842e-05	0.000234428
ENSG00000280059	0.0648613	-0.169524	0.912592	-0.185761	0.852632	NA
ENSG00000280058	0	NA	NA	NA	NA	NA
ENSG00000280057	2.94934	-2.41602	1.08637	-2.22394	0.0261528	0.0908869
ENSG00000237861	2.94932	-0.726523	1.01797	-0.713699	0.475414	0.693895
ENSG00000280055	14.1146	-1.67905	0.85467	-1.96457	0.0494646	0.149178
ENSG00000237863	0.740892	-0.990709	0.919777	-1.07712	0.281427	NA
ENSG00000280053	3.5368	-0.751704	1.0153	-0.740379	0.45907	0.680628
ENSG00000271129	2.18251	-1.3043	1.07412	-1.2143	0.224634	NA
ENSG00000280051	0.17933	0.655661	0.914844	0.716691	0.473564	NA
ENSG00000281042	0.125461	-0.14058	0.912592	-0.154045	0.877574	NA
ENSG00000135917	0.692563	0.24984	0.924811	0.270152	NA	NA
ENSG00000135916	144.416	0.673119	0.372996	1.80463	0.0711329	0.195802
ENSG00000135914	31.7735	0.584664	0.499595	1.17028	0.24189	0.45984
ENSG00000135913	542.848	0.134342	0.229829	0.584531	0.558863	0.756854
ENSG00000135912	320.525	0.187785	0.517865	0.362614	0.716893	0.860123
ENSG00000092148	3983.42	0.0708647	0.159279	0.444908	0.656386	0.823053
ENSG00000267675	0	NA	NA	NA	NA	NA
ENSG00000034693	161.902	0.19341	0.313754	0.616438	0.537605	0.740889
ENSG00000135919	52.4696	-0.188473	0.666149	-0.282929	0.777232	0.893811
ENSG00000230487	74.3701	-0.41831	0.577707	-0.724086	0.469013	0.688352
ENSG00000176396	50.8637	-0.0718508	0.370173	-0.1941	0.846097	0.930968
ENSG00000230484	0.400269	-0.427019	0.913674	-0.467365	0.640239	NA
ENSG00000230483	0	NA	NA	NA	NA	NA
ENSG00000230482	9.86135	-0.193752	0.792628	-0.244442	0.806888	0.909407
ENSG00000206053	269.725	0.551299	0.456224	1.20839	0.226896	0.44047
ENSG00000176393	238.23	0.141981	0.326048	0.43546	0.663228	0.827418
ENSG00000270580	24.7697	-0.870386	0.513849	-1.69386	0.0902925	0.232741
ENSG00000176399	1.72387	-0.630395	1.10264	-0.571713	0.567516	NA
ENSG00000230489	3.13223	-0.330954	1.01715	-0.325374	0.744898	0.876384
ENSG00000259531	5.52085	-0.0603927	0.943461	-0.0640119	0.948961	0.979247
ENSG00000243900	1.32906	-1.13213	1.06099	-1.06705	0.28595	NA
ENSG00000243902	0.404189	-0.25607	0.916445	-0.279417	0.779925	NA
ENSG00000243903	0.129723	-0.272384	0.912592	-0.298474	0.765342	NA
ENSG00000243904	2.47958	0.194125	1.07311	0.180899	0.856447	0.935868
ENSG00000243905	0.338484	0.283669	0.915458	0.309865	0.756663	NA
ENSG00000248029	3.91105	0.682563	1.05817	0.64504	0.518901	0.727592
ENSG00000248027	0.339762	0.46634	0.917068	0.508512	0.611094	NA
ENSG00000063515	0.129723	-0.272384	0.912592	-0.298474	0.765342	NA
ENSG00000252599	0	NA	NA	NA	NA	NA
ENSG00000252598	0.0648613	-0.169524	0.912592	-0.185761	0.852632	NA
ENSG00000279713	0.569273	-0.596117	0.940881	-0.633574	0.526359	NA
ENSG00000206052	244.165	1.54351	0.489308	3.15447	0.00160791	0.00926707
ENSG00000252591	0	NA	NA	NA	NA	NA
ENSG00000247624	8.16029	-0.729866	0.964936	-0.756388	0.449417	0.672381
ENSG00000247627	1363.17	-0.487177	0.760334	-0.640741	0.521691	0.729472
ENSG00000247626	383.287	-0.317585	0.258409	-1.229	0.219071	0.430235
ENSG00000252595	0	NA	NA	NA	NA	NA
ENSG00000252594	0.297908	-0.320235	0.912875	-0.350798	0.72574	NA
ENSG00000252597	0	NA	NA	NA	NA	NA
ENSG00000147874	924.697	0.436662	0.21562	2.02514	0.0428525	0.133774
ENSG00000221489	0.135159	-0.272384	0.912592	-0.298474	0.765342	NA
ENSG00000188886	55.2621	1.57569	0.42359	3.71985	0.000199341	0.0015392
ENSG00000279716	18.6119	-0.508052	0.615426	-0.82553	0.409071	0.636785
ENSG00000188883	0.328069	-0.104525	0.914904	-0.114247	0.909042	NA
ENSG00000154945	667.325	-0.0967828	0.19495	-0.49645	0.619577	0.7993
ENSG00000279717	0.701628	0.0283661	0.924919	0.0306688	0.975534	NA
ENSG00000241506	25.0279	0.793165	0.434386	1.82594	0.0678586	0.188981
ENSG00000233774	0.567306	-0.465075	0.916828	-0.507266	0.611968	NA
ENSG00000241505	0.194584	-0.375245	0.912592	-0.411186	0.680936	NA
ENSG00000094796	0.86481	-0.32914	0.9722	-0.338552	0.734947	NA
ENSG00000270837	0	NA	NA	NA	NA	NA
ENSG00000149792	329.394	0.0335443	0.354526	0.0946174	0.924619	0.96929
ENSG00000239249	0	NA	NA	NA	NA	NA
ENSG00000237289	0.925039	0.317496	1.09648	0.289559	0.772154	NA
ENSG00000237285	1.26401	-0.194093	1.10217	-0.176101	0.860215	NA
ENSG00000237286	43.8509	-0.55474	0.692413	-0.801169	0.423034	0.649984
ENSG00000237280	18.4382	-1.19619	0.783486	-1.52676	0.126822	0.29701
ENSG00000237281	0.352512	-0.193759	0.912868	-0.212253	0.83191	NA
ENSG00000237282	0.795595	-0.165921	0.92607	-0.179166	0.857807	NA
ENSG00000237283	0.194584	-0.375245	0.912592	-0.411186	0.680936	NA
ENSG00000272254	15.5364	0.229477	0.669973	0.342517	0.731962	0.868629
ENSG00000272255	0.0614182	0.292069	0.912592	0.320044	0.748935	NA
ENSG00000272256	58.7993	-1.15561	0.448405	-2.57715	0.00996196	0.0423776
ENSG00000206947	0	NA	NA	NA	NA	NA
ENSG00000272253	1.36469	1.3242	1.0966	1.20755	0.22722	NA
ENSG00000206949	0.0614182	0.292069	0.912592	0.320044	0.748935	NA
ENSG00000206948	0	NA	NA	NA	NA	NA
ENSG00000272259	0.0448326	0.112703	0.912592	0.123498	0.901713	NA
ENSG00000101327	0.219388	0.102472	0.913582	0.112165	0.910692	NA
ENSG00000271781	9.05607	-1.25481	0.907044	-1.3834	0.166541	0.357481
ENSG00000271780	4.06237	-1.13475	0.930899	-1.21898	0.22285	0.434958
ENSG00000271787	0.0544281	0	0.912592	0	1	NA
ENSG00000200478	0	NA	NA	NA	NA	NA
ENSG00000274368	0.178934	0.325645	0.913153	0.356616	0.72138	NA
ENSG00000274369	0.528441	0.27498	0.921337	0.298457	NA	NA
ENSG00000274366	0.908883	1.43374	1.087	1.31899	0.187174	NA
ENSG00000049192	258.113	1.01262	0.44452	2.278	0.0227266	0.0818053
ENSG00000271789	22.2292	-0.654209	0.682179	-0.959	0.337559	0.567516
ENSG00000271788	6.38355	-0.10534	0.849479	-0.124006	0.901311	0.958788
ENSG00000200471	0.148526	0	0.912592	0	1	NA
ENSG00000274363	3.01141	-1.07197	1.03721	-1.0335	0.301368	0.529352
ENSG00000200473	0.784346	-0.641264	0.921602	-0.695814	0.486545	NA
ENSG00000200472	0.194584	-0.375245	0.912592	-0.411186	0.680936	NA
ENSG00000149798	15.4678	-0.907857	0.790063	-1.1491	0.250517	0.470782
ENSG00000101323	0.498288	0.000102183	0.920085	0.000111059	0.999911	NA
ENSG00000237136	0.690681	-0.539393	0.956445	-0.563956	0.572784	NA
ENSG00000237137	0.134498	0.49065	0.913752	0.536962	0.591294	NA
ENSG00000237135	4.95991	-0.87922	0.852308	-1.03158	0.302271	0.53054
ENSG00000177047	2.37837	0.221719	1.09816	0.2019	0.839995	NA
ENSG00000237133	1.79103	-0.701775	1.09685	-0.639807	0.522298	NA
ENSG00000237130	1.70773	-1.3011	1.08948	-1.19423	0.232387	NA
ENSG00000237131	0.304278	-0.292373	0.91365	-0.320006	0.748964	NA
ENSG00000272787	4.91878	0.174436	0.910194	0.191647	0.848019	0.93195
ENSG00000272784	0.627217	-0.928693	0.91815	-1.01148	0.311786	NA
ENSG00000154252	0.125461	-0.14058	0.912592	-0.154045	0.877574	NA
ENSG00000272783	0.932905	0.0561141	1.06915	0.0524847	0.958143	NA
ENSG00000272780	0	NA	NA	NA	NA	NA
ENSG00000237139	0.232168	0.328101	0.914126	0.358923	0.719653	NA
ENSG00000277550	0.49956	0.0936466	0.919535	0.101841	0.918883	NA
ENSG00000273032	16.7249	-2.81927	0.732433	-3.84919	0.000118508	0.000977557
ENSG00000277553	0	NA	NA	NA	NA	NA
ENSG00000277555	0.292386	-0.58881	0.913069	-0.644869	0.519012	NA
ENSG00000277556	0.496496	-0.854265	0.922868	-0.925663	0.354621	NA
ENSG00000172673	4071.88	0.327062	0.376977	0.867592	0.385618	0.61531
ENSG00000277559	0	NA	NA	NA	NA	NA
ENSG00000172671	582.768	-0.315539	0.269535	-1.17068	0.241727	0.459656
ENSG00000125454	30.1053	0.427559	0.45019	0.949729	0.34225	0.572762
ENSG00000274098	0.0648613	-0.169524	0.912592	-0.185761	0.852632	NA
ENSG00000274099	1.21352	-0.321998	1.04916	-0.306912	0.758911	NA
ENSG00000223760	0.82573	-0.114271	0.969942	-0.117812	0.906216	NA
ENSG00000223761	0.150332	-0.111636	0.912592	-0.122329	0.902638	NA
ENSG00000223764	0.885038	0.420066	0.979767	0.428741	0.668112	NA
ENSG00000223765	0.401249	-0.749576	0.914745	-0.819437	0.412537	NA
ENSG00000236423	2.72329	-0.611824	1.04178	-0.587285	0.557012	0.755504
ENSG00000274091	0	NA	NA	NA	NA	NA
ENSG00000274092	1.43819	1.24394	1.02891	1.20898	NA	NA
ENSG00000279061	0	NA	NA	NA	NA	NA
ENSG00000236427	0.773842	-0.297738	1.07029	-0.278184	0.780871	NA
ENSG00000279067	0.0896651	0.292069	0.912592	0.320044	0.748935	NA
ENSG00000236425	0.326692	0.708151	0.917709	0.771651	0.440321	NA
ENSG00000274097	0.0648613	-0.169524	0.912592	-0.185761	0.852632	NA
ENSG00000136750	3.09225	0.50328	1.06175	0.474009	0.635494	0.808826
ENSG00000270789	0.384665	-0.427019	0.913674	-0.467365	0.640239	NA
ENSG00000136754	1871.52	0.42926	0.207483	2.06889	0.0385564	0.123315
ENSG00000270780	0.0648613	-0.169524	0.912592	-0.185761	0.852632	NA
ENSG00000270781	0.640453	-0.272682	0.951628	-0.286543	0.774462	NA
ENSG00000270782	0	NA	NA	NA	NA	NA
ENSG00000232508	0.389168	-0.699747	0.914112	-0.765493	0.443978	NA
ENSG00000232500	0.26422	0.284265	0.9147	0.310774	0.755972	NA
ENSG00000232502	0	NA	NA	NA	NA	NA
ENSG00000232503	0.0595123	-0.169524	0.912592	-0.185761	0.852632	NA
ENSG00000232504	9.15913	-2.57503	0.815853	-3.15625	0.00159813	0.00922602
ENSG00000232505	0.328701	0.264717	0.914099	0.289594	0.772127	NA
ENSG00000249087	13.8629	-2.85672	0.685364	-4.16818	3.07037e-05	0.000300481
ENSG00000249086	0.154962	-0.375245	0.912592	-0.411186	0.680936	NA
ENSG00000249085	1.15035	-1.18357	1.09341	-1.08245	0.279051	NA
ENSG00000116016	16.0973	1.29597	0.77428	1.67378	0.0941746	0.240008
ENSG00000249082	0	NA	NA	NA	NA	NA
ENSG00000249081	0.357868	-0.294872	0.913595	-0.322759	0.746877	NA
ENSG00000234034	0.0448326	0.112703	0.912592	0.123498	0.901713	NA
ENSG00000249089	42.4564	0.494243	0.480635	1.02831	0.303803	0.532507
ENSG00000264235	7.80631	0.787944	0.810985	0.971589	0.331255	0.560685
ENSG00000234033	0.437983	-0.427019	0.913674	-0.467365	0.640239	NA
ENSG00000187242	1.07704	0.599416	1.00496	0.596458	NA	NA
ENSG00000197674	0.687048	-0.557797	0.951559	-0.586193	0.557746	NA
ENSG00000201708	0	NA	NA	NA	NA	NA
ENSG00000201709	0.303328	-0.58881	0.913069	-0.644869	0.519012	NA
ENSG00000187243	0.253759	-0.480494	0.912664	-0.526473	0.598559	NA
ENSG00000201704	0	NA	NA	NA	NA	NA
ENSG00000201707	0.0761192	-0.272384	0.912592	-0.298474	0.765342	NA
ENSG00000201700	0.17933	0.655661	0.914844	0.716691	0.473564	NA
ENSG00000201701	0.129723	-0.272384	0.912592	-0.298474	0.765342	NA
ENSG00000172890	1276.28	-0.172308	0.191277	-0.900829	0.367679	0.597363
ENSG00000250560	0.0648613	-0.169524	0.912592	-0.185761	0.852632	NA
ENSG00000231001	0.17933	0.655661	0.914844	0.716691	0.473564	NA
ENSG00000180210	9.81275	1.51235	0.962928	1.57058	0.116281	0.278994
ENSG00000242865	0	NA	NA	NA	NA	NA
ENSG00000271259	2.93659	-0.853438	1.02938	-0.829083	0.407057	0.635182
ENSG00000187244	1.03404	-0.11178	0.996512	-0.112171	0.910688	NA
ENSG00000276208	0.119025	-0.272384	0.912592	-0.298474	0.765342	NA
ENSG00000276207	0	NA	NA	NA	NA	NA
ENSG00000276206	0	NA	NA	NA	NA	NA
ENSG00000271257	0.413472	-0.134043	0.914128	-0.146635	0.88342	NA
ENSG00000276204	0	NA	NA	NA	NA	NA
ENSG00000276203	0.507929	0.555052	0.998156	0.556077	0.578158	NA
ENSG00000271250	0	NA	NA	NA	NA	NA
ENSG00000276201	0.116998	0	0.912592	0	1	NA
ENSG00000271252	0.271042	0.00417593	0.914154	0.00456808	0.996355	NA
ENSG00000100632	105.6	0.864604	0.340843	2.53666	0.0111915	0.0466296
ENSG00000270124	7.61428	1.52092	0.760254	2.00054	0.0454424	0.139847
ENSG00000270127	189.806	-1.09836	0.744747	-1.47481	0.140264	0.31799
ENSG00000270120	0.393943	0.0213677	0.91638	0.0233176	0.981397	NA
ENSG00000270123	0	NA	NA	NA	NA	NA
ENSG00000224231	0.284249	0.00417594	0.914154	0.00456809	0.996355	NA
ENSG00000278338	2.31051	-1.5404	0.925147	-1.66504	0.0959054	NA
ENSG00000224233	0.816164	0.606737	0.916923	0.66171	0.508157	NA
ENSG00000264658	0	NA	NA	NA	NA	NA
ENSG00000224235	0.109694	0.00984246	0.912592	0.0107852	0.991395	NA
ENSG00000187969	0.457437	-0.324133	0.917366	-0.35333	0.723841	NA
ENSG00000224237	2.70475	0.398237	1.07587	0.370155	0.711267	0.856667
ENSG00000224236	3.89317	-0.136681	0.905507	-0.150944	0.88002	0.947233
ENSG00000235192	14.3903	2.15945	0.90728	2.38014	0.0173061	0.0661681
ENSG00000224238	12.3263	0.817548	0.824591	0.991458	0.321462	0.550144
ENSG00000235190	0.0648613	-0.169524	0.912592	-0.185761	0.852632	NA
ENSG00000278332	0.161348	-0.093018	0.912592	-0.101927	0.918814	NA
ENSG00000235196	1.47723	-2.39102	1.09446	-2.18466	0.028914	NA
ENSG00000278334	0	NA	NA	NA	NA	NA
ENSG00000278337	0	NA	NA	NA	NA	NA
ENSG00000275576	7.00599	0.92761	0.911239	1.01797	0.308694	0.53713
ENSG00000274453	0	NA	NA	NA	NA	NA
ENSG00000275572	1.73635	0.381387	1.03651	0.367953	NA	NA
ENSG00000220685	4.41646	-0.377188	1.03721	-0.363655	0.716115	0.859821
ENSG00000060138	1596.28	-0.654426	0.289968	-2.25689	0.0240149	0.0853693
ENSG00000275578	0	NA	NA	NA	NA	NA
ENSG00000281593	1.05227	1.31521	1.10492	1.19031	0.233923	NA
ENSG00000044012	0.0896651	0.292069	0.912592	0.320044	0.748935	NA
ENSG00000231857	1.58094	-0.580715	1.0959	-0.529898	0.596183	NA
ENSG00000231856	199.33	-2.36515	0.389709	-6.069	1.28711e-09	3.21188e-08
ENSG00000175946	0.821344	-1.07184	0.983762	-1.08953	0.275919	NA
ENSG00000281592	0.0854704	0	0.912592	0	1	NA
ENSG00000231852	1.52195	-0.654947	1.06167	-0.616903	0.537299	NA
ENSG00000231851	10.4607	-0.464703	0.676447	-0.686977	0.492097	0.706767
ENSG00000130751	5.95229	0.657521	0.794188	0.827916	0.407718	0.635801
ENSG00000236641	0.219007	0.162317	0.912592	0.177863	0.85883	NA
ENSG00000231859	2.23912	-0.481263	1.10209	-0.436683	0.662341	NA
ENSG00000231858	61.4769	-0.505335	0.395224	-1.27861	0.201036	0.406707
ENSG00000266079	0.362753	-0.681827	0.913907	-0.746057	0.455633	NA
ENSG00000186115	1.63387	-0.473294	1.09974	-0.430368	0.666928	NA
ENSG00000206150	1.33665	-0.753892	1.05879	-0.712034	0.476444	NA
ENSG00000281599	0.0448326	0.112703	0.912592	0.123498	0.901713	NA
ENSG00000110756	436.735	0.642061	0.24312	2.64092	0.00826806	0.036381
ENSG00000248840	0.922751	1.02766	1.01313	1.01434	0.310421	NA
ENSG00000248842	0.0595123	-0.169524	0.912592	-0.185761	0.852632	NA
ENSG00000248843	0.264586	-0.218634	0.912592	-0.239575	0.81066	NA
ENSG00000233436	79.8541	-1.33903	0.63101	-2.12205	0.0338338	0.111356
ENSG00000248846	0.47991	-0.195355	0.918988	-0.212576	0.831657	NA
ENSG00000248847	0.219388	0.102472	0.913582	0.112165	0.910692	NA
ENSG00000248848	0.309053	0.395594	0.915953	0.431894	0.665819	NA
ENSG00000134278	34.287	0.849924	0.620685	1.36933	0.170895	0.36388
ENSG00000280594	17.815	0.49192	0.783692	0.627695	0.530204	0.735991
ENSG00000233435	12.4072	-1.52565	0.739418	-2.06332	0.0390825	0.124596
ENSG00000230813	0.0896651	0.292069	0.912592	0.320044	0.748935	NA
ENSG00000230814	0	NA	NA	NA	NA	NA
ENSG00000230815	4.03941	1.31523	1.04227	1.26189	0.206989	0.414791
ENSG00000230817	0.618607	-0.0602924	1.0092	-0.0597429	0.95236	NA
ENSG00000230818	0.179567	-0.093018	0.912592	-0.101927	0.918814	NA
ENSG00000230819	0	NA	NA	NA	NA	NA
ENSG00000166225	1437.22	-0.626059	0.237649	-2.63438	0.00842903	0.0369255
ENSG00000100883	548.85	0.912978	0.185999	4.90852	9.17643e-07	1.28526e-05
ENSG00000072506	156.825	1.33607	0.303848	4.39717	1.09674e-05	0.000119131
ENSG00000072501	3809.78	1.0168	0.238186	4.26894	1.96405e-05	0.000200771
ENSG00000134183	0	NA	NA	NA	NA	NA
ENSG00000069712	121.049	-0.867307	0.428245	-2.02526	0.042841	0.133753
ENSG00000270587	5.38704	-0.228082	0.896561	-0.254396	0.799189	0.904916
ENSG00000134186	5601.83	-0.4065	0.20133	-2.01908	0.0434794	0.135184
ENSG00000134184	233.12	0.609827	1.0673	0.571373	0.567747	0.763171
ENSG00000283027	0	NA	NA	NA	NA	NA
ENSG00000262712	3.7663	-0.937651	1.06459	-0.880764	0.378446	0.607979
ENSG00000262714	74.2664	-5.94782	0.633537	-9.38828	6.099e-21	6.13745e-19
ENSG00000259833	0.434581	-0.0964832	0.91699	-0.105217	0.916203	NA
ENSG00000210191	0.0982888	0.00984246	0.912592	0.0107852	0.991395	NA
ENSG00000145191	879.899	-0.2449	0.160475	-1.52609	0.126987	0.297264
ENSG00000248213	4.37617	-2.38526	1.04997	-2.27175	0.0231016	0.0827796
ENSG00000037042	104.389	-1.86036	0.467103	-3.98277	6.81166e-05	0.000597747
ENSG00000260622	0	NA	NA	NA	NA	NA
ENSG00000260620	0.129723	-0.272384	0.912592	-0.298474	0.765342	NA
ENSG00000069956	922.206	0.541896	0.225001	2.40842	0.0160218	0.0622973
ENSG00000260626	0	NA	NA	NA	NA	NA
ENSG00000078487	74.6039	-2.04474	0.35738	-5.72147	1.05605e-08	2.202e-07
ENSG00000260625	11.0715	-2.07625	0.714572	-2.90558	0.00366567	0.0185785
ENSG00000099330	95.4729	0.562591	0.426168	1.32012	0.186796	0.387373
ENSG00000248215	0.205842	-0.472752	0.912647	-0.518001	0.604458	NA
ENSG00000260628	0.459385	0.260741	0.919098	0.283692	0.776647	NA
ENSG00000260629	0.239416	-0.190932	0.912915	-0.209146	0.834335	NA
ENSG00000042753	102.008	1.53799	0.583003	2.63804	0.00833861	0.0365987
ENSG00000183542	96.4485	-0.888943	0.405767	-2.19077	0.0284684	0.0970161
ENSG00000226287	22.0645	-0.676801	0.640469	-1.05673	0.290636	0.517191
ENSG00000248216	14.7483	-0.817364	0.802017	-1.01913	0.308139	0.536408
ENSG00000105855	7.21693	0.691884	1.03827	0.666385	0.505165	0.717083
ENSG00000105854	72.0364	0.134132	0.460574	0.291227	0.770877	0.890597
ENSG00000111481	708.646	0.974028	0.151966	6.4095	1.46001e-10	4.3323e-09
ENSG00000105856	2358.23	-0.69313	0.292567	-2.36913	0.0178299	0.0676419
ENSG00000105851	1638.33	1.13433	0.213029	5.32474	1.01096e-07	1.7538e-06
ENSG00000079689	0.542108	-0.0641431	0.929149	-0.0690343	0.944962	NA
ENSG00000105852	1.00089	-0.133723	0.933877	-0.143191	0.886139	NA
ENSG00000265298	62.9088	0.49654	0.316389	1.5694	0.116555	0.279383
ENSG00000012174	231.903	0.135248	0.215435	0.627793	0.53014	0.735991
ENSG00000131002	2675.74	-0.496688	0.990946	-0.501226	0.616212	0.796868
ENSG00000220446	0.60094	-0.558422	0.917599	-0.608569	0.54281	NA
ENSG00000220447	0.0896651	0.292069	0.912592	0.320044	0.748935	NA
ENSG00000131007	0	NA	NA	NA	NA	NA
ENSG00000135587	85.1629	-0.0662434	0.442154	-0.14982	0.880907	0.947856
ENSG00000221310	0.14814	-0.093018	0.912592	-0.101927	0.918814	NA
ENSG00000221313	0	NA	NA	NA	NA	NA
ENSG00000221312	0.174555	-0.093018	0.912592	-0.101927	0.918814	NA
ENSG00000221314	0	NA	NA	NA	NA	NA
ENSG00000221317	0.0648613	-0.169524	0.912592	-0.185761	0.852632	NA
ENSG00000221316	0.135159	-0.272384	0.912592	-0.298474	0.765342	NA
ENSG00000221319	26.026	-0.224	0.721315	-0.310545	0.756147	0.882904
ENSG00000257022	0.660136	-0.304312	1.00689	-0.302229	0.762477	NA
ENSG00000214110	34.1503	1.70831	0.579096	2.94995	0.00317823	0.0164872
ENSG00000257023	0.253759	-0.480494	0.912664	-0.526473	0.598559	NA
ENSG00000071082	33077.5	-1.00327	0.251064	-3.99608	6.43992e-05	0.000570352
ENSG00000247315	199.575	-0.112898	0.341408	-0.330684	0.740883	0.873956
ENSG00000139780	4.28249	-1.09977	0.870814	-1.26292	0.206617	0.414372
ENSG00000180660	1.36585	-0.957348	1.10071	-0.869755	0.384434	NA
ENSG00000135638	3.49709	-0.748303	1.06712	-0.701237	0.483155	0.69957
ENSG00000180662	22.7552	0.705729	0.603334	1.16971	0.242116	0.460183
ENSG00000180667	224.091	-0.134131	0.30061	-0.446196	0.655456	0.822659
ENSG00000188419	383.257	0.387915	0.534768	0.72539	0.468213	0.687941
ENSG00000135632	223.922	-1.66845	0.202784	-8.2277	1.90842e-16	1.24424e-14
ENSG00000276472	0	NA	NA	NA	NA	NA
ENSG00000135631	90.3205	-1.95439	0.538779	-3.62745	0.000286233	0.00210146
ENSG00000135636	100.571	-1.5921	0.394162	-4.03921	5.36318e-05	0.000486152
ENSG00000135637	65.4331	-0.786574	0.46966	-1.67477	0.093979	0.239596
ENSG00000210195	0.781089	-0.255189	1.02761	-0.248333	0.803877	NA
ENSG00000147155	328.017	1.21328	0.246392	4.92419	8.47118e-07	1.19918e-05
ENSG00000263447	0.0648613	-0.169524	0.912592	-0.185761	0.852632	NA
ENSG00000263445	0.498335	-0.10868	0.914666	-0.11882	0.905418	NA
ENSG00000250033	4.07396	-0.264995	1.10147	-0.240583	0.809879	0.911187
ENSG00000263443	0.278249	-0.222771	0.912592	-0.244108	0.807147	NA
ENSG00000114503	891.417	-0.18491	0.292431	-0.63232	0.527177	0.733301
ENSG00000258629	0.734444	0.672321	1.0356	0.64921	0.516203	NA
ENSG00000263449	0	NA	NA	NA	NA	NA
ENSG00000263448	0	NA	NA	NA	NA	NA
ENSG00000259767	4.77488	-0.606734	0.954834	-0.635434	0.525145	0.731735
ENSG00000169836	0.682791	-0.0644805	0.953171	-0.0676484	0.946066	NA
ENSG00000259763	0.483517	-0.835514	0.916225	-0.911909	0.361816	NA
ENSG00000259762	1.1864	-0.811089	1.09616	-0.739933	0.45934	NA
ENSG00000259761	0.103308	-0.272384	0.912592	-0.298474	0.765342	NA
ENSG00000276473	0.109694	0.00984246	0.912592	0.0107852	0.991395	NA
ENSG00000259769	0.129723	-0.272384	0.912592	-0.298474	0.765342	NA
ENSG00000259768	36.7151	0.910603	0.688295	1.32298	0.185841	0.385996
ENSG00000261971	928.49	-0.314489	0.290608	-1.08218	0.279174	0.505199
ENSG00000261970	1.26724	-0.928047	1.09564	-0.84704	0.396973	NA
ENSG00000105486	403.499	0.507706	0.308389	1.64632	0.0996989	0.250071
ENSG00000258624	0.103308	-0.272384	0.912592	-0.298474	0.765342	NA
ENSG00000261978	0.119096	0.13751	0.912592	0.150681	0.880228	NA
ENSG00000262959	2.15458	-0.122636	1.09139	-0.112367	0.910533	NA
ENSG00000258627	0	NA	NA	NA	NA	NA
ENSG00000116852	2290.36	0.510976	0.179717	2.84323	0.00446595	0.0219924
ENSG00000211797	126.111	0.545088	0.445019	1.22487	0.220626	0.432256
ENSG00000139291	210.15	0.415176	0.334155	1.24247	0.214065	0.424007
ENSG00000267594	1.18256	0.304346	1.00054	0.304181	0.76099	NA
ENSG00000258623	8.3867	-1.91975	1.00068	-1.91846	0.055053	0.161786
ENSG00000263196	0.201169	-0.350438	0.912592	-0.384003	0.700976	NA
ENSG00000263199	0	NA	NA	NA	NA	NA
ENSG00000219747	53.7979	-1.69812	0.339028	-5.00877	5.47776e-07	8.06707e-06
ENSG00000029364	878.243	0.686978	0.140706	4.88238	1.04813e-06	1.45408e-05
ENSG00000125255	1.28226	-0.955761	1.09656	-0.871601	0.383426	NA
ENSG00000227258	2.9043	-0.78256	1.04831	-0.746494	0.455369	0.677564
ENSG00000227259	0.122836	0.5174	0.913892	0.566151	0.571291	NA
ENSG00000227256	2.96642	-0.885881	1.00696	-0.879761	0.378989	0.608547
ENSG00000227257	3.97381	-0.92144	0.950345	-0.969585	0.332254	0.561912
ENSG00000227254	0	NA	NA	NA	NA	NA
ENSG00000227255	0.413972	-0.239858	0.916231	-0.261787	0.793485	NA
ENSG00000227252	21.0217	0.174195	0.699758	0.248935	0.803411	0.907513
ENSG00000227253	19.3609	0.184705	0.843344	0.219015	0.826639	0.920653
ENSG00000029363	9279.58	-0.146528	0.221248	-0.662277	0.507794	0.71956
ENSG00000267638	6.06604	0.594779	0.949108	0.626672	0.530875	0.736415
ENSG00000105141	1.56777	-0.405005	1.09967	-0.368298	0.712651	NA
ENSG00000267737	1.88678	-0.351018	1.07106	-0.327729	0.743116	NA
ENSG00000267630	0.146043	-0.243441	0.912592	-0.266757	0.789656	NA
ENSG00000267631	0	NA	NA	NA	NA	NA
ENSG00000267632	1.69172	-0.619694	1.10036	-0.563173	0.573317	NA
ENSG00000267736	0.561612	0.335948	0.922092	0.364332	0.71561	NA
ENSG00000142920	81.8942	-2.26618	0.382643	-5.92244	3.17205e-09	7.36626e-08
ENSG00000260504	0.0648613	-0.169524	0.912592	-0.185761	0.852632	NA
ENSG00000267636	0	NA	NA	NA	NA	NA
ENSG00000267637	0.768917	0.132601	1.09125	0.121513	0.903285	NA
ENSG00000186543	0.0448326	0.112703	0.912592	0.123498	0.901713	NA
ENSG00000235949	1.83656	0.781663	0.945896	0.826373	NA	NA
ENSG00000211798	5.31981	-0.746228	0.770899	-0.967997	0.333046	0.562645
ENSG00000224292	0.662866	-0.0398332	0.917375	-0.0434209	0.965366	NA
ENSG00000235943	0.174555	-0.093018	0.912592	-0.101927	0.918814	NA
ENSG00000235942	0.523652	-0.854153	0.916581	-0.931889	0.351394	NA
ENSG00000146205	3.49855	-0.167194	1.07139	-0.156053	0.875991	0.94536
ENSG00000235944	517.403	-2.12029	0.436562	-4.85678	1.19307e-06	1.63394e-05
ENSG00000235947	35.1677	0.757442	0.569518	1.32997	0.183528	0.382421
ENSG00000235946	1.73546	-0.0982981	1.10073	-0.0893029	0.928841	NA
ENSG00000164418	3.22212	0.852927	1.05095	0.811575	0.417036	0.644488
ENSG00000222158	0.0648613	-0.169524	0.912592	-0.185761	0.852632	NA
ENSG00000164411	18.5952	-0.773826	0.567078	-1.36459	0.172383	0.366323
ENSG00000222150	0	NA	NA	NA	NA	NA
ENSG00000164414	58.2495	-0.350256	0.389436	-0.899394	0.368443	0.598009
ENSG00000222154	0.129723	-0.272384	0.912592	-0.298474	0.765342	NA
ENSG00000255775	0	NA	NA	NA	NA	NA
ENSG00000202224	0.0448326	0.112703	0.912592	0.123498	0.901713	NA
ENSG00000100532	171.035	-0.56471	0.313534	-1.80111	0.0716851	0.196886
ENSG00000258931	0.194584	-0.375245	0.912592	-0.411186	0.680936	NA
ENSG00000263602	0	NA	NA	NA	NA	NA
ENSG00000262952	0.0673671	-0.169524	0.912592	-0.185761	0.852632	NA
ENSG00000077454	348.478	-0.744936	0.341782	-2.17956	0.0292899	0.0990381
ENSG00000224543	10.0202	-0.0192642	0.715402	-0.0269279	0.978517	0.99162
ENSG00000263606	35.744	0.301917	0.396345	0.761754	0.446207	0.669752
ENSG00000077458	544.914	-0.0096766	0.299105	-0.0323519	0.974191	0.989824
ENSG00000259169	2.91758	1.00698	1.05723	0.952476	0.340855	0.571432
ENSG00000264247	232.03	-0.602502	0.23669	-2.54553	0.0109113	0.045642
ENSG00000139292	3.92102	-0.798384	1.09777	-0.727278	NA	NA
ENSG00000224541	2.02721	-0.0534858	1.10206	-0.0485325	0.961292	NA
ENSG00000253144	0	NA	NA	NA	NA	NA
ENSG00000278448	2.39159	-2.31734	1.04715	-2.21301	0.0268971	NA
ENSG00000253147	0.324306	-0.58881	0.913069	-0.644869	0.519012	NA
ENSG00000262953	0.604124	-0.386161	0.941112	-0.410324	0.681568	NA
ENSG00000166228	58.3678	1.98795	0.447279	4.44454	8.80782e-06	9.75319e-05
ENSG00000278447	0.817882	-1.00273	1.0717	-0.935646	0.349456	NA
ENSG00000212658	1.82496	1.03813	1.06648	0.973421	0.330344	NA
ENSG00000212659	0	NA	NA	NA	NA	NA
ENSG00000265908	172.494	-0.155402	0.334441	-0.464663	0.642173	0.813673
ENSG00000265904	4.20234	0.00417786	0.842342	0.00495982	0.996043	0.998938
ENSG00000265905	0.0380596	-0.169524	0.912592	-0.185761	0.852632	NA
ENSG00000229433	0.645217	0.306112	0.920055	0.332711	0.739353	NA
ENSG00000212657	60.07	0.532642	0.788497	0.675515	0.499348	0.712724
ENSG00000265902	0.0896651	0.292069	0.912592	0.320044	0.748935	NA
ENSG00000253140	0.406687	0.563593	0.916915	0.614662	0.538778	NA
ENSG00000260367	20.889	-0.511936	0.48806	-1.04892	0.294216	0.521277
ENSG00000260366	0.900655	0.956419	1.07951	0.885971	NA	NA
ENSG00000260364	0.0648613	-0.169524	0.912592	-0.185761	0.852632	NA
ENSG00000260362	0.129723	-0.272384	0.912592	-0.298474	0.765342	NA
ENSG00000260361	9.70455	-0.125351	0.919972	-0.136255	0.89162	0.953342
ENSG00000260360	7.65946	-1.00713	0.852872	-1.18087	0.237655	0.454558
ENSG00000260369	2.9849	-1.08376	1.08216	-1.00148	0.316595	0.545056
ENSG00000260368	131.831	-0.393274	0.542094	-0.725473	0.468162	0.687939
ENSG00000021300	424.985	-3.41943	0.352099	-9.71156	2.69189e-22	3.14137e-20
ENSG00000280145	2.98288	-0.348428	1.08165	-0.322126	0.747357	0.877976
ENSG00000217027	250.246	-0.627094	0.583426	-1.07485	0.282443	0.508465
ENSG00000274728	0	NA	NA	NA	NA	NA
ENSG00000261012	0.905738	-0.132643	0.918687	-0.144383	0.885198	NA
ENSG00000261013	0.129723	-0.272384	0.912592	-0.298474	0.765342	NA
ENSG00000100399	6.0385	-1.85893	0.983724	-1.88969	0.0587998	0.170062
ENSG00000209482	4.94497	-0.865326	0.966243	-0.895558	0.370489	0.600208
ENSG00000209480	0	NA	NA	NA	NA	NA
ENSG00000216378	0.129723	-0.272384	0.912592	-0.298474	0.765342	NA
ENSG00000100393	7581.64	0.284382	0.176093	1.61495	0.106321	0.261671
ENSG00000261011	0	NA	NA	NA	NA	NA
ENSG00000100395	287.174	-0.121017	0.238036	-0.508399	0.611173	0.793138
ENSG00000200552	0.124374	-0.272384	0.912592	-0.298474	0.765342	NA
ENSG00000259164	0	NA	NA	NA	NA	NA
ENSG00000223208	0.259445	-0.480494	0.912664	-0.526474	0.598559	NA
ENSG00000253132	0.0448326	0.112703	0.912592	0.123498	0.901713	NA
ENSG00000223201	0.0648613	-0.169524	0.912592	-0.185761	0.852632	NA
ENSG00000223200	0.12628	0.172945	0.91296	0.189433	0.849753	NA
ENSG00000223203	0.519753	0.728849	0.919877	0.792333	0.428167	NA
ENSG00000223202	0.134498	0.49065	0.913752	0.536962	0.591294	NA
ENSG00000264164	0.91526	-0.0968045	1.10253	-0.087802	0.930034	NA
ENSG00000222355	0	NA	NA	NA	NA	NA
ENSG00000275208	0	NA	NA	NA	NA	NA
ENSG00000222357	0.400934	-0.238982	0.91622	-0.260834	0.79422	NA
ENSG00000261018	0.259445	-0.480494	0.912664	-0.526474	0.598559	NA
ENSG00000196550	9.08872	5.65704	1.03887	5.44538	5.16953e-08	9.5148e-07
ENSG00000196553	14.8146	-1.16029	0.52192	-2.22311	0.0262081	0.0910334
ENSG00000222351	0.534004	0.247284	1.03916	0.237965	0.811908	NA
ENSG00000264387	0.0892691	0	0.912592	0	1	NA
ENSG00000186260	928.737	-0.457835	0.228023	-2.00785	0.0446597	0.138094
ENSG00000264386	7.1316	-1.02672	0.884204	-1.16118	0.24557	0.464672
ENSG00000197208	14.9189	-1.9291	0.820327	-2.35163	0.0186916	0.0701162
ENSG00000239468	0.952513	-0.989341	0.934469	-1.05872	0.289727	NA
ENSG00000275203	0.25991	0.0507049	0.914325	0.0554561	0.955775	NA
ENSG00000239462	0.664075	0.0847461	0.961439	0.0881451	0.929761	NA
ENSG00000239466	0	NA	NA	NA	NA	NA
ENSG00000239467	1.0004	0.295111	1.00708	0.293036	0.769495	NA
ENSG00000239464	0.219388	0.102472	0.913582	0.112165	0.910692	NA
ENSG00000239465	21.7675	-1.04016	0.748995	-1.38875	0.16491	0.355357
ENSG00000217686	0.132228	-0.272384	0.912592	-0.298474	0.765342	NA
ENSG00000217684	0.344916	-0.42191	0.913792	-0.461714	0.644287	NA
ENSG00000217680	0.297053	0	0.912592	0	1	NA
ENSG00000238340	0	NA	NA	NA	NA	NA
ENSG00000222359	0	NA	NA	NA	NA	NA
ENSG00000159461	457.799	-0.410118	0.267512	-1.53308	0.125255	0.294641
ENSG00000026652	479.789	1.8036	0.258679	6.97236	3.11666e-12	1.17452e-10
ENSG00000205955	2.1247	-0.239484	1.08873	-0.219965	0.825898	NA
ENSG00000211945	1.34218	0.813719	1.09696	0.741797	0.45821	NA
ENSG00000205959	16.7436	-1.25126	0.753412	-1.66079	0.0967563	0.244679
ENSG00000185158	996.714	-0.16849	0.242057	-0.696073	0.486383	0.702376
ENSG00000211681	0.0448326	0.112703	0.912592	0.123498	0.901713	NA
ENSG00000211682	0	NA	NA	NA	NA	NA
ENSG00000211683	2.02776	-0.864467	1.0954	-0.789182	0.430006	NA
ENSG00000211684	0	NA	NA	NA	NA	NA
ENSG00000211685	0.0648613	-0.169524	0.912592	-0.185761	0.852632	NA
ENSG00000211687	3.49679	1.28039	0.878652	1.45722	0.145055	0.325678
ENSG00000211688	8.99149	1.2742	0.641728	1.98558	0.0470797	0.143691
ENSG00000211689	403.684	2.92836	0.353451	8.28505	1.1806e-16	7.97808e-15
ENSG00000185155	2.96574	1.24089	1.07649	1.15272	0.249025	0.469038
ENSG00000185156	0.238404	-0.480494	0.912664	-0.526473	0.598559	NA
ENSG00000229567	11.2141	-0.970407	0.561294	-1.72887	0.0838317	0.220174
ENSG00000229565	0.194584	-0.375245	0.912592	-0.411186	0.680936	NA
ENSG00000229562	0.386931	-0.427019	0.913674	-0.467365	0.640239	NA
ENSG00000229563	1.74246	-0.0927575	1.09405	-0.0847834	0.932434	NA
ENSG00000229560	0.129723	-0.272384	0.912592	-0.298474	0.765342	NA
ENSG00000255043	0.361234	0.692403	0.917371	0.754769	0.450388	NA
ENSG00000260731	0.0896651	0.292069	0.912592	0.320044	0.748935	NA
ENSG00000182545	0.552451	-0.0760788	0.92145	-0.0825642	0.934198	NA
ENSG00000225811	0.134498	0.49065	0.913752	0.536962	0.591294	NA
ENSG00000255040	246.501	-0.769774	0.411444	-1.87091	0.0613578	0.175668
ENSG00000229568	0	NA	NA	NA	NA	NA
ENSG00000229569	0.723929	0.590962	1.06971	0.552451	0.580639	NA
ENSG00000213260	9.78603	0.650133	0.709026	0.916938	0.359175	0.589488
ENSG00000106635	439.119	0.446706	0.325628	1.37183	0.170117	0.362667
ENSG00000213262	3.90514	1.14264	1.05399	1.08411	NA	NA
ENSG00000216088	0	NA	NA	NA	NA	NA
ENSG00000261104	1.01647	0.860298	0.95496	0.900873	NA	NA
ENSG00000280298	0.0648613	-0.169524	0.912592	-0.185761	0.852632	NA
ENSG00000106633	4.45792	-1.14326	1.02365	-1.11685	0.26406	0.487308
ENSG00000216083	0.202101	-0.375245	0.912592	-0.411186	0.680936	NA
ENSG00000213269	6.75987	-1.91181	0.808288	-2.36526	0.0180173	0.0682134
ENSG00000216081	0.0896651	0.292069	0.912592	0.320044	0.748935	NA
ENSG00000280296	0.369139	-0.396316	0.9144	-0.433416	0.664712	NA
ENSG00000106638	127.818	-0.263114	0.260262	-1.01096	0.312037	0.540071
ENSG00000216085	0	NA	NA	NA	NA	NA
ENSG00000255047	0.273551	0.00417593	0.914154	0.00456808	0.996355	NA
ENSG00000211538	0.129723	-0.272384	0.912592	-0.298474	0.765342	NA
ENSG00000107863	947.612	0.465647	0.258917	1.79844	0.0721073	0.19772
ENSG00000211532	0	NA	NA	NA	NA	NA
ENSG00000211530	0	NA	NA	NA	NA	NA
ENSG00000255045	14.4364	-3.57923	0.881776	-4.05912	4.92586e-05	0.000452417
ENSG00000211534	0	NA	NA	NA	NA	NA
ENSG00000211535	0.0648613	-0.169524	0.912592	-0.185761	0.852632	NA
ENSG00000123584	0	NA	NA	NA	NA	NA
ENSG00000206812	0.280784	-0.45173	0.913111	-0.494715	0.620801	NA
ENSG00000152670	1.96091	0.989625	1.10162	0.898333	NA	NA
ENSG00000264791	0.0896651	0.292069	0.912592	0.320044	0.748935	NA
ENSG00000152672	0.892284	0.520974	1.05612	0.493292	0.621807	NA
ENSG00000238738	0	NA	NA	NA	NA	NA
ENSG00000207569	0	NA	NA	NA	NA	NA
ENSG00000238731	0.0673671	-0.169524	0.912592	-0.185761	0.852632	NA
ENSG00000238730	0.0896651	0.292069	0.912592	0.320044	0.748935	NA
ENSG00000238735	6.70263	-0.404517	0.720991	-0.561057	0.574759	0.76778
ENSG00000238737	0	NA	NA	NA	NA	NA
ENSG00000143643	973.595	0.679671	0.354886	1.91518	0.0554693	0.162751
ENSG00000124588	186.446	0.860628	0.314781	2.73405	0.00625608	0.0290271
ENSG00000143641	194.753	0.583365	0.274037	2.12878	0.0332722	0.10996
ENSG00000124587	157.833	-0.917649	0.413035	-2.22172	0.0263022	0.0912577
ENSG00000167332	1.23443	0.0436298	1.10302	0.0395547	0.968448	NA
ENSG00000167333	169.03	0.272238	0.370191	0.735399	0.462096	0.682999
ENSG00000281656	2.43518	0.0487087	0.972255	0.0500988	0.960044	NA
ENSG00000281657	1.84206	-0.173271	1.0961	-0.158079	0.874395	NA
ENSG00000281655	0.260233	0.230918	0.913626	0.252749	0.800462	NA
ENSG00000281652	0	NA	NA	NA	NA	NA
ENSG00000281653	0.200135	-0.247578	0.912592	-0.271291	0.786168	NA
ENSG00000220161	1.5418	-0.237769	1.08839	-0.21846	0.827071	NA
ENSG00000268797	0	NA	NA	NA	NA	NA
ENSG00000178927	565.793	0.287298	0.297229	0.966588	0.33375	0.5635
ENSG00000178921	227.17	-0.247542	0.363762	-0.680505	0.496185	0.71047
ENSG00000266349	0.148526	0	0.912592	0	1	NA
ENSG00000178922	19.8406	-1.0004	0.549336	-1.8211	0.0685916	0.190518
ENSG00000266347	7.37346	0.531362	0.700189	0.758884	0.447922	0.671363
ENSG00000266344	0.276109	-0.571993	0.912941	-0.626539	0.530961	NA
ENSG00000178928	0.0648613	-0.169524	0.912592	-0.185761	0.852632	NA
ENSG00000266341	0	NA	NA	NA	NA	NA
ENSG00000266340	1.93746	-0.838849	1.0753	-0.78011	0.435326	NA
ENSG00000252861	0	NA	NA	NA	NA	NA
ENSG00000252860	0	NA	NA	NA	NA	NA
ENSG00000252863	0	NA	NA	NA	NA	NA
ENSG00000168310	1213.63	0.519589	0.405846	1.28026	0.200453	0.405964
ENSG00000252864	0.148526	0	0.912592	0	1	NA
ENSG00000252867	0	NA	NA	NA	NA	NA
ENSG00000168314	5.40753	-0.399551	1.02978	-0.387995	0.698019	0.848928
ENSG00000252869	0.119004	0.00984246	0.912592	0.0107852	0.991395	NA
ENSG00000252868	0	NA	NA	NA	NA	NA
ENSG00000212135	1.25177	1.48087	1.10042	1.34573	0.178389	NA
ENSG00000262454	0.613331	0.000194759	0.923055	0.000210994	0.999832	NA
ENSG00000212133	0	NA	NA	NA	NA	NA
ENSG00000229492	0.45743	-0.323368	0.917355	-0.3525	0.724463	NA
ENSG00000241073	7.88868	0.420431	0.761746	0.551931	0.580996	0.771827
ENSG00000268416	1.83712	0.116202	1.10242	0.105406	NA	NA
ENSG00000114268	8.97073	-0.926579	0.665708	-1.39187	0.163962	0.353824
ENSG00000241074	0.0896651	0.292069	0.912592	0.320044	0.748935	NA
ENSG00000268412	2.81205	-0.0153496	0.973983	-0.0157596	0.987426	0.995563
ENSG00000200673	0.14098	-0.375245	0.912592	-0.411186	0.680936	NA
ENSG00000200670	0.0648613	-0.169524	0.912592	-0.185761	0.852632	NA
ENSG00000200677	0.758936	0.646142	1.02903	0.627914	0.530061	NA
ENSG00000040487	94.6223	-0.640408	0.537814	-1.19076	0.233747	0.44924
ENSG00000200674	5.09512	0.82665	0.794328	1.04069	0.29802	0.525545
ENSG00000204709	0.269468	-0.480494	0.912664	-0.526474	0.598559	NA
ENSG00000275034	0	NA	NA	NA	NA	NA
ENSG00000204703	0	NA	NA	NA	NA	NA
ENSG00000204702	0.289261	0.00417594	0.914154	0.00456809	0.996355	NA
ENSG00000204701	0.492044	-0.35411	0.916998	-0.386163	0.699376	NA
ENSG00000204700	0.639865	-0.0414161	0.920561	-0.04499	0.964115	NA
ENSG00000204706	8.03304	-0.56722	0.891041	-0.63658	0.524398	0.73134
ENSG00000204705	0	NA	NA	NA	NA	NA
ENSG00000204704	0.335564	-0.640505	0.913469	-0.701178	0.483192	NA
ENSG00000227973	5.69977	1.42486	0.865756	1.6458	0.0998051	0.250247
ENSG00000153107	1738.82	0.0210611	0.185546	0.113508	0.909628	0.962317
ENSG00000228778	0.173543	-0.375245	0.912592	-0.411186	0.680936	NA
ENSG00000228779	2.2362	-1.93076	1.03831	-1.85951	0.0629543	NA
ENSG00000228775	39.9467	-1.61457	0.392955	-4.10878	3.97752e-05	0.000375371
ENSG00000228776	0	NA	NA	NA	NA	NA
ENSG00000228777	0.0892691	0	0.912592	0	1	NA
ENSG00000228770	0.66163	-0.482207	0.94709	-0.509146	0.61065	NA
ENSG00000228771	0.598358	0.363462	0.944503	0.384818	0.700372	NA
ENSG00000228772	0.229882	-0.214497	0.912592	-0.235041	0.814177	NA
ENSG00000279268	0.292306	0.136264	0.91406	0.149076	0.881494	NA
ENSG00000279269	0.0648613	-0.169524	0.912592	-0.185761	0.852632	NA
ENSG00000141027	6326.6	0.741583	0.134485	5.51423	3.50307e-08	6.60966e-07
ENSG00000279260	0	NA	NA	NA	NA	NA
ENSG00000279261	0.568625	0.0265165	0.937503	0.0282842	0.977436	NA
ENSG00000279262	0	NA	NA	NA	NA	NA
ENSG00000279263	0	NA	NA	NA	NA	NA
ENSG00000279264	0.154526	0.197206	0.913106	0.215973	0.829009	NA
ENSG00000279265	17.5261	0.238438	0.635424	0.375242	0.70748	0.854359
ENSG00000279266	2.25319	-1.14264	1.0958	-1.04274	0.297068	NA
ENSG00000279267	10.6054	-1.86601	0.631138	-2.95657	0.00311081	0.0161797
ENSG00000226646	0.168169	-0.375245	0.912592	-0.411186	0.680936	NA
ENSG00000226647	12.1136	0.00982366	0.601976	0.016319	0.98698	0.995431
ENSG00000226644	0.751482	0.079012	0.969824	0.0814705	0.935068	NA
ENSG00000253839	0.307192	-0.45173	0.913111	-0.494715	0.620801	NA
ENSG00000226642	0.26422	0.284265	0.9147	0.310774	0.755972	NA
ENSG00000226643	0.0448326	0.112703	0.912592	0.123498	0.901713	NA
ENSG00000226640	0.267104	0.190216	0.913718	0.208178	0.83509	NA
ENSG00000226641	0.399191	-0.699747	0.914112	-0.765493	0.443978	NA
ENSG00000164047	0.219388	0.102472	0.913582	0.112165	0.910692	NA
ENSG00000227979	0	NA	NA	NA	NA	NA
ENSG00000226648	38.055	-0.771946	0.534554	-1.44409	0.148713	0.331942
ENSG00000226649	2.01806	1.15051	1.0652	1.08009	0.280101	NA
ENSG00000158022	0.90076	-0.0265427	1.0921	-0.0243042	0.98061	NA
ENSG00000158023	15.8219	-0.450197	0.900538	-0.499919	0.617132	0.797442
ENSG00000167005	1030.78	1.07206	0.189053	5.67068	1.42235e-08	2.90047e-07
ENSG00000183242	0.94184	-0.207341	1.06929	-0.193905	0.84625	NA
ENSG00000182156	1.19586	-0.206766	0.943506	-0.219147	0.826536	NA
ENSG00000167800	1.01985	-0.762223	1.08225	-0.704292	0.481251	NA
ENSG00000155719	1.28416	-1.23874	1.09711	-1.12909	0.258861	NA
ENSG00000183248	4.48377	-2.0565	1.00893	-2.03831	0.0415194	0.130581
ENSG00000143751	1033.9	0.313765	0.307239	1.02124	0.30714	0.53558
ENSG00000127774	1.72254	0.145328	1.09644	0.132544	0.894554	NA
ENSG00000239926	0.34911	-0.104525	0.914904	-0.114247	0.909042	NA
ENSG00000239924	0	NA	NA	NA	NA	NA
ENSG00000239923	0.0648613	-0.169524	0.912592	-0.185761	0.852632	NA
ENSG00000239922	0.329082	0.153012	0.915539	0.167128	0.867269	NA
ENSG00000239921	1.05477	0.128087	1.05395	0.12153	0.903271	NA
ENSG00000239920	0.230517	-0.199789	0.912861	-0.21886	0.826759	NA
ENSG00000233924	2.92984	2.76494	1.08201	2.55537	0.0106076	0.044625
ENSG00000233927	1341.1	-0.783621	0.428618	-1.82825	0.067512	0.188299
ENSG00000233926	1.13475	-0.0898691	1.0533	-0.0853212	0.932006	NA
ENSG00000233921	0.418006	-0.548933	0.91481	-0.600051	0.548472	NA
ENSG00000233920	0.0648613	-0.169524	0.912592	-0.185761	0.852632	NA
ENSG00000233922	2.4034	-0.454876	1.07867	-0.421702	0.673242	NA
ENSG00000173838	1.73653	-1.16363	1.09827	-1.05952	0.289364	NA
ENSG00000233929	15.9863	-0.285152	0.776911	-0.367033	0.713595	0.858167
ENSG00000233928	0.0448326	0.112703	0.912592	0.123498	0.901713	NA
ENSG00000198728	1283.61	-0.563901	0.177125	-3.18363	0.00145442	0.00852038
ENSG00000162337	19.589	0.484044	0.792873	0.610493	0.541535	0.743822
ENSG00000245311	0.423918	0.774828	0.919602	0.842569	0.399469	NA
ENSG00000245317	19.8205	-1.80506	0.700979	-2.57505	0.0100225	0.0425767
ENSG00000165406	991.811	-0.594682	0.213094	-2.7907	0.00525946	0.0251682
ENSG00000165409	23.1369	3.10879	0.791434	3.92804	8.56396e-05	0.000735711
ENSG00000257998	0.259445	-0.480494	0.912664	-0.526474	0.598559	NA
ENSG00000257999	0.848298	0.237934	0.972704	0.244611	0.806758	NA
ENSG00000128944	52.7485	0.77411	0.546976	1.41525	0.156994	0.344176
ENSG00000257991	0.134498	0.49065	0.913752	0.536962	0.591294	NA
ENSG00000257997	0	NA	NA	NA	NA	NA
ENSG00000257994	0.373914	0.263434	0.917007	0.287276	0.773901	NA
ENSG00000257995	0	NA	NA	NA	NA	NA
ENSG00000206635	0	NA	NA	NA	NA	NA
ENSG00000206634	28.429	-0.851378	0.568374	-1.49792	0.134155	0.308119
ENSG00000206637	0.135159	-0.272384	0.912592	-0.298474	0.765342	NA
ENSG00000206636	0	NA	NA	NA	NA	NA
ENSG00000206631	0.262545	0.228081	0.913584	0.249655	0.802854	NA
ENSG00000206630	0	NA	NA	NA	NA	NA
ENSG00000206633	14.8057	-1.14257	0.810424	-1.40984	0.158588	0.346436
ENSG00000225224	43.8361	-0.0182756	0.466901	-0.0391423	0.968777	0.987316
ENSG00000255843	4.92876	-0.710164	0.842413	-0.843012	0.399222	0.627703
ENSG00000206639	0	NA	NA	NA	NA	NA
ENSG00000206638	0.593497	0.0312415	1.04785	0.0298148	0.976215	NA
ENSG00000255845	0.129723	-0.272384	0.912592	-0.298474	0.765342	NA
ENSG00000207944	0	NA	NA	NA	NA	NA
ENSG00000244743	0	NA	NA	NA	NA	NA
ENSG00000207946	0	NA	NA	NA	NA	NA
ENSG00000220614	3.80191	-2.01515	0.963054	-2.09246	0.0363972	0.11782
ENSG00000207940	0.472673	-0.532048	0.980127	-0.542836	0.587243	NA
ENSG00000207941	0.0448326	0.112703	0.912592	0.123498	0.901713	NA
ENSG00000207942	0	NA	NA	NA	NA	NA
ENSG00000207943	1.67402	-1.58086	1.099	-1.43846	0.150304	NA
ENSG00000254710	0.339594	0.476647	0.917231	0.519658	0.603302	NA
ENSG00000254713	0.384021	-0.559956	0.913774	-0.612795	0.540012	NA
ENSG00000254712	0.963962	0.382404	1.0839	0.352805	0.724235	NA
ENSG00000254715	0.128604	-0.144717	0.912592	-0.158578	0.874001	NA
ENSG00000207949	0	NA	NA	NA	NA	NA
ENSG00000254717	0.391886	-0.699747	0.914112	-0.765493	0.443978	NA
ENSG00000278136	0	NA	NA	NA	NA	NA
ENSG00000278135	3.29883	1.17347	0.931828	1.25932	0.207915	0.41592
ENSG00000278134	0.140824	0	0.912592	0	1	NA
ENSG00000278133	105.64	-0.669539	0.246314	-2.71823	0.00656325	0.0301751
ENSG00000158683	16.4362	-0.775741	0.756201	-1.02584	0.304967	0.533453
ENSG00000278131	0.563342	-0.631275	0.916093	-0.689096	0.490763	NA
ENSG00000278130	0.547496	-0.00793667	0.933514	-0.00850193	0.993217	NA
ENSG00000240842	0.0648613	-0.169524	0.912592	-0.185761	0.852632	NA
ENSG00000241251	0.0448326	0.112703	0.912592	0.123498	0.901713	NA
ENSG00000278139	0	NA	NA	NA	NA	NA
ENSG00000240847	0	NA	NA	NA	NA	NA
ENSG00000008056	15.3538	-0.635376	0.842978	-0.753728	0.451013	0.673551
ENSG00000130518	354.782	-1.29533	0.283867	-4.56314	5.03944e-06	5.92321e-05
ENSG00000159374	5.67076	-0.208818	1.00146	-0.208514	0.834828	0.924612
ENSG00000159377	2609.08	0.608597	0.185354	3.28342	0.00102555	0.00630867
ENSG00000130511	166.988	2.22934	0.32065	6.95256	3.5871e-12	1.33015e-10
ENSG00000130513	0.46741	-0.0640687	0.981296	-0.0652899	0.947943	NA
ENSG00000130517	303.273	-0.288658	0.285416	-1.01136	0.311845	0.539922
ENSG00000123144	1112.63	0.455725	0.216487	2.10509	0.0352831	0.115018
ENSG00000164758	176.636	0.0415866	0.308341	0.134872	0.892713	0.953895
ENSG00000164756	5.43712	-0.588186	1.05374	-0.55819	0.576715	0.769119
ENSG00000164754	4875.51	0.86551	0.154089	5.61694	1.94364e-08	3.85591e-07
ENSG00000164751	802.723	0.429626	0.248442	1.72928	0.0837582	0.220081
ENSG00000058085	0.837493	0.32886	0.927037	0.354743	NA	NA
ENSG00000109047	2.38264	1.00723	1.08728	0.926371	0.354253	NA
ENSG00000206090	0.0648613	-0.169524	0.912592	-0.185761	0.852632	NA
ENSG00000155506	6099.78	0.17852	0.289434	0.616791	0.537373	0.740822
ENSG00000159086	844.444	0.0572471	0.226336	0.25293	0.800322	0.905447
ENSG00000157106	10148.3	0.364551	0.210421	1.73248	0.0831874	0.218917
ENSG00000251778	0.114179	-0.375245	0.912592	-0.411186	0.680936	NA
ENSG00000238832	6.01957	0.499849	0.784698	0.636995	0.524128	0.731257
ENSG00000243420	0.0896651	0.292069	0.912592	0.320044	0.748935	NA
ENSG00000238833	0	NA	NA	NA	NA	NA
ENSG00000010704	19.1339	0.191846	0.743626	0.257988	0.796416	0.90395
ENSG00000196616	3.69858	-1.35081	1.09823	-1.23	0.218699	0.429852
ENSG00000125046	3.06726	0.559368	1.10185	0.507662	0.61169	0.793475
ENSG00000235806	4.79337	-1.55223	0.89971	-1.72525	0.0844819	0.221359
ENSG00000196611	0.369139	-0.396316	0.9144	-0.433416	0.664712	NA
ENSG00000243426	0	NA	NA	NA	NA	NA
ENSG00000225480	0.0896651	0.292069	0.912592	0.320044	0.748935	NA
ENSG00000081913	229.491	-0.821103	0.464437	-1.76795	0.0770687	0.207333
ENSG00000238837	0	NA	NA	NA	NA	NA
ENSG00000252003	0	NA	NA	NA	NA	NA
ENSG00000252002	0	NA	NA	NA	NA	NA
ENSG00000252001	0	NA	NA	NA	NA	NA
ENSG00000252000	0.108682	-0.272384	0.912592	-0.298474	0.765342	NA
ENSG00000252005	0.0648613	-0.169524	0.912592	-0.185761	0.852632	NA
ENSG00000252004	0	NA	NA	NA	NA	NA
ENSG00000238835	1.5473	-0.032275	1.10181	-0.0292927	0.976631	NA
ENSG00000005471	11.7398	0.0856268	0.796028	0.107568	0.914339	0.96473
ENSG00000256713	0.293845	-0.160251	0.913565	-0.175413	0.860755	NA
ENSG00000256712	54.6775	-0.57529	0.572134	-1.00552	0.314649	0.543102
ENSG00000125753	162.803	0.963548	0.441744	2.18124	0.0291658	0.0987507
ENSG00000256717	0.0896651	0.292069	0.912592	0.320044	0.748935	NA
ENSG00000256714	0.0896651	0.292069	0.912592	0.320044	0.748935	NA
ENSG00000037280	100.881	-3.3507	0.565901	-5.921	3.19997e-09	7.41252e-08
ENSG00000125755	803.03	-0.0941822	0.199665	-0.4717	0.637141	0.809884
ENSG00000160124	82.8536	-0.572245	0.379836	-1.50656	0.131924	0.305034
ENSG00000243004	2.84072	0.51098	1.04741	0.487852	0.625655	0.80307
ENSG00000243007	3.36236	-0.234765	0.873795	-0.268673	0.788181	0.899677
ENSG00000235500	1.20704	-0.68405	1.10115	-0.621217	0.534457	NA
ENSG00000243008	0.302942	-0.571993	0.912941	-0.626539	0.530961	NA
ENSG00000203914	3.42444	1.00748	0.823177	1.2239	0.220991	0.432697
ENSG00000236870	0.194584	-0.375245	0.912592	-0.411186	0.680936	NA
ENSG00000203910	6.35344	-1.46929	0.768226	-1.91257	0.0558028	0.163431
ENSG00000231383	0.154526	0.197206	0.913106	0.215973	0.829009	NA
ENSG00000231382	0.706277	-0.15294	0.954025	-0.160311	0.872636	NA
ENSG00000231381	0.363313	-0.71214	0.914252	-0.778932	0.43602	NA
ENSG00000277373	0	NA	NA	NA	NA	NA
ENSG00000175294	0.89816	0.155073	0.927913	0.16712	NA	NA
ENSG00000231386	0.546929	-0.94024	0.941552	-0.998606	0.317985	NA
ENSG00000231384	0.869116	-0.360576	0.979659	-0.368063	0.712827	NA
ENSG00000274933	0.150332	-0.111636	0.912592	-0.122329	0.902638	NA
ENSG00000274932	0.515789	0.262003	0.920555	0.284614	0.77594	NA
ENSG00000231389	1135.51	2.56542	0.455165	5.63624	1.73807e-08	3.48291e-07
ENSG00000236871	27.1233	-0.350942	0.587047	-0.59781	0.549967	0.750074
ENSG00000274937	0.34311	-0.324559	0.912909	-0.355521	0.722199	NA
ENSG00000274934	0	NA	NA	NA	NA	NA
ENSG00000176928	561.302	-5.44336	0.387677	-14.041	8.75082e-45	6.94415e-42
ENSG00000251857	0	NA	NA	NA	NA	NA
ENSG00000235508	25.3478	-0.655177	0.533651	-1.22773	0.21955	0.430879
ENSG00000176923	0.670692	0.0681541	0.924344	0.0737324	0.941223	NA
ENSG00000176922	0.129723	-0.272384	0.912592	-0.298474	0.765342	NA
ENSG00000254828	0.249979	-0.0624966	0.912964	-0.0684546	0.945424	NA
ENSG00000176927	33.0562	-0.122985	0.568709	-0.216253	0.828791	0.921306
ENSG00000232739	5.52745	-1.55331	0.9699	-1.60152	0.109262	0.266758
ENSG00000176925	0.129723	-0.272384	0.912592	-0.298474	0.765342	NA
ENSG00000198169	240.821	-1.18534	0.241378	-4.91073	9.07359e-07	1.27471e-05
ENSG00000198168	812.668	-2.58098	0.263495	-9.79516	1.18109e-22	1.42007e-20
ENSG00000198162	2832.34	0.469722	0.199966	2.349	0.0188237	0.0705165
ENSG00000198160	1222.42	0.249401	0.18518	1.3468	0.178044	0.374563
ENSG00000171049	1.50837	-0.526837	1.07188	-0.491505	0.623069	NA
ENSG00000175749	0.997809	-0.312587	1.03735	-0.301333	0.763161	NA
ENSG00000231655	11.2103	-1.54931	0.769178	-2.01425	0.0439836	0.136392
ENSG00000231654	0.0614182	0.292069	0.912592	0.320044	0.748935	NA
ENSG00000175741	6.38323	1.8427	0.725057	2.54145	0.0110393	0.0461129
ENSG00000231651	1.01687	-0.0452895	1.10241	-0.0410823	0.96723	NA
ENSG00000171044	71.3396	-0.416545	0.411956	-1.01114	0.31195	0.539987
ENSG00000231653	0.17933	0.655661	0.914844	0.716691	0.473564	NA
ENSG00000175745	0.774156	0.183386	1.08771	0.168599	0.866112	NA
ENSG00000179676	0.473484	-0.341734	0.917732	-0.372368	0.709619	NA
ENSG00000179674	0	NA	NA	NA	NA	NA
ENSG00000201839	0.0595123	-0.169524	0.912592	-0.185761	0.852632	NA
ENSG00000189233	22.5314	4.37105	0.668349	6.54007	6.14918e-11	1.90606e-09
ENSG00000147316	829.295	0.301048	0.171409	1.75631	0.0790349	0.211191
ENSG00000261819	10.7855	0.12972	0.855741	0.151588	0.879512	0.946942
ENSG00000230381	1.41251	1.24492	1.10554	1.12607	0.260134	NA
ENSG00000230383	240.645	-0.471603	0.370891	-1.27154	0.203537	0.410059
ENSG00000230384	0	NA	NA	NA	NA	NA
ENSG00000230385	0	NA	NA	NA	NA	NA
ENSG00000230386	0.179567	-0.093018	0.912592	-0.101927	0.918814	NA
ENSG00000230387	0.936445	-0.489663	0.996231	-0.491516	0.623062	NA
ENSG00000248783	0.129723	-0.272384	0.912592	-0.298474	0.765342	NA
ENSG00000248781	3.12559	0.378141	0.884873	0.42734	0.669132	0.830999
ENSG00000248780	2.06622	-0.0139557	1.02402	-0.0136283	0.989126	NA
ENSG00000248787	1.08309	-0.902597	1.07907	-0.836455	0.402899	NA
ENSG00000248785	37.9547	-0.211759	0.385179	-0.549768	0.582479	0.772945
ENSG00000167476	0.773033	0.550499	1.07121	0.513905	0.607318	NA
ENSG00000248789	0.396405	0.0344251	0.916615	0.0375568	0.970041	NA
ENSG00000252233	0.23554	-0.480494	0.912664	-0.526473	0.598559	NA
ENSG00000244158	0.303053	0.264717	0.914099	0.289594	0.772127	NA
ENSG00000167470	718.293	0.810246	0.491126	1.64977	0.0989892	0.248898
ENSG00000265691	0.173543	-0.375245	0.912592	-0.411186	0.680936	NA
ENSG00000276427	0.263771	0.194377	0.91306	0.212885	0.831417	NA
ENSG00000276426	0	NA	NA	NA	NA	NA
ENSG00000276422	0	NA	NA	NA	NA	NA
ENSG00000253879	0.5326	-0.734368	0.916175	-0.801558	0.422808	NA
ENSG00000253878	4.95074	0.762666	0.964781	0.790506	0.429232	0.655712
ENSG00000253871	0.386034	0.394113	0.916947	0.42981	0.667334	NA
ENSG00000253870	0.154526	0.197206	0.913106	0.215973	0.829009	NA
ENSG00000253873	1.97351	-0.733546	1.10103	-0.666234	0.505262	NA
ENSG00000219500	0.0544281	0	0.912592	0	1	NA
ENSG00000219507	37.1475	-0.251927	0.477171	-0.52796	0.597527	0.783406
ENSG00000253874	0	NA	NA	NA	NA	NA
ENSG00000253877	0.20869	0.102472	0.913582	0.112165	0.910692	NA
ENSG00000265470	0	NA	NA	NA	NA	NA
ENSG00000240068	0.172458	-0.243441	0.912592	-0.266757	0.789656	NA
ENSG00000240069	0	NA	NA	NA	NA	NA
ENSG00000277277	0	NA	NA	NA	NA	NA
ENSG00000256925	0.713085	0.24474	0.961563	0.254523	0.799092	NA
ENSG00000240063	8.16042	0.237788	1.08454	0.219252	NA	NA
ENSG00000265697	0.109694	0.00984246	0.912592	0.0107852	0.991395	NA
ENSG00000084754	4638.47	0.459123	0.14711	3.12096	0.00180265	0.0102011
ENSG00000240065	1434.83	1.82733	0.316113	5.78062	7.44237e-09	1.60112e-07
ENSG00000256927	0.55836	-0.0896795	0.933799	-0.0960373	0.923491	NA
ENSG00000095637	33.9488	-0.104201	0.485393	-0.214673	0.830022	0.92188
ENSG00000249780	14.296	0.143203	0.727399	0.196869	0.84393	0.929578
ENSG00000249781	0.468135	-0.336068	0.917591	-0.36625	0.714178	NA
ENSG00000249782	0.183957	0.0346494	0.912592	0.0379681	0.969713	NA
ENSG00000249784	1.99209	2.29602	1.0876	2.11109	0.034765	NA
ENSG00000249785	0	NA	NA	NA	NA	NA
ENSG00000249786	18.454	0.357023	0.736562	0.484715	0.627878	0.804425
ENSG00000249787	1.78916	-0.971409	1.09885	-0.884022	0.376685	NA
ENSG00000176219	0.268995	0.848865	0.917171	0.925525	NA	NA
ENSG00000230528	0.223873	-0.264143	0.913446	-0.289173	0.772449	NA
ENSG00000230529	0.154526	0.197206	0.913106	0.215973	0.829009	NA
ENSG00000230524	3.75753	0.538678	1.0661	0.505279	NA	NA
ENSG00000230525	0.495247	-0.498971	0.916331	-0.544531	0.586076	NA
ENSG00000230526	0.207855	-0.190932	0.912915	-0.209146	0.834335	NA
ENSG00000230520	0.0896651	0.292069	0.912592	0.320044	0.748935	NA
ENSG00000230521	6.98813	-1.30918	0.836306	-1.56544	0.117481	0.280995
ENSG00000230522	0.154526	0.197206	0.913106	0.215973	0.829009	NA
ENSG00000230523	0.831817	-1.04039	0.923238	-1.12689	0.259787	NA
ENSG00000146047	0.134498	0.49065	0.913752	0.536962	0.591294	NA
ENSG00000278907	0	NA	NA	NA	NA	NA
ENSG00000278905	0.867014	-0.0868661	1.07321	-0.0809405	0.935489	NA
ENSG00000278902	0.135159	-0.272384	0.912592	-0.298474	0.765342	NA
ENSG00000278903	0.427435	0.89153	0.919753	0.969315	0.332388	NA
ENSG00000278900	3.46821	-0.703021	0.800259	-0.878492	0.379677	0.609158
ENSG00000278901	0	NA	NA	NA	NA	NA
ENSG00000146049	0.0896651	0.292069	0.912592	0.320044	0.748935	NA
ENSG00000278909	58.9122	-1.39269	0.951286	-1.464	0.143193	0.322838
ENSG00000148225	10.8927	-0.399685	0.854734	-0.467614	0.640061	0.812218
ENSG00000133136	3.34341	1.26151	0.8431	1.49627	0.134584	0.308766
ENSG00000133135	0.483007	-0.365698	0.916944	-0.398822	0.690024	NA
ENSG00000272420	10.1122	-0.435561	0.751239	-0.57979	0.562056	0.759141
ENSG00000272426	1.73808	1.11692	1.10199	1.01355	0.310797	NA
ENSG00000133131	91.9716	-0.452753	0.305014	-1.48437	0.137712	0.313791
ENSG00000222311	0.0648613	-0.169524	0.912592	-0.185761	0.852632	NA
ENSG00000222312	0	NA	NA	NA	NA	NA
ENSG00000272428	0.0896651	0.292069	0.912592	0.320044	0.748935	NA
ENSG00000148229	981.02	0.528674	0.276564	1.91158	0.0559306	0.163672
ENSG00000138308	0.709012	-0.637688	0.920667	-0.692637	0.488538	NA
ENSG00000222316	0.313449	-0.58881	0.913069	-0.644869	0.519012	NA
ENSG00000222317	0.0648613	-0.169524	0.912592	-0.185761	0.852632	NA
ENSG00000181856	0.309053	0.395594	0.915953	0.431894	0.665819	NA
ENSG00000144579	564.779	0.620411	0.229268	2.70605	0.00680895	0.0310732
ENSG00000156873	221.303	0.128347	0.262738	0.488497	0.625198	0.802971
ENSG00000238235	0	NA	NA	NA	NA	NA
ENSG00000067840	47.4922	1.95241	0.663908	2.94079	0.00327376	0.0168756
ENSG00000146592	9.41129	-0.0729944	0.957303	-0.07625	0.93922	0.976013
ENSG00000248259	0	NA	NA	NA	NA	NA
ENSG00000248254	0.699593	-0.467239	0.95715	-0.488157	0.625439	NA
ENSG00000248257	0.497453	-0.291079	0.918805	-0.316802	0.751394	NA
ENSG00000248256	1.49851	-1.26535	1.04899	-1.20626	0.227717	NA
ENSG00000089177	264.096	-1.61882	0.331936	-4.87689	1.07772e-06	1.49141e-05
ENSG00000172828	1.90307	0.801846	1.09923	0.729465	0.465717	NA
ENSG00000249128	0.111166	-0.272384	0.912592	-0.298474	0.765342	NA
ENSG00000249129	3.28896	-0.304362	0.933839	-0.325925	0.744481	0.876153
ENSG00000141068	288.95	1.1732	0.41802	2.80656	0.00500734	0.0241817
ENSG00000137309	2357.4	1.29659	0.314411	4.12385	3.72589e-05	0.000355734
ENSG00000144681	1.24474	0.375928	1.08217	0.347383	0.728304	NA
ENSG00000249127	0.526886	-0.2633	0.914259	-0.287993	0.773352	NA
ENSG00000249122	1.70641	0.00492924	1.07884	0.00456902	0.996354	NA
ENSG00000268994	0	NA	NA	NA	NA	NA
ENSG00000268995	0	NA	NA	NA	NA	NA
ENSG00000268996	38.6709	-0.795939	0.712061	-1.1178	0.263654	0.486819
ENSG00000268997	0.0648613	-0.169524	0.912592	-0.185761	0.852632	NA
ENSG00000268991	0	NA	NA	NA	NA	NA
ENSG00000268992	2.38955	-1.09044	0.998453	-1.09213	0.274774	NA
ENSG00000268993	0.129723	-0.272384	0.912592	-0.298474	0.765342	NA
ENSG00000235199	0.194584	-0.375245	0.912592	-0.411186	0.680936	NA
ENSG00000173193	4142.86	1.19404	0.19091	6.25444	3.98955e-10	1.09168e-08
ENSG00000266923	0	NA	NA	NA	NA	NA
ENSG00000164619	5.76115	-1.53148	0.981869	-1.55976	0.118816	0.283433
ENSG00000132881	10.1026	0.266964	0.804894	0.331676	0.740134	0.873428
ENSG00000266922	6.09761	0.128728	0.979319	0.131446	0.895422	0.955452
ENSG00000269859	0.264007	-0.315865	0.913119	-0.345918	0.729404	NA
ENSG00000116604	2158.49	0.357421	0.312634	1.14326	0.252932	0.473824
ENSG00000196172	289.895	-1.69298	0.444245	-3.81091	0.000138457	0.00112277
ENSG00000070808	7.79111	-0.274779	1.04885	-0.261982	0.793335	0.90215
ENSG00000253035	0	NA	NA	NA	NA	NA
ENSG00000178445	16.5461	0.583045	0.573884	1.01596	0.309647	0.537843
ENSG00000223047	0	NA	NA	NA	NA	NA
ENSG00000223046	0	NA	NA	NA	NA	NA
ENSG00000223044	5.68483	0.357201	0.874068	0.408665	0.682785	0.840681
ENSG00000274118	0.108856	0	0.912592	0	1	NA
ENSG00000279749	1.71093	0.0593463	0.975369	0.0608449	0.951483	NA
ENSG00000223040	0	NA	NA	NA	NA	NA
ENSG00000274115	0.0544281	0	0.912592	0	1	NA
ENSG00000279746	0.129723	-0.272384	0.912592	-0.298474	0.765342	NA
ENSG00000279745	2.68215	-0.000129135	1.00583	-0.000128386	0.999898	1
ENSG00000274116	0.194584	-0.375245	0.912592	-0.411186	0.680936	NA
ENSG00000274111	0.0648613	-0.169524	0.912592	-0.185761	0.852632	NA
ENSG00000279742	3.28476	0.00151983	1.00118	0.00151804	0.998789	0.999833
ENSG00000279741	143.547	-5.18009	0.835773	-6.19796	5.72006e-10	1.51882e-08
ENSG00000080189	854.703	-0.469687	0.245106	-1.91626	0.0553323	0.162401
ENSG00000147883	10.2011	3.0646	0.963244	3.18154	0.00146495	0.00856761
ENSG00000147885	0.298548	-0.222771	0.912592	-0.244108	0.807147	NA
ENSG00000147889	30.6808	3.14837	0.88131	3.57238	0.000353753	0.00252704
ENSG00000101935	220.657	0.550637	0.253923	2.16852	0.030119	0.101253
ENSG00000101938	1.05557	-0.896583	1.00052	-0.896114	0.370192	NA
ENSG00000269855	0.129723	-0.272384	0.912592	-0.298474	0.765342	NA
ENSG00000130656	0	NA	NA	NA	NA	NA
ENSG00000130653	65.4439	-1.75896	0.298467	-5.89331	3.78546e-09	8.61781e-08
ENSG00000253973	0.183886	-0.375245	0.912592	-0.411186	0.680936	NA
ENSG00000223591	0	NA	NA	NA	NA	NA
ENSG00000223593	0.129723	-0.272384	0.912592	-0.298474	0.765342	NA
ENSG00000113389	3.33636	-0.0693036	1.09346	-0.0633799	0.949464	0.97932
ENSG00000223595	0.109694	0.00984246	0.912592	0.0107852	0.991395	NA
ENSG00000223597	0.360212	0.157613	0.914766	0.172299	0.863202	NA
ENSG00000180846	6.36568	-0.496208	0.862911	-0.57504	0.565264	0.761528
ENSG00000223599	41.9046	0.163114	0.465043	0.35075	0.725776	0.864989
ENSG00000223598	0.396887	-0.47684	0.915287	-0.520974	0.602385	NA
ENSG00000067334	1967.17	0.53556	0.30387	1.76247	0.0779907	0.209024
ENSG00000113387	2608.7	0.402644	0.225203	1.78792	0.0737889	0.200842
ENSG00000113384	1316.95	0.903201	0.189393	4.76893	1.85208e-06	2.41501e-05
ENSG00000207158	0.129723	-0.272384	0.912592	-0.298474	0.765342	NA
ENSG00000099985	59.7629	-1.62996	0.755874	-2.15639	0.0310531	0.103824
ENSG00000099984	0	NA	NA	NA	NA	NA
ENSG00000072071	465.091	-1.96406	0.262683	-7.47691	7.60911e-14	3.58196e-12
ENSG00000235545	1.59227	-0.127002	1.06932	-0.118768	0.905459	NA
ENSG00000235544	0.219388	0.102472	0.913582	0.112165	0.910692	NA
ENSG00000235547	0.0896651	0.292069	0.912592	0.320044	0.748935	NA
ENSG00000235546	0.102921	-0.272384	0.912592	-0.298474	0.765342	NA
ENSG00000076258	83.3523	-0.701248	0.514879	-1.36197	0.173209	0.367324
ENSG00000212511	0.154526	0.197206	0.913106	0.215973	0.829009	NA
ENSG00000235549	0.134498	0.49065	0.913752	0.536962	0.591294	NA
ENSG00000235548	0.129723	-0.272384	0.912592	-0.298474	0.765342	NA
ENSG00000212510	1.86837	-0.546632	1.0766	-0.507739	0.611636	NA
ENSG00000234634	0.15413	-0.144717	0.912592	-0.158578	0.874001	NA
ENSG00000234636	7.74304	0.722895	0.789798	0.91529	0.360039	0.59039
ENSG00000234637	0	NA	NA	NA	NA	NA
ENSG00000232098	94.5399	-1.02087	0.384783	-2.65311	0.00797534	0.0352718
ENSG00000234632	3.68355	-1.54196	1.00659	-1.53186	0.125558	0.295105
ENSG00000255951	0.437983	-0.427019	0.913674	-0.467365	0.640239	NA
ENSG00000180592	3.75828	-0.120824	0.922706	-0.130945	0.895819	0.955452
ENSG00000256699	0.522653	-0.3967	0.919067	-0.431633	0.666008	NA
ENSG00000234638	0.0648613	-0.169524	0.912592	-0.185761	0.852632	NA
ENSG00000180596	500.138	1.3726	0.350063	3.92102	8.81742e-05	0.000754685
ENSG00000073578	1148.98	0.471252	0.279828	1.68408	0.0921665	0.236269
ENSG00000180884	531.196	-0.680159	0.327992	-2.07371	0.0381067	0.122116
ENSG00000273244	0	NA	NA	NA	NA	NA
ENSG00000228945	0	NA	NA	NA	NA	NA
ENSG00000169203	114.597	-0.0446201	0.258687	-0.172487	0.863055	0.93918
ENSG00000256695	0.457579	0.395266	0.918024	0.430562	0.666787	NA
ENSG00000089009	27491.6	-0.562433	0.167465	-3.35851	0.000783643	0.00501495
ENSG00000261348	0	NA	NA	NA	NA	NA
ENSG00000261349	29.2501	0.26142	1.08105	0.241819	0.80892	0.910608
ENSG00000261346	5.95695	1.06803	0.835313	1.2786	0.201039	0.406707
ENSG00000261347	0.486579	0.160676	0.91758	0.175109	0.860994	NA
ENSG00000273466	3.92008	0.553703	0.918569	0.602789	0.546649	0.747545
ENSG00000279339	0.972241	-0.708653	1.07817	-0.657271	0.511007	NA
ENSG00000261342	1.20386	-0.225043	1.10093	-0.204411	0.838032	NA
ENSG00000273461	0.244192	0.526965	0.915352	0.575697	0.56482	NA
ENSG00000261340	0.17933	0.655661	0.914844	0.716691	0.473564	NA
ENSG00000212518	0	NA	NA	NA	NA	NA
ENSG00000264190	0.486494	-0.0112447	0.97801	-0.0114975	0.990827	NA
ENSG00000255958	0	NA	NA	NA	NA	NA
ENSG00000264192	0	NA	NA	NA	NA	NA
ENSG00000264193	0.194584	-0.375245	0.912592	-0.411186	0.680936	NA
ENSG00000228941	1.86916	0.257669	1.06704	0.241481	0.809182	NA
ENSG00000264196	4.17285	0.285018	0.876649	0.325123	0.745088	0.876475
ENSG00000279337	0.160078	0.18243	0.913411	0.199724	0.841697	NA
ENSG00000269113	1.5902	0.253635	1.08681	0.233375	0.81547	NA
ENSG00000256691	0.19709	-0.375245	0.912592	-0.411186	0.680936	NA
ENSG00000131152	0	NA	NA	NA	NA	NA
ENSG00000207696	0.539689	-0.776107	0.925602	-0.838489	0.401756	NA
ENSG00000281868	0	NA	NA	NA	NA	NA
ENSG00000117266	53.4727	-1.17825	0.546465	-2.15614	0.0310731	0.103854
ENSG00000117262	371.83	0.583231	0.280921	2.07614	0.037881	0.121603
ENSG00000107831	0.617725	0.62831	0.921445	0.681875	NA	NA
ENSG00000107833	27.7951	-0.271361	0.501008	-0.54163	0.588073	0.776997
ENSG00000224060	0.129723	-0.272384	0.912592	-0.298474	0.765342	NA
ENSG00000224061	2.61109	-0.103953	1.01474	-0.102442	0.918406	0.966348
ENSG00000224062	0	NA	NA	NA	NA	NA
ENSG00000156508	114071	-0.901765	0.192407	-4.68676	2.7756e-06	3.47564e-05
ENSG00000224064	0.329831	-0.58881	0.913069	-0.644868	0.519012	NA
ENSG00000224065	0.15413	-0.144717	0.912592	-0.158578	0.874001	NA
ENSG00000224066	2.09466	0.0426614	1.02509	0.0416171	0.966804	NA
ENSG00000224067	0.538714	-0.239079	0.931904	-0.256549	0.797527	NA
ENSG00000264443	0.103308	-0.272384	0.912592	-0.298474	0.765342	NA
ENSG00000156500	223.79	-0.0702976	0.284055	-0.247479	0.804538	0.908121
ENSG00000060303	3.83347	-1.9107	0.856327	-2.23127	0.0256633	0.0897245
ENSG00000238517	0.0955704	0.00984246	0.912592	0.0107852	0.991395	NA
ENSG00000264444	0.194584	-0.375245	0.912592	-0.411186	0.680936	NA
ENSG00000156504	507.569	0.263354	0.203174	1.2962	0.194907	0.398127
ENSG00000267182	0.129723	-0.272384	0.912592	-0.298474	0.765342	NA
ENSG00000267180	0.0448326	0.112703	0.912592	0.123498	0.901713	NA
ENSG00000267187	0.238404	-0.480494	0.912664	-0.526473	0.598559	NA
ENSG00000267184	0.282856	-0.222771	0.912592	-0.244108	0.807147	NA
ENSG00000221066	4.97408	-0.414983	0.922629	-0.449783	0.652867	0.821228
ENSG00000103642	179.313	0.0433041	0.280313	0.154485	0.877227	0.94606
ENSG00000267188	0	NA	NA	NA	NA	NA
ENSG00000238516	3.61243	-1.08404	0.937833	-1.1559	0.247724	0.467411
ENSG00000103647	1.36005	-0.0668021	1.10275	-0.0605778	0.951695	NA
ENSG00000263872	0.0648613	-0.169524	0.912592	-0.185761	0.852632	NA
ENSG00000263873	0	NA	NA	NA	NA	NA
ENSG00000263870	0	NA	NA	NA	NA	NA
ENSG00000263874	86.017	0.0506554	0.533778	0.0948997	0.924394	0.969128
ENSG00000263878	0.129723	-0.272384	0.912592	-0.298474	0.765342	NA
ENSG00000165300	21.0997	-0.413679	0.983757	-0.42051	0.674113	0.834834
ENSG00000022556	98.4687	0.957637	0.658909	1.45337	0.146122	0.327606
ENSG00000221062	0	NA	NA	NA	NA	NA
ENSG00000181074	22.3175	-2.32773	0.605994	-3.84117	0.000122448	0.00100617
ENSG00000076928	6593.5	-0.544298	0.232424	-2.34183	0.0191894	0.0716524
ENSG00000181072	1.2028	0.275942	1.02263	0.269834	0.787288	NA
ENSG00000076924	483.469	-0.509231	0.407747	-1.24889	0.211705	0.420985
ENSG00000143337	1555.5	0.312943	0.209451	1.49411	0.135148	0.309677
ENSG00000143333	46.4626	0.340475	0.98539	0.345523	0.729701	0.867397
ENSG00000065371	1.01169	-0.210242	0.982084	-0.214078	0.830487	NA
ENSG00000168152	99.5257	-0.369794	0.316032	-1.17012	0.241954	0.459929
ENSG00000189241	2388.11	-1.14926	0.263241	-4.36579	1.26663e-05	0.000135409
ENSG00000168159	422.454	0.345513	0.255557	1.352	0.176375	0.372067
ENSG00000111837	41.4733	-0.834551	0.516262	-1.61653	0.10598	0.260972
ENSG00000111834	34.4887	-0.441974	0.482995	-0.915069	0.360155	0.590455
ENSG00000111832	675.489	0.333786	0.247885	1.34654	0.17813	0.374631
ENSG00000260488	0.8978	0.416053	1.10343	0.377053	0.706134	NA
ENSG00000262693	2.8061	-0.951914	1.09871	-0.86639	0.386276	0.616081
ENSG00000262692	1.19535	-1.59228	1.09693	-1.45158	0.146617	NA
ENSG00000244203	41.8283	-1.66367	0.420494	-3.95646	7.60697e-05	0.000661478
ENSG00000188596	13.8049	1.30587	0.757171	1.72467	0.0845866	0.221548
ENSG00000188599	88.024	-0.650272	0.417257	-1.55844	0.119128	0.283924
ENSG00000176742	0.457437	-0.324133	0.917366	-0.35333	0.723841	NA
ENSG00000101605	138.327	-2.47158	0.456563	-5.41346	6.18193e-08	1.12588e-06
ENSG00000238632	0	NA	NA	NA	NA	NA
ENSG00000238634	0.170675	-0.375245	0.912592	-0.411186	0.680936	NA
ENSG00000069509	62.7428	0.607843	0.509341	1.19339	0.232717	0.448075
ENSG00000238230	0.199596	-0.375245	0.912592	-0.411186	0.680936	NA
ENSG00000167098	0.592666	0.440505	1.00455	0.438508	0.661018	NA
ENSG00000269800	13.9201	-1.08614	0.787999	-1.37835	0.168095	0.359682
ENSG00000269802	4.26446	-1.38245	0.937275	-1.47496	0.140222	0.317921
ENSG00000237233	0	NA	NA	NA	NA	NA
ENSG00000269807	1.37896	-0.267945	1.07893	-0.248344	0.803869	NA
ENSG00000269806	10.557	0.096777	0.693345	0.13958	0.888992	0.951888
ENSG00000265319	0.406914	0.22466	0.916758	0.245059	0.806411	NA
ENSG00000167914	16.0766	-1.76761	0.835201	-2.11639	0.0343116	0.112511
ENSG00000237232	30.3942	-1.62591	0.452454	-3.59354	0.000326218	0.00235763
ENSG00000265311	0.129723	-0.272384	0.912592	-0.298474	0.765342	NA
ENSG00000265313	0.0648613	-0.169524	0.912592	-0.185761	0.852632	NA
ENSG00000265315	0.363447	-0.162374	0.946057	-0.171632	0.863727	NA
ENSG00000265317	0	NA	NA	NA	NA	NA
ENSG00000265316	0.304278	-0.292373	0.91365	-0.320006	0.748964	NA
ENSG00000263257	0.310525	0.153012	0.915539	0.167128	0.86727	NA
ENSG00000263252	0.269468	-0.480494	0.912664	-0.526474	0.598559	NA
ENSG00000263253	0.556962	-0.0660572	0.929448	-0.0710714	0.943341	NA
ENSG00000251125	0.280054	-0.315865	0.913119	-0.345918	0.729404	NA
ENSG00000251127	0.86071	-0.364302	0.926222	-0.39332	0.694083	NA
ENSG00000251126	0.0892691	0	0.912592	0	1	NA
ENSG00000215367	16.4479	-2.35382	0.752133	-3.12952	0.0017509	0.00996303
ENSG00000260988	4.9822	-0.252032	0.988989	-0.254838	0.798848	0.904748
ENSG00000251123	0.154526	0.197206	0.913106	0.215973	0.829009	NA
ENSG00000251122	0	NA	NA	NA	NA	NA
ENSG00000215369	0.323082	-0.0288084	0.913496	-0.0315365	0.974842	NA
ENSG00000215368	0.129723	-0.272384	0.912592	-0.298474	0.765342	NA
ENSG00000251129	2.03683	-0.270533	1.09719	-0.246569	0.805242	NA
ENSG00000251128	0	NA	NA	NA	NA	NA
ENSG00000119760	1574.36	-0.353651	0.215197	-1.64339	0.100303	0.251107
ENSG00000259352	0	NA	NA	NA	NA	NA
ENSG00000259353	0	NA	NA	NA	NA	NA
ENSG00000259350	0.154526	0.197206	0.913106	0.215973	0.829009	NA
ENSG00000019995	284.754	-0.188566	0.345553	-0.545694	0.585277	0.7752
ENSG00000259356	4.41607	-0.411273	1.0968	-0.374976	0.707678	0.854359
ENSG00000259357	0	NA	NA	NA	NA	NA
ENSG00000259354	1.02172	-0.889809	1.09189	-0.814923	0.415116	NA
ENSG00000019991	2.65114	-0.125138	1.09005	-0.1148	0.908604	0.962124
ENSG00000259358	0.720736	-0.257905	0.924523	-0.27896	0.780275	NA
ENSG00000198797	1.02185	0.380566	1.04934	0.362671	0.716851	NA
ENSG00000240197	0	NA	NA	NA	NA	NA
ENSG00000100167	4.66713	1.62016	0.89362	1.81303	0.0698269	0.193319
ENSG00000198798	0.154526	0.197206	0.913106	0.215973	0.829009	NA
ENSG00000175329	0.918425	-0.339088	0.982869	-0.344998	0.730096	NA
ENSG00000277655	0.16282	-0.375245	0.912592	-0.411186	0.680936	NA
ENSG00000147059	24.2097	-0.385429	0.535373	-0.719925	0.471571	0.690584
ENSG00000135778	273.302	0.322524	0.360672	0.894231	0.371199	0.600962
ENSG00000135776	410.909	1.26938	0.230251	5.51302	3.52724e-08	6.65076e-07
ENSG00000135775	616.102	-0.154709	0.141847	-1.09068	0.275415	0.500974
ENSG00000139428	184.259	-0.335174	0.36857	-0.909391	0.363144	0.593665
ENSG00000135773	0.835108	-0.0794588	0.972749	-0.0816847	0.934897	NA
ENSG00000147050	2168.45	-0.0954998	0.340436	-0.280522	0.779077	0.894617
ENSG00000152990	111.494	1.23838	0.527792	2.34635	0.0189583	0.0709154
ENSG00000180777	2.95298	0.0719832	1.10216	0.0653109	0.947926	0.979047
ENSG00000197774	131.51	-0.657505	0.326247	-2.01536	0.0438668	0.136114
ENSG00000226338	0.974128	0.243202	1.10357	0.220378	0.825576	NA
ENSG00000226339	0.0648613	-0.169524	0.912592	-0.185761	0.852632	NA
ENSG00000165646	12.1072	-0.0758802	0.587496	-0.129159	0.897232	0.956297
ENSG00000226337	0.333708	-0.45667	0.912993	-0.50019	0.616942	NA
ENSG00000226334	0	NA	NA	NA	NA	NA
ENSG00000132744	5.20186	0.17215	1.04989	0.163969	0.869755	0.942263
ENSG00000226332	7.14011	0.814969	0.697989	1.1676	0.24297	0.461513
ENSG00000165643	0.413972	-0.239858	0.916231	-0.261787	0.793485	NA
ENSG00000226330	8.95628	-0.0432594	0.759508	-0.0569572	0.954579	0.981798
ENSG00000226331	0.0896651	0.292069	0.912592	0.320044	0.748935	NA
ENSG00000266758	4.06072	0.31752	0.945653	0.335767	0.737046	0.871948
ENSG00000153029	709.793	0.228301	0.218992	1.04251	0.297177	0.524383
ENSG00000197771	743.807	1.33901	0.252455	5.30397	1.1331e-07	1.9547e-06
ENSG00000245156	19.1024	0.787578	0.56794	1.38673	0.165525	0.356281
ENSG00000266750	0.139125	-0.144717	0.912592	-0.158578	0.874001	NA
ENSG00000266751	0	NA	NA	NA	NA	NA
ENSG00000231421	0.194584	-0.375245	0.912592	-0.411186	0.680936	NA
ENSG00000266754	0.0595123	-0.169524	0.912592	-0.185761	0.852632	NA
ENSG00000266756	0.0648613	-0.169524	0.912592	-0.185761	0.852632	NA
ENSG00000172216	85.3177	-0.218893	0.351214	-0.623248	0.533122	0.737761
ENSG00000187026	0.303704	0.395594	0.915953	0.431894	0.665819	NA
ENSG00000187024	9.1014	-0.985125	0.696732	-1.41392	0.157385	0.344715
ENSG00000111224	894.011	0.349528	0.204247	1.7113	0.0870261	0.226339
ENSG00000187021	0.815925	0.0987184	1.03181	0.0956751	0.923779	NA
ENSG00000162148	26.5757	0.334226	0.478892	0.697916	0.48523	0.701659
ENSG00000188629	0.219388	0.102472	0.913582	0.112165	0.910692	NA
ENSG00000180035	59.1709	-0.230321	0.690003	-0.333798	0.738532	0.872888
ENSG00000188624	0.268995	0.848865	0.917171	0.925525	NA	NA
ENSG00000188626	24.3076	-4.48065	0.609387	-7.35271	1.94222e-13	8.74282e-12
ENSG00000066855	183.332	-0.464443	0.485892	-0.955855	0.339145	0.569459
ENSG00000188620	0.431551	0.546993	0.916199	0.597024	0.550491	NA
ENSG00000238411	0.0543408	-0.169524	0.912592	-0.185761	0.852632	NA
ENSG00000174197	3756.08	-0.635653	0.204556	-3.10747	0.00188695	0.0106133
ENSG00000161681	40.6502	-5.96252	0.754544	-7.90214	2.74157e-15	1.54451e-13
ENSG00000185774	18.1605	-0.767477	0.68317	-1.12341	0.261265	0.484049
ENSG00000185775	0.398718	0.578323	0.918757	0.629462	NA	NA
ENSG00000151239	540.06	0.477387	0.331302	1.44094	0.1496	0.333093
ENSG00000090054	461.111	0.402126	0.178831	2.24864	0.0245354	0.0866978
ENSG00000139351	27.6457	0.115341	0.733142	0.157324	0.87499	0.944951
ENSG00000101096	6191.63	1.92963	0.214433	8.99876	2.28272e-19	1.96286e-17
ENSG00000269901	11.1795	0.041945	0.631857	0.0663838	0.947072	0.978899
ENSG00000101098	0.588527	-0.280211	0.921534	-0.304071	0.761074	NA
ENSG00000213400	19.3268	-4.5007	0.70513	-6.38279	1.7389e-10	5.0999e-09
ENSG00000250655	0.129723	-0.272384	0.912592	-0.298474	0.765342	NA
ENSG00000250656	3.18501	-1.73099	1.09348	-1.58301	0.11342	0.274163
ENSG00000213403	0.122836	0.5174	0.913892	0.566151	0.571291	NA
ENSG00000250650	0	0	0	0	1	NA
ENSG00000250651	19.1351	-1.39104	0.697953	-1.99303	0.0462581	0.141729
ENSG00000213406	1.39078	0.46943	1.05792	0.44373	0.657238	NA
ENSG00000257605	28.0455	-2.3795	0.727979	-3.26863	0.00108068	0.00659666
ENSG00000213409	1.29417	-0.789236	1.10086	-0.716926	0.47342	NA
ENSG00000112715	8.19462	0.588687	0.819448	0.718395	0.472514	0.691407
ENSG00000250658	2.082	-0.179686	1.09099	-0.1647	0.86918	NA
ENSG00000250659	23.9516	2.36586	0.729519	3.24304	0.00118262	0.00712648
ENSG00000258401	0.129723	-0.272384	0.912592	-0.298474	0.765342	NA
ENSG00000258400	10.4711	-1.61311	0.90241	-1.78756	0.0738474	0.200846
ENSG00000258402	0.8256	-0.451424	1.03223	-0.437328	0.661873	NA
ENSG00000258405	27.22	-2.37225	0.570579	-4.15762	3.21583e-05	0.000312842
ENSG00000258404	4.81952	1.78283	0.992619	1.79608	0.0724812	0.198334
ENSG00000258407	1.61186	0.45487	0.970316	0.468786	0.639223	NA
ENSG00000258406	0.244192	0.526965	0.915352	0.575697	0.56482	NA
ENSG00000258408	0.248744	-0.480494	0.912664	-0.526473	0.598559	NA
ENSG00000279847	0.239416	-0.190932	0.912915	-0.209146	0.834335	NA
ENSG00000105205	0.587142	-0.172797	0.935758	-0.18466	0.853496	NA
ENSG00000090581	278.252	0.247824	0.225983	1.09665	0.272795	0.49748
ENSG00000138468	1937.74	-0.193417	0.184779	-1.04675	0.295215	0.522382
ENSG00000250389	0.183886	-0.375245	0.912592	-0.411186	0.680936	NA
ENSG00000250386	0	NA	NA	NA	NA	NA
ENSG00000250387	0.457792	-0.324322	0.917369	-0.353535	0.723687	NA
ENSG00000250384	0	NA	NA	NA	NA	NA
ENSG00000250385	0.0648613	-0.169524	0.912592	-0.185761	0.852632	NA
ENSG00000164591	3.70761	0.545876	1.08393	0.503608	0.614537	0.795792
ENSG00000250383	0.742271	-0.471351	1.02084	-0.461728	0.644276	NA
ENSG00000222051	5.40085	-0.95978	0.815598	-1.17678	0.239283	0.456509
ENSG00000138463	263.457	-0.86033	0.254873	-3.37552	0.000736751	0.00474989
ENSG00000111405	2.94989	0.317202	1.03692	0.305908	0.759675	0.884646
ENSG00000267406	0.257208	-0.222771	0.912592	-0.244108	0.807147	NA
ENSG00000267405	0.199359	0.396016	0.914176	0.433195	0.664873	NA
ENSG00000267404	0.213388	-0.11991	0.912592	-0.131395	0.895463	NA
ENSG00000267402	0	NA	NA	NA	NA	NA
ENSG00000267401	1.11776	0.278677	0.954989	0.291812	0.77043	NA
ENSG00000267400	0	NA	NA	NA	NA	NA
ENSG00000104112	12.5266	-1.09931	0.893067	-1.23094	0.218345	0.429484
ENSG00000234726	0.244192	0.526965	0.915352	0.575697	0.56482	NA
ENSG00000267409	0.108856	0	0.912592	0	1	NA
ENSG00000188549	18.7054	-0.202461	0.699564	-0.28941	0.772268	0.891552
ENSG00000223908	8.23594	-1.02766	0.791774	-1.29793	0.194312	0.397267
ENSG00000185306	1.21656	0.241287	1.01269	0.238263	0.811677	NA
ENSG00000223903	0	NA	NA	NA	NA	NA
ENSG00000223901	7.53049	0.885381	0.784337	1.12883	0.258971	0.481275
ENSG00000223906	0.109694	0.00984246	0.912592	0.0107852	0.991395	NA
ENSG00000223907	0.34911	-0.104525	0.914904	-0.114247	0.909042	NA
ENSG00000223904	0.438775	0.124501	0.918414	0.135561	0.892168	NA
ENSG00000223905	0.917117	-0.624248	1.07079	-0.582978	0.559908	NA
ENSG00000105392	0.483608	0.206716	0.920025	0.224686	0.822224	NA
ENSG00000218208	19.2548	-0.460767	0.605725	-0.760687	0.446844	0.670338
ENSG00000125285	0.219388	0.102472	0.913582	0.112165	0.910692	NA
ENSG00000242318	3.68807	1.03246	1.00975	1.0225	0.306546	0.534992
ENSG00000181852	492.603	0.0844467	0.24755	0.34113	0.733006	0.869316
ENSG00000142192	546.158	-0.902824	0.42515	-2.12354	0.0337084	0.111031
ENSG00000242317	0.174555	-0.093018	0.912592	-0.101927	0.918814	NA
ENSG00000242314	1.32456	0.498985	1.09562	0.455436	0.648796	NA
ENSG00000242315	0.0595123	-0.169524	0.912592	-0.185761	0.852632	NA
ENSG00000155070	0.474282	0.442229	0.916571	0.482481	0.629464	NA
ENSG00000168930	0.861656	-0.490844	1.04415	-0.47009	0.63829	NA
ENSG00000168936	242.171	-0.213039	0.358572	-0.59413	0.552425	0.752184
ENSG00000168939	38.6028	-0.390752	0.597803	-0.653646	0.51334	0.723291
ENSG00000168938	0.614014	0.0699627	1.07985	0.0647895	0.948342	NA
ENSG00000104976	35.5173	1.08349	0.510934	2.1206	0.0339551	0.111685
ENSG00000197506	3.44849	0.268508	1.09225	0.245831	NA	NA
ENSG00000256551	0.174555	-0.093018	0.912592	-0.101927	0.918814	NA
ENSG00000186086	0.31494	0.437437	0.9166	0.477239	0.633192	NA
ENSG00000256553	41.8927	-1.23248	0.787994	-1.56407	0.117801	0.281688
ENSG00000256552	2.50132	-1.22614	1.09814	-1.11656	0.264184	0.487334
ENSG00000265023	0	NA	NA	NA	NA	NA
ENSG00000186082	0.373914	0.263434	0.917007	0.287276	0.773901	NA
ENSG00000126883	3071.21	0.0993752	0.171657	0.578917	0.562645	0.759472
ENSG00000126882	1450.43	0.143707	0.212109	0.677514	0.49808	0.711791
ENSG00000144331	1.74192	-0.435876	1.07467	-0.40559	0.685044	NA
ENSG00000186088	534.704	0.737	0.293681	2.50952	0.0120894	0.0495529
ENSG00000259273	0	NA	NA	NA	NA	NA
ENSG00000204929	0.808774	0.532447	0.978497	0.544148	0.58634	NA
ENSG00000204928	0.365392	0.525082	0.917393	0.572363	0.567076	NA
ENSG00000204923	74.482	-1.10779	0.526462	-2.10421	0.0353603	0.115202
ENSG00000204922	15.0559	0.790176	0.635767	1.24287	0.213915	0.423833
ENSG00000204920	87.2752	-0.0903889	0.497283	-0.181766	0.855767	0.935541
ENSG00000089041	162.353	0.306462	0.457066	0.670499	0.50254	0.715526
ENSG00000008441	83.8871	-2.24522	0.542539	-4.13836	3.49798e-05	0.000336752
ENSG00000260260	72.8621	-1.36821	0.496271	-2.75697	0.00583393	0.0273841
ENSG00000182508	2.7485	-0.688945	1.06123	-0.649193	0.516214	0.72561
ENSG00000173464	0.214039	0.102472	0.913582	0.112165	0.910692	NA
ENSG00000220702	0.129723	-0.272384	0.912592	-0.298474	0.765342	NA
ENSG00000182504	737.896	0.770118	0.323872	2.37785	0.0174141	0.066464
ENSG00000128000	452.334	-1.12668	0.351494	-3.20542	0.00134868	0.00797661
ENSG00000125843	201.745	0.406835	0.348406	1.16771	0.242926	0.461461
ENSG00000264334	0.244192	0.526965	0.915352	0.575697	0.56482	NA
ENSG00000133597	138.119	-0.342638	0.420135	-0.815543	0.414762	0.642511
ENSG00000175324	60.1831	1.27451	0.395089	3.22589	0.00125582	0.00751405
ENSG00000264336	0	NA	NA	NA	NA	NA
ENSG00000167680	2.77322	0.319343	1.09557	0.291485	0.77068	0.89046
ENSG00000179698	21.5509	-0.9912	0.678944	-1.45991	0.144314	0.324542
ENSG00000281209	0	NA	NA	NA	NA	NA
ENSG00000214210	0.259445	-0.480494	0.912664	-0.526474	0.598559	NA
ENSG00000234860	0.316306	-0.292373	0.91365	-0.320006	0.748964	NA
ENSG00000104808	3.00277	-1.59714	1.0021	-1.59378	0.110985	0.269897
ENSG00000216123	0.0896651	0.292069	0.912592	0.320044	0.748935	NA
ENSG00000234863	0	NA	NA	NA	NA	NA
ENSG00000264333	0	NA	NA	NA	NA	NA
ENSG00000272858	8.56536	0.229519	0.837123	0.274176	0.783949	0.897355
ENSG00000254051	0.219388	0.102472	0.913582	0.112165	0.910692	NA
ENSG00000104805	403.348	0.381654	0.241513	1.58026	0.114046	0.275245
ENSG00000104804	14.8308	0.610083	0.838692	0.727423	0.466967	0.687096
ENSG00000167685	148.426	-0.46045	0.406102	-1.13383	0.256867	0.478642
ENSG00000227447	0	NA	NA	NA	NA	NA
ENSG00000239345	3.49801	0.20077	0.763754	0.262873	0.792648	0.901811
ENSG00000239344	3.19591	-0.332497	1.04657	-0.317701	0.750712	0.879451
ENSG00000100403	462.214	-0.320278	0.214087	-1.49602	0.134649	0.308829
ENSG00000111325	13.2616	-1.10012	0.727	-1.51323	0.130221	0.302349
ENSG00000237415	4.09374	0.772731	0.994868	0.776718	0.437325	0.662175
ENSG00000237414	0.371799	-0.0979737	0.915839	-0.106977	0.914807	NA
ENSG00000237417	2.44886	0.153503	1.00266	0.153097	0.878322	0.946661
ENSG00000106400	223.429	0.924416	0.295266	3.13079	0.00174339	0.00992935
ENSG00000280488	0	NA	NA	NA	NA	NA
ENSG00000237410	0.194584	-0.375245	0.912592	-0.411186	0.680936	NA
ENSG00000237413	0.880269	0.0710508	0.927564	0.0765993	NA	NA
ENSG00000237412	0.264801	0.650551	0.916074	0.710151	0.477611	NA
ENSG00000280485	0.135159	-0.272384	0.912592	-0.298474	0.765342	NA
ENSG00000177508	0.607408	0.434174	0.922906	0.470442	0.638039	NA
ENSG00000280487	0.0648613	-0.169524	0.912592	-0.185761	0.852632	NA
ENSG00000280480	0.129723	-0.272384	0.912592	-0.298474	0.765342	NA
ENSG00000237418	0.379938	0.138297	0.915679	0.151032	0.879951	NA
ENSG00000280483	0.247062	-0.437634	0.912845	-0.479418	0.631642	NA
ENSG00000249367	0.0896651	0.292069	0.912592	0.320044	0.748935	NA
ENSG00000187840	21.4155	1.61477	0.720445	2.24134	0.0250038	0.0879168
ENSG00000199363	0	NA	NA	NA	NA	NA
ENSG00000199360	0	NA	NA	NA	NA	NA
ENSG00000199361	0	NA	NA	NA	NA	NA
ENSG00000199366	19.5707	2.52892	0.456494	5.53986	3.02709e-08	5.79025e-07
ENSG00000257846	0.73289	1.36179	0.99692	1.366	0.17194	NA
ENSG00000199364	0	NA	NA	NA	NA	NA
ENSG00000117228	1595.86	1.83653	0.380105	4.83163	1.3542e-06	1.82934e-05
ENSG00000202514	2.61801	0.35207	0.891683	0.394837	0.692963	0.846654
ENSG00000202515	5.79719	-1.49617	0.859823	-1.74009	0.0818435	0.216241
ENSG00000199368	0	NA	NA	NA	NA	NA
ENSG00000202517	0.0742632	0	0.912592	0	1	NA
ENSG00000123933	716.799	0.603348	0.46272	1.30392	0.192262	0.394553
ENSG00000202512	12.9802	-0.317285	0.63244	-0.501684	0.61589	0.796764
ENSG00000202513	1.97124	0.402563	1.04353	0.385769	0.699668	NA
ENSG00000140526	1791.01	0.810155	0.187125	4.32948	1.49464e-05	0.00015784
ENSG00000140527	1.52707	-0.424236	1.10245	-0.38481	0.700378	NA
ENSG00000246548	9.62865	-0.595782	0.727943	-0.818445	0.413103	0.640729
ENSG00000140522	5.30513	1.15935	0.865938	1.33883	0.180625	0.378358
ENSG00000254054	0.568274	0.206813	0.922202	0.224261	0.822555	NA
ENSG00000257849	0.129723	-0.272384	0.912592	-0.298474	0.765342	NA
ENSG00000246541	0.51889	-0.850758	0.916517	-0.928251	0.353277	NA
ENSG00000070814	829.793	0.709735	0.203175	3.49323	0.000477222	0.00326704
ENSG00000240268	2.19108	-0.504175	1.10032	-0.45821	0.646802	NA
ENSG00000167106	5175.48	-2.18142	0.397127	-5.493	3.95167e-08	7.37592e-07
ENSG00000280734	107.717	-1.28743	0.448791	-2.86866	0.00412219	0.020551
ENSG00000167104	0.635755	-0.0304596	0.950002	-0.0320627	0.974422	NA
ENSG00000167103	11.1936	-2.06267	0.819816	-2.51602	0.011869	0.0488368
ENSG00000079215	3.96119	-0.495437	0.970229	-0.51064	0.609603	0.792211
ENSG00000280730	26.0643	1.04709	0.44855	2.33439	0.0195752	0.0728551
ENSG00000280731	0.0648613	-0.169524	0.912592	-0.185761	0.852632	NA
ENSG00000240265	0.129723	-0.272384	0.912592	-0.298474	0.765342	NA
ENSG00000280738	1.73118	-1.80946	1.07666	-1.68062	0.0928365	NA
ENSG00000280739	52.6419	-0.343582	0.448308	-0.766397	0.44344	0.667431
ENSG00000276510	0.0648613	-0.169524	0.912592	-0.185761	0.852632	NA
ENSG00000207473	0.373351	0.157614	0.914766	0.172299	0.863202	NA
ENSG00000281281	0.0675797	-0.169524	0.912592	-0.185761	0.852632	NA
ENSG00000281280	0	NA	NA	NA	NA	NA
ENSG00000207352	5.54988	-0.244668	0.901204	-0.27149	0.786015	0.89857
ENSG00000166856	8.80931	-0.0960301	0.903121	-0.106331	0.915319	0.965078
ENSG00000207357	0.991059	0.974106	1.0997	0.88579	0.375731	NA
ENSG00000207356	0.0892691	0	0.912592	0	1	NA
ENSG00000207359	3.96603	-2.42084	0.949617	-2.54928	0.0107945	0.0452469
ENSG00000281288	3.86864	0.0540936	1.00202	0.0539845	0.956947	0.982693
ENSG00000111321	1.79105	-0.458466	1.08204	-0.423706	0.67178	NA
ENSG00000175203	569.236	1.02766	0.247212	4.15701	3.22435e-05	0.000313561
ENSG00000163374	1580.35	0.293955	0.160138	1.83563	0.0664122	0.185922
ENSG00000163376	102.81	0.929277	0.369567	2.5145	0.01192	0.0490177
ENSG00000163377	0.86071	-0.364302	0.926222	-0.39332	0.694083	NA
ENSG00000163378	410.233	2.09124	0.355282	5.88615	3.95297e-09	8.93326e-08
ENSG00000260738	0.546297	-0.0901442	0.915207	-0.0984959	0.921539	NA
ENSG00000255149	0.0704121	0	0.912592	0	1	NA
ENSG00000255148	0.896222	0.225917	1.07025	0.211089	0.832818	NA
ENSG00000276748	0	NA	NA	NA	NA	NA
ENSG00000276746	0.500194	0.234908	0.920589	0.255171	0.798591	NA
ENSG00000276747	4.9542	1.13481	1.06437	1.06618	0.286341	0.512756
ENSG00000255141	33.874	0.0299478	0.552448	0.0542093	0.956768	0.982693
ENSG00000276745	0.0870872	0	0.912592	0	1	NA
ENSG00000255147	0.989159	-1.25946	1.04612	-1.20393	0.228617	NA
ENSG00000276743	0	NA	NA	NA	NA	NA
ENSG00000255145	3.91175	-1.41927	1.00435	-1.41311	0.157623	0.345075
ENSG00000255144	0.0648613	-0.169524	0.912592	-0.185761	0.852632	NA
ENSG00000282393	2.34661	-1.89189	1.04251	-1.81474	0.0695637	NA
ENSG00000282390	0.589107	0.0223709	0.922464	0.0242513	0.980652	NA
ENSG00000227818	0.0648613	-0.169524	0.912592	-0.185761	0.852632	NA
ENSG00000056586	1389.76	-0.22841	0.257417	-0.887316	0.374909	0.604021
ENSG00000227814	0	NA	NA	NA	NA	NA
ENSG00000227815	0	NA	NA	NA	NA	NA
ENSG00000227817	0.284249	0.00417594	0.914154	0.00456809	0.996355	NA
ENSG00000227811	0.0448326	0.112703	0.912592	0.123498	0.901713	NA
ENSG00000227813	0.935497	-0.113923	1.09197	-0.104328	0.916909	NA
ENSG00000259507	0.51889	-0.850758	0.916517	-0.928251	0.353277	NA
ENSG00000128849	3.49761	0.279553	1.07976	0.258903	0.79571	0.903518
ENSG00000224027	0.0541425	0.112703	0.912592	0.123498	0.901713	NA
ENSG00000239333	0.144093	0.325645	0.913153	0.356616	0.72138	NA
ENSG00000230794	0.273551	0.00417593	0.914154	0.00456808	0.996355	NA
ENSG00000225526	18.5752	-1.46492	0.484335	-3.0246	0.00248964	0.013424
ENSG00000241136	0	NA	NA	NA	NA	NA
ENSG00000241135	5.75464	0.285017	0.954301	0.298666	0.765195	0.887598
ENSG00000241134	13.4365	-1.28657	0.791854	-1.62475	0.104215	0.257906
ENSG00000225522	0	NA	NA	NA	NA	NA
ENSG00000225523	0.129723	-0.272384	0.912592	-0.298474	0.765342	NA
ENSG00000241131	0.0648613	-0.169524	0.912592	-0.185761	0.852632	NA
ENSG00000225521	19.0645	-3.57263	0.766465	-4.66118	3.14395e-06	3.89301e-05
ENSG00000253460	0.0648613	-0.169524	0.912592	-0.185761	0.852632	NA
ENSG00000201675	0	NA	NA	NA	NA	NA
ENSG00000259502	2.6653	0.352607	1.0351	0.340649	0.733368	0.869446
ENSG00000157005	0.954669	0.61949	1.09526	0.565612	0.571658	NA
ENSG00000184014	1158.79	-2.54664	0.26795	-9.50416	2.01664e-21	2.1216e-19
ENSG00000184012	1.14915	0.465378	1.00746	0.46193	0.644131	NA
ENSG00000253465	0.427284	-0.772194	0.915056	-0.843876	0.398738	NA
ENSG00000171940	3311.43	-0.0977975	0.236241	-0.413973	0.678894	0.83827
ENSG00000179820	4877.17	1.48974	0.457193	3.25845	0.00112024	0.0068065
ENSG00000179826	1.46512	-0.201857	1.05707	-0.190959	0.848558	NA
ENSG00000162426	7.63269	-1.1754	0.915207	-1.2843	0.199036	0.404303
ENSG00000148704	1.08896	-0.417353	1.00664	-0.414599	0.678436	NA
ENSG00000268204	7.43754	-0.521358	0.976555	-0.533875	0.593428	0.780672
ENSG00000268205	658.977	-0.907366	0.249524	-3.63639	0.00027649	0.00204181
ENSG00000200829	0	NA	NA	NA	NA	NA
ENSG00000279189	1.98284	0.361303	1.10132	0.328063	0.742864	NA
ENSG00000268201	12.0606	-2.43066	0.754541	-3.22138	0.00127575	0.00761011
ENSG00000268203	0	NA	NA	NA	NA	NA
ENSG00000200822	0	NA	NA	NA	NA	NA
ENSG00000148702	2.68592	-1.81316	1.07721	-1.6832	0.0923359	0.236494
ENSG00000279187	1.94472	0.27879	1.02782	0.271245	0.786203	NA
ENSG00000279186	0	NA	NA	NA	NA	NA
ENSG00000279181	3.34534	0.113623	1.07943	0.105262	0.916168	0.965355
ENSG00000268209	0.347885	0.414016	0.915378	0.452289	0.65106	NA
ENSG00000279183	0.204883	0.162317	0.912592	0.177863	0.85883	NA
ENSG00000279182	0	NA	NA	NA	NA	NA
ENSG00000204118	1.96072	-1.2791	1.04479	-1.22427	0.220851	NA
ENSG00000272113	0.119202	-0.272384	0.912592	-0.298474	0.765342	NA
ENSG00000264902	0	NA	NA	NA	NA	NA
ENSG00000204113	3.18295	-0.403455	0.997907	-0.404301	0.685991	0.842258
ENSG00000204110	19.6184	-0.622498	0.905407	-0.687533	0.491747	0.706522
ENSG00000204116	407.89	-0.476616	0.257275	-1.85255	0.0639464	0.181046
ENSG00000204117	0.438775	0.124501	0.918414	0.135561	0.892168	NA
ENSG00000213659	0.154526	0.197206	0.913106	0.215973	0.829009	NA
ENSG00000214460	154.453	-1.08494	0.624218	-1.73808	0.0821968	0.216906
ENSG00000213658	86.8645	-1.1779	0.473502	-2.48764	0.0128594	0.0520637
ENSG00000137145	2494.96	0.0794311	0.197514	0.402154	0.687571	0.843228
ENSG00000137142	0.871929	-0.0299164	0.991308	-0.0301787	0.975925	NA
ENSG00000201198	4.76061	0.585295	0.966383	0.605655	0.544744	0.746041
ENSG00000264906	0.328712	-0.324559	0.912909	-0.355521	0.722199	NA
ENSG00000259274	52.6362	1.46778	0.600635	2.44371	0.014537	0.0575718
ENSG00000214465	6.87436	-0.723156	0.832774	-0.86837	0.385192	0.614775
ENSG00000205076	0	NA	NA	NA	NA	NA
ENSG00000274790	0	NA	NA	NA	NA	NA
ENSG00000233324	0.678384	0.142262	1.05521	0.134818	0.892756	NA
ENSG00000233888	0.687355	-0.324323	0.918058	-0.35327	0.723886	NA
ENSG00000233882	0	NA	NA	NA	NA	NA
ENSG00000233880	0.263824	-0.0624966	0.912964	-0.0684546	0.945424	NA
ENSG00000233887	1.62886	-0.795492	1.06342	-0.748051	0.454429	NA
ENSG00000233884	0.814803	1.73621	1.06724	1.62681	0.103777	NA
ENSG00000233885	19.1443	0.636	0.614696	1.03466	0.300829	0.528644
ENSG00000123200	5111.74	0.123044	0.198227	0.620724	0.534781	0.739176
ENSG00000270377	2.17451	-0.277063	1.03892	-0.266684	0.789712	NA
ENSG00000270371	0	NA	NA	NA	NA	NA
ENSG00000283118	20.3832	5.43997	0.87243	6.23542	4.5057e-10	1.22329e-08
ENSG00000283117	1.1254	0.101457	1.077	0.0942033	0.924948	NA
ENSG00000109576	0.58426	-0.473718	0.935571	-0.506341	0.612617	NA
ENSG00000270379	169.634	5.41762	0.624505	8.67506	4.13322e-18	3.26125e-16
ENSG00000270378	0.0448326	0.112703	0.912592	0.123498	0.901713	NA
ENSG00000283110	0	NA	NA	NA	NA	NA
ENSG00000278582	0.367914	0.157614	0.914766	0.172299	0.863202	NA
ENSG00000278580	0	NA	NA	NA	NA	NA
ENSG00000159224	0.109694	0.00984246	0.912592	0.0107852	0.991395	NA
ENSG00000278586	0.0675797	-0.169524	0.912592	-0.185761	0.852632	NA
ENSG00000278587	0.129723	-0.272384	0.912592	-0.298474	0.765342	NA
ENSG00000278584	0.0648613	-0.169524	0.912592	-0.185761	0.852632	NA
ENSG00000278585	0	NA	NA	NA	NA	NA
ENSG00000278588	48.4834	2.57701	0.578511	4.45455	8.40675e-06	9.37061e-05
ENSG00000278589	0.271477	-0.58881	0.913069	-0.644869	0.519012	NA
ENSG00000252936	0.154526	0.197206	0.913106	0.215973	0.829009	NA
ENSG00000268711	0	NA	NA	NA	NA	NA
ENSG00000001561	364.741	0.992696	0.263236	3.77112	0.000162515	0.00128963
ENSG00000159128	101.393	-4.4208	0.491019	-9.00331	2.19022e-19	1.89505e-17
ENSG00000122912	363.035	-0.0692752	0.240613	-0.287912	0.773414	0.891968
ENSG00000258451	0.484965	0.0472043	0.916923	0.0514812	0.958942	NA
ENSG00000070423	377.359	0.327892	0.362166	0.905366	0.365272	0.5954
ENSG00000253259	0.20869	0.102472	0.913582	0.112165	0.910692	NA
ENSG00000253258	0.0896651	0.292069	0.912592	0.320044	0.748935	NA
ENSG00000253251	81.9411	-0.195685	0.434373	-0.4505	0.65235	0.820893
ENSG00000253250	1.30131	0.144027	1.10234	0.130656	0.896048	NA
ENSG00000253252	1.01075	-1.18471	0.948267	-1.24934	0.211539	NA
ENSG00000253257	0	NA	NA	NA	NA	NA
ENSG00000253256	0.466524	0.0407999	0.919492	0.0443722	0.964608	NA
ENSG00000205240	1.82547	-1.4724	1.01059	-1.45698	0.145123	NA
ENSG00000274318	0	NA	NA	NA	NA	NA
ENSG00000271716	3.94007	-0.0687554	0.953678	-0.0720949	0.942526	0.97751
ENSG00000271717	4.75141	-1.52109	0.934112	-1.62838	0.103445	0.256732
ENSG00000261103	0.413972	-0.239858	0.916231	-0.261787	0.793485	NA
ENSG00000252258	0.0648613	-0.169524	0.912592	-0.185761	0.852632	NA
ENSG00000107223	1102.03	-0.00762714	0.265663	-0.0287099	0.977096	0.991206
ENSG00000279547	0	NA	NA	NA	NA	NA
ENSG00000135519	47.0863	-1.66935	0.346958	-4.81138	1.4989e-06	2.00628e-05
ENSG00000258399	0.284249	0.00417594	0.914154	0.00456809	0.996355	NA
ENSG00000152969	150.81	5.20755	0.556348	9.36025	7.95493e-21	7.86264e-19
ENSG00000232823	0.315784	-0.31406	0.913162	-0.343926	0.730902	NA
ENSG00000232821	0.573054	-0.893236	0.917296	-0.973771	0.33017	NA
ENSG00000232827	0.149177	0.197206	0.913106	0.215973	0.829009	NA
ENSG00000232825	0.843716	-0.769193	0.981395	-0.783775	0.433172	NA
ENSG00000232824	2.64309	0.973486	0.958257	1.01589	0.309681	0.537843
ENSG00000136457	1.17614	0.637808	1.09729	0.581257	0.561067	NA
ENSG00000232829	0.361241	0.0013961	0.916138	0.00152389	0.998784	NA
ENSG00000232828	3.17266	-0.590504	1.03147	-0.572485	0.566993	0.763062
ENSG00000047346	1978.21	0.180606	0.330343	0.546724	0.584569	0.774572
ENSG00000146352	5.25519	0.0599462	1.10204	0.0543958	NA	NA
ENSG00000120519	398.611	0.77943	0.334356	2.33114	0.0197461	0.0733684
ENSG00000166143	2.34469	0.00542001	1.09575	0.0049464	0.996053	NA
ENSG00000155330	189.563	1.47278	0.309448	4.75938	1.94189e-06	2.52264e-05
ENSG00000267766	3.47168	-1.91631	1.01827	-1.88193	0.0598458	0.172379
ENSG00000221376	0	NA	NA	NA	NA	NA
ENSG00000273623	0	NA	NA	NA	NA	NA
ENSG00000037749	326.637	-0.294978	0.217443	-1.35658	0.174915	0.369859
ENSG00000273620	0.0648613	-0.169524	0.912592	-0.185761	0.852632	NA
ENSG00000273055	7.87749	-0.585562	0.943005	-0.620953	0.534631	0.739079
ENSG00000273621	0	NA	NA	NA	NA	NA
ENSG00000273051	0.493301	0.744718	0.927351	0.80306	0.42194	NA
ENSG00000278630	0.259445	-0.480494	0.912664	-0.526474	0.598559	NA
ENSG00000170523	0.764871	0.392345	1.0261	0.382363	0.702192	NA
ENSG00000170522	81.9758	1.08894	0.484208	2.24891	0.0245183	0.0866978
ENSG00000273059	1.6691	-0.433224	1.09165	-0.396854	0.691475	NA
ENSG00000273058	62.9228	-0.248849	0.453616	-0.548589	0.583287	0.773428
ENSG00000273627	0.109694	0.00984246	0.912592	0.0107852	0.991395	NA
ENSG00000227038	1.18961	-0.203943	1.07649	-0.189453	0.849738	NA
ENSG00000134551	7.8026	-0.50193	0.859407	-0.584043	0.559192	0.757038
ENSG00000198551	125.785	-1.85629	0.328189	-5.65617	1.54788e-08	3.13573e-07
ENSG00000198556	606.999	-1.03706	0.216487	-4.79039	1.66457e-06	2.20047e-05
ENSG00000198554	420.379	3.18977	0.390924	8.15956	3.36235e-16	2.1321e-14
ENSG00000198555	0.497849	-0.834785	0.916211	-0.911127	0.362228	NA
ENSG00000241907	17.5459	0.82833	0.740705	1.1183	0.26344	0.486617
ENSG00000241905	0.194584	-0.375245	0.912592	-0.411186	0.680936	NA
ENSG00000278110	0	NA	NA	NA	NA	NA
ENSG00000075223	1.53163	0.0984923	1.09292	0.0901189	0.928193	NA
ENSG00000148136	0.259445	-0.480494	0.912664	-0.526474	0.598559	NA
ENSG00000160716	24.1859	-0.0722277	0.732838	-0.098559	0.921488	0.967857
ENSG00000160714	1377.25	0.465736	0.197104	2.3629	0.0181325	0.0685652
ENSG00000160712	502.313	-5.04221	0.767057	-6.57345	4.91639e-11	1.54992e-09
ENSG00000086061	2224.26	1.12532	0.220494	5.10361	3.33243e-07	5.15914e-06
ENSG00000160710	6703.33	0.149144	0.164132	0.908687	0.363515	0.594089
ENSG00000215160	0.360212	0.157613	0.914766	0.172299	0.863202	NA
ENSG00000136950	683.214	1.72944	0.282019	6.13235	8.65894e-10	2.22885e-08
ENSG00000215162	0.637297	0.286479	0.923382	0.310249	0.756371	NA
ENSG00000215165	0.219388	0.102472	0.913582	0.112165	0.910692	NA
ENSG00000280056	0.17933	0.655661	0.914844	0.716691	0.473564	NA
ENSG00000096080	127.742	-0.276926	0.55152	-0.502114	0.615587	0.796558
ENSG00000277257	0.132441	-0.272384	0.912592	-0.298474	0.765342	NA
ENSG00000237862	0.787008	-0.850396	1.02892	-0.826492	0.408525	NA
ENSG00000267458	0	NA	NA	NA	NA	NA
ENSG00000280054	9.76653	0.321319	0.882488	0.364106	0.715779	0.85967
ENSG00000258869	44.4661	2.43968	1.10205	2.21376	0.0268452	0.0926899
ENSG00000267459	0	NA	NA	NA	NA	NA
ENSG00000175467	721.258	0.32925	0.204344	1.61126	0.107123	0.262947
ENSG00000198246	169.765	0.858548	0.578656	1.48369	0.137891	0.314096
ENSG00000258868	0.0648613	-0.169524	0.912592	-0.185761	0.852632	NA
ENSG00000175463	1212.34	-0.136392	0.210446	-0.648109	0.516914	0.726227
ENSG00000180205	0.238404	-0.480494	0.912664	-0.526473	0.598559	NA
ENSG00000105402	431.852	0.534036	0.323237	1.65215	0.0985043	0.248038
ENSG00000105401	986.865	0.382703	0.144381	2.65065	0.00803369	0.0355016
ENSG00000279979	0.357074	-0.699747	0.914112	-0.765493	0.443978	NA
ENSG00000105404	266.753	-0.854259	0.464474	-1.8392	0.0658864	0.184879
ENSG00000131459	118.976	3.71788	1.0351	3.59181	0.000328393	0.00236904
ENSG00000279976	0.362778	-0.689555	0.913996	-0.75444	0.450585	NA
ENSG00000279977	93.8269	0.488919	0.662115	0.738421	0.460259	0.681713
ENSG00000279970	6.44378	-0.989777	0.960124	-1.03088	0.302595	0.531009
ENSG00000279971	4.14024	-0.200268	1.04133	-0.19232	0.847492	0.931789
ENSG00000279972	0.20869	0.102472	0.913582	0.112165	0.910692	NA
ENSG00000279973	0.397926	0.157614	0.914766	0.172299	0.863202	NA
ENSG00000092140	522.98	-0.108777	0.266919	-0.407529	0.683619	0.841176
ENSG00000181218	38.7421	1.10376	0.624424	1.76764	0.0771204	0.207432
ENSG00000132185	2.31204	-0.350632	1.099	-0.319045	0.749692	NA
ENSG00000242456	1.46403	-0.01573	1.0204	-0.0154155	NA	NA
ENSG00000219314	0.129723	-0.272384	0.912592	-0.298474	0.765342	NA
ENSG00000132182	4910.71	0.50307	0.183326	2.74412	0.00606733	0.0282979
ENSG00000267450	0.129723	-0.272384	0.912592	-0.298474	0.765342	NA
ENSG00000237999	0.250518	0.0659397	0.913012	0.0722221	0.942425	NA
ENSG00000116991	11.9299	2.0283	0.894242	2.26818	0.0233181	0.0834343
ENSG00000237994	0.200135	-0.247578	0.912592	-0.271291	0.786168	NA
ENSG00000258860	0.0896651	0.292069	0.912592	0.320044	0.748935	NA
ENSG00000237990	0.194584	-0.375245	0.912592	-0.411186	0.680936	NA
ENSG00000237991	24.4713	-0.857584	0.615903	-1.3924	0.163801	0.353571
ENSG00000237992	0.0648613	-0.169524	0.912592	-0.185761	0.852632	NA
ENSG00000237993	2.08985	-0.738446	1.09803	-0.67252	0.501253	NA
ENSG00000267453	0.259445	-0.480494	0.912664	-0.526474	0.598559	NA
ENSG00000105607	155.449	0.0565458	0.441287	0.128138	0.898039	0.95664
ENSG00000199609	0.163857	-0.093018	0.912592	-0.101927	0.918814	NA
ENSG00000166333	24.981	-0.994453	0.684299	-1.45324	0.146156	0.327657
ENSG00000135205	651.21	-0.00192046	0.364739	-0.00526529	0.995799	0.998938
ENSG00000267456	0.194584	-0.375245	0.912592	-0.411186	0.680936	NA
ENSG00000244247	0.21681	-0.247578	0.912592	-0.271291	0.786168	NA
ENSG00000199601	1.07773	-0.598203	1.04197	-0.574107	0.565895	NA
ENSG00000131981	43.1444	4.5032	0.769103	5.85514	4.76618e-09	1.06411e-07
ENSG00000199603	0	NA	NA	NA	NA	NA
ENSG00000199605	0.132004	0	0.912592	0	1	NA
ENSG00000188026	32.5013	-0.636034	0.634571	-1.00231	0.316196	0.544723
ENSG00000273942	0	NA	NA	NA	NA	NA
ENSG00000273941	0.832626	-1.37375	1.08948	-1.26092	0.207339	NA
ENSG00000273940	0.0742632	0	0.912592	0	1	NA
ENSG00000273946	0.208273	0.0346494	0.912592	0.0379681	0.969713	NA
ENSG00000273945	0	NA	NA	NA	NA	NA
ENSG00000244242	7.61681	-0.17447	0.774266	-0.225337	0.821717	0.917815
ENSG00000273949	0.0648613	-0.169524	0.912592	-0.185761	0.852632	NA
ENSG00000273948	0	NA	NA	NA	NA	NA
ENSG00000253287	0.0648613	-0.169524	0.912592	-0.185761	0.852632	NA
ENSG00000258873	0.109694	0.00984246	0.912592	0.0107852	0.991395	NA
ENSG00000240747	0.754737	-0.573391	0.923508	-0.620884	0.534676	NA
ENSG00000272097	6.99932	-0.000457843	0.972179	-0.000470945	0.999624	1
ENSG00000272094	10.9073	-1.74211	1.03717	-1.67968	0.0930199	0.237676
ENSG00000272092	7.88385	0.413022	0.801049	0.515601	0.606133	0.789618
ENSG00000084652	916.353	0.497689	0.369729	1.34609	0.178273	0.3748
ENSG00000276291	271.212	-0.00420144	0.232746	-0.0180517	0.985598	0.994694
ENSG00000214691	0.779496	-0.360387	0.924705	-0.389732	0.696735	NA
ENSG00000214694	2.97889	-0.129254	0.994341	-0.12999	0.896574	0.956018
ENSG00000214695	0.501349	-0.379106	0.918647	-0.412679	0.679842	NA
ENSG00000172167	206.511	0.37547	0.274882	1.36593	0.17196	0.365726
ENSG00000230485	0.42229	-0.767967	0.914992	-0.839315	0.401293	NA
ENSG00000172164	437.637	0.0820937	0.307456	0.26701	0.789462	0.900399
ENSG00000200795	0.70007	-0.0546859	1.05854	-0.0516617	0.958798	NA
ENSG00000176390	1584.11	-0.649901	0.210819	-3.08275	0.00205101	0.0113998
ENSG00000157227	11.0786	-1.21896	0.772768	-1.5774	0.114703	0.276303
ENSG00000230481	0	NA	NA	NA	NA	NA
ENSG00000200790	0	NA	NA	NA	NA	NA
ENSG00000230480	0.218663	0.460461	0.914665	0.50342	0.614669	NA
ENSG00000260592	0.105639	-0.272384	0.912592	-0.298474	0.765342	NA
ENSG00000264229	1.16502	0.438918	1.10266	0.398052	0.690592	NA
ENSG00000222299	0.0896651	0.292069	0.912592	0.320044	0.748935	NA
ENSG00000222298	0.0648613	-0.169524	0.912592	-0.185761	0.852632	NA
ENSG00000174576	0.689184	-0.627064	0.921637	-0.680381	0.496263	NA
ENSG00000214342	0.0648613	-0.169524	0.912592	-0.185761	0.852632	NA
ENSG00000222297	1.28485	-1.69113	1.09474	-1.54478	0.1224	NA
ENSG00000148386	0.259445	-0.480494	0.912664	-0.526474	0.598559	NA
ENSG00000214347	0.583937	-0.0536301	1.00429	-0.0534008	0.957413	NA
ENSG00000264224	2.65892	1.98048	1.06042	1.86764	0.0618117	0.176621
ENSG00000125912	331.411	-0.0920552	0.300661	-0.306176	0.759471	0.884536
ENSG00000020426	256.29	1.19623	0.356252	3.35781	0.000785626	0.00502649
ENSG00000233440	0.173146	0.197206	0.913106	0.215973	0.829009	NA
ENSG00000204959	51.8555	0.216832	0.438305	0.494705	0.620809	0.800183
ENSG00000221233	0.322526	-0.657101	0.913628	-0.719221	0.472005	NA
ENSG00000064932	308.357	-0.274227	0.415297	-0.660317	0.509051	0.720243
ENSG00000229154	14.0739	-1.45389	0.672174	-2.16296	0.0305442	0.102394
ENSG00000101871	2.42885	0.363137	1.0923	0.33245	0.739549	NA
ENSG00000266012	0	NA	NA	NA	NA	NA
ENSG00000266905	0.0648613	-0.169524	0.912592	-0.185761	0.852632	NA
ENSG00000138115	5.56807	-1.13797	1.00192	-1.13579	0.256046	0.477918
ENSG00000275479	1.56556	0.0225021	1.07111	0.0210081	0.983239	NA
ENSG00000138111	206.375	0.213737	0.38066	0.56149	0.574463	0.767694
ENSG00000172789	0.17933	0.655661	0.914844	0.716691	0.473564	NA
ENSG00000275475	0.0648613	-0.169524	0.912592	-0.185761	0.852632	NA
ENSG00000172785	207.537	0.31111	0.254643	1.22175	0.221803	0.433705
ENSG00000275476	16.6013	-1.1828	0.781449	-1.5136	0.130128	0.30234
ENSG00000204086	6.47153	1.72183	0.813372	2.11691	0.0342675	0.112407
ENSG00000125910	149.522	1.07817	0.3605	2.99075	0.00278294	0.0147458
ENSG00000172780	23.3127	-1.84054	0.534644	-3.44255	0.000576255	0.00383351
ENSG00000150201	0.410097	0.237995	0.966	0.246371	0.805395	NA
ENSG00000144724	7.39214	1.01107	0.963369	1.04952	0.293941	0.52099
ENSG00000156689	0.436933	0.0518284	1.02574	0.0505278	0.959702	NA
ENSG00000271544	0	NA	NA	NA	NA	NA
ENSG00000271547	0.108682	-0.272384	0.912592	-0.298474	0.765342	NA
ENSG00000271546	0	NA	NA	NA	NA	NA
ENSG00000271543	2.1158	-0.195056	0.932358	-0.209207	0.834286	NA
ENSG00000236119	0.570828	-0.502008	0.996232	-0.503907	0.614327	NA
ENSG00000236118	0.0648613	-0.169524	0.912592	-0.185761	0.852632	NA
ENSG00000236111	14.7329	-0.908021	0.62439	-1.45425	0.145876	0.327162
ENSG00000236110	0	NA	NA	NA	NA	NA
ENSG00000236117	0.135159	-0.272384	0.912592	-0.298474	0.765342	NA
ENSG00000236116	0.154526	0.197206	0.913106	0.215973	0.829009	NA
ENSG00000236115	8.45807	-1.14384	0.707481	-1.61678	0.105927	0.260885
ENSG00000236114	3.77404	0.785269	0.935703	0.839229	0.401341	0.629795
ENSG00000196924	9884.6	2.04246	0.247443	8.25429	1.52805e-16	1.01289e-14
ENSG00000224922	0	NA	NA	NA	NA	NA
ENSG00000224924	0.129723	-0.272384	0.912592	-0.298474	0.765342	NA
ENSG00000224927	0.179567	-0.093018	0.912592	-0.101927	0.918814	NA
ENSG00000196922	252.949	-1.86325	0.332449	-5.60462	2.08718e-08	4.12006e-07
ENSG00000174780	2572.15	0.625871	0.178629	3.50376	0.000458744	0.00316001
ENSG00000232314	0.284249	0.00417594	0.914154	0.00456809	0.996355	NA
ENSG00000265579	0.345667	0.199519	0.916045	0.217805	0.827581	NA
ENSG00000260597	1.35549	-0.0637357	1.00623	-0.0633413	0.949495	NA
ENSG00000265573	0	NA	NA	NA	NA	NA
ENSG00000232316	0.129723	-0.272384	0.912592	-0.298474	0.765342	NA
ENSG00000265575	0	NA	NA	NA	NA	NA
ENSG00000265574	1.09146	1.52627	1.09116	1.39876	0.161884	NA
ENSG00000233695	73.2654	-2.42123	0.668641	-3.62112	0.000293335	0.00214849
ENSG00000233694	1.54048	-0.824443	1.05982	-0.777911	0.436621	NA
ENSG00000233693	1.07424	0.0312596	0.993049	0.0314784	0.974888	NA
ENSG00000233691	0.129723	-0.272384	0.912592	-0.298474	0.765342	NA
ENSG00000233690	23.8756	-0.318741	0.725486	-0.439349	0.660409	0.825416
ENSG00000156687	1.71019	-0.715528	1.07432	-0.666027	0.505394	NA
ENSG00000233699	0	NA	NA	NA	NA	NA
ENSG00000238183	0	NA	NA	NA	NA	NA
ENSG00000238180	0.33132	0.122704	0.915589	0.134017	0.893389	NA
ENSG00000232125	2.41841	0.415171	1.10289	0.376439	0.706591	NA
ENSG00000238186	2.66274	-0.308078	1.03438	-0.29784	0.765826	0.887812
ENSG00000203620	0.434	-0.516812	0.915903	-0.564265	0.572574	NA
ENSG00000174255	19.6744	1.5596	0.79771	1.9551	0.0505712	0.151647
ENSG00000238185	0.0648613	-0.169524	0.912592	-0.185761	0.852632	NA
ENSG00000238188	3.93807	-0.40357	0.946009	-0.426602	0.669669	0.831369
ENSG00000238189	0.129723	-0.272384	0.912592	-0.298474	0.765342	NA
ENSG00000280299	0.0892691	0	0.912592	0	1	NA
ENSG00000232128	0.56728	0.0561754	0.935291	0.0600619	0.952106	NA
ENSG00000116473	6492.27	0.518876	0.308529	1.68177	0.0926128	0.236919
ENSG00000112996	749.11	0.198377	0.27256	0.727831	0.466717	0.686989
ENSG00000112992	1272.12	0.971537	0.191563	5.07164	3.944e-07	6.00552e-06
ENSG00000252590	0	NA	NA	NA	NA	NA
ENSG00000116478	2736.09	1.26821	0.265926	4.76902	1.85126e-06	2.41501e-05
ENSG00000252593	0	NA	NA	NA	NA	NA
ENSG00000223656	0	NA	NA	NA	NA	NA
ENSG00000223657	0.0648613	-0.169524	0.912592	-0.185761	0.852632	NA
ENSG00000167531	0.858509	0.539315	0.995044	0.542001	0.587818	NA
ENSG00000223652	0	NA	NA	NA	NA	NA
ENSG00000223653	0.675713	0.0467728	1.05465	0.0443493	0.964626	NA
ENSG00000223650	9.45769	-0.905329	0.862896	-1.04918	0.294097	0.521167
ENSG00000223651	0.17933	0.655661	0.914844	0.716691	0.473564	NA
ENSG00000274704	0	NA	NA	NA	NA	NA
ENSG00000274705	0.0648613	-0.169524	0.912592	-0.185761	0.852632	NA
ENSG00000274701	0.0896651	0.292069	0.912592	0.320044	0.748935	NA
ENSG00000274702	0.281431	0.602936	0.91617	0.658106	0.51047	NA
ENSG00000151151	150.043	0.302901	0.264601	1.14475	0.252315	0.473148
ENSG00000151150	675.92	-0.267587	0.817888	-0.327169	0.74354	0.875677
ENSG00000099864	0.628883	0.232683	1.00414	0.231723	0.816753	NA
ENSG00000206795	0	NA	NA	NA	NA	NA
ENSG00000270638	9.6954	-2.13616	0.691663	-3.08844	0.00201208	0.0112081
ENSG00000270639	0.526649	0.0555173	0.91859	0.0604376	0.951807	NA
ENSG00000099860	692.385	-0.366343	0.475448	-0.77052	0.440991	0.66526
ENSG00000270634	0	NA	NA	NA	NA	NA
ENSG00000105122	1207.62	-0.00521733	0.212087	-0.0246	0.980374	0.992638
ENSG00000218991	0	NA	NA	NA	NA	NA
ENSG00000167535	36.1096	1.86007	0.577605	3.22031	0.00128051	0.00763033
[truncated: 59,774 more rows]

## Sheet: Day28vsNaive
	baseMean	log2FoldChange	lfcSE	stat	pvalue	padj
ENSG00000282222	0.0648613	-0.111357	0.850163	-0.130983	0.895789	NA
ENSG00000282221	0.0896651	0	0.850163	0	1	NA
ENSG00000111671	34.2326	0.476011	0.568962	0.83663	0.4028	0.590071
ENSG00000110514	2410.56	1.04262	0.237154	4.39637	1.10077e-05	0.000147674
ENSG00000184381	287.822	0.27271	0.307574	0.88665	0.375267	0.564709
ENSG00000086015	148.772	2.35581	0.439743	5.35723	8.45054e-08	2.02484e-06
ENSG00000211769	8.23293	-1.26783	0.823985	-1.53866	0.123888	0.271623
ENSG00000211768	9.50171	-0.103166	0.703558	-0.146635	0.88342	0.937694
ENSG00000211767	31.976	0.553735	0.468409	1.18216	0.237141	0.420848
ENSG00000211766	21.4103	0.571606	0.54795	1.04317	0.296868	0.48747
ENSG00000211765	13.9311	0.082143	0.7176	0.114469	0.908866	0.951645
ENSG00000211764	32.4058	-0.299052	0.595263	-0.502387	0.615395	0.76539
ENSG00000070770	3233.08	0.590047	0.180592	3.26729	0.00108581	0.00737755
ENSG00000169740	118.108	-1.38182	0.392521	-3.52038	0.000430927	0.00340419
ENSG00000215869	0.734786	0.409029	0.975211	0.419426	0.674905	NA
ENSG00000261609	650.016	0.171772	0.211451	0.812348	0.416592	0.602643
ENSG00000169744	2.68737	-0.384746	1.0509	-0.36611	0.714283	0.8329
ENSG00000215864	0.87419	-0.709142	1.06761	-0.664234	0.50654	NA
ENSG00000261606	0.518998	0.0142316	0.865778	0.0164379	0.986885	NA
ENSG00000215866	2.00788	-0.0979544	1.06092	-0.0923294	NA	NA
ENSG00000215867	32.512	-1.89159	0.817024	-2.31522	0.0206008	0.0755266
ENSG00000261603	0.584462	0.961871	0.946617	1.01611	0.309575	NA
ENSG00000215861	16.5727	0.760915	0.841912	0.903794	0.366104	0.556426
ENSG00000261600	0.871621	-0.204983	0.977092	-0.209789	0.833832	NA
ENSG00000238417	1.68731	0.134564	1.0415	0.129203	0.897197	NA
ENSG00000168298	7241.83	-0.834254	0.765792	-1.0894	0.275978	0.464791
ENSG00000168297	571.063	1.03772	0.26188	3.96259	7.41402e-05	0.000770104
ENSG00000266460	0.0896651	0	0.850163	0	1	NA
ENSG00000266461	0	NA	NA	NA	NA	NA
ENSG00000266466	3.01427	-1.8695	0.983673	-1.90052	0.0573643	0.159359
ENSG00000266467	18.3353	-0.0856658	0.821916	-0.104227	0.916989	0.956515
ENSG00000168291	683.974	0.601292	0.248777	2.41699	0.0156494	0.0613262
ENSG00000262558	0.0955704	-0.0751771	0.850163	-0.0884267	0.929538	NA
ENSG00000212072	0.0896651	0	0.850163	0	1	NA
ENSG00000212073	0	NA	NA	NA	NA	NA
ENSG00000212070	0.174555	-0.170802	0.850163	-0.200905	0.840773	NA
ENSG00000212071	0.0870872	0	0.850163	0	1	NA
ENSG00000212076	0.0614182	0	0.850163	0	1	NA
ENSG00000262554	0	NA	NA	NA	NA	NA
ENSG00000212075	0	NA	NA	NA	NA	NA
ENSG00000225108	0	NA	NA	NA	NA	NA
ENSG00000281046	0	NA	NA	NA	NA	NA
ENSG00000281045	0.129723	-0.206981	0.850163	-0.243461	0.807648	NA
ENSG00000184384	4150.56	-2.3171	0.330979	-7.00073	2.54626e-12	1.49856e-10
ENSG00000254142	0.61329	0.174986	0.852232	0.205327	0.837317	NA
ENSG00000225100	0.0648613	-0.111357	0.850163	-0.130983	0.895789	NA
ENSG00000225101	0.393943	-0.309468	0.850709	-0.363777	0.716025	NA
ENSG00000225102	0.0648613	-0.111357	0.850163	-0.130983	0.895789	NA
ENSG00000225105	0.0648613	-0.111357	0.850163	-0.130983	0.895789	NA
ENSG00000225106	1.13594	-0.973655	1.05167	-0.925818	0.354541	NA
ENSG00000225107	0.34911	-0.331725	0.850527	-0.390023	0.69652	NA
ENSG00000226457	42.0429	-0.590206	0.613304	-0.962338	0.33588	0.525497
ENSG00000221488	0	NA	NA	NA	NA	NA
ENSG00000226455	76.0719	-3.24784	0.472968	-6.86693	6.55989e-12	3.63841e-10
ENSG00000226454	0.71566	0.636001	1.00955	0.629984	0.528705	NA
ENSG00000226453	0.427912	-0.36376	0.901893	-0.403329	0.686706	NA
ENSG00000226450	62.3182	0.327433	0.42043	0.778804	0.436095	0.620719
ENSG00000141854	5.32225	2.7149	0.989148	2.74469	0.00605689	0.029431
ENSG00000221487	3.54805	-0.25226	0.96929	-0.260252	0.79467	0.885646
ENSG00000221486	0	NA	NA	NA	NA	NA
ENSG00000197847	5.08578	-1.46222	0.991809	-1.47429	0.140403	0.29643
ENSG00000183055	0.845364	-1.09989	1.06632	-1.03148	0.302317	NA
ENSG00000183054	10.8633	-0.45211	0.76179	-0.593484	0.552857	0.717632
ENSG00000181562	0.284249	-0.228951	0.850308	-0.269256	0.787733	NA
ENSG00000250566	0.224939	-0.00285571	0.850186	-0.00335892	0.99732	NA
ENSG00000250567	0.154526	-0.0373842	0.850175	-0.0439724	0.964926	NA
ENSG00000250564	0.0541425	0.0204473	0.850163	0.0240511	0.980812	NA
ENSG00000250565	111.62	-1.30451	0.406461	-3.20942	0.00133002	0.00871571
ENSG00000250562	0.417094	0	0.850613	0	1	NA
ENSG00000250563	1.2152	-0.649585	0.968331	-0.670829	0.502329	NA
ENSG00000187961	55.5168	0.348963	0.562753	0.6201	0.535192	0.703742
ENSG00000250561	0.365315	-0.0833924	0.85025	-0.0980799	0.921869	NA
ENSG00000207645	0	NA	NA	NA	NA	NA
ENSG00000250568	56.0163	-0.871265	0.416822	-2.09026	0.0365947	0.115717
ENSG00000250569	30.6491	-2.47357	0.510738	-4.84312	1.27815e-06	2.27506e-05
ENSG00000281591	0.264882	-0.400451	0.850232	-0.47099	0.637648	NA
ENSG00000162840	3.79057	-0.456117	0.993383	-0.459155	0.646123	0.786114
ENSG00000162843	11.8252	-2.13112	0.852602	-2.49955	0.0124352	0.0513856
ENSG00000259247	0	NA	NA	NA	NA	NA
ENSG00000281595	0	NA	NA	NA	NA	NA
ENSG00000281594	0	NA	NA	NA	NA	NA
ENSG00000281596	0	NA	NA	NA	NA	NA
ENSG00000162849	11.9683	1.75264	0.858455	2.04162	0.0411895	0.1261
ENSG00000281598	0	NA	NA	NA	NA	NA
ENSG00000149243	77.2325	1.40666	0.713697	1.97094	0.0487303	0.141909
ENSG00000221157	1.38908	-0.152156	1.06587	-0.142752	0.886486	NA
ENSG00000221156	3.27201	-1.35554	0.950861	-1.42559	0.153987	0.31698
ENSG00000184708	658.02	0.237507	0.201894	1.17639	0.239438	0.423546
ENSG00000184709	0	NA	NA	NA	NA	NA
ENSG00000206811	0	NA	NA	NA	NA	NA
ENSG00000163462	33.1088	-0.473059	0.776502	-0.609219	0.54238	0.709802
ENSG00000163463	94.3672	0.0605922	0.387629	0.156315	0.875785	0.933273
ENSG00000163464	2.6642	0.230407	1.05955	0.217457	0.827852	0.904397
ENSG00000163466	11286.9	1.39293	0.212151	6.56574	5.17743e-11	2.46885e-09
ENSG00000163467	13.5233	-0.366307	0.873727	-0.419246	0.675036	0.806788
ENSG00000163468	902.724	-0.0496224	0.320236	-0.154955	0.876856	0.933898
ENSG00000241869	0	NA	NA	NA	NA	NA
ENSG00000206813	0.531583	0.935203	0.878995	1.06394	0.287354	NA
ENSG00000154760	1029.76	0.414311	0.287123	1.44297	0.149028	0.309862
ENSG00000266953	0	NA	NA	NA	NA	NA
ENSG00000162599	416.632	-1.93856	0.415894	-4.66118	3.14402e-06	4.9919e-05
ENSG00000162598	1.70048	-0.623506	1.07315	-0.581004	0.561238	NA
ENSG00000267731	55.6796	2.39053	0.559905	4.26952	1.95895e-05	0.00024358
ENSG00000162592	3.01384	-2.88695	1.05079	-2.74741	0.00600675	0.0292421
ENSG00000162591	167.55	-4.01272	0.543381	-7.38472	1.52771e-13	1.10366e-11
ENSG00000267732	0	NA	NA	NA	NA	NA
ENSG00000267735	0.17933	0	0.850213	0	1	NA
ENSG00000267734	5.27702	-0.373809	0.876237	-0.426607	0.669665	0.803083
ENSG00000162595	0.353092	-0.469214	0.850639	-0.551602	0.581221	NA
ENSG00000162594	0.313608	-0.503136	0.85045	-0.591611	0.554111	NA
ENSG00000263609	0.174555	-0.170802	0.850163	-0.200905	0.840773	NA
ENSG00000263608	0.0648613	-0.111357	0.850163	-0.130983	0.895789	NA
ENSG00000272384	15.9647	-0.806169	0.835772	-0.96458	0.334755	0.524602
ENSG00000118640	365.465	0.0871647	0.284681	0.306184	0.759465	0.86355
ENSG00000263600	0	NA	NA	NA	NA	NA
ENSG00000263603	1.32974	-1.29855	1.0723	-1.21099	0.2259	NA
ENSG00000206816	2.12168	-0.689955	1.0412	-0.662657	0.50755	0.680965
ENSG00000263604	0	NA	NA	NA	NA	NA
ENSG00000159961	0	NA	NA	NA	NA	NA
ENSG00000201465	0	NA	NA	NA	NA	NA
ENSG00000201464	0	NA	NA	NA	NA	NA
ENSG00000201467	0.129723	-0.206981	0.850163	-0.243461	0.807648	NA
ENSG00000253146	0.374474	-0.232524	0.850956	-0.27325	0.784661	NA
ENSG00000253141	0.134498	0	0.850189	0	1	NA
ENSG00000115073	1115.58	0.233218	0.262659	0.88791	0.374589	0.564158
ENSG00000253143	0	NA	NA	NA	NA	NA
ENSG00000253142	0.202077	0.00271752	0.850198	0.00319633	0.99745	NA
ENSG00000259161	58.9727	1.06884	0.617754	1.73021	0.083593	0.206531
ENSG00000259160	0.39102	-0.211649	0.89272	-0.237084	0.812592	NA
ENSG00000259163	0.757337	-0.41462	0.858462	-0.48298	NA	NA
ENSG00000259162	1.07958	-1.17955	1.03464	-1.14006	0.254261	NA
ENSG00000201469	0.562894	-0.707267	0.934624	-0.756739	0.449206	NA
ENSG00000253148	0.353885	-0.0565165	0.850427	-0.0664566	0.947014	NA
ENSG00000259167	0.816849	-0.195691	1.02836	-0.190294	0.849079	NA
ENSG00000277331	0	NA	NA	NA	NA	NA
ENSG00000213853	1.30543	-0.731565	1.03512	-0.706748	0.479723	NA
ENSG00000213851	0.264457	-0.400451	0.850232	-0.47099	0.637648	NA
ENSG00000258590	4.42817	-1.24062	1.07811	-1.15073	0.249842	0.435167
ENSG00000213857	1.02687	-0.313307	1.0254	-0.305546	0.759951	NA
ENSG00000213856	6.11493	-0.30448	0.802073	-0.379616	0.70423	0.826167
ENSG00000213854	0.191141	-0.141002	0.850179	-0.16585	0.868275	NA
ENSG00000258597	0.812411	-0.652886	0.906334	-0.720359	0.471304	NA
ENSG00000213859	8.49088	0.840823	0.79108	1.06288	0.287836	0.477776
ENSG00000178773	4.34303	1.75932	0.994571	1.76892	0.0769067	0.194919
ENSG00000225816	0.333461	0.0564257	0.850236	0.0663647	0.947087	NA
ENSG00000280881	0	NA	NA	NA	NA	NA
ENSG00000225814	0.390959	-0.208221	0.850372	-0.244859	0.806565	NA
ENSG00000225815	0.214039	-0.13137	0.850185	-0.154519	0.877201	NA
ENSG00000280884	0	NA	NA	NA	NA	NA
ENSG00000225813	0.676729	0.277501	0.998324	0.277967	0.781038	NA
ENSG00000280886	0	NA	NA	NA	NA	NA
ENSG00000280887	0.356628	-0.331725	0.850527	-0.390023	0.69652	NA
ENSG00000280888	0.0448326	0	0.850163	0	1	NA
ENSG00000225818	1.06413	-1.11968	0.891956	-1.25531	0.209367	NA
ENSG00000225819	0	NA	NA	NA	NA	NA
ENSG00000229306	0.129723	-0.206981	0.850163	-0.243461	0.807648	NA
ENSG00000229307	0	NA	NA	NA	NA	NA
ENSG00000229305	0.353885	-0.0565165	0.850427	-0.0664566	0.947014	NA
ENSG00000229302	0	NA	NA	NA	NA	NA
ENSG00000229303	0.129723	-0.206981	0.850163	-0.243461	0.807648	NA
ENSG00000238489	0	NA	NA	NA	NA	NA
ENSG00000229301	0	NA	NA	NA	NA	NA
ENSG00000238485	0	NA	NA	NA	NA	NA
ENSG00000269911	2.05795	-0.973797	1.07105	-0.9092	0.363245	NA
ENSG00000238482	0.129924	-0.0786245	0.850163	-0.0924817	0.926315	NA
ENSG00000229308	0	NA	NA	NA	NA	NA
ENSG00000229309	0.264882	-0.400451	0.850232	-0.47099	0.637648	NA
ENSG00000278072	0	NA	NA	NA	NA	NA
ENSG00000278073	0	NA	NA	NA	NA	NA
ENSG00000278071	0.109694	-0.0751771	0.850163	-0.0884267	0.929538	NA
ENSG00000278076	0.0896651	0	0.850163	0	1	NA
ENSG00000278077	0.154526	-0.0373842	0.850175	-0.0439724	0.964926	NA
ENSG00000278075	0.230489	0	0.850187	0	1	NA
ENSG00000055070	1268.69	0.450343	0.294994	1.52662	0.126857	0.276266
ENSG00000278078	0.0606001	0.182852	0.850163	0.215079	0.829706	NA
ENSG00000227411	0.263824	-0.136917	0.850171	-0.161046	0.872057	NA
ENSG00000227412	0.533216	0.0100513	0.85204	0.0117967	NA	NA
ENSG00000227413	19.8371	-1.40937	0.706323	-1.99537	0.0460027	0.13644
ENSG00000227416	0.213388	-0.0458922	0.850163	-0.0539805	0.956951	NA
ENSG00000227417	43.6629	-0.62136	0.489902	-1.26834	0.204678	0.382196
ENSG00000227418	0.270703	-0.4734	0.850386	-0.556688	0.577741	NA
ENSG00000155714	9.98851	-2.14041	0.796714	-2.68655	0.00721946	0.0338067
ENSG00000182010	26.4651	0.423638	0.859912	0.492653	0.622258	0.770181
ENSG00000244740	0.686761	-0.18967	0.88714	-0.2138	0.830703	NA
ENSG00000244748	2.44054	-0.455993	1.07338	-0.42482	0.670968	0.80401
ENSG00000211563	0	NA	NA	NA	NA	NA
ENSG00000186704	121.593	0.0125217	0.386936	0.0323612	0.974184	0.986335
ENSG00000251779	0.129723	-0.206981	0.850163	-0.243461	0.807648	NA
ENSG00000251774	4.33802	-3.18948	1.00182	-3.1837	0.00145407	0.00935613
ENSG00000251775	6.06753	-1.32872	0.946464	-1.40388	0.160354	0.325465
ENSG00000251776	0.154526	-0.0373842	0.850175	-0.0439724	0.964926	NA
ENSG00000251770	0.0896651	0	0.850163	0	1	NA
ENSG00000245293	1.01203	-0.150371	0.979157	-0.153572	0.877947	NA
ENSG00000251772	0	NA	NA	NA	NA	NA
ENSG00000251773	0	NA	NA	NA	NA	NA
ENSG00000138755	0.715043	-0.756941	0.856554	-0.883705	0.376856	NA
ENSG00000164659	150.401	-1.21651	0.692046	-1.75785	0.0787735	0.198545
ENSG00000242748	6.01119	-2.53089	0.872571	-2.9005	0.00372573	0.0200496
ENSG00000178372	0	NA	NA	NA	NA	NA
ENSG00000164651	0.458423	-0.171058	0.850724	-0.201073	0.840641	NA
ENSG00000242741	0.540349	-0.268889	0.860419	-0.312509	0.754654	NA
ENSG00000164654	693.156	0.160871	0.255497	0.629641	0.52893	0.698618
ENSG00000252234	1.25201	-1.24509	1.07176	-1.16173	0.245346	NA
ENSG00000149187	3266.11	-0.152323	0.141288	-1.0781	0.280988	0.470179
ENSG00000252236	0.173146	-0.0373842	0.850175	-0.0439724	0.964926	NA
ENSG00000252237	1.10217	-1.04163	1.02282	-1.0184	0.30849	NA
ENSG00000252230	0.0648613	-0.111357	0.850163	-0.130983	0.895789	NA
ENSG00000252231	0.0614182	0	0.850163	0	1	NA
ENSG00000206113	2.20034	-0.868618	1.07822	-0.805607	0.42047	0.606333
ENSG00000252238	0	NA	NA	NA	NA	NA
ENSG00000217178	0.108682	-0.206981	0.850163	-0.243461	0.807648	NA
ENSG00000161021	1058.29	0.546134	0.224067	2.43737	0.0147944	0.0587244
ENSG00000256922	0.272053	0.0205754	0.85017	0.0242015	0.980692	NA
ENSG00000256923	0.199359	0.00271752	0.850198	0.00319633	0.99745	NA
ENSG00000261608	0.0648613	-0.111357	0.850163	-0.130983	0.895789	NA
ENSG00000256928	0	NA	NA	NA	NA	NA
ENSG00000254694	25.9809	-0.324336	0.673381	-0.481653	0.630052	0.774948
ENSG00000254695	0.0648613	-0.111357	0.850163	-0.130983	0.895789	NA
ENSG00000254696	0.503637	-0.388358	0.853309	-0.45512	0.649023	NA
ENSG00000254697	0.173453	-0.174249	0.850163	-0.20496	0.837604	NA
ENSG00000254690	0	NA	NA	NA	NA	NA
ENSG00000254691	4.44367	-1.43702	0.937651	-1.53257	0.125382	0.274045
ENSG00000254692	0	NA	NA	NA	NA	NA
ENSG00000254693	0.428863	-0.153671	0.850501	-0.180683	0.856617	NA
ENSG00000266925	0	NA	NA	NA	NA	NA
ENSG00000266924	0.129723	-0.206981	0.850163	-0.243461	0.807648	NA
ENSG00000254698	12.3112	-3.16771	0.851025	-3.72223	0.00019747	0.00177711
ENSG00000254699	0.12628	-0.0422779	0.850171	-0.0497287	0.960339	NA
ENSG00000266921	1.22879	-0.253285	1.05056	-0.241095	0.809481	NA
ENSG00000266920	5.89613	0.463284	0.859205	0.539201	0.589748	0.745949
ENSG00000257343	0.29262	0	0.850198	0	1	NA
ENSG00000257342	0	NA	NA	NA	NA	NA
ENSG00000257341	1.99069	-0.215369	1.07999	-0.199418	0.841936	NA
ENSG00000261604	17.9386	-3.55327	0.875418	-4.05894	4.92966e-05	0.000542676
ENSG00000257346	0.57801	-0.620952	0.876167	-0.708714	0.478502	NA
ENSG00000257345	1.08008	0.062058	0.991993	0.0625589	0.950118	NA
ENSG00000261602	0	NA	NA	NA	NA	NA
ENSG00000125648	512.749	-0.525025	0.285214	-1.84081	0.0656491	0.174683
ENSG00000151923	2198.39	0.182732	0.16528	1.10559	0.268906	0.457254
ENSG00000228949	0.468312	-0.523065	0.85263	-0.613472	0.539564	NA
ENSG00000228948	0.454231	-0.588812	0.851373	-0.691602	0.489187	NA
ENSG00000256694	2.66392	-2.14652	1.07183	-2.00267	0.0452128	0.134696
ENSG00000228944	0	NA	NA	NA	NA	NA
ENSG00000228943	0.0648613	-0.111357	0.850163	-0.130983	0.895789	NA
ENSG00000256690	8.06269	-0.542261	0.80728	-0.671713	0.501766	0.675875
ENSG00000228940	0.358661	0	0.850309	0	NA	NA
ENSG00000281869	0.0448326	0	0.850163	0	1	NA
ENSG00000264661	0.29961	0	0.850224	0	1	NA
ENSG00000165309	3.35237	-1.72707	1.07979	-1.59944	0.109722	0.250677
ENSG00000281863	0.0614182	0	0.850163	0	1	NA
ENSG00000165304	158.263	5.13576	1.03101	4.98132	6.31531e-07	1.21906e-05
ENSG00000281864	0	NA	NA	NA	NA	NA
ENSG00000281867	0.426662	-0.418566	0.852122	-0.491204	0.623282	NA
ENSG00000281866	0.375785	-0.18876	0.850464	-0.22195	0.824353	NA
ENSG00000266469	301.338	0.101444	0.362057	0.280187	0.779334	0.876281
ENSG00000101608	3540.22	0.300849	0.24985	1.20412	0.228545	0.411315
ENSG00000255727	0.404203	-0.613156	0.8509	-0.720597	0.471157	NA
ENSG00000121335	0.905722	-0.329606	0.973642	-0.338529	0.734965	NA
ENSG00000129473	28.3996	-2.59902	0.702267	-3.7009	0.000214836	0.00190609
ENSG00000198791	1412.89	-0.313897	0.183543	-1.71021	0.0872272	0.213213
ENSG00000198792	345.301	0.893417	0.470211	1.90004	0.0574285	0.159476
ENSG00000198793	2081.71	0.504064	0.177581	2.8385	0.0045326	0.0233822
ENSG00000198794	10.1826	-2.31683	0.999083	-2.31895	0.0203977	0.0750291
ENSG00000198795	2.01516	-0.2215	1.03881	-0.213225	0.831151	NA
ENSG00000197779	375.379	-0.216948	0.419863	-0.516711	0.605358	0.758137
ENSG00000231429	0.573545	-0.0156609	0.993641	-0.0157611	0.987425	NA
ENSG00000231426	0.304278	-0.366046	0.850382	-0.430448	0.66687	NA
ENSG00000198799	720.961	-0.375807	0.234935	-1.59962	0.109683	0.250633
ENSG00000231424	0.424677	-0.208221	0.850372	-0.244859	0.806565	NA
ENSG00000175550	115.88	0.818027	0.496612	1.64722	0.0995138	0.233831
ENSG00000231422	5.25178	0.105768	0.965227	0.109579	NA	NA
ENSG00000175556	57.4655	-5.76117	0.832118	-6.9235	4.40614e-12	2.49655e-10
ENSG00000231420	0.0648613	-0.111357	0.850163	-0.130983	0.895789	NA
ENSG00000129474	11.0923	-2.95716	0.886586	-3.33545	0.000851619	0.00605095
ENSG00000279848	1.43182	-1.0085	1.00703	-1.00146	0.316606	NA
ENSG00000279849	0.527024	-0.67842	0.928524	-0.730644	0.464997	NA
ENSG00000161682	1.92103	-0.838802	1.07941	-0.777089	0.437106	NA
ENSG00000179420	0.39108	0.375802	0.852438	0.440856	0.659317	NA
ENSG00000279840	0.744441	-0.943626	0.909285	-1.03777	0.299379	NA
ENSG00000279841	47.5624	1.89721	0.788878	2.40495	0.0161745	0.0628861
ENSG00000279842	0.129723	-0.206981	0.850163	-0.243461	0.807648	NA
ENSG00000279844	0.129723	-0.206981	0.850163	-0.243461	0.807648	NA
ENSG00000279845	5.46913	-1.92152	0.921525	-2.08515	0.0370557	0.116836
ENSG00000279846	0.263383	0.0316905	0.850197	0.0372743	0.970266	NA
ENSG00000179428	0	NA	NA	NA	NA	NA
ENSG00000269752	0.108285	0	0.850163	0	1	NA
ENSG00000183864	523.237	1.20296	0.362134	3.32187	0.000894161	0.00630363
ENSG00000183862	0.17933	0.129967	0.850213	0.152864	0.878506	NA
ENSG00000141543	484.994	0.44854	0.326241	1.37487	0.169171	0.337699
ENSG00000124216	3.78462	0.218574	1.03811	0.210549	0.833239	0.907376
ENSG00000124217	124.139	-0.201075	0.464798	-0.432608	0.6653	0.799915
ENSG00000124214	1709.9	0.147023	0.322537	0.455831	0.648512	0.787581
ENSG00000124215	37.9112	-1.74466	0.629627	-2.77094	0.00558954	0.0276766
ENSG00000124212	0.766506	0.215201	0.854166	0.251943	NA	NA
ENSG00000247596	167.25	0.562458	0.372429	1.51024	0.130981	0.282545
ENSG00000247595	9.92021	-0.357105	0.888058	-0.402119	0.687597	0.814924
ENSG00000161970	992.872	-0.511428	0.333067	-1.53551	0.124658	0.272981
ENSG00000175073	2239.06	0.600328	0.238939	2.51248	0.0119886	0.0499186
ENSG00000161973	4.07483	-2.6497	1.03189	-2.5678	0.0102345	0.0440427
ENSG00000255279	0.753012	0	0.85279	0	1	NA
ENSG00000255275	0.582373	0.956295	0.858506	1.11391	0.26532	NA
ENSG00000255274	0.278249	-0.141517	0.850163	-0.166458	0.867796	NA
ENSG00000255277	0.0648613	-0.111357	0.850163	-0.130983	0.895789	NA
ENSG00000255276	0.782138	-0.107535	1.01964	-0.105463	0.916008	NA
ENSG00000255271	0.13696	0	0.850195	0	1	NA
ENSG00000255270	0.0854704	0.381436	0.850163	0.448662	0.653675	NA
ENSG00000255273	0	NA	NA	NA	NA	NA
ENSG00000255272	0.119025	-0.206981	0.850163	-0.243461	0.807648	NA
ENSG00000277903	0	NA	NA	NA	NA	NA
ENSG00000160087	208.905	-0.392161	0.469039	-0.836095	0.403101	0.590243
ENSG00000277901	3.03512	-1.98818	1.05314	-1.88786	0.0590454	0.162577
ENSG00000036054	537.712	0.129014	0.232442	0.555035	0.578871	0.73755
ENSG00000265626	1.26732	0.185325	1.08481	0.170837	0.864352	NA
ENSG00000277907	0	NA	NA	NA	NA	NA
ENSG00000271123	0	NA	NA	NA	NA	NA
ENSG00000277905	0.0648613	-0.111357	0.850163	-0.130983	0.895789	NA
ENSG00000223019	0	NA	NA	NA	NA	NA
ENSG00000002587	7.27507	-1.24486	0.974499	-1.27744	0.201448	0.378494
ENSG00000002586	1270.39	2.00792	0.376896	5.32752	9.95639e-08	2.34865e-06
ENSG00000280528	0	NA	NA	NA	NA	NA
ENSG00000281047	0.154526	-0.0373842	0.850175	-0.0439724	0.964926	NA
ENSG00000236477	0	NA	NA	NA	NA	NA
ENSG00000237868	0.472464	-0.00164675	0.852897	-0.00193077	0.998459	NA
ENSG00000177954	46940.9	-0.754723	0.368717	-2.04689	0.0406692	0.124993
ENSG00000281044	0	NA	NA	NA	NA	NA
ENSG00000177951	1142.31	-0.253682	0.201849	-1.25679	0.208831	0.387179
ENSG00000280059	0.0648613	-0.111357	0.850163	-0.130983	0.895789	NA
ENSG00000280058	0	NA	NA	NA	NA	NA
ENSG00000280057	2.94934	-2.70488	1.07598	-2.51389	0.0119409	0.0497556
ENSG00000237861	2.94932	-0.828238	1.05069	-0.788281	0.430532	0.615776
ENSG00000280055	14.1146	-1.66545	0.921657	-1.80701	0.07076	0.184079
ENSG00000237863	0.740892	-0.893434	0.856134	-1.04357	0.296685	NA
ENSG00000280053	3.5368	-1.83317	1.05341	-1.74023	0.0818192	0.203716
ENSG00000271129	2.18251	-1.39227	1.0786	-1.29082	0.196767	0.373193
ENSG00000280051	0.17933	0	0.850213	0	1	NA
ENSG00000281042	0.125461	0.0872274	0.850163	0.102601	0.91828	NA
ENSG00000135917	0.692563	-0.267501	0.857159	-0.312079	NA	NA
ENSG00000135916	144.416	0.704823	0.427757	1.64772	0.0994105	0.233683
ENSG00000135914	31.7735	0.128584	0.572129	0.224746	0.822177	0.901341
ENSG00000135913	542.848	-1.08414	0.26951	-4.02265	5.75474e-05	0.000618887
ENSG00000135912	320.525	0.225731	0.586034	0.385185	0.7001	0.823327
ENSG00000092148	3983.42	-0.0737338	0.184751	-0.399099	0.68982	0.816673
ENSG00000267675	0	NA	NA	NA	NA	NA
ENSG00000034693	161.902	-0.313973	0.36418	-0.862138	0.388612	0.57772
ENSG00000135919	52.4696	-1.65289	0.747954	-2.20988	0.0271133	0.0925241
ENSG00000230487	74.3701	-0.456212	0.650299	-0.701542	0.482965	0.660744
ENSG00000176396	50.8637	0.616141	0.420106	1.46663	0.142477	0.299756
ENSG00000230484	0.400269	-0.340411	0.850471	-0.400261	0.688964	NA
ENSG00000230483	0	NA	NA	NA	NA	NA
ENSG00000230482	9.86135	-1.03321	0.879158	-1.17522	0.239905	0.424086
ENSG00000206053	269.725	-0.334729	0.520901	-0.642596	0.520486	0.691812
ENSG00000176393	238.23	0.310671	0.374985	0.828491	0.407393	0.593738
ENSG00000270580	24.7697	0.155201	0.570092	0.272239	0.785438	0.880243
ENSG00000176399	1.72387	-1.70243	1.06847	-1.59334	0.111085	NA
ENSG00000230489	3.13223	-0.492312	1.05022	-0.468768	0.639235	0.781354
ENSG00000259531	5.52085	0.235844	0.993552	0.237374	0.812366	0.895871
ENSG00000243900	1.32906	-0.944914	1.00906	-0.936431	0.349051	NA
ENSG00000243902	0.404189	-0.459188	0.851449	-0.539302	0.589679	NA
ENSG00000243903	0.129723	-0.206981	0.850163	-0.243461	0.807648	NA
ENSG00000243904	2.47958	-0.142944	1.0809	-0.132245	0.894791	0.944505
ENSG00000243905	0.338484	-0.0698377	0.850332	-0.08213	0.934543	NA
ENSG00000248029	3.91105	0.104726	1.07458	0.0974581	0.922363	0.959104
ENSG00000248027	0.339762	-0.0615699	0.850399	-0.0724012	0.942283	NA
ENSG00000063515	0.129723	-0.206981	0.850163	-0.243461	0.807648	NA
ENSG00000252599	0	NA	NA	NA	NA	NA
ENSG00000252598	0.0648613	-0.111357	0.850163	-0.130983	0.895789	NA
ENSG00000279713	0.569273	-0.706909	0.876263	-0.806731	0.419821	NA
ENSG00000206052	244.165	0.922798	0.55586	1.66013	0.0968892	0.229489
ENSG00000252591	0	NA	NA	NA	NA	NA
ENSG00000247624	8.16029	-0.581591	1.01069	-0.575441	0.564993	0.726855
ENSG00000247627	1363.17	-0.420317	0.832062	-0.505152	0.613452	0.76396
ENSG00000247626	383.287	0.32248	0.297405	1.08431	0.278227	0.467037
ENSG00000252595	0	NA	NA	NA	NA	NA
ENSG00000252594	0.297908	-0.234507	0.850232	-0.275815	0.78269	NA
ENSG00000252597	0	NA	NA	NA	NA	NA
ENSG00000147874	924.697	0.0132753	0.250013	0.0530985	0.957653	0.976953
ENSG00000221489	0.135159	-0.206981	0.850163	-0.243461	0.807648	NA
ENSG00000188886	55.2621	1.05724	0.488148	2.16581	0.0303259	0.100519
ENSG00000279716	18.6119	0.0557894	0.684628	0.0814886	0.935053	0.965761
ENSG00000188883	0.328069	-0.331725	0.850527	-0.390023	0.69652	NA
ENSG00000154945	667.325	0.364998	0.225256	1.62037	0.105153	0.243127
ENSG00000279717	0.701628	-0.434358	0.857383	-0.50661	0.612429	NA
ENSG00000241506	25.0279	-0.0294033	0.510422	-0.057606	0.954063	0.975302
ENSG00000233774	0.567306	-0.367965	0.853358	-0.431196	0.666326	NA
ENSG00000241505	0.194584	-0.302606	0.850163	-0.355939	0.721887	NA
ENSG00000094796	0.86481	-0.450733	0.908022	-0.49639	0.619619	NA
ENSG00000270837	0	NA	NA	NA	NA	NA
ENSG00000149792	329.394	0.635792	0.40627	1.56495	0.117594	0.262403
ENSG00000239249	0	NA	NA	NA	NA	NA
ENSG00000237289	0.925039	-0.317348	1.05177	-0.301726	0.762861	NA
ENSG00000237285	1.26401	-1.03535	1.07239	-0.965461	0.334314	NA
ENSG00000237286	43.8509	0.191093	0.763766	0.250198	0.802434	0.890139
ENSG00000237280	18.4382	-0.38632	0.850037	-0.454474	0.649488	0.78825
ENSG00000237281	0.352512	-0.107936	0.850169	-0.126958	0.898973	NA
ENSG00000237282	0.795595	0.877695	0.869006	1.01	0.312496	NA
ENSG00000237283	0.194584	-0.302606	0.850163	-0.355939	0.721887	NA
ENSG00000272254	15.5364	0.473869	0.743255	0.63756	0.52376	0.69451
ENSG00000272255	0.0614182	0	0.850163	0	1	NA
ENSG00000272256	58.7993	-0.225572	0.5029	-0.448542	0.653762	0.791444
ENSG00000206947	0	NA	NA	NA	NA	NA
ENSG00000272253	1.36469	0.735386	1.09001	0.67466	0.499892	NA
ENSG00000206949	0.0614182	0	0.850163	0	1	NA
ENSG00000206948	0	NA	NA	NA	NA	NA
ENSG00000272259	0.0448326	0	0.850163	0	1	NA
ENSG00000101327	0.219388	-0.13137	0.850185	-0.154519	0.877201	NA
ENSG00000271781	9.05607	-2.88133	0.993453	-2.90032	0.00372784	0.0200565
ENSG00000271780	4.06237	0.983265	0.961043	1.02312	0.30625	0.4967
ENSG00000271787	0.0544281	0	0.850163	0	1	NA
ENSG00000200478	0	NA	NA	NA	NA	NA
ENSG00000274368	0.178934	0	0.850176	0	1	NA
ENSG00000274369	0.528441	-0.260283	0.853299	-0.305031	NA	NA
ENSG00000274366	0.908883	1.01751	1.04092	0.977515	0.328314	NA
ENSG00000049192	258.113	0.135046	0.507703	0.265995	0.790243	0.883346
ENSG00000271789	22.2292	-0.992518	0.762303	-1.302	0.192917	0.367895
ENSG00000271788	6.38355	-2.98058	0.979063	-3.04432	0.00233211	0.0137336
ENSG00000200471	0.148526	0	0.850163	0	1	NA
ENSG00000274363	3.01141	-2.32877	1.0639	-2.18889	0.0286046	0.0962563
ENSG00000200473	0.784346	-0.5464	0.857729	-0.637031	0.524105	NA
ENSG00000200472	0.194584	-0.302606	0.850163	-0.355939	0.721887	NA
ENSG00000149798	15.4678	-1.99675	0.879868	-2.26937	0.0232458	0.0826445
ENSG00000101323	0.498288	-0.382847	0.853189	-0.448725	0.65363	NA
ENSG00000237136	0.690681	-0.0899157	0.896444	-0.100303	0.920104	NA
ENSG00000237137	0.134498	0	0.850189	0	1	NA
ENSG00000237135	4.95991	-0.418705	0.913373	-0.458416	0.646654	0.786496
ENSG00000177047	2.37837	-0.521418	1.08104	-0.482329	0.629573	0.774654
ENSG00000237133	1.79103	-0.0303064	1.08609	-0.0279041	0.977739	NA
ENSG00000237130	1.70773	-1.05871	1.04889	-1.00936	0.312801	NA
ENSG00000237131	0.304278	-0.366046	0.850382	-0.430448	0.66687	NA
ENSG00000272787	4.91878	0.0391085	0.970148	0.0403119	0.967844	0.983072
ENSG00000272784	0.627217	-0.832042	0.854684	-0.973509	0.3303	NA
ENSG00000154252	0.125461	0.0872274	0.850163	0.102601	0.91828	NA
ENSG00000272783	0.932905	-0.305346	1.01337	-0.301318	0.763172	NA
ENSG00000272780	0	NA	NA	NA	NA	NA
ENSG00000237139	0.232168	0.0167469	0.850197	0.0196976	0.984285	NA
ENSG00000277550	0.49956	-0.268088	0.852806	-0.314361	0.753247	NA
ENSG00000273032	16.7249	-3.19532	0.835771	-3.8232	0.000131728	0.0012592
ENSG00000277553	0	NA	NA	NA	NA	NA
ENSG00000277555	0.292386	-0.503136	0.85045	-0.591611	0.554111	NA
ENSG00000277556	0.496496	-0.762727	0.859181	-0.887738	0.374682	NA
ENSG00000172673	4071.88	0.389821	0.431958	0.902451	0.366817	0.557099
ENSG00000277559	0	NA	NA	NA	NA	NA
ENSG00000172671	582.768	-0.23547	0.311247	-0.756537	0.449328	0.631897
ENSG00000125454	30.1053	0.648448	0.512057	1.26636	0.205384	0.383076
ENSG00000274098	0.0648613	-0.111357	0.850163	-0.130983	0.895789	NA
ENSG00000274099	1.21352	-0.44085	0.992388	-0.444232	0.656875	NA
ENSG00000223760	0.82573	-0.335862	0.904996	-0.37112	0.710548	NA
ENSG00000223761	0.150332	0.285812	0.850163	0.336184	0.736732	NA
ENSG00000223764	0.885038	0.294429	0.917027	0.321069	0.748158	NA
ENSG00000223765	0.401249	-0.6626	0.851275	-0.778362	0.436356	NA
ENSG00000236423	2.72329	-1.30062	1.06597	-1.22013	0.222416	0.40424
ENSG00000274091	0	NA	NA	NA	NA	NA
ENSG00000274092	1.43819	0.460214	0.966392	0.476218	NA	NA
ENSG00000279061	0	NA	NA	NA	NA	NA
ENSG00000236427	0.773842	-0.870373	1.01074	-0.861121	0.389171	NA
ENSG00000279067	0.0896651	0	0.850163	0	1	NA
ENSG00000236425	0.326692	0.0654943	0.850284	0.0770264	0.938603	NA
ENSG00000274097	0.0648613	-0.111357	0.850163	-0.130983	0.895789	NA
ENSG00000136750	3.09225	-0.244863	1.07649	-0.227465	0.820062	0.900047
ENSG00000270789	0.384665	-0.340411	0.850471	-0.400261	0.688964	NA
ENSG00000136754	1871.52	0.563408	0.240076	2.34679	0.0189357	0.0709525
ENSG00000270780	0.0648613	-0.111357	0.850163	-0.130983	0.895789	NA
ENSG00000270781	0.640453	-0.534628	0.885057	-0.604061	0.545803	NA
ENSG00000270782	0	NA	NA	NA	NA	NA
ENSG00000232508	0.389168	-0.613156	0.8509	-0.720597	0.471157	NA
ENSG00000232500	0.26422	-0.0948852	0.850217	-0.111601	0.91114	NA
ENSG00000232502	0	NA	NA	NA	NA	NA
ENSG00000232503	0.0595123	-0.111357	0.850163	-0.130983	0.895789	NA
ENSG00000232504	9.15913	-1.79021	0.87216	-2.05261	0.0401103	0.123763
ENSG00000232505	0.328701	0.0316905	0.850197	0.0372743	0.970266	NA
ENSG00000249087	13.8629	-4.99435	0.906682	-5.50838	3.62152e-08	9.41953e-07
ENSG00000249086	0.154962	-0.302606	0.850163	-0.355939	0.721887	NA
ENSG00000249085	1.15035	-0.930968	1.05568	-0.881866	0.377849	NA
ENSG00000116016	16.0973	-0.352156	0.869183	-0.405157	0.685362	0.813778
ENSG00000249082	0	NA	NA	NA	NA	NA
ENSG00000249081	0.357868	-0.208221	0.850372	-0.244859	0.806565	NA
ENSG00000234034	0.0448326	0	0.850163	0	1	NA
ENSG00000249089	42.4564	0.25593	0.548797	0.466347	0.640967	0.782643
ENSG00000264235	7.80631	1.23681	0.876653	1.41083	0.158296	0.32286
ENSG00000234033	0.437983	-0.340411	0.850471	-0.400261	0.688964	NA
ENSG00000187242	1.07704	0.322429	0.941209	0.342569	NA	NA
ENSG00000197674	0.687048	-0.122539	0.891341	-0.137477	0.890654	NA
ENSG00000201708	0	NA	NA	NA	NA	NA
ENSG00000201709	0.303328	-0.503136	0.85045	-0.591611	0.554111	NA
ENSG00000187243	0.253759	-0.400451	0.850232	-0.47099	0.637648	NA
ENSG00000201704	0	NA	NA	NA	NA	NA
ENSG00000201707	0.0761192	-0.206981	0.850163	-0.243461	0.807648	NA
ENSG00000201700	0.17933	0	0.850213	0	1	NA
ENSG00000201701	0.129723	-0.206981	0.850163	-0.243461	0.807648	NA
ENSG00000172890	1276.28	0.50991	0.221058	2.30668	0.0210725	0.0767692
ENSG00000250560	0.0648613	-0.111357	0.850163	-0.130983	0.895789	NA
ENSG00000231001	0.17933	0	0.850213	0	1	NA
ENSG00000180210	9.81275	1.48955	1.00967	1.47528	0.140136	0.296061
ENSG00000242865	0	NA	NA	NA	NA	NA
ENSG00000271259	2.93659	-1.04169	1.05716	-0.985367	0.324444	0.514881
ENSG00000187244	1.03404	-0.543645	0.932042	-0.583284	0.559702	NA
ENSG00000276208	0.119025	-0.206981	0.850163	-0.243461	0.807648	NA
ENSG00000276207	0	NA	NA	NA	NA	NA
ENSG00000276206	0	NA	NA	NA	NA	NA
ENSG00000271257	0.413472	0.12259	0.851338	0.143997	0.885503	NA
ENSG00000276204	0	NA	NA	NA	NA	NA
ENSG00000276203	0.507929	0.668505	0.937732	0.712896	0.47591	NA
ENSG00000271250	0	NA	NA	NA	NA	NA
ENSG00000276201	0.116998	0.215584	0.850163	0.25358	0.79982	NA
ENSG00000271252	0.271042	-0.228951	0.850308	-0.269256	0.787733	NA
ENSG00000100632	105.6	0.302454	0.394463	0.766747	0.443232	0.626594
ENSG00000270124	7.61428	1.64322	0.830903	1.97763	0.0479702	0.140374
ENSG00000270127	189.806	-0.676882	0.817019	-0.828477	0.4074	0.593738
ENSG00000270120	0.393943	-0.309468	0.850709	-0.363777	0.716025	NA
ENSG00000270123	0	NA	NA	NA	NA	NA
ENSG00000224231	0.284249	-0.228951	0.850308	-0.269256	0.787733	NA
ENSG00000278338	2.31051	-1.74587	0.992222	-1.75956	0.0784824	0.197932
ENSG00000224233	0.816164	1.61187	0.859684	1.87496	0.0607988	NA
ENSG00000264658	0	NA	NA	NA	NA	NA
ENSG00000224235	0.109694	-0.0751771	0.850163	-0.0884267	0.929538	NA
ENSG00000187969	0.457437	-0.513383	0.852409	-0.602273	0.546992	NA
ENSG00000224237	2.70475	0.0569982	1.08262	0.0526484	0.958012	0.977186
ENSG00000224236	3.89317	-1.00043	0.984058	-1.01664	0.309326	0.499475
ENSG00000235192	14.3903	3.55988	0.961552	3.70222	0.000213722	0.00189854
ENSG00000224238	12.3263	0.317948	0.896494	0.354657	0.722846	0.83861
ENSG00000235190	0.0648613	-0.111357	0.850163	-0.130983	0.895789	NA
ENSG00000278332	0.161348	-0.170802	0.850163	-0.200905	0.840773	NA
ENSG00000235196	1.47723	-2.14129	1.0592	-2.02161	0.0432164	NA
ENSG00000278334	0	NA	NA	NA	NA	NA
ENSG00000278337	0	NA	NA	NA	NA	NA
ENSG00000275576	7.00599	-0.189202	0.975679	-0.193919	0.84624	0.914463
ENSG00000274453	0	NA	NA	NA	NA	NA
ENSG00000275572	1.73635	0.195192	0.978062	0.19957	NA	NA
ENSG00000220685	4.41646	1.81676	1.05827	1.71673	0.0860294	0.210981
ENSG00000060138	1596.28	-0.368708	0.334157	-1.1034	0.269855	0.458073
ENSG00000275578	0	NA	NA	NA	NA	NA
ENSG00000281593	1.05227	0.0421868	1.06273	0.0396966	0.968335	NA
ENSG00000044012	0.0896651	0	0.850163	0	1	NA
ENSG00000231857	1.58094	-0.688825	1.07775	-0.639132	0.522737	NA
ENSG00000231856	199.33	-1.1964	0.440029	-2.71892	0.00654961	0.0313767
ENSG00000175946	0.821344	-0.663961	0.924713	-0.718018	0.472746	NA
ENSG00000281592	0.0854704	0.381436	0.850163	0.448662	0.653675	NA
ENSG00000231852	1.52195	-0.736531	1.00818	-0.730553	0.465052	NA
ENSG00000231851	10.4607	0.661644	0.735243	0.899898	0.368175	0.558389
ENSG00000130751	5.95229	0.997482	0.862542	1.15644	0.247499	0.432667
ENSG00000236641	0.219007	0	0.850163	0	1	NA
ENSG00000231859	2.23912	-0.445283	1.07508	-0.414186	0.678738	0.809561
ENSG00000231858	61.4769	-0.475529	0.454682	-1.04585	0.29563	0.48602
ENSG00000266079	0.362753	-0.595378	0.850788	-0.699796	0.484054	NA
ENSG00000186115	1.63387	-0.97898	1.06185	-0.921955	0.356552	NA
ENSG00000206150	1.33665	-0.568338	1.00647	-0.564685	0.572288	NA
ENSG00000281599	0.0448326	0	0.850163	0	1	NA
ENSG00000110756	436.735	0.346939	0.28168	1.23168	0.21807	0.398884
ENSG00000248840	0.922751	-0.130958	0.943949	-0.138735	0.88966	NA
ENSG00000248842	0.0595123	-0.111357	0.850163	-0.130983	0.895789	NA
ENSG00000248843	0.264586	0.0243352	0.850163	0.0286242	0.977164	NA
ENSG00000233436	79.8541	-1.46667	0.706294	-2.07657	0.037841	0.118639
ENSG00000248846	0.47991	-0.468133	0.85307	-0.548763	0.583168	NA
ENSG00000248847	0.219388	-0.13137	0.850185	-0.154519	0.877201	NA
ENSG00000248848	0.309053	-0.0745106	0.850325	-0.087626	0.930174	NA
ENSG00000134278	34.287	0.771882	0.695075	1.1105	0.266783	0.454849
ENSG00000280594	17.815	0.852893	0.85328	0.999546	0.31753	0.508066
ENSG00000233435	12.4072	-3.38907	0.8798	-3.85209	0.000117112	0.00113946
ENSG00000230813	0.0896651	0	0.850163	0	1	NA
ENSG00000230814	0	NA	NA	NA	NA	NA
ENSG00000230815	4.03941	-0.821364	1.06904	-0.768319	0.442298	0.625861
ENSG00000230817	0.618607	-0.528461	0.942942	-0.560439	0.57518	NA
ENSG00000230818	0.179567	-0.170802	0.850163	-0.200905	0.840773	NA
ENSG00000230819	0	NA	NA	NA	NA	NA
ENSG00000166225	1437.22	0.0133873	0.274329	0.0487999	0.961079	0.97932
ENSG00000100883	548.85	0.103732	0.217151	0.477696	0.632867	0.777019
ENSG00000072506	156.825	0.873004	0.35125	2.48542	0.0129398	0.0529407
ENSG00000072501	3809.78	0.877767	0.275256	3.18891	0.00142811	0.00921783
ENSG00000134183	0	NA	NA	NA	NA	NA
ENSG00000069712	121.049	-1.17501	0.492255	-2.387	0.0169867	0.0651792
ENSG00000270587	5.38704	-2.5139	0.994842	-2.52693	0.0115065	0.0483359
ENSG00000134186	5601.83	-0.103835	0.232995	-0.445656	0.655846	0.793302
ENSG00000134184	233.12	0.850757	1.07759	0.789501	0.429819	0.615058
ENSG00000283027	0	NA	NA	NA	NA	NA
ENSG00000262712	3.7663	-0.89854	1.07555	-0.835425	0.403479	0.590555
ENSG00000262714	74.2664	-6.72809	0.816555	-8.2396	1.72785e-16	1.87002e-14
ENSG00000259833	0.434581	-0.0240941	0.853203	-0.0282396	0.977471	NA
ENSG00000210191	0.0982888	-0.0751771	0.850163	-0.0884267	0.929538	NA
ENSG00000145191	879.899	-0.744257	0.187649	-3.96621	7.30235e-05	0.00075987
ENSG00000248213	4.37617	0.547213	1.05806	0.517187	0.605026	0.757964
ENSG00000037042	104.389	-1.39154	0.530102	-2.62505	0.00866368	0.0390082
ENSG00000260622	0	NA	NA	NA	NA	NA
ENSG00000260620	0.129723	-0.206981	0.850163	-0.243461	0.807648	NA
ENSG00000069956	922.206	0.140998	0.260664	0.540919	0.588563	0.745266
ENSG00000260626	0	NA	NA	NA	NA	NA
ENSG00000078487	74.6039	-3.02779	0.449176	-6.74078	1.57542e-11	8.20268e-10
ENSG00000260625	11.0715	-1.45365	0.779996	-1.86367	0.0623685	0.169004
ENSG00000099330	95.4729	0.172436	0.488543	0.352959	0.724119	0.83921
ENSG00000248215	0.205842	-0.393254	0.850216	-0.462534	0.643698	NA
ENSG00000260628	0.459385	0.119979	0.853382	0.140592	0.888192	NA
ENSG00000260629	0.239416	-0.265428	0.85017	-0.312206	0.754884	NA
ENSG00000042753	102.008	0.361522	0.65688	0.550362	0.582071	0.740029
ENSG00000183542	96.4485	-0.597532	0.463938	-1.28796	0.197761	0.374243
ENSG00000226287	22.0645	-1.53889	0.734518	-2.0951	0.0361617	0.114605
ENSG00000248216	14.7483	-2.76771	0.909795	-3.04212	0.00234916	0.01382
ENSG00000105855	7.21693	-0.0612335	1.06435	-0.0575316	0.954122	0.975302
ENSG00000105854	72.0364	-0.00559371	0.526243	-0.0106295	0.991519	0.995792
ENSG00000111481	708.646	0.749248	0.176644	4.24158	2.21947e-05	0.000271188
ENSG00000105856	2358.23	-0.476621	0.337135	-1.41374	0.157439	0.321748
ENSG00000105851	1638.33	1.49212	0.246271	6.05886	1.37087e-09	4.97039e-08
ENSG00000079689	0.542108	-0.44271	0.862026	-0.513569	0.607553	NA
ENSG00000105852	1.00089	-0.56769	0.867557	-0.654354	0.512884	NA
ENSG00000265298	62.9088	1.06789	0.360513	2.96214	0.00305513	0.0171326
ENSG00000012174	231.903	-0.526495	0.253499	-2.07691	0.0378097	0.11858
ENSG00000131002	2675.74	-2.48788	1.02965	-2.41624	0.0156815	0.0614357
ENSG00000220446	0.60094	-0.461213	0.854075	-0.540015	0.589187	NA
ENSG00000220447	0.0896651	0	0.850163	0	1	NA
ENSG00000131007	0	NA	NA	NA	NA	NA
ENSG00000135587	85.1629	0.684727	0.500686	1.36758	0.171444	0.34045
ENSG00000221310	0.14814	-0.170802	0.850163	-0.200905	0.840773	NA
ENSG00000221313	0	NA	NA	NA	NA	NA
ENSG00000221312	0.174555	-0.170802	0.850163	-0.200905	0.840773	NA
ENSG00000221314	0	NA	NA	NA	NA	NA
ENSG00000221317	0.0648613	-0.111357	0.850163	-0.130983	0.895789	NA
ENSG00000221316	0.135159	-0.206981	0.850163	-0.243461	0.807648	NA
ENSG00000221319	26.026	-2.49748	0.833009	-2.99814	0.0027163	0.0155586
ENSG00000257022	0.660136	0.0348582	0.948999	0.0367315	0.970699	NA
ENSG00000214110	34.1503	2.03478	0.648144	3.1394	0.00169295	0.0105776
ENSG00000257023	0.253759	-0.400451	0.850232	-0.47099	0.637648	NA
ENSG00000071082	33077.5	-1.19945	0.28995	-4.13675	3.52266e-05	0.000405071
ENSG00000247315	199.575	0.529115	0.391078	1.35296	0.176067	0.346369
ENSG00000139780	4.28249	-3.01199	0.992502	-3.03474	0.00240743	0.014091
ENSG00000180660	1.36585	-1.51715	1.06141	-1.42937	0.152897	NA
ENSG00000135638	3.49709	-0.510648	1.07704	-0.474122	0.635413	0.778856
ENSG00000180662	22.7552	-0.820224	0.69623	-1.17809	0.238759	0.422888
ENSG00000180667	224.091	-0.2975	0.347456	-0.856223	0.391874	0.58059
ENSG00000188419	383.257	0.26821	0.604106	0.443978	0.657059	0.794209
ENSG00000135632	223.922	-1.20208	0.233473	-5.14868	2.62331e-07	5.59039e-06
ENSG00000276472	0	NA	NA	NA	NA	NA
ENSG00000135631	90.3205	-0.235049	0.59574	-0.394549	0.693176	0.81872
ENSG00000135636	100.571	-0.853069	0.446596	-1.91016	0.0561129	0.156878
ENSG00000135637	65.4331	-2.01106	0.550713	-3.65173	0.000260475	0.00222757
ENSG00000210195	0.781089	-0.71675	0.963241	-0.744103	0.456814	NA
ENSG00000147155	328.017	1.72622	0.283621	6.08638	1.15495e-09	4.26787e-08
ENSG00000263447	0.0648613	-0.111357	0.850163	-0.130983	0.895789	NA
ENSG00000263445	0.498335	0.778675	0.856739	0.908883	0.363412	NA
ENSG00000250033	4.07396	-0.231155	1.08251	-0.213536	0.830909	0.906272
ENSG00000263443	0.278249	-0.141517	0.850163	-0.166458	0.867796	NA
ENSG00000114503	891.417	-0.577398	0.337563	-1.71049	0.0871753	0.213136
ENSG00000258629	0.734444	-0.168584	0.969352	-0.173914	0.861933	NA
ENSG00000263449	0	NA	NA	NA	NA	NA
ENSG00000263448	0	NA	NA	NA	NA	NA
ENSG00000259767	4.77488	-0.424936	1.00305	-0.423644	0.671826	0.804628
ENSG00000169836	0.682791	-0.408425	0.886365	-0.460787	0.644952	NA
ENSG00000259763	0.483517	-0.745875	0.852533	-0.874894	0.381632	NA
ENSG00000259762	1.1864	-0.93932	1.05539	-0.890023	0.373453	NA
ENSG00000259761	0.103308	-0.206981	0.850163	-0.243461	0.807648	NA
ENSG00000276473	0.109694	-0.0751771	0.850163	-0.0884267	0.929538	NA
ENSG00000259769	0.129723	-0.206981	0.850163	-0.243461	0.807648	NA
ENSG00000259768	36.7151	-1.41688	0.777491	-1.82238	0.0683972	0.179794
ENSG00000261971	928.49	0.0484247	0.334777	0.144648	0.884989	0.938685
ENSG00000261970	1.26724	-0.946873	1.056	-0.89666	0.3699	NA
ENSG00000105486	403.499	-0.95942	0.358426	-2.67676	0.00743383	0.0346253
ENSG00000258624	0.103308	-0.206981	0.850163	-0.243461	0.807648	NA
ENSG00000261978	0.119096	0	0.850163	0	1	NA
ENSG00000262959	2.15458	-0.816659	1.08092	-0.755519	0.449938	0.632263
ENSG00000258627	0	NA	NA	NA	NA	NA
ENSG00000116852	2290.36	0.853993	0.20806	4.10455	4.05103e-05	0.000457992
ENSG00000211797	126.111	0.719713	0.506957	1.41967	0.155703	0.319329
ENSG00000139291	210.15	-0.406258	0.387025	-1.04969	0.293859	0.484102
ENSG00000267594	1.18256	0.277936	0.94006	0.295658	0.767491	NA
ENSG00000258623	8.3867	-2.24995	1.03942	-2.16461	0.0304173	0.100718
ENSG00000263196	0.201169	-0.269873	0.850163	-0.317437	0.750912	NA
ENSG00000263199	0	NA	NA	NA	NA	NA
ENSG00000219747	53.7979	-0.772611	0.377323	-2.04761	0.0405982	0.124855
ENSG00000029364	878.243	0.33921	0.163905	2.06955	0.0384949	0.120011
ENSG00000125255	1.28226	-1.17522	1.05547	-1.11346	0.265512	NA
ENSG00000227258	2.9043	-1.02959	1.06792	-0.964105	0.334993	0.524669
ENSG00000227259	0.122836	0	0.850192	0	1	NA
ENSG00000227256	2.96642	-1.76382	1.04862	-1.68203	0.0925629	0.222565
ENSG00000227257	3.97381	-1.51056	1.0093	-1.49664	0.134486	0.28802
ENSG00000227254	0	NA	NA	NA	NA	NA
ENSG00000227255	0.413972	-0.446318	0.851224	-0.524325	0.600053	NA
ENSG00000227252	21.0217	0.921891	0.770171	1.197	0.231308	0.414094
ENSG00000227253	19.3609	0.81413	0.907513	0.8971	0.369666	0.559513
ENSG00000029363	9279.58	0.168675	0.255837	0.659308	0.509698	0.6828
ENSG00000267638	6.06604	0.360965	1.00078	0.360682	0.718337	0.835658
ENSG00000105141	1.56777	-0.183345	1.06799	-0.171673	0.863695	NA
ENSG00000267737	1.88678	-0.801723	1.07884	-0.743134	0.457401	NA
ENSG00000267630	0.146043	-0.00839712	0.850163	-0.00987707	0.992119	NA
ENSG00000267631	0	NA	NA	NA	NA	NA
ENSG00000267632	1.69172	-1.06262	1.0643	-0.998429	0.318071	NA
ENSG00000267736	0.561612	-0.24227	0.853702	-0.283788	0.776573	NA
ENSG00000142920	81.8942	-1.88101	0.43787	-4.29583	1.7404e-05	0.000220001
ENSG00000260504	0.0648613	-0.111357	0.850163	-0.130983	0.895789	NA
ENSG00000267636	0	NA	NA	NA	NA	NA
ENSG00000267637	0.768917	-0.0749076	1.04676	-0.0715611	0.942951	NA
ENSG00000186543	0.0448326	0	0.850163	0	1	NA
ENSG00000235949	1.83656	0	0.881615	0	NA	NA
ENSG00000211798	5.31981	-1.8617	0.896667	-2.07625	0.0378709	0.118719
ENSG00000224292	0.662866	0.783857	0.859175	0.912336	0.361592	NA
ENSG00000235943	0.174555	-0.170802	0.850163	-0.200905	0.840773	NA
ENSG00000235942	0.523652	-0.76274	0.852967	-0.894219	0.371205	NA
ENSG00000146205	3.49855	-1.33816	1.07799	-1.24135	0.214475	0.394104
ENSG00000235944	517.403	-1.25671	0.496716	-2.53004	0.011405	0.0480355
ENSG00000235947	35.1677	1.69844	0.63582	2.67125	0.00755687	0.0350684
ENSG00000235946	1.73546	-0.328725	1.08347	-0.3034	0.761585	NA
ENSG00000164418	3.22212	-0.849461	1.07261	-0.791954	0.428387	0.61383
ENSG00000222158	0.0648613	-0.111357	0.850163	-0.130983	0.895789	NA
ENSG00000164411	18.5952	-3.65616	0.763863	-4.78641	1.69793e-06	2.91706e-05
ENSG00000222150	0	NA	NA	NA	NA	NA
ENSG00000164414	58.2495	0.269922	0.442683	0.60974	0.542034	0.709446
ENSG00000222154	0.129723	-0.206981	0.850163	-0.243461	0.807648	NA
ENSG00000255775	0	NA	NA	NA	NA	NA
ENSG00000202224	0.0448326	0	0.850163	0	1	NA
ENSG00000100532	171.035	-0.0631862	0.359564	-0.17573	0.860506	0.9237
ENSG00000258931	0.194584	-0.302606	0.850163	-0.355939	0.721887	NA
ENSG00000263602	0	NA	NA	NA	NA	NA
ENSG00000262952	0.0673671	-0.111357	0.850163	-0.130983	0.895789	NA
ENSG00000077454	348.478	0.184397	0.391337	0.471199	0.637499	0.780321
ENSG00000224543	10.0202	-1.2564	0.816169	-1.53938	0.123711	0.271358
ENSG00000263606	35.744	0.0506324	0.459408	0.110212	0.912241	0.954004
ENSG00000077458	544.914	0.147221	0.344583	0.427244	0.669202	0.80277
ENSG00000259169	2.91758	1.65476	1.07477	1.53965	0.123646	0.271279
ENSG00000264247	232.03	-0.693897	0.27547	-2.51896	0.0117702	0.0492181
ENSG00000139292	3.92102	-1.02579	1.08126	-0.948695	NA	NA
ENSG00000224541	2.02721	-1.35107	1.07488	-1.25695	0.208773	NA
ENSG00000253144	0	NA	NA	NA	NA	NA
ENSG00000278448	2.39159	-2.82152	1.06236	-2.65591	0.00790956	0.0363895
ENSG00000253147	0.324306	-0.503136	0.85045	-0.591611	0.554111	NA
ENSG00000262953	0.604124	-0.485659	0.876041	-0.55438	0.579319	NA
ENSG00000166228	58.3678	1.3762	0.511588	2.69006	0.00714385	0.0335378
ENSG00000278447	0.817882	-1.28418	1.01637	-1.2635	0.206411	NA
ENSG00000212658	1.82496	-0.432602	1.00739	-0.42943	0.66761	NA
ENSG00000212659	0	NA	NA	NA	NA	NA
ENSG00000265908	172.494	-0.171038	0.385337	-0.443865	0.65714	0.794235
ENSG00000265904	4.20234	0.127023	0.90996	0.139592	0.888982	0.941531
ENSG00000265905	0.0380596	-0.111357	0.850163	-0.130983	0.895789	NA
ENSG00000229433	0.645217	0.0554753	0.853589	0.0649907	0.948181	NA
ENSG00000212657	60.07	1.44688	0.856682	1.68894	0.0912308	0.220389
ENSG00000265902	0.0896651	0	0.850163	0	1	NA
ENSG00000253140	0.406687	0.579116	0.852588	0.679245	0.496983	NA
ENSG00000260367	20.889	0.124154	0.547887	0.226606	0.82073	0.900397
ENSG00000260366	0.900655	-0.227238	1.02003	-0.222775	NA	NA
ENSG00000260364	0.0648613	-0.111357	0.850163	-0.130983	0.895789	NA
ENSG00000260362	0.129723	-0.206981	0.850163	-0.243461	0.807648	NA
ENSG00000260361	9.70455	-2.77668	1.00167	-2.77206	0.00557026	0.0275954
ENSG00000260360	7.65946	-3.39934	0.975642	-3.48421	0.000493587	0.00382425
ENSG00000260369	2.9849	-1.55618	1.07929	-1.44185	0.149345	0.310231
ENSG00000260368	131.831	-0.271627	0.612088	-0.443772	0.657208	0.794251
ENSG00000021300	424.985	-3.65675	0.410459	-8.90893	5.15289e-19	7.79598e-17
ENSG00000280145	2.98288	-1.30044	1.08212	-1.20176	0.229458	0.412133
ENSG00000217027	250.246	-0.488653	0.655305	-0.745688	0.455856	0.637781
ENSG00000274728	0	NA	NA	NA	NA	NA
ENSG00000261012	0.905738	1.00535	0.861901	1.16643	0.24344	NA
ENSG00000261013	0.129723	-0.206981	0.850163	-0.243461	0.807648	NA
ENSG00000100399	6.0385	-2.28359	1.02976	-2.2176	0.026582	0.0912604
ENSG00000209482	4.94497	-0.977937	1.01437	-0.964086	0.335003	0.524669
ENSG00000209480	0	NA	NA	NA	NA	NA
ENSG00000216378	0.129723	-0.206981	0.850163	-0.243461	0.807648	NA
ENSG00000100393	7581.64	0.577985	0.203969	2.8337	0.00460132	0.0236718
ENSG00000261011	0	NA	NA	NA	NA	NA
ENSG00000100395	287.174	0.149293	0.274909	0.543064	0.587086	0.74408
ENSG00000200552	0.124374	-0.206981	0.850163	-0.243461	0.807648	NA
ENSG00000259164	0	NA	NA	NA	NA	NA
ENSG00000223208	0.259445	-0.400451	0.850232	-0.47099	0.637648	NA
ENSG00000253132	0.0448326	0	0.850163	0	1	NA
ENSG00000223201	0.0648613	-0.111357	0.850163	-0.130983	0.895789	NA
ENSG00000223200	0.12628	-0.0422779	0.850171	-0.0497287	0.960339	NA
ENSG00000223203	0.519753	0.535074	0.854098	0.626479	0.531001	NA
ENSG00000223202	0.134498	0	0.850189	0	1	NA
ENSG00000264164	0.91526	-0.468453	1.0664	-0.439283	0.660457	NA
ENSG00000222355	0	NA	NA	NA	NA	NA
ENSG00000275208	0	NA	NA	NA	NA	NA
ENSG00000222357	0.400934	-0.445623	0.851212	-0.523516	0.600615	NA
ENSG00000261018	0.259445	-0.400451	0.850232	-0.47099	0.637648	NA
ENSG00000196550	9.08872	4.17731	1.07344	3.89153	9.96146e-05	0.000992951
ENSG00000196553	14.8146	-1.04036	0.596757	-1.74336	0.0812708	0.2027
ENSG00000222351	0.534004	0.0207211	0.978275	0.0211813	0.983101	NA
ENSG00000264387	0.0892691	0	0.850163	0	1	NA
ENSG00000186260	928.737	-0.337094	0.263794	-1.27787	0.201296	0.378303
ENSG00000264386	7.1316	-2.4676	0.970772	-2.54189	0.0110254	0.0467225
ENSG00000197208	14.9189	-3.2561	0.92255	-3.52946	0.000416408	0.00330981
ENSG00000239468	0.952513	-0.889905	0.870646	-1.02212	0.306724	NA
ENSG00000275203	0.25991	-0.213822	0.85032	-0.251461	0.801458	NA
ENSG00000239462	0.664075	1.01454	0.906099	1.11968	0.26285	NA
ENSG00000239466	0	NA	NA	NA	NA	NA
ENSG00000239467	1.0004	0.133079	0.944343	0.140923	0.887931	NA
ENSG00000239464	0.219388	-0.13137	0.850185	-0.154519	0.877201	NA
ENSG00000239465	21.7675	-2.00946	0.836369	-2.40261	0.0162788	0.0631588
ENSG00000217686	0.132228	-0.206981	0.850163	-0.243461	0.807648	NA
ENSG00000217684	0.344916	-0.036565	0.851348	-0.0429496	0.965742	NA
ENSG00000217680	0.297053	0	0.850163	0	1	NA
ENSG00000238340	0	NA	NA	NA	NA	NA
ENSG00000222359	0	NA	NA	NA	NA	NA
ENSG00000159461	457.799	0.000517787	0.308345	0.00167925	0.99866	0.999352
ENSG00000026652	479.789	3.10868	0.296876	10.4713	1.17006e-25	4.02515e-23
ENSG00000205955	2.1247	-0.854267	1.08397	-0.788094	0.430642	0.615869
ENSG00000211945	1.34218	-0.44781	1.04981	-0.426564	0.669697	NA
ENSG00000205959	16.7436	-1.85629	0.840064	-2.2097	0.0271259	0.0925342
ENSG00000185158	996.714	-0.133976	0.279847	-0.478747	0.632119	0.776436
ENSG00000211681	0.0448326	0	0.850163	0	1	NA
ENSG00000211682	0	NA	NA	NA	NA	NA
ENSG00000211683	2.02776	0.162869	1.087	0.149834	0.880896	NA
ENSG00000211684	0	NA	NA	NA	NA	NA
ENSG00000211685	0.0648613	-0.111357	0.850163	-0.130983	0.895789	NA
ENSG00000211687	3.49679	1.05806	0.947819	1.11631	0.264291	0.452292
ENSG00000211688	8.99149	1.66102	0.708755	2.34357	0.0191001	0.0714386
ENSG00000211689	403.684	3.22752	0.404707	7.97494	1.52455e-15	1.46849e-13
ENSG00000185155	2.96574	0.588561	1.08445	0.542729	0.587317	0.74434
ENSG00000185156	0.238404	-0.400451	0.850232	-0.47099	0.637648	NA
ENSG00000229567	11.2141	-0.736552	0.634021	-1.16172	0.245351	0.430184
ENSG00000229565	0.194584	-0.302606	0.850163	-0.355939	0.721887	NA
ENSG00000229562	0.386931	-0.340411	0.850471	-0.400261	0.688964	NA
ENSG00000229563	1.74246	-0.177553	1.05485	-0.16832	0.866331	NA
ENSG00000229560	0.129723	-0.206981	0.850163	-0.243461	0.807648	NA
ENSG00000255043	0.361234	0	0.850472	0	1	NA
ENSG00000260731	0.0896651	0	0.850163	0	1	NA
ENSG00000182545	0.552451	-0.441554	0.854422	-0.516787	0.605305	NA
ENSG00000225811	0.134498	0	0.850189	0	1	NA
ENSG00000255040	246.501	-1.05714	0.471757	-2.24085	0.0250356	0.0873067
ENSG00000229568	0	NA	NA	NA	NA	NA
ENSG00000229569	0.723929	-0.325084	1.00737	-0.322706	0.746918	NA
ENSG00000213260	9.78603	0.882628	0.781422	1.12951	0.258681	0.445283
ENSG00000106635	439.119	-0.0877901	0.375561	-0.233757	0.815173	0.89734
ENSG00000213262	3.90514	-0.471028	1.0742	-0.438491	NA	NA
ENSG00000216088	0	NA	NA	NA	NA	NA
ENSG00000261104	1.01647	1.19322	0.893934	1.3348	NA	NA
ENSG00000280298	0.0648613	-0.111357	0.850163	-0.130983	0.895789	NA
ENSG00000106633	4.45792	-1.41646	1.05364	-1.34435	0.178836	0.350077
ENSG00000216083	0.202101	-0.302606	0.850163	-0.355939	0.721887	NA
ENSG00000213269	6.75987	-1.05184	0.861139	-1.22145	0.221917	0.403545
ENSG00000216081	0.0896651	0	0.850163	0	1	NA
ENSG00000280296	0.369139	-0.469214	0.850639	-0.551602	0.581221	NA
ENSG00000106638	127.818	0.196085	0.298875	0.656076	0.511775	0.684602
ENSG00000216085	0	NA	NA	NA	NA	NA
ENSG00000255047	0.273551	-0.228951	0.850308	-0.269256	0.787733	NA
ENSG00000211538	0.129723	-0.206981	0.850163	-0.243461	0.807648	NA
ENSG00000107863	947.612	0.955901	0.298645	3.20079	0.00137052	0.00892783
ENSG00000211532	0	NA	NA	NA	NA	NA
ENSG00000211530	0	NA	NA	NA	NA	NA
ENSG00000255045	14.4364	-4.41378	0.973199	-4.53533	5.7513e-06	8.43547e-05
ENSG00000211534	0	NA	NA	NA	NA	NA
ENSG00000211535	0.0648613	-0.111357	0.850163	-0.130983	0.895789	NA
ENSG00000123584	0	NA	NA	NA	NA	NA
ENSG00000206812	0.280784	-0.205463	0.850371	-0.241616	0.809078	NA
ENSG00000152670	1.96091	-0.637629	1.07824	-0.591361	NA	NA
ENSG00000264791	0.0896651	0	0.850163	0	1	NA
ENSG00000152672	0.892284	-0.535388	0.991636	-0.539904	0.589263	NA
ENSG00000238738	0	NA	NA	NA	NA	NA
ENSG00000207569	0	NA	NA	NA	NA	NA
ENSG00000238731	0.0673671	-0.111357	0.850163	-0.130983	0.895789	NA
ENSG00000238730	0.0896651	0	0.850163	0	1	NA
ENSG00000238735	6.70263	0.094168	0.790061	0.119191	0.905124	0.94993
ENSG00000238737	0	NA	NA	NA	NA	NA
ENSG00000143643	973.595	0.991357	0.407191	2.43462	0.0149073	0.059051
ENSG00000124588	186.446	0.499322	0.363609	1.37324	0.169678	0.338212
ENSG00000143641	194.753	0.323914	0.317503	1.02019	0.307638	0.49789
ENSG00000124587	157.833	-1.36252	0.475458	-2.8657	0.00416088	0.0219531
ENSG00000167332	1.23443	-0.530064	1.0719	-0.494507	0.620948	NA
ENSG00000167333	169.03	-0.303386	0.426831	-0.710788	0.477216	0.655672
ENSG00000281656	2.43518	-0.420653	1.02403	-0.410782	0.681232	0.81094
ENSG00000281657	1.84206	0.347304	1.08762	0.319324	0.749481	NA
ENSG00000281655	0.260233	-0.00285571	0.850186	-0.00335892	0.99732	NA
ENSG00000281652	0	NA	NA	NA	NA	NA
ENSG00000281653	0.200135	-0.174249	0.850163	-0.20496	0.837604	NA
ENSG00000220161	1.5418	-1.3323	1.07816	-1.23572	0.216564	NA
ENSG00000268797	0	NA	NA	NA	NA	NA
ENSG00000178927	565.793	0.484428	0.342359	1.41497	0.157077	0.321212
ENSG00000178921	227.17	-0.584697	0.418948	-1.39563	0.162826	0.328734
ENSG00000266349	0.148526	0	0.850163	0	1	NA
ENSG00000178922	19.8406	-1.04536	0.626869	-1.66759	0.0953968	0.227108
ENSG00000266347	7.37346	-0.0286568	0.789353	-0.0363042	0.97104	0.98472
ENSG00000266344	0.276109	-0.486466	0.850414	-0.572034	0.567299	NA
ENSG00000178928	0.0648613	-0.111357	0.850163	-0.130983	0.895789	NA
ENSG00000266341	0	NA	NA	NA	NA	NA
ENSG00000266340	1.93746	-0.867216	1.07825	-0.804278	0.421236	NA
ENSG00000252861	0	NA	NA	NA	NA	NA
ENSG00000252860	0	NA	NA	NA	NA	NA
ENSG00000252863	0	NA	NA	NA	NA	NA
ENSG00000168310	1213.63	0.268806	0.464117	0.579178	0.562469	0.724993
ENSG00000252864	0.148526	0	0.850163	0	1	NA
ENSG00000252867	0	NA	NA	NA	NA	NA
ENSG00000168314	5.40753	-2.35817	1.06179	-2.22095	0.0263543	0.0906837
ENSG00000252869	0.119004	-0.0751771	0.850163	-0.0884267	0.929538	NA
ENSG00000252868	0	NA	NA	NA	NA	NA
ENSG00000212135	1.25177	0.235925	1.08601	0.21724	0.828021	NA
ENSG00000262454	0.613331	-0.427646	0.855371	-0.499954	0.617107	NA
ENSG00000212133	0	NA	NA	NA	NA	NA
ENSG00000229492	0.45743	-0.512773	0.852398	-0.601565	0.547464	NA
ENSG00000241073	7.88868	0.88148	0.829874	1.06219	0.288152	0.47819
ENSG00000268416	1.83712	-1.44073	1.07306	-1.34264	NA	NA
ENSG00000114268	8.97073	-2.31357	0.802564	-2.88273	0.00394244	0.0209922
ENSG00000241074	0.0896651	0	0.850163	0	1	NA
ENSG00000268412	2.81205	0.00725756	1.01967	0.00711756	0.994321	0.996839
ENSG00000200673	0.14098	-0.302606	0.850163	-0.355939	0.721887	NA
ENSG00000200670	0.0648613	-0.111357	0.850163	-0.130983	0.895789	NA
ENSG00000200677	0.758936	-0.0790042	0.963348	-0.0820101	0.934639	NA
ENSG00000040487	94.6223	-0.598655	0.608033	-0.984577	0.324832	0.5151
ENSG00000200674	5.09512	-1.16568	0.9113	-1.27914	0.200848	0.377784
ENSG00000204709	0.269468	-0.400451	0.850232	-0.47099	0.637648	NA
ENSG00000275034	0	NA	NA	NA	NA	NA
ENSG00000204703	0	NA	NA	NA	NA	NA
ENSG00000204702	0.289261	-0.228951	0.850308	-0.269256	0.787733	NA
ENSG00000204701	0.492044	-0.465723	0.852459	-0.546329	0.58484	NA
ENSG00000204700	0.639865	-0.233973	0.85447	-0.273822	0.784222	NA
ENSG00000204706	8.03304	-2.1565	0.974911	-2.212	0.0269667	0.0921216
ENSG00000204705	0	NA	NA	NA	NA	NA
ENSG00000204704	0.335564	-0.554393	0.850571	-0.65179	0.514537	NA
ENSG00000227973	5.69977	-0.131604	0.946682	-0.139016	0.889437	0.941834
ENSG00000153107	1738.82	-0.455204	0.215431	-2.11299	0.0346016	0.110985
ENSG00000228778	0.173543	-0.302606	0.850163	-0.355939	0.721887	NA
ENSG00000228779	2.2362	-2.69635	1.0607	-2.54204	0.0110207	0.0467159
ENSG00000228775	39.9467	-3.46338	0.541041	-6.40133	1.54028e-10	6.7235e-09
ENSG00000228776	0	NA	NA	NA	NA	NA
ENSG00000228777	0.0892691	0	0.850163	0	1	NA
ENSG00000228770	0.66163	-0.373036	0.883964	-0.422003	0.673023	NA
ENSG00000228771	0.598358	-0.113815	0.876624	-0.129833	0.896699	NA
ENSG00000228772	0.229882	0.190187	0.850163	0.223707	0.822986	NA
ENSG00000279268	0.292306	-0.0968248	0.850196	-0.113885	0.909329	NA
ENSG00000279269	0.0648613	-0.111357	0.850163	-0.130983	0.895789	NA
ENSG00000141027	6326.6	0.478165	0.156067	3.06384	0.00218517	0.0129741
ENSG00000279260	0	NA	NA	NA	NA	NA
ENSG00000279261	0.568625	-0.419964	0.869776	-0.482841	0.629208	NA
ENSG00000279262	0	NA	NA	NA	NA	NA
ENSG00000279263	0	NA	NA	NA	NA	NA
ENSG00000279264	0.154526	-0.0373842	0.850175	-0.0439724	0.964926	NA
ENSG00000279265	17.5261	0.394113	0.709183	0.555729	0.578396	0.737201
ENSG00000279266	2.25319	-1.20544	1.05761	-1.13978	0.254377	0.440428
ENSG00000279267	10.6054	-2.76095	0.769867	-3.58627	0.000335445	0.00275771
ENSG00000226646	0.168169	-0.302606	0.850163	-0.355939	0.721887	NA
ENSG00000226647	12.1136	0.0924514	0.677016	0.136557	0.891381	0.942983
ENSG00000226644	0.751482	-0.496018	0.901886	-0.549979	0.582334	NA
ENSG00000253839	0.307192	-0.205463	0.850371	-0.241615	0.809078	NA
ENSG00000226642	0.26422	-0.0948852	0.850217	-0.111601	0.91114	NA
ENSG00000226643	0.0448326	0	0.850163	0	1	NA
ENSG00000226640	0.267104	0.0166629	0.850188	0.0195991	0.984363	NA
ENSG00000226641	0.399191	-0.613156	0.8509	-0.720597	0.471158	NA
ENSG00000164047	0.219388	-0.13137	0.850185	-0.154519	0.877201	NA
ENSG00000227979	0	NA	NA	NA	NA	NA
ENSG00000226648	38.055	0.377702	0.596206	0.63351	0.526401	0.696665
ENSG00000226649	2.01806	0.599275	1.0803	0.554728	0.579081	NA
ENSG00000158022	0.90076	0.483289	1.05584	0.457731	0.647146	NA
ENSG00000158023	15.8219	0.0155362	0.957637	0.0162235	0.987056	0.993554
ENSG00000167005	1030.78	0.0361532	0.220053	0.164293	0.869501	0.929593
ENSG00000183242	0.94184	-0.630231	1.01303	-0.622123	0.533861	NA
ENSG00000182156	1.19586	-0.513986	0.878608	-0.585001	0.558547	NA
ENSG00000167800	1.01985	-0.172744	1.04165	-0.165837	0.868286	NA
ENSG00000155719	1.28416	-1.51318	1.05506	-1.43421	0.151513	NA
ENSG00000183248	4.48377	-1.67309	1.03954	-1.60946	0.107516	0.24708
ENSG00000143751	1033.9	0.71951	0.353564	2.03502	0.0418491	0.127531
ENSG00000127774	1.72254	0.950068	1.08971	0.871853	0.383289	NA
ENSG00000239926	0.34911	-0.331725	0.850527	-0.390023	0.69652	NA
ENSG00000239924	0	NA	NA	NA	NA	NA
ENSG00000239923	0.0648613	-0.111357	0.850163	-0.130983	0.895789	NA
ENSG00000239922	0.329082	-0.201736	0.850438	-0.237215	0.81249	NA
ENSG00000239921	1.05477	-0.620295	0.993152	-0.624572	0.532252	NA
ENSG00000239920	0.230517	-0.267215	0.850169	-0.314308	0.753287	NA
ENSG00000233924	2.92984	0.115566	1.08537	0.106475	0.915205	0.955581
ENSG00000233927	1341.1	-1.42645	0.4896	-2.91349	0.00357411	0.0194028
ENSG00000233926	1.13475	-0.699225	0.993616	-0.703717	0.481609	NA
ENSG00000233921	0.418006	-0.460401	0.851124	-0.540933	0.588554	NA
ENSG00000233920	0.0648613	-0.111357	0.850163	-0.130983	0.895789	NA
ENSG00000233922	2.4034	-0.666991	1.0815	-0.61673	0.537413	0.705676
ENSG00000173838	1.73653	-1.66432	1.07542	-1.5476	0.121719	NA
ENSG00000233929	15.9863	1.02065	0.840041	1.21499	0.224368	0.406646
ENSG00000233928	0.0448326	0	0.850163	0	1	NA
ENSG00000198728	1283.61	0.0708218	0.204756	0.345883	0.72943	0.842628
ENSG00000162337	19.589	-2.94665	0.90541	-3.2545	0.00113593	0.00765686
ENSG00000245311	0.423918	0.10989	0.851127	0.129111	0.89727	NA
ENSG00000245317	19.8205	-1.96443	0.784508	-2.50403	0.0122789	0.0509218
ENSG00000165406	991.811	-0.523706	0.246834	-2.12169	0.0338635	0.109201
ENSG00000165409	23.1369	1.62962	0.86529	1.88332	0.0596571	0.163819
ENSG00000257998	0.259445	-0.400451	0.850232	-0.47099	0.637648	NA
ENSG00000257999	0.848298	-0.122712	0.907218	-0.135262	0.892405	NA
ENSG00000128944	52.7485	-1.54435	0.634927	-2.43232	0.0150024	0.059338
ENSG00000257991	0.134498	0	0.850189	0	1	NA
ENSG00000257997	0	NA	NA	NA	NA	NA
ENSG00000257994	0.373914	-0.18156	0.85054	-0.213464	0.830965	NA
ENSG00000257995	0	NA	NA	NA	NA	NA
ENSG00000206635	0	NA	NA	NA	NA	NA
ENSG00000206634	28.429	-2.14987	0.669385	-3.21171	0.00131947	0.00866565
ENSG00000206637	0.135159	-0.206981	0.850163	-0.243461	0.807648	NA
ENSG00000206636	0	NA	NA	NA	NA	NA
ENSG00000206631	0.262545	0	0.850185	0	1	NA
ENSG00000206630	0	NA	NA	NA	NA	NA
ENSG00000206633	14.8057	-1.33543	0.886928	-1.50568	0.132149	0.284511
ENSG00000225224	43.8361	-1.0749	0.546742	-1.96601	0.0492971	0.143117
ENSG00000255843	4.92876	-0.313514	0.905407	-0.346268	0.729141	0.84253
ENSG00000206639	0	NA	NA	NA	NA	NA
ENSG00000206638	0.593497	-0.356406	0.986667	-0.361223	0.717933	NA
ENSG00000255845	0.129723	-0.206981	0.850163	-0.243461	0.807648	NA
ENSG00000207944	0	NA	NA	NA	NA	NA
ENSG00000244743	0	NA	NA	NA	NA	NA
ENSG00000207946	0	NA	NA	NA	NA	NA
ENSG00000220614	3.80191	-3.03101	1.02809	-2.94818	0.00319646	0.0177563
ENSG00000207940	0.472673	-0.613894	0.916986	-0.669469	0.503196	NA
ENSG00000207941	0.0448326	0	0.850163	0	1	NA
ENSG00000207942	0	NA	NA	NA	NA	NA
ENSG00000207943	1.67402	0.162685	1.08396	0.150084	0.880699	NA
ENSG00000254710	0.339594	-0.0596851	0.850409	-0.0701839	0.944047	NA
ENSG00000254713	0.384021	-0.473383	0.850587	-0.556537	0.577844	NA
ENSG00000254712	0.963962	-0.541727	1.0285	-0.526716	0.598391	NA
ENSG00000254715	0.128604	-0.0786245	0.850163	-0.0924817	0.926315	NA
ENSG00000207949	0	NA	NA	NA	NA	NA
ENSG00000254717	0.391886	-0.613156	0.8509	-0.720597	0.471158	NA
ENSG00000278136	0	NA	NA	NA	NA	NA
ENSG00000278135	3.29883	0.194783	0.998054	0.195163	0.845265	0.914264
ENSG00000278134	0.140824	0	0.850163	0	1	NA
ENSG00000278133	105.64	-1.0009	0.292886	-3.41736	0.000632319	0.00467796
ENSG00000158683	16.4362	-2.16417	0.852746	-2.53788	0.0111526	0.0471718
ENSG00000278131	0.563342	-0.534854	0.85276	-0.627204	0.530526	NA
ENSG00000278130	0.547496	-0.423705	0.866086	-0.489218	0.624688	NA
ENSG00000240842	0.0648613	-0.111357	0.850163	-0.130983	0.895789	NA
ENSG00000241251	0.0448326	0	0.850163	0	1	NA
ENSG00000278139	0	NA	NA	NA	NA	NA
ENSG00000240847	0	NA	NA	NA	NA	NA
ENSG00000008056	15.3538	-2.7002	0.938941	-2.87579	0.00403013	0.0213685
ENSG00000130518	354.782	-0.80555	0.326443	-2.46766	0.0136	0.0550365
ENSG00000159374	5.67076	0.531059	1.03636	0.512426	0.608353	0.75994
ENSG00000159377	2609.08	0.397675	0.214785	1.85151	0.0640969	0.171771
ENSG00000130511	166.988	2.5097	0.367418	6.83065	8.45319e-12	4.54037e-10
ENSG00000130513	0.46741	-0.487138	0.914963	-0.532414	0.59444	NA
ENSG00000130517	303.273	-0.496683	0.330452	-1.50304	0.132828	0.285527
ENSG00000123144	1112.63	0.823324	0.250214	3.29048	0.00100018	0.00690448
ENSG00000164758	176.636	-0.178861	0.356747	-0.501366	0.616113	0.765728
ENSG00000164756	5.43712	1.39344	1.07055	1.30161	0.19305	0.368037
ENSG00000164754	4875.51	0.2531	0.178807	1.41549	0.156925	0.321016
ENSG00000164751	802.723	0.282994	0.287222	0.985282	0.324486	0.51489
ENSG00000058085	0.837493	-0.306944	0.859356	-0.357179	NA	NA
ENSG00000109047	2.38264	0.0418014	1.08513	0.0385221	0.969271	0.983809
ENSG00000206090	0.0648613	-0.111357	0.850163	-0.130983	0.895789	NA
ENSG00000155506	6099.78	0.300979	0.333565	0.902311	0.366892	0.557154
ENSG00000159086	844.444	0.0314985	0.261951	0.120246	0.904288	0.949467
ENSG00000157106	10148.3	0.326935	0.243459	1.34288	0.179312	0.350628
ENSG00000251778	0.114179	-0.302606	0.850163	-0.355939	0.721887	NA
ENSG00000238832	6.01957	1.35078	0.845316	1.59796	0.110053	0.25126
ENSG00000243420	0.0896651	0	0.850163	0	1	NA
ENSG00000238833	0	NA	NA	NA	NA	NA
ENSG00000010704	19.1339	0.190837	0.817466	0.233449	0.815413	0.897501
ENSG00000196616	3.69858	-2.23711	1.07859	-2.07411	0.0380688	0.119159
ENSG00000125046	3.06726	-0.664108	1.06851	-0.621527	0.534253	0.702842
ENSG00000235806	4.79337	-3.14941	1.00121	-3.14559	0.0016575	0.010392
ENSG00000196611	0.369139	-0.469214	0.850639	-0.551602	0.581221	NA
ENSG00000243426	0	NA	NA	NA	NA	NA
ENSG00000225480	0.0896651	0	0.850163	0	1	NA
ENSG00000081913	229.491	-0.253028	0.527647	-0.47954	0.631555	0.776135
ENSG00000238837	0	NA	NA	NA	NA	NA
ENSG00000252003	0	NA	NA	NA	NA	NA
ENSG00000252002	0	NA	NA	NA	NA	NA
ENSG00000252001	0	NA	NA	NA	NA	NA
ENSG00000252000	0.108682	-0.206981	0.850163	-0.243461	0.807648	NA
ENSG00000252005	0.0648613	-0.111357	0.850163	-0.130983	0.895789	NA
ENSG00000252004	0	NA	NA	NA	NA	NA
ENSG00000238835	1.5473	-0.755913	1.06589	-0.709185	0.47821	NA
ENSG00000005471	11.7398	0.243137	0.866164	0.280705	0.778936	0.876128
ENSG00000256713	0.293845	-0.233882	0.850276	-0.275066	0.783265	NA
ENSG00000256712	54.6775	-0.438656	0.644063	-0.681076	0.495823	0.671154
ENSG00000125753	162.803	0.649236	0.504235	1.28757	0.197897	0.374462
ENSG00000256717	0.0896651	0	0.850163	0	1	NA
ENSG00000256714	0.0896651	0	0.850163	0	1	NA
ENSG00000037280	100.881	-5.12716	0.738734	-6.94047	3.90786e-12	2.23615e-10
ENSG00000125755	803.03	-0.165241	0.231546	-0.71364	0.47545	0.654592
ENSG00000160124	82.8536	-0.903328	0.440209	-2.05204	0.0401656	0.12387
ENSG00000243004	2.84072	0.327674	1.06979	0.306297	0.759378	0.863519
ENSG00000243007	3.36236	-2.2389	0.997233	-2.24511	0.0247608	0.0866237
ENSG00000235500	1.20704	-0.513098	1.0784	-0.475794	0.634221	NA
ENSG00000243008	0.302942	-0.486466	0.850414	-0.572034	0.567299	NA
ENSG00000203914	3.42444	0.552207	0.905006	0.610169	0.54175	0.709263
ENSG00000236870	0.194584	-0.302606	0.850163	-0.355939	0.721887	NA
ENSG00000203910	6.35344	-1.78041	0.858728	-2.07331	0.0381438	0.119342
ENSG00000231383	0.154526	-0.0373842	0.850175	-0.0439724	0.964926	NA
ENSG00000231382	0.706277	-0.499649	0.887153	-0.563205	0.573295	NA
ENSG00000231381	0.363313	-0.625452	0.850975	-0.734983	0.46235	NA
ENSG00000277373	0	NA	NA	NA	NA	NA
ENSG00000175294	0.89816	-0.15739	0.862566	-0.182468	NA	NA
ENSG00000231386	0.546929	-0.840245	0.878144	-0.956842	0.338647	NA
ENSG00000231384	0.869116	-0.745841	0.91334	-0.816609	0.414152	NA
ENSG00000274933	0.150332	0.285812	0.850163	0.336184	0.736732	NA
ENSG00000274932	0.515789	-0.196074	0.853036	-0.229854	0.818205	NA
ENSG00000231389	1135.51	3.44716	0.517861	6.65653	2.80368e-11	1.40413e-09
ENSG00000236871	27.1233	-0.780982	0.667782	-1.16952	0.242196	0.4267
ENSG00000274937	0.34311	-0.238793	0.850243	-0.280853	0.778824	NA
ENSG00000274934	0	NA	NA	NA	NA	NA
ENSG00000176928	561.302	-5.01037	0.443154	-11.3061	1.22344e-29	6.31315e-27
ENSG00000251857	0	NA	NA	NA	NA	NA
ENSG00000235508	25.3478	-0.718459	0.608445	-1.18081	0.237678	0.421539
ENSG00000176923	0.670692	-0.408359	0.856563	-0.476741	0.633546	NA
ENSG00000176922	0.129723	-0.206981	0.850163	-0.243461	0.807648	NA
ENSG00000254828	0.249979	-0.136917	0.850171	-0.161046	0.872057	NA
ENSG00000176927	33.0562	-0.197946	0.642439	-0.308116	0.757994	0.862551
ENSG00000232739	5.52745	-1.97193	1.0205	-1.93231	0.0533209	0.151372
ENSG00000176925	0.129723	-0.206981	0.850163	-0.243461	0.807648	NA
ENSG00000198169	240.821	-1.96922	0.28851	-6.82547	8.7641e-12	4.68993e-10
ENSG00000198168	812.668	-2.87358	0.307415	-9.34756	8.96887e-21	1.72782e-18
ENSG00000198162	2832.34	0.76194	0.231388	3.29291	0.000991577	0.00685821
ENSG00000198160	1222.42	0.015633	0.21486	0.0727594	0.941998	0.969197
ENSG00000171049	1.50837	-1.21926	1.01559	-1.20055	0.229928	NA
ENSG00000175749	0.997809	-0.527981	0.978004	-0.539856	0.589296	NA
ENSG00000231655	11.2103	-0.973573	0.835772	-1.16488	0.244068	0.428822
ENSG00000231654	0.0614182	0	0.850163	0	1	NA
ENSG00000175741	6.38323	0.820632	0.813114	1.00925	0.312857	0.503024
ENSG00000231651	1.01687	-0.376716	1.06935	-0.352284	0.724625	NA
ENSG00000171044	71.3396	-1.24143	0.481963	-2.57578	0.0100014	0.0433171
ENSG00000231653	0.17933	0	0.850213	0	1	NA
ENSG00000175745	0.774156	0.192081	1.0439	0.184003	0.854011	NA
ENSG00000179676	0.473484	-0.527704	0.852744	-0.61883	0.536028	NA
ENSG00000179674	0	NA	NA	NA	NA	NA
ENSG00000201839	0.0595123	-0.111357	0.850163	-0.130983	0.895789	NA
ENSG00000189233	22.5314	3.83822	0.734475	5.22579	1.73408e-07	3.86949e-06
ENSG00000147316	829.295	0.276085	0.198922	1.38791	0.165165	0.331788
ENSG00000261819	10.7855	1.65941	0.912851	1.81784	0.069089	0.181054
ENSG00000230381	1.41251	0.0605102	1.07159	0.0564677	0.954969	NA
ENSG00000230383	240.645	-0.20562	0.425158	-0.483632	0.628647	0.774367
ENSG00000230384	0	NA	NA	NA	NA	NA
ENSG00000230385	0	NA	NA	NA	NA	NA
ENSG00000230386	0.179567	-0.170802	0.850163	-0.200905	0.840773	NA
ENSG00000230387	0.936445	-0.854428	0.930799	-0.917952	0.358644	NA
ENSG00000248783	0.129723	-0.206981	0.850163	-0.243461	0.807648	NA
ENSG00000248781	3.12559	-0.15421	0.95881	-0.160835	0.872224	0.931436
ENSG00000248780	2.06622	-0.253405	1.05645	-0.239866	0.810434	NA
ENSG00000248787	1.08309	-1.01373	1.02856	-0.985589	0.324335	NA
ENSG00000248785	37.9547	-0.677899	0.452212	-1.49908	0.133854	0.287091
ENSG00000167476	0.773033	-0.33165	1.01051	-0.3282	0.742761	NA
ENSG00000248789	0.396405	-0.3065	0.850821	-0.36024	0.718668	NA
ENSG00000252233	0.23554	-0.400451	0.850232	-0.47099	0.637648	NA
ENSG00000244158	0.303053	0.0316905	0.850197	0.0372743	0.970266	NA
ENSG00000167470	718.293	1.8505	0.556727	3.32389	0.00088771	0.00626273
ENSG00000265691	0.173543	-0.302606	0.850163	-0.355939	0.721887	NA
ENSG00000276427	0.263771	0	0.850174	0	1	NA
ENSG00000276426	0	NA	NA	NA	NA	NA
ENSG00000276422	0	NA	NA	NA	NA	NA
ENSG00000253879	0.5326	-0.641271	0.852669	-0.752075	0.452006	NA
ENSG00000253878	4.95074	-1.03148	1.0232	-1.00809	0.31341	0.50348
ENSG00000253871	0.386034	-0.0496406	0.85044	-0.0583705	0.953454	NA
ENSG00000253870	0.154526	-0.0373842	0.850175	-0.0439724	0.964926	NA
ENSG00000253873	1.97351	-0.885273	1.06976	-0.827547	0.407927	NA
ENSG00000219500	0.0544281	0	0.850163	0	1	NA
ENSG00000219507	37.1475	0.590749	0.533678	1.10694	0.26832	0.456661
ENSG00000253874	0	NA	NA	NA	NA	NA
ENSG00000253877	0.20869	-0.13137	0.850185	-0.154519	0.877201	NA
ENSG00000265470	0	NA	NA	NA	NA	NA
ENSG00000240068	0.172458	-0.00839712	0.850163	-0.00987707	0.992119	NA
ENSG00000240069	0	NA	NA	NA	NA	NA
ENSG00000277277	0	NA	NA	NA	NA	NA
ENSG00000256925	0.713085	-0.249895	0.894234	-0.279452	0.779898	NA
ENSG00000240063	8.16042	0.568707	1.0852	0.524056	NA	NA
ENSG00000265697	0.109694	-0.0751771	0.850163	-0.0884267	0.929538	NA
ENSG00000084754	4638.47	-0.0862449	0.1708	-0.504946	0.613597	0.764043
ENSG00000240065	1434.83	1.59413	0.363739	4.38262	1.17258e-05	0.00015622
ENSG00000256927	0.55836	-0.468163	0.866586	-0.540238	0.589033	NA
ENSG00000095637	33.9488	0.703892	0.545907	1.2894	0.197259	0.373759
ENSG00000249780	14.296	-0.450824	0.809425	-0.556968	0.577549	0.736602
ENSG00000249781	0.468135	-0.522983	0.852628	-0.613378	0.539626	NA
ENSG00000249782	0.183957	-0.0424448	0.850163	-0.0499254	0.960182	NA
ENSG00000249784	1.99209	1.44462	1.09208	1.32282	0.185894	NA
ENSG00000249785	0	NA	NA	NA	NA	NA
ENSG00000249786	18.454	0.815953	0.807845	1.01004	0.312478	0.502729
ENSG00000249787	1.78916	-1.29158	1.07642	-1.19988	0.230185	NA
ENSG00000176219	0.268995	0	0.850265	0	NA	NA
ENSG00000230528	0.223873	-0.338038	0.850319	-0.397543	0.690967	NA
ENSG00000230529	0.154526	-0.0373842	0.850175	-0.0439724	0.964926	NA
ENSG00000230524	3.75753	-0.290209	1.07815	-0.269174	NA	NA
ENSG00000230525	0.495247	0.0436455	0.855813	0.0509989	0.959326	NA
ENSG00000230526	0.207855	-0.265428	0.85017	-0.312206	0.754884	NA
ENSG00000230520	0.0896651	0	0.850163	0	1	NA
ENSG00000230521	6.98813	-0.902329	0.899775	-1.00284	0.315939	0.506417
ENSG00000230522	0.154526	-0.0373842	0.850175	-0.0439724	0.964926	NA
ENSG00000230523	0.831817	-0.941819	0.8595	-1.09578	0.273177	NA
ENSG00000146047	0.134498	0	0.850189	0	1	NA
ENSG00000278907	0	NA	NA	NA	NA	NA
ENSG00000278905	0.867014	-0.756208	1.01502	-0.745015	0.456263	NA
ENSG00000278902	0.135159	-0.206981	0.850163	-0.243461	0.807648	NA
ENSG00000278903	0.427435	0.590189	0.852979	0.691915	0.488991	NA
ENSG00000278900	3.46821	-2.16166	0.943816	-2.29034	0.0220016	0.0794228
ENSG00000278901	0	NA	NA	NA	NA	NA
ENSG00000146049	0.0896651	0	0.850163	0	1	NA
ENSG00000278909	58.9122	-0.392867	0.997927	-0.393683	0.693815	0.819069
ENSG00000148225	10.8927	-1.44964	0.932603	-1.5544	0.120088	0.266242
ENSG00000133136	3.34341	-0.192776	0.945077	-0.203979	0.83837	0.910655
ENSG00000133135	0.483007	-0.417478	0.852712	-0.489589	0.624425	NA
ENSG00000272420	10.1122	-2.22761	0.87124	-2.55683	0.0105632	0.045168
ENSG00000272426	1.73808	-0.64576	1.07739	-0.599376	0.548922	NA
ENSG00000133131	91.9716	-0.238122	0.351643	-0.67717	0.498298	0.673211
ENSG00000222311	0.0648613	-0.111357	0.850163	-0.130983	0.895789	NA
ENSG00000222312	0	NA	NA	NA	NA	NA
ENSG00000272428	0.0896651	0	0.850163	0	1	NA
ENSG00000148229	981.02	0.337875	0.319178	1.05858	0.289792	0.480085
ENSG00000138308	0.709012	-0.54311	0.856716	-0.633945	0.526117	NA
ENSG00000222316	0.313449	-0.503136	0.85045	-0.591611	0.554111	NA
ENSG00000222317	0.0648613	-0.111357	0.850163	-0.130983	0.895789	NA
ENSG00000181856	0.309053	-0.0745106	0.850325	-0.087626	0.930174	NA
ENSG00000144579	564.779	0.658924	0.265137	2.48522	0.0129471	0.0529467
ENSG00000156873	221.303	0.657931	0.302071	2.17807	0.0294008	0.0981736
ENSG00000238235	0	NA	NA	NA	NA	NA
ENSG00000067840	47.4922	3.09949	0.725229	4.27381	1.92158e-05	0.000239551
ENSG00000146592	9.41129	-1.69412	1.0149	-1.66925	0.0950686	0.22661
ENSG00000248259	0	NA	NA	NA	NA	NA
ENSG00000248254	0.699593	-0.353489	0.894168	-0.395327	0.692602	NA
ENSG00000248257	0.497453	-0.515222	0.853282	-0.603813	0.545968	NA
ENSG00000248256	1.49851	-1.54388	1.06718	-1.44669	0.147985	NA
ENSG00000089177	264.096	-1.84659	0.385137	-4.79464	1.62967e-06	2.81318e-05
ENSG00000172828	1.90307	-0.557843	1.08024	-0.516404	0.605572	NA
ENSG00000249128	0.111166	-0.206981	0.850163	-0.243461	0.807648	NA
ENSG00000249129	3.28896	-0.343513	0.990554	-0.346789	0.72875	0.842427
ENSG00000141068	288.95	1.45793	0.477049	3.05614	0.00224206	0.0132643
ENSG00000137309	2357.4	0.415109	0.361998	1.14672	0.251499	0.436963
ENSG00000144681	1.24474	-0.485782	1.02925	-0.471979	0.636942	NA
ENSG00000249127	0.526886	-0.175056	0.850588	-0.205805	0.836943	NA
ENSG00000249122	1.70641	1.18706	1.03862	1.14292	0.253074	NA
ENSG00000268994	0	NA	NA	NA	NA	NA
ENSG00000268995	0	NA	NA	NA	NA	NA
ENSG00000268996	38.6709	-0.332945	0.784443	-0.424435	0.671248	0.804257
ENSG00000268997	0.0648613	-0.111357	0.850163	-0.130983	0.895789	NA
ENSG00000268991	0	NA	NA	NA	NA	NA
ENSG00000268992	2.38955	-2.15103	1.04635	-2.05574	0.0398071	0.123054
ENSG00000268993	0.129723	-0.206981	0.850163	-0.243461	0.807648	NA
ENSG00000235199	0.194584	-0.302606	0.850163	-0.355939	0.721887	NA
ENSG00000173193	4142.86	1.16268	0.22104	5.26004	1.44028e-07	3.26173e-06
ENSG00000266923	0	NA	NA	NA	NA	NA
ENSG00000164619	5.76115	-2.32383	1.03284	-2.24993	0.0244533	0.0858616
ENSG00000132881	10.1026	-1.78598	0.907446	-1.96813	0.0490526	0.142646
ENSG00000266922	6.09761	0.156156	1.0222	0.152765	0.878584	0.93486
ENSG00000269859	0.264007	0.0853951	0.850494	0.100407	0.920022	NA
ENSG00000116604	2158.49	0.710555	0.359747	1.97515	0.0482508	0.140896
ENSG00000196172	289.895	-2.62123	0.511521	-5.12437	2.98527e-07	6.28756e-06
ENSG00000070808	7.79111	-2.20434	1.06965	-2.06081	0.0393216	0.121941
ENSG00000253035	0	NA	NA	NA	NA	NA
ENSG00000178445	16.5461	-0.0798259	0.656533	-0.121587	0.903226	0.948862
ENSG00000223047	0	NA	NA	NA	NA	NA
ENSG00000223046	0	NA	NA	NA	NA	NA
ENSG00000223044	5.68483	-0.534625	0.949209	-0.563232	0.573277	0.733106
ENSG00000274118	0.108856	0	0.850163	0	1	NA
ENSG00000279749	1.71093	1.73933	0.922173	1.88612	0.0592791	NA
ENSG00000223040	0	NA	NA	NA	NA	NA
ENSG00000274115	0.0544281	0	0.850163	0	1	NA
ENSG00000279746	0.129723	-0.206981	0.850163	-0.243461	0.807648	NA
ENSG00000279745	2.68215	0.320718	1.04101	0.308083	0.758019	0.862551
ENSG00000274116	0.194584	-0.302606	0.850163	-0.355939	0.721887	NA
ENSG00000274111	0.0648613	-0.111357	0.850163	-0.130983	0.895789	NA
ENSG00000279742	3.28476	-0.920606	1.04415	-0.881683	0.377948	0.567148
ENSG00000279741	143.547	-3.70019	0.890294	-4.15615	3.23654e-05	0.000377579
ENSG00000080189	854.703	-0.874718	0.284084	-3.07908	0.00207638	0.0124483
ENSG00000147883	10.2011	3.4139	1.00989	3.38046	0.000723657	0.00525283
ENSG00000147885	0.298548	-0.141517	0.850163	-0.166458	0.867796	NA
ENSG00000147889	30.6808	3.13998	0.941961	3.33345	0.000857764	0.00608564
ENSG00000101935	220.657	0.397768	0.294252	1.35179	0.176441	0.346845
ENSG00000101938	1.05557	-0.763378	0.939787	-0.812289	0.416626	NA
ENSG00000269855	0.129723	-0.206981	0.850163	-0.243461	0.807648	NA
ENSG00000130656	0	NA	NA	NA	NA	NA
ENSG00000130653	65.4439	-3.3347	0.416781	-8.00108	1.23329e-15	1.204e-13
ENSG00000253973	0.183886	-0.302606	0.850163	-0.355939	0.721887	NA
ENSG00000223591	0	NA	NA	NA	NA	NA
ENSG00000223593	0.129723	-0.206981	0.850163	-0.243461	0.807648	NA
ENSG00000113389	3.33636	-0.723563	1.05266	-0.687369	0.49185	0.668295
ENSG00000223595	0.109694	-0.0751771	0.850163	-0.0884267	0.929538	NA
ENSG00000223597	0.360212	-0.06775	0.850325	-0.0796755	0.936495	NA
ENSG00000180846	6.36568	0.895713	0.907644	0.986854	0.323714	0.514202
ENSG00000223599	41.9046	-1.90242	0.564267	-3.37149	0.000747614	0.0053996
ENSG00000223598	0.396887	-0.549186	0.851158	-0.645221	0.518784	NA
ENSG00000067334	1967.17	0.603363	0.349919	1.72429	0.084655	0.208426
ENSG00000113387	2608.7	0.474318	0.260407	1.82145	0.0685388	0.180068
ENSG00000113384	1316.95	1.08289	0.219205	4.9401	7.8084e-07	1.4796e-05
ENSG00000207158	0.129723	-0.206981	0.850163	-0.243461	0.807648	NA
ENSG00000099985	59.7629	0.274892	0.817962	0.33607	0.736818	0.848078
ENSG00000099984	0	NA	NA	NA	NA	NA
ENSG00000072071	465.091	-1.04546	0.300758	-3.4761	0.000508767	0.00391944
ENSG00000235545	1.59227	-1.09413	1.07521	-1.01759	0.308872	NA
ENSG00000235544	0.219388	-0.13137	0.850185	-0.154519	0.877201	NA
ENSG00000235547	0.0896651	0	0.850163	0	1	NA
ENSG00000235546	0.102921	-0.206981	0.850163	-0.243461	0.807648	NA
ENSG00000076258	83.3523	-0.331746	0.582202	-0.569812	0.568805	0.729829
ENSG00000212511	0.154526	-0.0373842	0.850175	-0.0439724	0.964926	NA
ENSG00000235549	0.134498	0	0.850189	0	1	NA
ENSG00000235548	0.129723	-0.206981	0.850163	-0.243461	0.807648	NA
ENSG00000212510	1.86837	-1.86055	1.07639	-1.72852	0.0838955	NA
ENSG00000234634	0.15413	-0.0786245	0.850163	-0.0924817	0.926315	NA
ENSG00000234636	7.74304	1.4033	0.854573	1.6421	0.100568	0.235612
ENSG00000234637	0	NA	NA	NA	NA	NA
ENSG00000232098	94.5399	-1.15568	0.444371	-2.60072	0.00930294	0.0411113
ENSG00000234632	3.68355	-2.53979	1.04847	-2.42238	0.0154193	0.0606238
ENSG00000255951	0.437983	-0.340411	0.850471	-0.400261	0.688964	NA
ENSG00000180592	3.75828	-1.74906	1.01496	-1.72328	0.0848372	0.208706
ENSG00000256699	0.522653	-0.573664	0.853832	-0.67187	0.501667	NA
ENSG00000234638	0.0648613	-0.111357	0.850163	-0.130983	0.895789	NA
ENSG00000180596	500.138	-0.514968	0.404392	-1.27344	0.202862	0.380086
ENSG00000073578	1148.98	0.133198	0.322964	0.412423	0.68003	0.810343
ENSG00000180884	531.196	-0.897426	0.377947	-2.37448	0.0175739	0.0668023
ENSG00000273244	0	NA	NA	NA	NA	NA
ENSG00000228945	0	NA	NA	NA	NA	NA
ENSG00000169203	114.597	0.0570713	0.299548	0.190525	0.848898	0.916012
ENSG00000256695	0.457579	-0.0160135	0.851321	-0.0188102	0.984993	NA
ENSG00000089009	27491.6	-0.519254	0.194064	-2.67568	0.00745776	0.034692
ENSG00000261348	0	NA	NA	NA	NA	NA
ENSG00000261349	29.2501	0.210112	1.08327	0.193961	0.846206	0.914463
ENSG00000261346	5.95695	1.14146	0.902388	1.26494	0.205894	0.383826
ENSG00000261347	0.486579	-0.140649	0.851645	-0.165149	0.868826	NA
ENSG00000273466	3.92008	0.445308	0.977042	0.455772	0.648554	0.787581
ENSG00000279339	0.972241	-1.05772	1.02427	-1.03266	0.301765	NA
ENSG00000261342	1.20386	-0.102021	1.06988	-0.0953582	0.92403	NA
ENSG00000273461	0.244192	0.029131	0.850225	0.0342628	0.972668	NA
ENSG00000261340	0.17933	0.129967	0.850213	0.152864	0.878506	NA
ENSG00000212518	0	NA	NA	NA	NA	NA
ENSG00000264190	0.486494	-0.292935	0.91301	-0.320845	0.748328	NA
ENSG00000255958	0	NA	NA	NA	NA	NA
ENSG00000264192	0	NA	NA	NA	NA	NA
ENSG00000264193	0.194584	-0.302606	0.850163	-0.355939	0.721887	NA
ENSG00000228941	1.86916	-0.423306	1.07856	-0.392474	0.694708	NA
ENSG00000264196	4.17285	-1.66529	0.977132	-1.70427	0.0883312	0.215347
ENSG00000279337	0.160078	0.152381	0.850181	0.179234	0.857754	NA
ENSG00000269113	1.5902	-0.0924536	1.04186	-0.0887389	0.929289	NA
ENSG00000256691	0.19709	-0.302606	0.850163	-0.355939	0.721887	NA
ENSG00000131152	0	NA	NA	NA	NA	NA
ENSG00000207696	0.539689	-0.678532	0.862193	-0.786983	0.431292	NA
ENSG00000281868	0	NA	NA	NA	NA	NA
ENSG00000117266	53.4727	-2.16402	0.636338	-3.40073	0.000672051	0.00493275
ENSG00000117262	371.83	1.2652	0.323041	3.91654	8.98307e-05	0.00090771
ENSG00000107831	0.617725	0.0415653	0.853023	0.0487271	NA	NA
ENSG00000107833	27.7951	-1.12523	0.583794	-1.92745	0.0539235	0.152633
ENSG00000224060	0.129723	-0.206981	0.850163	-0.243461	0.807648	NA
ENSG00000224061	2.61109	0.599601	1.04472	0.573933	0.566013	0.727822
ENSG00000224062	0	NA	NA	NA	NA	NA
ENSG00000156508	114071	-0.819809	0.222758	-3.68026	0.000232996	0.00203718
ENSG00000224064	0.329831	-0.503136	0.85045	-0.591611	0.554111	NA
ENSG00000224065	0.15413	-0.0786245	0.850163	-0.0924817	0.926315	NA
ENSG00000224066	2.09466	-1.37921	1.06106	-1.29984	0.193657	NA
ENSG00000224067	0.538714	0.335175	0.872002	0.384374	0.700701	NA
ENSG00000264443	0.103308	-0.206981	0.850163	-0.243461	0.807648	NA
ENSG00000156500	223.79	-0.318674	0.329378	-0.967502	0.333293	0.523438
ENSG00000060303	3.83347	-0.870989	0.896516	-0.971527	0.331286	0.521301
ENSG00000238517	0.0955704	-0.0751771	0.850163	-0.0884267	0.929538	NA
ENSG00000264444	0.194584	-0.302606	0.850163	-0.355939	0.721887	NA
ENSG00000156504	507.569	0.269579	0.235482	1.1448	0.252292	0.43792
ENSG00000267182	0.129723	-0.206981	0.850163	-0.243461	0.807648	NA
ENSG00000267180	0.0448326	0	0.850163	0	1	NA
ENSG00000267187	0.238404	-0.400451	0.850232	-0.47099	0.637648	NA
ENSG00000267184	0.282856	-0.141517	0.850163	-0.166458	0.867796	NA
ENSG00000221066	4.97408	-1.12895	0.98691	-1.14392	0.252656	0.438361
ENSG00000103642	179.313	-0.374689	0.326229	-1.14855	0.250743	0.436048
ENSG00000267188	0	NA	NA	NA	NA	NA
ENSG00000238516	3.61243	-1.16606	0.994068	-1.17302	0.240788	0.425256
ENSG00000103647	1.36005	-0.416939	1.07464	-0.387979	0.698032	NA
ENSG00000263872	0.0648613	-0.111357	0.850163	-0.130983	0.895789	NA
ENSG00000263873	0	NA	NA	NA	NA	NA
ENSG00000263870	0	NA	NA	NA	NA	NA
ENSG00000263874	86.017	0.0560556	0.603445	0.0928927	0.925989	0.961041
ENSG00000263878	0.129723	-0.206981	0.850163	-0.243461	0.807648	NA
ENSG00000165300	21.0997	-1.18049	1.02868	-1.14758	0.251141	0.436577
ENSG00000022556	98.4687	1.33057	0.732249	1.8171	0.0692011	0.181157
ENSG00000221062	0	NA	NA	NA	NA	NA
ENSG00000181074	22.3175	-3.61562	0.755864	-4.78342	1.72335e-06	2.95546e-05
ENSG00000076928	6593.5	-0.0297182	0.268598	-0.110642	0.9119	0.953871
ENSG00000181072	1.2028	-0.592008	0.957841	-0.618065	0.536532	NA
ENSG00000076924	483.469	-0.538093	0.466458	-1.15357	0.248675	0.433909
ENSG00000143337	1555.5	0.42927	0.242359	1.77122	0.0765247	0.194164
ENSG00000143333	46.4626	-0.0640119	1.02791	-0.062274	0.950345	0.97373
ENSG00000065371	1.01169	0.0406749	0.921561	0.044137	0.964795	NA
ENSG00000168152	99.5257	-1.07657	0.373304	-2.88389	0.00392797	0.0209422
ENSG00000189241	2388.11	-0.0294011	0.303291	-0.0969402	0.922774	0.95929
ENSG00000168159	422.454	0.361535	0.295319	1.22422	0.220869	0.402163
ENSG00000111837	41.4733	-1.13074	0.591124	-1.91287	0.0557649	0.156223
ENSG00000111834	34.4887	-0.197361	0.548584	-0.359764	0.719023	0.836286
ENSG00000111832	675.489	0.417974	0.286402	1.4594	0.144456	0.302642
ENSG00000260488	0.8978	-0.0261339	1.07044	-0.0244142	0.980522	NA
ENSG00000262693	2.8061	0.256358	1.08594	0.236069	0.813379	0.896491
ENSG00000262692	1.19535	-0.0619148	1.08019	-0.0573182	0.954292	NA
ENSG00000244203	41.8283	-2.31151	0.504047	-4.58591	4.5201e-06	6.82075e-05
ENSG00000188596	13.8049	-0.922582	0.85285	-1.08176	0.279358	0.468361
ENSG00000188599	88.024	0.232567	0.472665	0.492033	0.622696	0.770491
ENSG00000176742	0.457437	-0.513383	0.852409	-0.602273	0.546992	NA
ENSG00000101605	138.327	-1.64621	0.516042	-3.19008	0.00142236	0.00918682
ENSG00000238632	0	NA	NA	NA	NA	NA
ENSG00000238634	0.170675	-0.302606	0.850163	-0.355939	0.721887	NA
ENSG00000069509	62.7428	0.471539	0.577809	0.816081	0.414454	0.600414
ENSG00000238230	0.199596	-0.302606	0.850163	-0.355939	0.721887	NA
ENSG00000167098	0.592666	-0.12478	0.9374	-0.133113	0.894104	NA
ENSG00000269800	13.9201	-0.313671	0.851145	-0.368529	0.712479	0.831724
ENSG00000269802	4.26446	-2.80789	1.0175	-2.75961	0.0057871	0.0284028
ENSG00000237233	0	NA	NA	NA	NA	NA
ENSG00000269807	1.37896	0.151335	1.03478	0.146248	0.883725	NA
ENSG00000269806	10.557	-0.98119	0.788391	-1.24455	0.213298	0.392819
ENSG00000265319	0.406914	0.450586	0.854118	0.527546	0.597814	NA
ENSG00000167914	16.0766	0.207284	0.888473	0.233303	0.815526	0.897557
ENSG00000237232	30.3942	-1.28089	0.515104	-2.48667	0.0128947	0.0528047
ENSG00000265311	0.129723	-0.206981	0.850163	-0.243461	0.807648	NA
ENSG00000265313	0.0648613	-0.111357	0.850163	-0.130983	0.895789	NA
ENSG00000265315	0.363447	0.310484	0.884639	0.350972	0.725609	NA
ENSG00000265317	0	NA	NA	NA	NA	NA
ENSG00000265316	0.304278	-0.366046	0.850382	-0.430448	0.66687	NA
ENSG00000263257	0.310525	-0.201736	0.850438	-0.237215	0.81249	NA
ENSG00000263252	0.269468	-0.400451	0.850232	-0.47099	0.637648	NA
ENSG00000263253	0.556962	-0.335354	0.862916	-0.38863	0.69755	NA
ENSG00000251125	0.280054	0.0853952	0.850494	0.100407	0.920022	NA
ENSG00000251127	0.86071	-0.648266	0.860063	-0.753742	0.451004	NA
ENSG00000251126	0.0892691	0	0.850163	0	1	NA
ENSG00000215367	16.4479	-3.43348	0.86751	-3.95786	7.5625e-05	0.000783275
ENSG00000260988	4.9822	-1.47359	1.03687	-1.42119	0.155262	0.318583
ENSG00000251123	0.154526	-0.0373842	0.850175	-0.0439724	0.964926	NA
ENSG00000251122	0	NA	NA	NA	NA	NA
ENSG00000215369	0.323082	-0.102393	0.850183	-0.120436	0.904138	NA
ENSG00000215368	0.129723	-0.206981	0.850163	-0.243461	0.807648	NA
ENSG00000251129	2.03683	-1.15739	1.07952	-1.07213	0.283662	NA
ENSG00000251128	0	NA	NA	NA	NA	NA
ENSG00000119760	1574.36	0.0123085	0.248827	0.049466	0.960548	0.978985
ENSG00000259352	0	NA	NA	NA	NA	NA
ENSG00000259353	0	NA	NA	NA	NA	NA
ENSG00000259350	0.154526	-0.0373842	0.850175	-0.0439724	0.964926	NA
ENSG00000019995	284.754	0.209827	0.39646	0.529251	0.596632	0.751269
ENSG00000259356	4.41607	-0.50377	1.08379	-0.464822	0.642059	0.783394
ENSG00000259357	0	NA	NA	NA	NA	NA
ENSG00000259354	1.02172	-1.04307	1.04661	-0.996622	0.318948	NA
ENSG00000019991	2.65114	-0.617081	1.08469	-0.568902	0.569423	0.730126
ENSG00000259358	0.720736	-0.57564	0.857743	-0.67111	0.50215	NA
ENSG00000198797	1.02185	0.165492	0.9933	0.166608	0.867679	NA
ENSG00000240197	0	NA	NA	NA	NA	NA
ENSG00000100167	4.66713	-1.6286	1.00625	-1.61848	0.10556	0.243833
ENSG00000198798	0.154526	-0.0373842	0.850175	-0.0439724	0.964926	NA
ENSG00000175329	0.918425	-0.431887	0.919737	-0.469577	0.638657	NA
ENSG00000277655	0.16282	-0.302606	0.850163	-0.355939	0.721887	NA
ENSG00000147059	24.2097	0.138197	0.601036	0.229932	0.818145	0.899167
ENSG00000135778	273.302	-0.43902	0.415869	-1.05567	0.291119	0.481499
ENSG00000135776	410.909	0.750739	0.267055	2.81118	0.00493606	0.025099
ENSG00000135775	616.102	-0.266968	0.165499	-1.61311	0.10672	0.24569
ENSG00000139428	184.259	0.802995	0.420334	1.91037	0.0560851	0.156831
ENSG00000135773	0.835108	-0.38623	0.907383	-0.425653	0.670361	NA
ENSG00000147050	2168.45	0.684307	0.390952	1.75036	0.0800565	0.200676
ENSG00000152990	111.494	0.577047	0.59771	0.965431	0.334329	0.524376
[truncated: 60,357 more rows]

[truncated: 2 more sheets: MemoryvsNaive, Clusters]
