# Supplementary material for: Expression of novel long noncoding RNAs defines virus-specific effector and memory CD8+ T cells
Source: Nat Commun. 2019 Jan 14;10:196. doi: 10.1038/s41467-018-07956-7 (PMC6331603; doi:10.1038/s41467-018-07956-7)
Supplement: Supplementary file 6 — Supplementary Data 3 [file 41467_2018_7956_MOESM6_ESM.txt]

1	mouse_novel	exon	6187495	6195278	.	-	.	gene_id "chr1-gene-6187495"; transcript_id "chr1-gene-6187495-1"; exon_number "1";
1	mouse_novel	exon	7085833	7088732	.	+	.	gene_id "chr1-gene-7085833"; transcript_id "chr1-gene-7085833-1"; exon_number "1";
1	mouse_novel	exon	9700766	9705796	.	+	.	gene_id "chr1-gene-9700766"; transcript_id "chr1-gene-9700766-1"; exon_number "1";
1	mouse_novel	exon	10233149	10240006	.	-	.	gene_id "chr1-gene-10233149"; transcript_id "chr1-gene-10233149-1"; exon_number "1";
1	mouse_novel	exon	13134458	13138812	.	-	.	gene_id "chr1-gene-13134458"; transcript_id "chr1-gene-13134458-1"; exon_number "1";
1	mouse_novel	exon	16634736	16637796	.	-	.	gene_id "chr1-gene-16634736"; transcript_id "chr1-gene-16634736-1"; exon_number "1";
1	mouse_novel	exon	24766383	24777201	.	-	.	gene_id "chr1-gene-24766383"; transcript_id "chr1-gene-24766383-1"; exon_number "1";
1	mouse_novel	exon	25014814	25019729	.	+	.	gene_id "chr1-gene-25014814"; transcript_id "chr1-gene-25014814-1"; exon_number "1";
1	mouse_novel	exon	25014918	25015763	.	-	.	gene_id "chr1-gene-25014814"; transcript_id "chr1-gene-25014814-3"; exon_number "2";
1	mouse_novel	exon	25014918	25018366	.	-	.	gene_id "chr1-gene-25014814"; transcript_id "chr1-gene-25014814-2"; exon_number "1";
1	mouse_novel	exon	25015638	25015725	.	-	.	gene_id "chr1-gene-25014814"; transcript_id "chr1-gene-25014814-8"; exon_number "3";
1	mouse_novel	exon	25015638	25015725	.	-	.	gene_id "chr1-gene-25014814"; transcript_id "chr1-gene-25014814-7"; exon_number "2";
1	mouse_novel	exon	25015638	25015687	.	-	.	gene_id "chr1-gene-25014814"; transcript_id "chr1-gene-25014814-5"; exon_number "3";
1	mouse_novel	exon	25015638	25015687	.	-	.	gene_id "chr1-gene-25014814"; transcript_id "chr1-gene-25014814-6"; exon_number "3";
1	mouse_novel	exon	25015638	25015687	.	-	.	gene_id "chr1-gene-25014814"; transcript_id "chr1-gene-25014814-4"; exon_number "2";
1	mouse_novel	exon	25015726	25015763	.	-	.	gene_id "chr1-gene-25014814"; transcript_id "chr1-gene-25014814-5"; exon_number "2";
1	mouse_novel	exon	25015764	25015801	.	-	.	gene_id "chr1-gene-25014814"; transcript_id "chr1-gene-25014814-8"; exon_number "2";
1	mouse_novel	exon	25015764	25015801	.	-	.	gene_id "chr1-gene-25014814"; transcript_id "chr1-gene-25014814-6"; exon_number "2";
1	mouse_novel	exon	25015802	25015911	.	-	.	gene_id "chr1-gene-25014814"; transcript_id "chr1-gene-25014814-7"; exon_number "1";
1	mouse_novel	exon	25015802	25015911	.	-	.	gene_id "chr1-gene-25014814"; transcript_id "chr1-gene-25014814-5"; exon_number "1";
1	mouse_novel	exon	25015802	25015911	.	-	.	gene_id "chr1-gene-25014814"; transcript_id "chr1-gene-25014814-4"; exon_number "1";
1	mouse_novel	exon	25015802	25019729	.	-	.	gene_id "chr1-gene-25014814"; transcript_id "chr1-gene-25014814-3"; exon_number "1";
1	mouse_novel	exon	25015840	25015911	.	-	.	gene_id "chr1-gene-25014814"; transcript_id "chr1-gene-25014814-8"; exon_number "1";
1	mouse_novel	exon	25015840	25015911	.	-	.	gene_id "chr1-gene-25014814"; transcript_id "chr1-gene-25014814-6"; exon_number "1";
1	mouse_novel	exon	34880548	34883686	.	-	.	gene_id "chr1-gene-34880548"; transcript_id "chr1-gene-34880548-2"; exon_number "1";
1	mouse_novel	exon	34880548	34883686	.	+	.	gene_id "chr1-gene-34880548"; transcript_id "chr1-gene-34880548-1"; exon_number "1";
1	mouse_novel	exon	36462230	36465223	.	-	.	gene_id "chr1-gene-36462230"; transcript_id "chr1-gene-36462230-1"; exon_number "1";
1	mouse_novel	exon	36465222	36465608	.	-	.	gene_id "chr1-gene-36462230"; transcript_id "chr1-gene-36462230-2"; exon_number "3";
1	mouse_novel	exon	36465361	36465608	.	-	.	gene_id "chr1-gene-36462230"; transcript_id "chr1-gene-36462230-3"; exon_number "2";
1	mouse_novel	exon	36468359	36471297	.	-	.	gene_id "chr1-gene-36462230"; transcript_id "chr1-gene-36462230-3"; exon_number "1";
1	mouse_novel	exon	36468359	36468534	.	-	.	gene_id "chr1-gene-36462230"; transcript_id "chr1-gene-36462230-2"; exon_number "2";
1	mouse_novel	exon	36471462	36471541	.	-	.	gene_id "chr1-gene-36462230"; transcript_id "chr1-gene-36462230-2"; exon_number "1";
1	mouse_novel	exon	40390990	40391760	.	+	.	gene_id "chr1-gene-40390990"; transcript_id "chr1-gene-40390990-1"; exon_number "1";
1	mouse_novel	exon	40391248	40391755	.	+	.	gene_id "chr1-gene-40390990"; transcript_id "chr1-gene-40390990-2"; exon_number "1";
1	mouse_novel	exon	40392078	40392158	.	+	.	gene_id "chr1-gene-40390990"; transcript_id "chr1-gene-40390990-2"; exon_number "2";
1	mouse_novel	exon	40392078	40392158	.	+	.	gene_id "chr1-gene-40390990"; transcript_id "chr1-gene-40390990-1"; exon_number "2";
1	mouse_novel	exon	40397706	40397785	.	+	.	gene_id "chr1-gene-40390990"; transcript_id "chr1-gene-40390990-2"; exon_number "3";
1	mouse_novel	exon	40397706	40397785	.	+	.	gene_id "chr1-gene-40390990"; transcript_id "chr1-gene-40390990-1"; exon_number "3";
1	mouse_novel	exon	40411365	40413653	.	+	.	gene_id "chr1-gene-40390990"; transcript_id "chr1-gene-40390990-2"; exon_number "4";
1	mouse_novel	exon	40411365	40413653	.	+	.	gene_id "chr1-gene-40390990"; transcript_id "chr1-gene-40390990-1"; exon_number "4";
1	mouse_novel	exon	43586509	43590029	.	+	.	gene_id "chr1-gene-43586509"; transcript_id "chr1-gene-43586509-1"; exon_number "1";
1	mouse_novel	exon	51478607	51482939	.	+	.	gene_id "chr1-gene-51478607"; transcript_id "chr1-gene-51478607-1"; exon_number "1";
1	mouse_novel	exon	52504505	52504944	.	+	.	gene_id "chr1-gene-52504505"; transcript_id "chr1-gene-52504505-1"; exon_number "1";
1	mouse_novel	exon	52504505	52504944	.	+	.	gene_id "chr1-gene-52504505"; transcript_id "chr1-gene-52504505-2"; exon_number "1";
1	mouse_novel	exon	52507829	52507857	.	+	.	gene_id "chr1-gene-52504505"; transcript_id "chr1-gene-52504505-1"; exon_number "2";
1	mouse_novel	exon	52507829	52507857	.	+	.	gene_id "chr1-gene-52504505"; transcript_id "chr1-gene-52504505-2"; exon_number "2";
1	mouse_novel	exon	52509067	52509112	.	+	.	gene_id "chr1-gene-52504505"; transcript_id "chr1-gene-52504505-1"; exon_number "3";
1	mouse_novel	exon	52509067	52509112	.	+	.	gene_id "chr1-gene-52504505"; transcript_id "chr1-gene-52504505-2"; exon_number "3";
1	mouse_novel	exon	52514019	52514159	.	+	.	gene_id "chr1-gene-52504505"; transcript_id "chr1-gene-52504505-1"; exon_number "4";
1	mouse_novel	exon	52514019	52514159	.	+	.	gene_id "chr1-gene-52504505"; transcript_id "chr1-gene-52504505-2"; exon_number "4";
1	mouse_novel	exon	52514999	52519273	.	+	.	gene_id "chr1-gene-52504505"; transcript_id "chr1-gene-52504505-1"; exon_number "5";
1	mouse_novel	exon	52520208	52520699	.	+	.	gene_id "chr1-gene-52504505"; transcript_id "chr1-gene-52504505-2"; exon_number "5";
1	mouse_novel	exon	54374989	54389280	.	-	.	gene_id "chr1-gene-54374989"; transcript_id "chr1-gene-54374989-2"; exon_number "1";
1	mouse_novel	exon	54374989	54388902	.	+	.	gene_id "chr1-gene-54374989"; transcript_id "chr1-gene-54374989-1"; exon_number "1";
1	mouse_novel	exon	54621591	54630849	.	+	.	gene_id "chr1-gene-54621591"; transcript_id "chr1-gene-54621591-1"; exon_number "1";
1	mouse_novel	exon	54630993	54636719	.	-	.	gene_id "chr1-gene-54630993"; transcript_id "chr1-gene-54630993-1"; exon_number "1";
1	mouse_novel	exon	54631008	54636719	.	+	.	gene_id "chr1-gene-54630993"; transcript_id "chr1-gene-54630993-2"; exon_number "1";
1	mouse_novel	exon	55162696	55168406	.	-	.	gene_id "chr1-gene-55162696"; transcript_id "chr1-gene-55162696-1"; exon_number "1";
1	mouse_novel	exon	58763361	58769013	.	-	.	gene_id "chr1-gene-58763361"; transcript_id "chr1-gene-58763361-1"; exon_number "1";
1	mouse_novel	exon	59904318	59908907	.	+	.	gene_id "chr1-gene-59904318"; transcript_id "chr1-gene-59904318-1"; exon_number "1";
1	mouse_novel	exon	74817084	74823162	.	+	.	gene_id "chr1-gene-74817084"; transcript_id "chr1-gene-74817084-1"; exon_number "1";
1	mouse_novel	exon	80349051	80356727	.	+	.	gene_id "chr1-gene-80349051"; transcript_id "chr1-gene-80349051-1"; exon_number "1";
1	mouse_novel	exon	82911634	82916816	.	-	.	gene_id "chr1-gene-82911634"; transcript_id "chr1-gene-82911634-1"; exon_number "1";
1	mouse_novel	exon	86004332	86004541	.	+	.	gene_id "chr1-gene-86004332"; transcript_id "chr1-gene-86004332-2"; exon_number "1";
1	mouse_novel	exon	86004332	86004541	.	-	.	gene_id "chr1-gene-86004332"; transcript_id "chr1-gene-86004332-1"; exon_number "1";
1	mouse_novel	exon	87456532	87460838	.	+	.	gene_id "chr1-gene-87456532"; transcript_id "chr1-gene-87456532-1"; exon_number "1";
1	mouse_novel	exon	87607816	87615025	.	+	.	gene_id "chr1-gene-87607816"; transcript_id "chr1-gene-87607816-1"; exon_number "1";
1	mouse_novel	exon	88569019	88569218	.	-	.	gene_id "chr1-gene-88569019"; transcript_id "chr1-gene-88569019-1"; exon_number "2";
1	mouse_novel	exon	88572193	88577242	.	-	.	gene_id "chr1-gene-88569019"; transcript_id "chr1-gene-88569019-2"; exon_number "2";
1	mouse_novel	exon	88572193	88586609	.	+	.	gene_id "chr1-gene-88569019"; transcript_id "chr1-gene-88569019-3"; exon_number "1";
1	mouse_novel	exon	88584416	88586609	.	-	.	gene_id "chr1-gene-88569019"; transcript_id "chr1-gene-88569019-2"; exon_number "1";
1	mouse_novel	exon	88584416	88586609	.	-	.	gene_id "chr1-gene-88569019"; transcript_id "chr1-gene-88569019-1"; exon_number "1";
1	mouse_novel	exon	88592894	88599366	.	+	.	gene_id "chr1-gene-88592894"; transcript_id "chr1-gene-88592894-1"; exon_number "1";
1	mouse_novel	exon	88595557	88595981	.	+	.	gene_id "chr1-gene-88592894"; transcript_id "chr1-gene-88592894-2"; exon_number "1";
1	mouse_novel	exon	88596027	88599350	.	+	.	gene_id "chr1-gene-88592894"; transcript_id "chr1-gene-88592894-2"; exon_number "2";
1	mouse_novel	exon	88620195	88629056	.	-	.	gene_id "chr1-gene-88620195"; transcript_id "chr1-gene-88620195-2"; exon_number "1";
1	mouse_novel	exon	88620195	88629056	.	+	.	gene_id "chr1-gene-88620195"; transcript_id "chr1-gene-88620195-1"; exon_number "1";
1	mouse_novel	exon	99277605	99277714	.	-	.	gene_id "chr1-gene-99277605"; transcript_id "chr1-gene-99277605-1"; exon_number "2";
1	mouse_novel	exon	99295252	99295320	.	+	.	gene_id "chr1-gene-99277605"; transcript_id "chr1-gene-99277605-2"; exon_number "1";
1	mouse_novel	exon	99295607	99295953	.	-	.	gene_id "chr1-gene-99277605"; transcript_id "chr1-gene-99277605-1"; exon_number "1";
1	mouse_novel	exon	99314983	99315150	.	+	.	gene_id "chr1-gene-99277605"; transcript_id "chr1-gene-99277605-2"; exon_number "2";
1	mouse_novel	exon	101897923	101898883	.	-	.	gene_id "chr1-gene-101897923"; transcript_id "chr1-gene-101897923-1"; exon_number "3";
1	mouse_novel	exon	101900257	101900374	.	-	.	gene_id "chr1-gene-101897923"; transcript_id "chr1-gene-101897923-1"; exon_number "2";
1	mouse_novel	exon	101902594	101902899	.	-	.	gene_id "chr1-gene-101897923"; transcript_id "chr1-gene-101897923-1"; exon_number "1";
1	mouse_novel	exon	102628129	102628349	.	-	.	gene_id "chr1-gene-102628129"; transcript_id "chr1-gene-102628129-1"; exon_number "1";
1	mouse_novel	exon	106051755	106057710	.	+	.	gene_id "chr1-gene-106051755"; transcript_id "chr1-gene-106051755-1"; exon_number "1";
1	mouse_novel	exon	106525786	106532675	.	-	.	gene_id "chr1-gene-106525786"; transcript_id "chr1-gene-106525786-1"; exon_number "1";
1	mouse_novel	exon	118335951	118340009	.	-	.	gene_id "chr1-gene-118335951"; transcript_id "chr1-gene-118335951-1"; exon_number "1";
1	mouse_novel	exon	122357122	122357335	.	-	.	gene_id "chr1-gene-122357122"; transcript_id "chr1-gene-122357122-1"; exon_number "1";
1	mouse_novel	exon	122357122	122357335	.	+	.	gene_id "chr1-gene-122357122"; transcript_id "chr1-gene-122357122-2"; exon_number "1";
1	mouse_novel	exon	125435791	125437144	.	-	.	gene_id "chr1-gene-125435791"; transcript_id "chr1-gene-125435791-2"; exon_number "1";
1	mouse_novel	exon	125435791	125437144	.	+	.	gene_id "chr1-gene-125435791"; transcript_id "chr1-gene-125435791-1"; exon_number "1";
1	mouse_novel	exon	131280169	131282822	.	+	.	gene_id "chr1-gene-131280169"; transcript_id "chr1-gene-131280169-1"; exon_number "1";
1	mouse_novel	exon	131280169	131282822	.	-	.	gene_id "chr1-gene-131280169"; transcript_id "chr1-gene-131280169-2"; exon_number "1";
1	mouse_novel	exon	132349676	132355310	.	+	.	gene_id "chr1-gene-132349676"; transcript_id "chr1-gene-132349676-1"; exon_number "1";
1	mouse_novel	exon	132349698	132350859	.	+	.	gene_id "chr1-gene-132349676"; transcript_id "chr1-gene-132349676-2"; exon_number "1";
1	mouse_novel	exon	132350968	132352230	.	+	.	gene_id "chr1-gene-132349676"; transcript_id "chr1-gene-132349676-2"; exon_number "2";
1	mouse_novel	exon	133151494	133159928	.	-	.	gene_id "chr1-gene-133151494"; transcript_id "chr1-gene-133151494-1"; exon_number "1";
1	mouse_novel	exon	133691109	133692309	.	+	.	gene_id "chr1-gene-133691109"; transcript_id "chr1-gene-133691109-2"; exon_number "1";
1	mouse_novel	exon	133691109	133695771	.	+	.	gene_id "chr1-gene-133691109"; transcript_id "chr1-gene-133691109-1"; exon_number "1";
1	mouse_novel	exon	133692405	133695771	.	+	.	gene_id "chr1-gene-133691109"; transcript_id "chr1-gene-133691109-2"; exon_number "2";
1	mouse_novel	exon	134059502	134060453	.	-	.	gene_id "chr1-gene-134059502"; transcript_id "chr1-gene-134059502-1"; exon_number "2";
1	mouse_novel	exon	134059502	134060453	.	-	.	gene_id "chr1-gene-134059502"; transcript_id "chr1-gene-134059502-2"; exon_number "2";
1	mouse_novel	exon	134060793	134060988	.	-	.	gene_id "chr1-gene-134059502"; transcript_id "chr1-gene-134059502-1"; exon_number "1";
1	mouse_novel	exon	134061943	134062652	.	-	.	gene_id "chr1-gene-134059502"; transcript_id "chr1-gene-134059502-2"; exon_number "1";
1	mouse_novel	exon	136364874	136365188	.	-	.	gene_id "chr1-gene-136364874"; transcript_id "chr1-gene-136364874-1"; exon_number "1";
1	mouse_novel	exon	151722716	151729352	.	+	.	gene_id "chr1-gene-151722716"; transcript_id "chr1-gene-151722716-1"; exon_number "1";
1	mouse_novel	exon	152248114	152249801	.	-	.	gene_id "chr1-gene-152248114"; transcript_id "chr1-gene-152248114-1"; exon_number "2";
1	mouse_novel	exon	152251654	152267764	.	-	.	gene_id "chr1-gene-152248114"; transcript_id "chr1-gene-152248114-3"; exon_number "1";
1	mouse_novel	exon	152251654	152267764	.	+	.	gene_id "chr1-gene-152248114"; transcript_id "chr1-gene-152248114-2"; exon_number "1";
1	mouse_novel	exon	152267936	152281584	.	-	.	gene_id "chr1-gene-152248114"; transcript_id "chr1-gene-152248114-4"; exon_number "3";
1	mouse_novel	exon	152278655	152283636	.	-	.	gene_id "chr1-gene-152248114"; transcript_id "chr1-gene-152248114-5"; exon_number "2";
1	mouse_novel	exon	152278655	152281586	.	-	.	gene_id "chr1-gene-152248114"; transcript_id "chr1-gene-152248114-6"; exon_number "3";
1	mouse_novel	exon	152283570	152283636	.	-	.	gene_id "chr1-gene-152248114"; transcript_id "chr1-gene-152248114-4"; exon_number "2";
1	mouse_novel	exon	152283570	152285689	.	-	.	gene_id "chr1-gene-152248114"; transcript_id "chr1-gene-152248114-1"; exon_number "1";
1	mouse_novel	exon	152283570	152283636	.	-	.	gene_id "chr1-gene-152248114"; transcript_id "chr1-gene-152248114-6"; exon_number "2";
1	mouse_novel	exon	152287910	152288057	.	-	.	gene_id "chr1-gene-152248114"; transcript_id "chr1-gene-152248114-4"; exon_number "1";
1	mouse_novel	exon	152287910	152288057	.	-	.	gene_id "chr1-gene-152248114"; transcript_id "chr1-gene-152248114-5"; exon_number "1";
1	mouse_novel	exon	152287910	152288057	.	-	.	gene_id "chr1-gene-152248114"; transcript_id "chr1-gene-152248114-6"; exon_number "1";
1	mouse_novel	exon	155002343	155007395	.	-	.	gene_id "chr1-gene-155002343"; transcript_id "chr1-gene-155002343-1"; exon_number "1";
1	mouse_novel	exon	156942826	156948017	.	+	.	gene_id "chr1-gene-156942826"; transcript_id "chr1-gene-156942826-1"; exon_number "1";
1	mouse_novel	exon	156942826	156948017	.	-	.	gene_id "chr1-gene-156942826"; transcript_id "chr1-gene-156942826-2"; exon_number "1";
1	mouse_novel	exon	159962034	159972498	.	-	.	gene_id "chr1-gene-159962034"; transcript_id "chr1-gene-159962034-1"; exon_number "1";
1	mouse_novel	exon	160017735	160025691	.	+	.	gene_id "chr1-gene-160017735"; transcript_id "chr1-gene-160017735-1"; exon_number "1";
1	mouse_novel	exon	161437485	161446437	.	-	.	gene_id "chr1-gene-161437485"; transcript_id "chr1-gene-161437485-1"; exon_number "1";
1	mouse_novel	exon	161456282	161473467	.	-	.	gene_id "chr1-gene-161456282"; transcript_id "chr1-gene-161456282-1"; exon_number "1";
1	mouse_novel	exon	161456282	161473467	.	+	.	gene_id "chr1-gene-161456282"; transcript_id "chr1-gene-161456282-2"; exon_number "1";
1	mouse_novel	exon	161505696	161517968	.	-	.	gene_id "chr1-gene-161505696"; transcript_id "chr1-gene-161505696-1"; exon_number "3";
1	mouse_novel	exon	161513047	161517968	.	-	.	gene_id "chr1-gene-161505696"; transcript_id "chr1-gene-161505696-2"; exon_number "4";
1	mouse_novel	exon	161521899	161521968	.	-	.	gene_id "chr1-gene-161505696"; transcript_id "chr1-gene-161505696-2"; exon_number "3";
1	mouse_novel	exon	161521899	161521968	.	-	.	gene_id "chr1-gene-161505696"; transcript_id "chr1-gene-161505696-1"; exon_number "2";
1	mouse_novel	exon	161527092	161527203	.	-	.	gene_id "chr1-gene-161505696"; transcript_id "chr1-gene-161505696-2"; exon_number "2";
1	mouse_novel	exon	161527092	161541175	.	-	.	gene_id "chr1-gene-161505696"; transcript_id "chr1-gene-161505696-1"; exon_number "1";
1	mouse_novel	exon	161534908	161540006	.	-	.	gene_id "chr1-gene-161505696"; transcript_id "chr1-gene-161505696-3"; exon_number "2";
1	mouse_novel	exon	161548248	161548757	.	-	.	gene_id "chr1-gene-161505696"; transcript_id "chr1-gene-161505696-2"; exon_number "1";
1	mouse_novel	exon	161548248	161548757	.	-	.	gene_id "chr1-gene-161505696"; transcript_id "chr1-gene-161505696-3"; exon_number "1";
1	mouse_novel	exon	161554860	161568567	.	+	.	gene_id "chr1-gene-161554860"; transcript_id "chr1-gene-161554860-1"; exon_number "1";
1	mouse_novel	exon	161568695	161583503	.	+	.	gene_id "chr1-gene-161568695"; transcript_id "chr1-gene-161568695-1"; exon_number "1";
1	mouse_novel	exon	161588338	161591326	.	-	.	gene_id "chr1-gene-161588338"; transcript_id "chr1-gene-161588338-2"; exon_number "3";
1	mouse_novel	exon	161588338	161591279	.	-	.	gene_id "chr1-gene-161588338"; transcript_id "chr1-gene-161588338-1"; exon_number "2";
1	mouse_novel	exon	161588338	161591279	.	-	.	gene_id "chr1-gene-161588338"; transcript_id "chr1-gene-161588338-3"; exon_number "3";
1	mouse_novel	exon	161614085	161629407	.	-	.	gene_id "chr1-gene-161588338"; transcript_id "chr1-gene-161588338-2"; exon_number "2";
1	mouse_novel	exon	161614085	161639096	.	-	.	gene_id "chr1-gene-161588338"; transcript_id "chr1-gene-161588338-1"; exon_number "1";
1	mouse_novel	exon	161631856	161632149	.	-	.	gene_id "chr1-gene-161588338"; transcript_id "chr1-gene-161588338-4"; exon_number "2";
1	mouse_novel	exon	161632260	161633794	.	-	.	gene_id "chr1-gene-161588338"; transcript_id "chr1-gene-161588338-4"; exon_number "1";
1	mouse_novel	exon	161634157	161638955	.	+	.	gene_id "chr1-gene-161588338"; transcript_id "chr1-gene-161588338-5"; exon_number "1";
1	mouse_novel	exon	161639254	161651656	.	+	.	gene_id "chr1-gene-161588338"; transcript_id "chr1-gene-161588338-6"; exon_number "1";
1	mouse_novel	exon	161673742	161694489	.	+	.	gene_id "chr1-gene-161588338"; transcript_id "chr1-gene-161588338-7"; exon_number "1";
1	mouse_novel	exon	161694425	161695450	.	-	.	gene_id "chr1-gene-161588338"; transcript_id "chr1-gene-161588338-2"; exon_number "1";
1	mouse_novel	exon	161694425	161694551	.	-	.	gene_id "chr1-gene-161588338"; transcript_id "chr1-gene-161588338-3"; exon_number "2";
1	mouse_novel	exon	161704416	161704670	.	-	.	gene_id "chr1-gene-161588338"; transcript_id "chr1-gene-161588338-3"; exon_number "1";
1	mouse_novel	exon	161762084	161762526	.	-	.	gene_id "chr1-gene-161762084"; transcript_id "chr1-gene-161762084-1"; exon_number "2";
1	mouse_novel	exon	161762990	161770057	.	-	.	gene_id "chr1-gene-161762084"; transcript_id "chr1-gene-161762084-1"; exon_number "1";
1	mouse_novel	exon	167220190	167222542	.	+	.	gene_id "chr1-gene-167220190"; transcript_id "chr1-gene-167220190-1"; exon_number "1";
1	mouse_novel	exon	171715051	171718943	.	-	.	gene_id "chr1-gene-171715051"; transcript_id "chr1-gene-171715051-1"; exon_number "1";
1	mouse_novel	exon	178337939	178339172	.	-	.	gene_id "chr1-gene-178337939"; transcript_id "chr1-gene-178337939-1"; exon_number "1";
1	mouse_novel	exon	178369156	178376449	.	-	.	gene_id "chr1-gene-178369156"; transcript_id "chr1-gene-178369156-1"; exon_number "1";
1	mouse_novel	exon	178402952	178405603	.	-	.	gene_id "chr1-gene-178402952"; transcript_id "chr1-gene-178402952-1"; exon_number "1";
1	mouse_novel	exon	182253997	182255589	.	+	.	gene_id "chr1-gene-182253997"; transcript_id "chr1-gene-182253997-1"; exon_number "1";
1	mouse_novel	exon	182254922	182255350	.	+	.	gene_id "chr1-gene-182253997"; transcript_id "chr1-gene-182253997-4"; exon_number "1";
1	mouse_novel	exon	182254922	182255350	.	+	.	gene_id "chr1-gene-182253997"; transcript_id "chr1-gene-182253997-3"; exon_number "1";
1	mouse_novel	exon	182254922	182255350	.	+	.	gene_id "chr1-gene-182253997"; transcript_id "chr1-gene-182253997-2"; exon_number "1";
1	mouse_novel	exon	182255454	182255589	.	+	.	gene_id "chr1-gene-182253997"; transcript_id "chr1-gene-182253997-4"; exon_number "2";
1	mouse_novel	exon	182255454	182255589	.	+	.	gene_id "chr1-gene-182253997"; transcript_id "chr1-gene-182253997-3"; exon_number "2";
1	mouse_novel	exon	182255454	182255589	.	+	.	gene_id "chr1-gene-182253997"; transcript_id "chr1-gene-182253997-2"; exon_number "2";
1	mouse_novel	exon	182255966	182257878	.	+	.	gene_id "chr1-gene-182253997"; transcript_id "chr1-gene-182253997-5"; exon_number "1";
1	mouse_novel	exon	182255969	182256207	.	+	.	gene_id "chr1-gene-182253997"; transcript_id "chr1-gene-182253997-4"; exon_number "3";
1	mouse_novel	exon	182255969	182256207	.	+	.	gene_id "chr1-gene-182253997"; transcript_id "chr1-gene-182253997-3"; exon_number "3";
1	mouse_novel	exon	182255969	182256207	.	+	.	gene_id "chr1-gene-182253997"; transcript_id "chr1-gene-182253997-2"; exon_number "3";
1	mouse_novel	exon	182255995	182256207	.	+	.	gene_id "chr1-gene-182253997"; transcript_id "chr1-gene-182253997-1"; exon_number "2";
1	mouse_novel	exon	182259027	182266027	.	+	.	gene_id "chr1-gene-182253997"; transcript_id "chr1-gene-182253997-4"; exon_number "4";
1	mouse_novel	exon	182260609	182262450	.	-	.	gene_id "chr1-gene-182253997"; transcript_id "chr1-gene-182253997-6"; exon_number "1";
1	mouse_novel	exon	182263141	182265839	.	+	.	gene_id "chr1-gene-182253997"; transcript_id "chr1-gene-182253997-3"; exon_number "4";
1	mouse_novel	exon	182263155	182265780	.	+	.	gene_id "chr1-gene-182253997"; transcript_id "chr1-gene-182253997-5"; exon_number "2";
1	mouse_novel	exon	182263155	182264072	.	+	.	gene_id "chr1-gene-182253997"; transcript_id "chr1-gene-182253997-1"; exon_number "3";
1	mouse_novel	exon	182263166	182265788	.	+	.	gene_id "chr1-gene-182253997"; transcript_id "chr1-gene-182253997-2"; exon_number "4";
1	mouse_novel	exon	182271815	182274681	.	+	.	gene_id "chr1-gene-182271815"; transcript_id "chr1-gene-182271815-1"; exon_number "1";
1	mouse_novel	exon	182463496	182466827	.	+	.	gene_id "chr1-gene-182463496"; transcript_id "chr1-gene-182463496-1"; exon_number "1";
1	mouse_novel	exon	191231496	191235701	.	+	.	gene_id "chr1-gene-191231496"; transcript_id "chr1-gene-191231496-1"; exon_number "1";
1	mouse_novel	exon	191959103	191962095	.	+	.	gene_id "chr1-gene-191959103"; transcript_id "chr1-gene-191959103-1"; exon_number "1";
1	mouse_novel	exon	191968371	191971835	.	+	.	gene_id "chr1-gene-191968371"; transcript_id "chr1-gene-191968371-1"; exon_number "1";
2	mouse_novel	exon	4944623	4950970	.	+	.	gene_id "chr2-gene-4944623"; transcript_id "chr2-gene-4944623-1"; exon_number "1";
2	mouse_novel	exon	6524640	6531150	.	+	.	gene_id "chr2-gene-6524640"; transcript_id "chr2-gene-6524640-1"; exon_number "1";
2	mouse_novel	exon	9314926	9319610	.	-	.	gene_id "chr2-gene-9314926"; transcript_id "chr2-gene-9314926-1"; exon_number "1";
2	mouse_novel	exon	9459230	9470886	.	-	.	gene_id "chr2-gene-9459230"; transcript_id "chr2-gene-9459230-1"; exon_number "2";
2	mouse_novel	exon	9466122	9470886	.	-	.	gene_id "chr2-gene-9459230"; transcript_id "chr2-gene-9459230-2"; exon_number "4";
2	mouse_novel	exon	9470476	9484098	.	+	.	gene_id "chr2-gene-9459230"; transcript_id "chr2-gene-9459230-3"; exon_number "1";
2	mouse_novel	exon	9483242	9483333	.	-	.	gene_id "chr2-gene-9459230"; transcript_id "chr2-gene-9459230-2"; exon_number "3";
2	mouse_novel	exon	9484230	9496391	.	-	.	gene_id "chr2-gene-9459230"; transcript_id "chr2-gene-9459230-4"; exon_number "2";
2	mouse_novel	exon	9496206	9496391	.	-	.	gene_id "chr2-gene-9459230"; transcript_id "chr2-gene-9459230-2"; exon_number "2";
2	mouse_novel	exon	9496206	9497336	.	-	.	gene_id "chr2-gene-9459230"; transcript_id "chr2-gene-9459230-1"; exon_number "1";
2	mouse_novel	exon	9512827	9520354	.	+	.	gene_id "chr2-gene-9459230"; transcript_id "chr2-gene-9459230-5"; exon_number "1";
2	mouse_novel	exon	9519878	9520159	.	-	.	gene_id "chr2-gene-9459230"; transcript_id "chr2-gene-9459230-4"; exon_number "1";
2	mouse_novel	exon	9519878	9520205	.	-	.	gene_id "chr2-gene-9459230"; transcript_id "chr2-gene-9459230-2"; exon_number "1";
2	mouse_novel	exon	9680786	9681940	.	+	.	gene_id "chr2-gene-9680786"; transcript_id "chr2-gene-9680786-1"; exon_number "1";
2	mouse_novel	exon	9683555	9695202	.	+	.	gene_id "chr2-gene-9680786"; transcript_id "chr2-gene-9680786-1"; exon_number "2";
2	mouse_novel	exon	9696463	9715023	.	-	.	gene_id "chr2-gene-9696463"; transcript_id "chr2-gene-9696463-1"; exon_number "1";
2	mouse_novel	exon	9696463	9715023	.	+	.	gene_id "chr2-gene-9696463"; transcript_id "chr2-gene-9696463-2"; exon_number "1";
2	mouse_novel	exon	9717827	9727110	.	+	.	gene_id "chr2-gene-9717827"; transcript_id "chr2-gene-9717827-1"; exon_number "1";
2	mouse_novel	exon	9745502	9752317	.	+	.	gene_id "chr2-gene-9745502"; transcript_id "chr2-gene-9745502-1"; exon_number "1";
2	mouse_novel	exon	14156755	14165380	.	+	.	gene_id "chr2-gene-14156755"; transcript_id "chr2-gene-14156755-1"; exon_number "1";
2	mouse_novel	exon	22744787	22744996	.	+	.	gene_id "chr2-gene-22744787"; transcript_id "chr2-gene-22744787-1"; exon_number "1";
2	mouse_novel	exon	22750730	22755218	.	-	.	gene_id "chr2-gene-22750730"; transcript_id "chr2-gene-22750730-1"; exon_number "1";
2	mouse_novel	exon	22875872	22878216	.	+	.	gene_id "chr2-gene-22875872"; transcript_id "chr2-gene-22875872-1"; exon_number "1";
2	mouse_novel	exon	22878359	22883692	.	+	.	gene_id "chr2-gene-22878359"; transcript_id "chr2-gene-22878359-1"; exon_number "1";
2	mouse_novel	exon	25157068	25164918	.	-	.	gene_id "chr2-gene-25157068"; transcript_id "chr2-gene-25157068-1"; exon_number "1";
2	mouse_novel	exon	25511599	25517832	.	-	.	gene_id "chr2-gene-25511599"; transcript_id "chr2-gene-25511599-1"; exon_number "1";
2	mouse_novel	exon	25556057	25557678	.	-	.	gene_id "chr2-gene-25556057"; transcript_id "chr2-gene-25556057-1"; exon_number "1";
2	mouse_novel	exon	29568923	29571064	.	-	.	gene_id "chr2-gene-29568923"; transcript_id "chr2-gene-29568923-1"; exon_number "2";
2	mouse_novel	exon	29581250	29581464	.	-	.	gene_id "chr2-gene-29568923"; transcript_id "chr2-gene-29568923-1"; exon_number "1";
2	mouse_novel	exon	30451988	30455279	.	-	.	gene_id "chr2-gene-30451988"; transcript_id "chr2-gene-30451988-1"; exon_number "1";
2	mouse_novel	exon	30455354	30460480	.	+	.	gene_id "chr2-gene-30455354"; transcript_id "chr2-gene-30455354-1"; exon_number "1";
2	mouse_novel	exon	30455354	30462456	.	-	.	gene_id "chr2-gene-30455354"; transcript_id "chr2-gene-30455354-2"; exon_number "1";
2	mouse_novel	exon	30622240	30626878	.	+	.	gene_id "chr2-gene-30622240"; transcript_id "chr2-gene-30622240-2"; exon_number "1";
2	mouse_novel	exon	30622240	30626878	.	-	.	gene_id "chr2-gene-30622240"; transcript_id "chr2-gene-30622240-1"; exon_number "1";
2	mouse_novel	exon	32088211	32094094	.	+	.	gene_id "chr2-gene-32088211"; transcript_id "chr2-gene-32088211-1"; exon_number "1";
2	mouse_novel	exon	32472135	32483202	.	+	.	gene_id "chr2-gene-32472135"; transcript_id "chr2-gene-32472135-1"; exon_number "1";
2	mouse_novel	exon	33895832	33904114	.	-	.	gene_id "chr2-gene-33895832"; transcript_id "chr2-gene-33895832-1"; exon_number "1";
2	mouse_novel	exon	36191023	36194375	.	-	.	gene_id "chr2-gene-36191023"; transcript_id "chr2-gene-36191023-1"; exon_number "1";
2	mouse_novel	exon	43737960	43742299	.	+	.	gene_id "chr2-gene-43737960"; transcript_id "chr2-gene-43737960-1"; exon_number "1";
2	mouse_novel	exon	44403815	44405085	.	+	.	gene_id "chr2-gene-44403815"; transcript_id "chr2-gene-44403815-1"; exon_number "1";
2	mouse_novel	exon	44412732	44417591	.	+	.	gene_id "chr2-gene-44403815"; transcript_id "chr2-gene-44403815-1"; exon_number "2";
2	mouse_novel	exon	57377662	57383644	.	-	.	gene_id "chr2-gene-57377662"; transcript_id "chr2-gene-57377662-1"; exon_number "1";
2	mouse_novel	exon	59509027	59518772	.	+	.	gene_id "chr2-gene-59509027"; transcript_id "chr2-gene-59509027-2"; exon_number "1";
2	mouse_novel	exon	59509027	59518772	.	-	.	gene_id "chr2-gene-59509027"; transcript_id "chr2-gene-59509027-1"; exon_number "1";
2	mouse_novel	exon	60734131	60738705	.	+	.	gene_id "chr2-gene-60734131"; transcript_id "chr2-gene-60734131-1"; exon_number "1";
2	mouse_novel	exon	61656777	61662063	.	+	.	gene_id "chr2-gene-61656777"; transcript_id "chr2-gene-61656777-1"; exon_number "1";
2	mouse_novel	exon	62575847	62582782	.	-	.	gene_id "chr2-gene-62575847"; transcript_id "chr2-gene-62575847-1"; exon_number "1";
2	mouse_novel	exon	62575847	62582782	.	+	.	gene_id "chr2-gene-62575847"; transcript_id "chr2-gene-62575847-2"; exon_number "1";
2	mouse_novel	exon	71940953	71941515	.	-	.	gene_id "chr2-gene-71940953"; transcript_id "chr2-gene-71940953-1"; exon_number "1";
2	mouse_novel	exon	75638091	75638396	.	+	.	gene_id "chr2-gene-75638091"; transcript_id "chr2-gene-75638091-2"; exon_number "1";
2	mouse_novel	exon	75638091	75642901	.	+	.	gene_id "chr2-gene-75638091"; transcript_id "chr2-gene-75638091-3"; exon_number "1";
2	mouse_novel	exon	75638091	75639011	.	-	.	gene_id "chr2-gene-75638091"; transcript_id "chr2-gene-75638091-1"; exon_number "2";
2	mouse_novel	exon	75638110	75639011	.	-	.	gene_id "chr2-gene-75638091"; transcript_id "chr2-gene-75638091-7"; exon_number "4";
2	mouse_novel	exon	75638110	75639011	.	-	.	gene_id "chr2-gene-75638091"; transcript_id "chr2-gene-75638091-6"; exon_number "3";
2	mouse_novel	exon	75638110	75639011	.	-	.	gene_id "chr2-gene-75638091"; transcript_id "chr2-gene-75638091-4"; exon_number "4";
2	mouse_novel	exon	75638110	75639011	.	-	.	gene_id "chr2-gene-75638091"; transcript_id "chr2-gene-75638091-5"; exon_number "3";
2	mouse_novel	exon	75638564	75639049	.	-	.	gene_id "chr2-gene-75638091"; transcript_id "chr2-gene-75638091-8"; exon_number "4";
2	mouse_novel	exon	75638564	75639049	.	-	.	gene_id "chr2-gene-75638091"; transcript_id "chr2-gene-75638091-9"; exon_number "4";
2	mouse_novel	exon	75638768	75642440	.	-	.	gene_id "chr2-gene-75638091"; transcript_id "chr2-gene-75638091-10"; exon_number "2";
2	mouse_novel	exon	75639050	75639087	.	-	.	gene_id "chr2-gene-75638091"; transcript_id "chr2-gene-75638091-7"; exon_number "3";
2	mouse_novel	exon	75639050	75642505	.	-	.	gene_id "chr2-gene-75638091"; transcript_id "chr2-gene-75638091-1"; exon_number "1";
2	mouse_novel	exon	75639088	75639125	.	-	.	gene_id "chr2-gene-75638091"; transcript_id "chr2-gene-75638091-4"; exon_number "3";
2	mouse_novel	exon	75639088	75639125	.	-	.	gene_id "chr2-gene-75638091"; transcript_id "chr2-gene-75638091-9"; exon_number "3";
2	mouse_novel	exon	75639126	75639520	.	-	.	gene_id "chr2-gene-75638091"; transcript_id "chr2-gene-75638091-7"; exon_number "2";
2	mouse_novel	exon	75639126	75639163	.	-	.	gene_id "chr2-gene-75638091"; transcript_id "chr2-gene-75638091-8"; exon_number "3";
2	mouse_novel	exon	75639164	75639520	.	-	.	gene_id "chr2-gene-75638091"; transcript_id "chr2-gene-75638091-4"; exon_number "2";
2	mouse_novel	exon	75639164	75639520	.	-	.	gene_id "chr2-gene-75638091"; transcript_id "chr2-gene-75638091-5"; exon_number "2";
2	mouse_novel	exon	75639164	75639520	.	-	.	gene_id "chr2-gene-75638091"; transcript_id "chr2-gene-75638091-9"; exon_number "2";
2	mouse_novel	exon	75639202	75639520	.	-	.	gene_id "chr2-gene-75638091"; transcript_id "chr2-gene-75638091-6"; exon_number "2";
2	mouse_novel	exon	75639202	75639520	.	-	.	gene_id "chr2-gene-75638091"; transcript_id "chr2-gene-75638091-8"; exon_number "2";
2	mouse_novel	exon	75642751	75642901	.	+	.	gene_id "chr2-gene-75638091"; transcript_id "chr2-gene-75638091-2"; exon_number "2";
2	mouse_novel	exon	75646465	75658979	.	+	.	gene_id "chr2-gene-75638091"; transcript_id "chr2-gene-75638091-11"; exon_number "1";
2	mouse_novel	exon	75655569	75656146	.	-	.	gene_id "chr2-gene-75638091"; transcript_id "chr2-gene-75638091-7"; exon_number "1";
2	mouse_novel	exon	75655569	75656146	.	-	.	gene_id "chr2-gene-75638091"; transcript_id "chr2-gene-75638091-6"; exon_number "1";
2	mouse_novel	exon	75655569	75656146	.	-	.	gene_id "chr2-gene-75638091"; transcript_id "chr2-gene-75638091-4"; exon_number "1";
2	mouse_novel	exon	75655569	75656146	.	-	.	gene_id "chr2-gene-75638091"; transcript_id "chr2-gene-75638091-5"; exon_number "1";
2	mouse_novel	exon	75655569	75656146	.	-	.	gene_id "chr2-gene-75638091"; transcript_id "chr2-gene-75638091-8"; exon_number "1";
2	mouse_novel	exon	75655569	75656146	.	-	.	gene_id "chr2-gene-75638091"; transcript_id "chr2-gene-75638091-9"; exon_number "1";
2	mouse_novel	exon	75655577	75656122	.	-	.	gene_id "chr2-gene-75638091"; transcript_id "chr2-gene-75638091-10"; exon_number "1";
2	mouse_novel	exon	76388528	76393949	.	-	.	gene_id "chr2-gene-76388528"; transcript_id "chr2-gene-76388528-1"; exon_number "1";
2	mouse_novel	exon	78957881	78963214	.	-	.	gene_id "chr2-gene-78957881"; transcript_id "chr2-gene-78957881-1"; exon_number "1";
2	mouse_novel	exon	79120389	79122875	.	+	.	gene_id "chr2-gene-79120389"; transcript_id "chr2-gene-79120389-1"; exon_number "1";
2	mouse_novel	exon	79123142	79129051	.	+	.	gene_id "chr2-gene-79120389"; transcript_id "chr2-gene-79120389-1"; exon_number "2";
2	mouse_novel	exon	79227469	79249052	.	-	.	gene_id "chr2-gene-79227469"; transcript_id "chr2-gene-79227469-6"; exon_number "1";
2	mouse_novel	exon	79227469	79249052	.	+	.	gene_id "chr2-gene-79227469"; transcript_id "chr2-gene-79227469-5"; exon_number "1";
2	mouse_novel	exon	79227469	79231878	.	+	.	gene_id "chr2-gene-79227469"; transcript_id "chr2-gene-79227469-3"; exon_number "1";
2	mouse_novel	exon	79227469	79231425	.	+	.	gene_id "chr2-gene-79227469"; transcript_id "chr2-gene-79227469-2"; exon_number "1";
2	mouse_novel	exon	79227469	79234531	.	+	.	gene_id "chr2-gene-79227469"; transcript_id "chr2-gene-79227469-4"; exon_number "1";
2	mouse_novel	exon	79227469	79231425	.	+	.	gene_id "chr2-gene-79227469"; transcript_id "chr2-gene-79227469-1"; exon_number "1";
2	mouse_novel	exon	79227754	79231425	.	+	.	gene_id "chr2-gene-79227469"; transcript_id "chr2-gene-79227469-7"; exon_number "1";
2	mouse_novel	exon	79231651	79249052	.	+	.	gene_id "chr2-gene-79227469"; transcript_id "chr2-gene-79227469-2"; exon_number "2";
2	mouse_novel	exon	79231651	79231878	.	+	.	gene_id "chr2-gene-79227469"; transcript_id "chr2-gene-79227469-7"; exon_number "2";
2	mouse_novel	exon	79231651	79231878	.	+	.	gene_id "chr2-gene-79227469"; transcript_id "chr2-gene-79227469-1"; exon_number "2";
2	mouse_novel	exon	79234439	79249052	.	+	.	gene_id "chr2-gene-79227469"; transcript_id "chr2-gene-79227469-3"; exon_number "2";
2	mouse_novel	exon	79234439	79234531	.	+	.	gene_id "chr2-gene-79227469"; transcript_id "chr2-gene-79227469-7"; exon_number "3";
2	mouse_novel	exon	79234439	79249052	.	+	.	gene_id "chr2-gene-79227469"; transcript_id "chr2-gene-79227469-1"; exon_number "3";
2	mouse_novel	exon	79235060	79235221	.	+	.	gene_id "chr2-gene-79227469"; transcript_id "chr2-gene-79227469-4"; exon_number "2";
2	mouse_novel	exon	79235060	79235221	.	+	.	gene_id "chr2-gene-79227469"; transcript_id "chr2-gene-79227469-7"; exon_number "4";
2	mouse_novel	exon	79235335	79249052	.	+	.	gene_id "chr2-gene-79227469"; transcript_id "chr2-gene-79227469-4"; exon_number "3";
2	mouse_novel	exon	79235335	79238734	.	+	.	gene_id "chr2-gene-79227469"; transcript_id "chr2-gene-79227469-7"; exon_number "5";
2	mouse_novel	exon	81991209	81993732	.	+	.	gene_id "chr2-gene-81991209"; transcript_id "chr2-gene-81991209-1"; exon_number "1";
2	mouse_novel	exon	81991623	81991874	.	-	.	gene_id "chr2-gene-81991209"; transcript_id "chr2-gene-81991209-2"; exon_number "1";
2	mouse_novel	exon	84323429	84328063	.	-	.	gene_id "chr2-gene-84323429"; transcript_id "chr2-gene-84323429-1"; exon_number "1";
2	mouse_novel	exon	86020562	86022468	.	+	.	gene_id "chr2-gene-86020562"; transcript_id "chr2-gene-86020562-1"; exon_number "1";
2	mouse_novel	exon	86021449	86021688	.	-	.	gene_id "chr2-gene-86020562"; transcript_id "chr2-gene-86020562-2"; exon_number "1";
2	mouse_novel	exon	86021455	86021597	.	-	.	gene_id "chr2-gene-86020562"; transcript_id "chr2-gene-86020562-3"; exon_number "2";
2	mouse_novel	exon	86021647	86021684	.	-	.	gene_id "chr2-gene-86020562"; transcript_id "chr2-gene-86020562-3"; exon_number "1";
2	mouse_novel	exon	102805462	102809812	.	-	.	gene_id "chr2-gene-102805462"; transcript_id "chr2-gene-102805462-1"; exon_number "1";
2	mouse_novel	exon	117431095	117435179	.	+	.	gene_id "chr2-gene-117431095"; transcript_id "chr2-gene-117431095-1"; exon_number "1";
2	mouse_novel	exon	117439845	117446616	.	+	.	gene_id "chr2-gene-117439845"; transcript_id "chr2-gene-117439845-1"; exon_number "1";
2	mouse_novel	exon	117439845	117446616	.	-	.	gene_id "chr2-gene-117439845"; transcript_id "chr2-gene-117439845-2"; exon_number "1";
2	mouse_novel	exon	117447076	117453906	.	+	.	gene_id "chr2-gene-117447076"; transcript_id "chr2-gene-117447076-1"; exon_number "1";
2	mouse_novel	exon	118549696	118568566	.	+	.	gene_id "chr2-gene-118549696"; transcript_id "chr2-gene-118549696-1"; exon_number "1";
2	mouse_novel	exon	118554770	118555471	.	+	.	gene_id "chr2-gene-118549696"; transcript_id "chr2-gene-118549696-2"; exon_number "1";
2	mouse_novel	exon	118554889	118561294	.	-	.	gene_id "chr2-gene-118549696"; transcript_id "chr2-gene-118549696-3"; exon_number "1";
2	mouse_novel	exon	118559184	118559230	.	+	.	gene_id "chr2-gene-118549696"; transcript_id "chr2-gene-118549696-2"; exon_number "2";
2	mouse_novel	exon	118564176	118566367	.	+	.	gene_id "chr2-gene-118549696"; transcript_id "chr2-gene-118549696-2"; exon_number "3";
2	mouse_novel	exon	122652143	122652651	.	+	.	gene_id "chr2-gene-122652143"; transcript_id "chr2-gene-122652143-1"; exon_number "1";
2	mouse_novel	exon	122652761	122655768	.	+	.	gene_id "chr2-gene-122652143"; transcript_id "chr2-gene-122652143-1"; exon_number "2";
2	mouse_novel	exon	127305722	127320373	.	-	.	gene_id "chr2-gene-127305722"; transcript_id "chr2-gene-127305722-1"; exon_number "1";
2	mouse_novel	exon	127305722	127320373	.	+	.	gene_id "chr2-gene-127305722"; transcript_id "chr2-gene-127305722-2"; exon_number "1";
2	mouse_novel	exon	152721647	152723948	.	+	.	gene_id "chr2-gene-152721647"; transcript_id "chr2-gene-152721647-1"; exon_number "1";
2	mouse_novel	exon	154332925	154334990	.	+	.	gene_id "chr2-gene-154332925"; transcript_id "chr2-gene-154332925-1"; exon_number "1";
2	mouse_novel	exon	167349400	167349952	.	-	.	gene_id "chr2-gene-167349400"; transcript_id "chr2-gene-167349400-1"; exon_number "2";
2	mouse_novel	exon	167360831	167364082	.	+	.	gene_id "chr2-gene-167349400"; transcript_id "chr2-gene-167349400-2"; exon_number "1";
2	mouse_novel	exon	167364339	167367143	.	-	.	gene_id "chr2-gene-167349400"; transcript_id "chr2-gene-167349400-3"; exon_number "1";
2	mouse_novel	exon	167367807	167370492	.	-	.	gene_id "chr2-gene-167349400"; transcript_id "chr2-gene-167349400-1"; exon_number "1";
2	mouse_novel	exon	170176731	170177917	.	-	.	gene_id "chr2-gene-170176731"; transcript_id "chr2-gene-170176731-1"; exon_number "2";
2	mouse_novel	exon	170176731	170177917	.	-	.	gene_id "chr2-gene-170176731"; transcript_id "chr2-gene-170176731-2"; exon_number "3";
2	mouse_novel	exon	170180258	170182023	.	-	.	gene_id "chr2-gene-170176731"; transcript_id "chr2-gene-170176731-4"; exon_number "3";
2	mouse_novel	exon	170180258	170182023	.	-	.	gene_id "chr2-gene-170176731"; transcript_id "chr2-gene-170176731-3"; exon_number "2";
2	mouse_novel	exon	170182634	170187061	.	-	.	gene_id "chr2-gene-170176731"; transcript_id "chr2-gene-170176731-1"; exon_number "1";
2	mouse_novel	exon	170182634	170182705	.	-	.	gene_id "chr2-gene-170176731"; transcript_id "chr2-gene-170176731-4"; exon_number "2";
2	mouse_novel	exon	170182634	170187061	.	-	.	gene_id "chr2-gene-170176731"; transcript_id "chr2-gene-170176731-3"; exon_number "1";
2	mouse_novel	exon	170182634	170182705	.	-	.	gene_id "chr2-gene-170176731"; transcript_id "chr2-gene-170176731-2"; exon_number "2";
2	mouse_novel	exon	170184402	170187061	.	-	.	gene_id "chr2-gene-170176731"; transcript_id "chr2-gene-170176731-4"; exon_number "1";
2	mouse_novel	exon	170184402	170187061	.	-	.	gene_id "chr2-gene-170176731"; transcript_id "chr2-gene-170176731-2"; exon_number "1";
2	mouse_novel	exon	171117301	171118215	.	+	.	gene_id "chr2-gene-171117301"; transcript_id "chr2-gene-171117301-1"; exon_number "1";
2	mouse_novel	exon	171117301	171132511	.	+	.	gene_id "chr2-gene-171117301"; transcript_id "chr2-gene-171117301-2"; exon_number "1";
2	mouse_novel	exon	171117301	171118215	.	+	.	gene_id "chr2-gene-171117301"; transcript_id "chr2-gene-171117301-3"; exon_number "1";
2	mouse_novel	exon	171132231	171132511	.	+	.	gene_id "chr2-gene-171117301"; transcript_id "chr2-gene-171117301-1"; exon_number "2";
2	mouse_novel	exon	171134746	171136137	.	-	.	gene_id "chr2-gene-171117301"; transcript_id "chr2-gene-171117301-4"; exon_number "1";
2	mouse_novel	exon	171137157	171140489	.	+	.	gene_id "chr2-gene-171117301"; transcript_id "chr2-gene-171117301-1"; exon_number "3";
2	mouse_novel	exon	171137157	171139287	.	+	.	gene_id "chr2-gene-171117301"; transcript_id "chr2-gene-171117301-2"; exon_number "2";
2	mouse_novel	exon	171137157	171137346	.	+	.	gene_id "chr2-gene-171117301"; transcript_id "chr2-gene-171117301-3"; exon_number "2";
2	mouse_novel	exon	171139186	171139287	.	+	.	gene_id "chr2-gene-171117301"; transcript_id "chr2-gene-171117301-3"; exon_number "3";
2	mouse_novel	exon	171142140	171145849	.	+	.	gene_id "chr2-gene-171117301"; transcript_id "chr2-gene-171117301-2"; exon_number "3";
2	mouse_novel	exon	171142140	171145849	.	+	.	gene_id "chr2-gene-171117301"; transcript_id "chr2-gene-171117301-3"; exon_number "4";
2	mouse_novel	exon	171146002	171156985	.	+	.	gene_id "chr2-gene-171146002"; transcript_id "chr2-gene-171146002-1"; exon_number "1";
2	mouse_novel	exon	171163487	171170910	.	-	.	gene_id "chr2-gene-171163487"; transcript_id "chr2-gene-171163487-1"; exon_number "1";
2	mouse_novel	exon	172975066	172976453	.	-	.	gene_id "chr2-gene-172975066"; transcript_id "chr2-gene-172975066-1"; exon_number "1";
2	mouse_novel	exon	173038309	173040205	.	+	.	gene_id "chr2-gene-173038309"; transcript_id "chr2-gene-173038309-1"; exon_number "1";
2	mouse_novel	exon	173061635	173061997	.	+	.	gene_id "chr2-gene-173061635"; transcript_id "chr2-gene-173061635-1"; exon_number "1";
2	mouse_novel	exon	173061664	173061997	.	+	.	gene_id "chr2-gene-173061635"; transcript_id "chr2-gene-173061635-2"; exon_number "1";
2	mouse_novel	exon	173063472	173064074	.	+	.	gene_id "chr2-gene-173061635"; transcript_id "chr2-gene-173061635-3"; exon_number "1";
2	mouse_novel	exon	173063836	173063960	.	+	.	gene_id "chr2-gene-173061635"; transcript_id "chr2-gene-173061635-1"; exon_number "2";
2	mouse_novel	exon	173063836	173067693	.	+	.	gene_id "chr2-gene-173061635"; transcript_id "chr2-gene-173061635-2"; exon_number "2";
2	mouse_novel	exon	173064405	173065899	.	+	.	gene_id "chr2-gene-173061635"; transcript_id "chr2-gene-173061635-1"; exon_number "3";
2	mouse_novel	exon	173064405	173065899	.	+	.	gene_id "chr2-gene-173061635"; transcript_id "chr2-gene-173061635-3"; exon_number "2";
2	mouse_novel	exon	173064886	173065373	.	+	.	gene_id "chr2-gene-173061635"; transcript_id "chr2-gene-173061635-4"; exon_number "1";
2	mouse_novel	exon	173065723	173065970	.	+	.	gene_id "chr2-gene-173061635"; transcript_id "chr2-gene-173061635-4"; exon_number "2";
2	mouse_novel	exon	174574918	174578904	.	-	.	gene_id "chr2-gene-174574918"; transcript_id "chr2-gene-174574918-1"; exon_number "1";
2	mouse_novel	exon	174597083	174608170	.	-	.	gene_id "chr2-gene-174597083"; transcript_id "chr2-gene-174597083-1"; exon_number "2";
2	mouse_novel	exon	174597083	174611413	.	-	.	gene_id "chr2-gene-174597083"; transcript_id "chr2-gene-174597083-2"; exon_number "2";
2	mouse_novel	exon	174602847	174608702	.	-	.	gene_id "chr2-gene-174597083"; transcript_id "chr2-gene-174597083-3"; exon_number "4";
2	mouse_novel	exon	174602852	174608170	.	-	.	gene_id "chr2-gene-174597083"; transcript_id "chr2-gene-174597083-4"; exon_number "4";
2	mouse_novel	exon	174603838	174610984	.	-	.	gene_id "chr2-gene-174597083"; transcript_id "chr2-gene-174597083-5"; exon_number "3";
2	mouse_novel	exon	174611289	174611413	.	-	.	gene_id "chr2-gene-174597083"; transcript_id "chr2-gene-174597083-4"; exon_number "3";
2	mouse_novel	exon	174611289	174623457	.	-	.	gene_id "chr2-gene-174597083"; transcript_id "chr2-gene-174597083-1"; exon_number "1";
2	mouse_novel	exon	174611289	174611413	.	-	.	gene_id "chr2-gene-174597083"; transcript_id "chr2-gene-174597083-3"; exon_number "3";
2	mouse_novel	exon	174611289	174611413	.	-	.	gene_id "chr2-gene-174597083"; transcript_id "chr2-gene-174597083-5"; exon_number "2";
2	mouse_novel	exon	174613374	174613468	.	-	.	gene_id "chr2-gene-174597083"; transcript_id "chr2-gene-174597083-4"; exon_number "2";
2	mouse_novel	exon	174613374	174613468	.	-	.	gene_id "chr2-gene-174597083"; transcript_id "chr2-gene-174597083-3"; exon_number "2";
2	mouse_novel	exon	174613956	174614780	.	-	.	gene_id "chr2-gene-174597083"; transcript_id "chr2-gene-174597083-4"; exon_number "1";
2	mouse_novel	exon	174613956	174614780	.	-	.	gene_id "chr2-gene-174597083"; transcript_id "chr2-gene-174597083-3"; exon_number "1";
2	mouse_novel	exon	174613956	174614780	.	-	.	gene_id "chr2-gene-174597083"; transcript_id "chr2-gene-174597083-5"; exon_number "1";
2	mouse_novel	exon	174613956	174623457	.	-	.	gene_id "chr2-gene-174597083"; transcript_id "chr2-gene-174597083-2"; exon_number "1";
2	mouse_novel	exon	174623835	174625979	.	-	.	gene_id "chr2-gene-174623835"; transcript_id "chr2-gene-174623835-1"; exon_number "1";
2	mouse_novel	exon	181871263	181894830	.	+	.	gene_id "chr2-gene-181871263"; transcript_id "chr2-gene-181871263-2"; exon_number "1";
2	mouse_novel	exon	181871263	181894944	.	-	.	gene_id "chr2-gene-181871263"; transcript_id "chr2-gene-181871263-1"; exon_number "1";
2	mouse_novel	exon	181894947	181896183	.	+	.	gene_id "chr2-gene-181871263"; transcript_id "chr2-gene-181871263-2"; exon_number "2";
3	mouse_novel	exon	5576263	5581499	.	-	.	gene_id "chr3-gene-5576263"; transcript_id "chr3-gene-5576263-1"; exon_number "1";
3	mouse_novel	exon	5581580	5593440	.	-	.	gene_id "chr3-gene-5581580"; transcript_id "chr3-gene-5581580-2"; exon_number "1";
3	mouse_novel	exon	5581580	5593440	.	+	.	gene_id "chr3-gene-5581580"; transcript_id "chr3-gene-5581580-1"; exon_number "1";
3	mouse_novel	exon	5788124	5788362	.	+	.	gene_id "chr3-gene-5788124"; transcript_id "chr3-gene-5788124-2"; exon_number "1";
3	mouse_novel	exon	5788124	5788362	.	+	.	gene_id "chr3-gene-5788124"; transcript_id "chr3-gene-5788124-1"; exon_number "1";
3	mouse_novel	exon	5801895	5803299	.	+	.	gene_id "chr3-gene-5788124"; transcript_id "chr3-gene-5788124-3"; exon_number "1";
3	mouse_novel	exon	5803467	5803664	.	+	.	gene_id "chr3-gene-5788124"; transcript_id "chr3-gene-5788124-6"; exon_number "1";
3	mouse_novel	exon	5803467	5803664	.	+	.	gene_id "chr3-gene-5788124"; transcript_id "chr3-gene-5788124-7"; exon_number "1";
3	mouse_novel	exon	5803467	5803664	.	+	.	gene_id "chr3-gene-5788124"; transcript_id "chr3-gene-5788124-4"; exon_number "1";
3	mouse_novel	exon	5803467	5803664	.	+	.	gene_id "chr3-gene-5788124"; transcript_id "chr3-gene-5788124-5"; exon_number "1";
3	mouse_novel	exon	5803565	5804792	.	+	.	gene_id "chr3-gene-5788124"; transcript_id "chr3-gene-5788124-8"; exon_number "1";
3	mouse_novel	exon	5858175	5860425	.	+	.	gene_id "chr3-gene-5788124"; transcript_id "chr3-gene-5788124-9"; exon_number "1";
3	mouse_novel	exon	5860315	5860632	.	-	.	gene_id "chr3-gene-5788124"; transcript_id "chr3-gene-5788124-10"; exon_number "1";
3	mouse_novel	exon	5860315	5860826	.	+	.	gene_id "chr3-gene-5788124"; transcript_id "chr3-gene-5788124-11"; exon_number "1";
3	mouse_novel	exon	5860581	5860826	.	+	.	gene_id "chr3-gene-5788124"; transcript_id "chr3-gene-5788124-9"; exon_number "2";
3	mouse_novel	exon	5860587	5867587	.	+	.	gene_id "chr3-gene-5788124"; transcript_id "chr3-gene-5788124-2"; exon_number "2";
3	mouse_novel	exon	5860601	5862422	.	+	.	gene_id "chr3-gene-5788124"; transcript_id "chr3-gene-5788124-5"; exon_number "2";
3	mouse_novel	exon	5860636	5862599	.	+	.	gene_id "chr3-gene-5788124"; transcript_id "chr3-gene-5788124-6"; exon_number "2";
3	mouse_novel	exon	5860644	5860826	.	+	.	gene_id "chr3-gene-5788124"; transcript_id "chr3-gene-5788124-1"; exon_number "2";
3	mouse_novel	exon	5860650	5862617	.	+	.	gene_id "chr3-gene-5788124"; transcript_id "chr3-gene-5788124-7"; exon_number "2";
3	mouse_novel	exon	5860656	5861006	.	+	.	gene_id "chr3-gene-5788124"; transcript_id "chr3-gene-5788124-4"; exon_number "2";
3	mouse_novel	exon	8795474	8800937	.	-	.	gene_id "chr3-gene-8795474"; transcript_id "chr3-gene-8795474-1"; exon_number "1";
3	mouse_novel	exon	21858846	21869120	.	-	.	gene_id "chr3-gene-21858846"; transcript_id "chr3-gene-21858846-1"; exon_number "2";
3	mouse_novel	exon	21858846	21864715	.	-	.	gene_id "chr3-gene-21858846"; transcript_id "chr3-gene-21858846-2"; exon_number "3";
3	mouse_novel	exon	21868956	21869120	.	-	.	gene_id "chr3-gene-21858846"; transcript_id "chr3-gene-21858846-2"; exon_number "2";
3	mouse_novel	exon	21871846	21872156	.	-	.	gene_id "chr3-gene-21858846"; transcript_id "chr3-gene-21858846-1"; exon_number "1";
3	mouse_novel	exon	21871846	21872156	.	-	.	gene_id "chr3-gene-21858846"; transcript_id "chr3-gene-21858846-2"; exon_number "1";
3	mouse_novel	exon	21950410	21957069	.	-	.	gene_id "chr3-gene-21950410"; transcript_id "chr3-gene-21950410-1"; exon_number "2";
3	mouse_novel	exon	21958194	21978958	.	-	.	gene_id "chr3-gene-21950410"; transcript_id "chr3-gene-21950410-1"; exon_number "1";
3	mouse_novel	exon	21979082	21989695	.	-	.	gene_id "chr3-gene-21979082"; transcript_id "chr3-gene-21979082-2"; exon_number "1";
3	mouse_novel	exon	21979082	21988362	.	+	.	gene_id "chr3-gene-21979082"; transcript_id "chr3-gene-21979082-1"; exon_number "1";
3	mouse_novel	exon	32388534	32397158	.	-	.	gene_id "chr3-gene-32388534"; transcript_id "chr3-gene-32388534-1"; exon_number "1";
3	mouse_novel	exon	35718514	35720021	.	-	.	gene_id "chr3-gene-35718514"; transcript_id "chr3-gene-35718514-2"; exon_number "3";
3	mouse_novel	exon	35718514	35723557	.	-	.	gene_id "chr3-gene-35718514"; transcript_id "chr3-gene-35718514-1"; exon_number "2";
3	mouse_novel	exon	35723469	35723557	.	-	.	gene_id "chr3-gene-35718514"; transcript_id "chr3-gene-35718514-2"; exon_number "2";
3	mouse_novel	exon	35727363	35729778	.	-	.	gene_id "chr3-gene-35718514"; transcript_id "chr3-gene-35718514-3"; exon_number "1";
3	mouse_novel	exon	35732415	35732803	.	-	.	gene_id "chr3-gene-35718514"; transcript_id "chr3-gene-35718514-2"; exon_number "1";
3	mouse_novel	exon	35732415	35732803	.	-	.	gene_id "chr3-gene-35718514"; transcript_id "chr3-gene-35718514-1"; exon_number "1";
3	mouse_novel	exon	36442794	36448713	.	-	.	gene_id "chr3-gene-36442794"; transcript_id "chr3-gene-36442794-1"; exon_number "1";
3	mouse_novel	exon	44023082	44023288	.	-	.	gene_id "chr3-gene-44023082"; transcript_id "chr3-gene-44023082-2"; exon_number "1";
3	mouse_novel	exon	44023082	44023288	.	+	.	gene_id "chr3-gene-44023082"; transcript_id "chr3-gene-44023082-1"; exon_number "1";
3	mouse_novel	exon	47482446	47484413	.	+	.	gene_id "chr3-gene-47482446"; transcript_id "chr3-gene-47482446-2"; exon_number "1";
3	mouse_novel	exon	47482446	47483643	.	-	.	gene_id "chr3-gene-47482446"; transcript_id "chr3-gene-47482446-1"; exon_number "1";
3	mouse_novel	exon	59723831	59729069	.	+	.	gene_id "chr3-gene-59723831"; transcript_id "chr3-gene-59723831-1"; exon_number "1";
3	mouse_novel	exon	62159045	62159253	.	+	.	gene_id "chr3-gene-62159045"; transcript_id "chr3-gene-62159045-1"; exon_number "1";
3	mouse_novel	exon	62159045	62159368	.	-	.	gene_id "chr3-gene-62159045"; transcript_id "chr3-gene-62159045-2"; exon_number "1";
3	mouse_novel	exon	68785810	68796489	.	+	.	gene_id "chr3-gene-68785810"; transcript_id "chr3-gene-68785810-1"; exon_number "1";
3	mouse_novel	exon	69161693	69177755	.	+	.	gene_id "chr3-gene-69161693"; transcript_id "chr3-gene-69161693-2"; exon_number "1";
3	mouse_novel	exon	69161693	69177755	.	-	.	gene_id "chr3-gene-69161693"; transcript_id "chr3-gene-69161693-1"; exon_number "1";
3	mouse_novel	exon	69314076	69316528	.	-	.	gene_id "chr3-gene-69314076"; transcript_id "chr3-gene-69314076-1"; exon_number "1";
3	mouse_novel	exon	73000913	73001885	.	-	.	gene_id "chr3-gene-73000913"; transcript_id "chr3-gene-73000913-1"; exon_number "1";
3	mouse_novel	exon	75482882	75489180	.	-	.	gene_id "chr3-gene-75482882"; transcript_id "chr3-gene-75482882-1"; exon_number "5";
3	mouse_novel	exon	75490906	75490976	.	-	.	gene_id "chr3-gene-75482882"; transcript_id "chr3-gene-75482882-1"; exon_number "4";
3	mouse_novel	exon	75492711	75494151	.	-	.	gene_id "chr3-gene-75482882"; transcript_id "chr3-gene-75482882-2"; exon_number "3";
3	mouse_novel	exon	75492711	75494151	.	-	.	gene_id "chr3-gene-75482882"; transcript_id "chr3-gene-75482882-3"; exon_number "4";
3	mouse_novel	exon	75496134	75496240	.	-	.	gene_id "chr3-gene-75482882"; transcript_id "chr3-gene-75482882-1"; exon_number "3";
3	mouse_novel	exon	75496134	75496240	.	-	.	gene_id "chr3-gene-75482882"; transcript_id "chr3-gene-75482882-2"; exon_number "2";
3	mouse_novel	exon	75496134	75496240	.	-	.	gene_id "chr3-gene-75482882"; transcript_id "chr3-gene-75482882-3"; exon_number "3";
3	mouse_novel	exon	75496897	75497344	.	-	.	gene_id "chr3-gene-75482882"; transcript_id "chr3-gene-75482882-1"; exon_number "2";
3	mouse_novel	exon	75496897	75497344	.	-	.	gene_id "chr3-gene-75482882"; transcript_id "chr3-gene-75482882-3"; exon_number "2";
3	mouse_novel	exon	75498848	75499056	.	-	.	gene_id "chr3-gene-75482882"; transcript_id "chr3-gene-75482882-1"; exon_number "1";
3	mouse_novel	exon	75498848	75499056	.	-	.	gene_id "chr3-gene-75482882"; transcript_id "chr3-gene-75482882-2"; exon_number "1";
3	mouse_novel	exon	75498848	75499056	.	-	.	gene_id "chr3-gene-75482882"; transcript_id "chr3-gene-75482882-3"; exon_number "1";
3	mouse_novel	exon	75501020	75514838	.	-	.	gene_id "chr3-gene-75501020"; transcript_id "chr3-gene-75501020-2"; exon_number "1";
3	mouse_novel	exon	75501020	75514838	.	+	.	gene_id "chr3-gene-75501020"; transcript_id "chr3-gene-75501020-1"; exon_number "1";
3	mouse_novel	exon	84040410	84042141	.	-	.	gene_id "chr3-gene-84040410"; transcript_id "chr3-gene-84040410-1"; exon_number "2";
3	mouse_novel	exon	84042117	84048270	.	+	.	gene_id "chr3-gene-84040410"; transcript_id "chr3-gene-84040410-2"; exon_number "1";
3	mouse_novel	exon	84043941	84048270	.	-	.	gene_id "chr3-gene-84040410"; transcript_id "chr3-gene-84040410-1"; exon_number "1";
3	mouse_novel	exon	84048520	84053189	.	+	.	gene_id "chr3-gene-84048520"; transcript_id "chr3-gene-84048520-1"; exon_number "1";
3	mouse_novel	exon	86214366	86223521	.	-	.	gene_id "chr3-gene-86214366"; transcript_id "chr3-gene-86214366-2"; exon_number "1";
3	mouse_novel	exon	86214366	86223521	.	+	.	gene_id "chr3-gene-86214366"; transcript_id "chr3-gene-86214366-1"; exon_number "1";
3	mouse_novel	exon	88137682	88138744	.	-	.	gene_id "chr3-gene-88137682"; transcript_id "chr3-gene-88137682-1"; exon_number "2";
3	mouse_novel	exon	88139328	88142219	.	-	.	gene_id "chr3-gene-88137682"; transcript_id "chr3-gene-88137682-1"; exon_number "1";
3	mouse_novel	exon	88592994	88598532	.	-	.	gene_id "chr3-gene-88592994"; transcript_id "chr3-gene-88592994-1"; exon_number "1";
3	mouse_novel	exon	95723919	95728390	.	-	.	gene_id "chr3-gene-95723919"; transcript_id "chr3-gene-95723919-2"; exon_number "1";
3	mouse_novel	exon	95723919	95728390	.	+	.	gene_id "chr3-gene-95723919"; transcript_id "chr3-gene-95723919-1"; exon_number "1";
3	mouse_novel	exon	97978935	98000590	.	-	.	gene_id "chr3-gene-97978935"; transcript_id "chr3-gene-97978935-1"; exon_number "1";
3	mouse_novel	exon	97987239	98000590	.	+	.	gene_id "chr3-gene-97978935"; transcript_id "chr3-gene-97978935-2"; exon_number "1";
3	mouse_novel	exon	98000649	98013153	.	+	.	gene_id "chr3-gene-98000649"; transcript_id "chr3-gene-98000649-1"; exon_number "1";
3	mouse_novel	exon	100538497	100558742	.	+	.	gene_id "chr3-gene-100538497"; transcript_id "chr3-gene-100538497-1"; exon_number "1";
3	mouse_novel	exon	100543487	100551069	.	-	.	gene_id "chr3-gene-100538497"; transcript_id "chr3-gene-100538497-2"; exon_number "2";
3	mouse_novel	exon	100551190	100552417	.	-	.	gene_id "chr3-gene-100538497"; transcript_id "chr3-gene-100538497-2"; exon_number "1";
3	mouse_novel	exon	100686052	100689629	.	-	.	gene_id "chr3-gene-100686052"; transcript_id "chr3-gene-100686052-1"; exon_number "1";
3	mouse_novel	exon	101293569	101296532	.	-	.	gene_id "chr3-gene-101293569"; transcript_id "chr3-gene-101293569-1"; exon_number "1";
3	mouse_novel	exon	106074315	106080971	.	+	.	gene_id "chr3-gene-106074315"; transcript_id "chr3-gene-106074315-2"; exon_number "1";
3	mouse_novel	exon	106074315	106080971	.	-	.	gene_id "chr3-gene-106074315"; transcript_id "chr3-gene-106074315-1"; exon_number "1";
3	mouse_novel	exon	106455536	106467131	.	-	.	gene_id "chr3-gene-106455536"; transcript_id "chr3-gene-106455536-1"; exon_number "1";
3	mouse_novel	exon	106455536	106467131	.	+	.	gene_id "chr3-gene-106455536"; transcript_id "chr3-gene-106455536-2"; exon_number "1";
3	mouse_novel	exon	106579609	106584105	.	-	.	gene_id "chr3-gene-106579609"; transcript_id "chr3-gene-106579609-1"; exon_number "1";
3	mouse_novel	exon	113638106	113648610	.	+	.	gene_id "chr3-gene-113638106"; transcript_id "chr3-gene-113638106-1"; exon_number "1";
3	mouse_novel	exon	115653748	115656706	.	-	.	gene_id "chr3-gene-115653748"; transcript_id "chr3-gene-115653748-1"; exon_number "2";
3	mouse_novel	exon	115653748	115666914	.	-	.	gene_id "chr3-gene-115653748"; transcript_id "chr3-gene-115653748-2"; exon_number "1";
3	mouse_novel	exon	115656863	115666914	.	-	.	gene_id "chr3-gene-115653748"; transcript_id "chr3-gene-115653748-1"; exon_number "1";
3	mouse_novel	exon	138567050	138573538	.	-	.	gene_id "chr3-gene-138567050"; transcript_id "chr3-gene-138567050-1"; exon_number "1";
3	mouse_novel	exon	142753254	142762934	.	+	.	gene_id "chr3-gene-142753254"; transcript_id "chr3-gene-142753254-1"; exon_number "1";
3	mouse_novel	exon	142753254	142762934	.	-	.	gene_id "chr3-gene-142753254"; transcript_id "chr3-gene-142753254-2"; exon_number "1";
3	mouse_novel	exon	144220375	144225061	.	-	.	gene_id "chr3-gene-144220375"; transcript_id "chr3-gene-144220375-1"; exon_number "2";
3	mouse_novel	exon	144220375	144225061	.	-	.	gene_id "chr3-gene-144220375"; transcript_id "chr3-gene-144220375-3"; exon_number "4";
3	mouse_novel	exon	144220375	144229013	.	-	.	gene_id "chr3-gene-144220375"; transcript_id "chr3-gene-144220375-2"; exon_number "1";
3	mouse_novel	exon	144226449	144226542	.	-	.	gene_id "chr3-gene-144220375"; transcript_id "chr3-gene-144220375-3"; exon_number "3";
3	mouse_novel	exon	144227054	144229013	.	-	.	gene_id "chr3-gene-144220375"; transcript_id "chr3-gene-144220375-1"; exon_number "1";
3	mouse_novel	exon	144227054	144227244	.	-	.	gene_id "chr3-gene-144220375"; transcript_id "chr3-gene-144220375-3"; exon_number "2";
3	mouse_novel	exon	144231998	144232316	.	-	.	gene_id "chr3-gene-144220375"; transcript_id "chr3-gene-144220375-3"; exon_number "1";
3	mouse_novel	exon	144598630	144598747	.	+	.	gene_id "chr3-gene-144598630"; transcript_id "chr3-gene-144598630-1"; exon_number "1";
3	mouse_novel	exon	144598663	144598796	.	+	.	gene_id "chr3-gene-144598630"; transcript_id "chr3-gene-144598630-2"; exon_number "1";
3	mouse_novel	exon	144598846	144605888	.	+	.	gene_id "chr3-gene-144598630"; transcript_id "chr3-gene-144598630-2"; exon_number "2";
3	mouse_novel	exon	144598846	144605888	.	+	.	gene_id "chr3-gene-144598630"; transcript_id "chr3-gene-144598630-1"; exon_number "2";
3	mouse_novel	exon	144674650	144680628	.	+	.	gene_id "chr3-gene-144674650"; transcript_id "chr3-gene-144674650-2"; exon_number "1";
3	mouse_novel	exon	144674650	144680628	.	-	.	gene_id "chr3-gene-144674650"; transcript_id "chr3-gene-144674650-1"; exon_number "1";
3	mouse_novel	exon	146717130	146719692	.	-	.	gene_id "chr3-gene-146717130"; transcript_id "chr3-gene-146717130-1"; exon_number "2";
3	mouse_novel	exon	146727670	146727793	.	-	.	gene_id "chr3-gene-146717130"; transcript_id "chr3-gene-146717130-1"; exon_number "1";
4	mouse_novel	exon	7011976	7024516	.	+	.	gene_id "chr4-gene-7011976"; transcript_id "chr4-gene-7011976-1"; exon_number "1";
4	mouse_novel	exon	8636486	8647347	.	-	.	gene_id "chr4-gene-8636486"; transcript_id "chr4-gene-8636486-1"; exon_number "1";
4	mouse_novel	exon	8636788	8639250	.	-	.	gene_id "chr4-gene-8636486"; transcript_id "chr4-gene-8636486-2"; exon_number "2";
4	mouse_novel	exon	8639407	8642074	.	-	.	gene_id "chr4-gene-8636486"; transcript_id "chr4-gene-8636486-2"; exon_number "1";
4	mouse_novel	exon	8642296	8647347	.	+	.	gene_id "chr4-gene-8636486"; transcript_id "chr4-gene-8636486-3"; exon_number "1";
4	mouse_novel	exon	9002576	9007017	.	-	.	gene_id "chr4-gene-9002576"; transcript_id "chr4-gene-9002576-1"; exon_number "2";
4	mouse_novel	exon	9002576	9006500	.	-	.	gene_id "chr4-gene-9002576"; transcript_id "chr4-gene-9002576-3"; exon_number "3";
4	mouse_novel	exon	9002576	9006500	.	-	.	gene_id "chr4-gene-9002576"; transcript_id "chr4-gene-9002576-2"; exon_number "3";
4	mouse_novel	exon	9002576	9006500	.	-	.	gene_id "chr4-gene-9002576"; transcript_id "chr4-gene-9002576-5"; exon_number "4";
4	mouse_novel	exon	9002576	9006500	.	-	.	gene_id "chr4-gene-9002576"; transcript_id "chr4-gene-9002576-4"; exon_number "4";
4	mouse_novel	exon	9006877	9007017	.	-	.	gene_id "chr4-gene-9002576"; transcript_id "chr4-gene-9002576-3"; exon_number "2";
4	mouse_novel	exon	9006877	9007017	.	-	.	gene_id "chr4-gene-9002576"; transcript_id "chr4-gene-9002576-2"; exon_number "2";
4	mouse_novel	exon	9006877	9007017	.	-	.	gene_id "chr4-gene-9002576"; transcript_id "chr4-gene-9002576-5"; exon_number "3";
4	mouse_novel	exon	9006877	9007017	.	-	.	gene_id "chr4-gene-9002576"; transcript_id "chr4-gene-9002576-4"; exon_number "3";
4	mouse_novel	exon	9008444	9008586	.	-	.	gene_id "chr4-gene-9002576"; transcript_id "chr4-gene-9002576-1"; exon_number "1";
4	mouse_novel	exon	9008444	9009360	.	-	.	gene_id "chr4-gene-9002576"; transcript_id "chr4-gene-9002576-5"; exon_number "2";
4	mouse_novel	exon	9008444	9009360	.	-	.	gene_id "chr4-gene-9002576"; transcript_id "chr4-gene-9002576-4"; exon_number "2";
4	mouse_novel	exon	9009642	9009810	.	-	.	gene_id "chr4-gene-9002576"; transcript_id "chr4-gene-9002576-3"; exon_number "1";
4	mouse_novel	exon	9009642	9009810	.	-	.	gene_id "chr4-gene-9002576"; transcript_id "chr4-gene-9002576-5"; exon_number "1";
4	mouse_novel	exon	9009657	9009810	.	-	.	gene_id "chr4-gene-9002576"; transcript_id "chr4-gene-9002576-2"; exon_number "1";
4	mouse_novel	exon	9009657	9009810	.	-	.	gene_id "chr4-gene-9002576"; transcript_id "chr4-gene-9002576-4"; exon_number "1";
4	mouse_novel	exon	32036908	32043402	.	-	.	gene_id "chr4-gene-32036908"; transcript_id "chr4-gene-32036908-1"; exon_number "1";
4	mouse_novel	exon	32159060	32159893	.	-	.	gene_id "chr4-gene-32159060"; transcript_id "chr4-gene-32159060-1"; exon_number "2";
4	mouse_novel	exon	32160794	32160962	.	-	.	gene_id "chr4-gene-32159060"; transcript_id "chr4-gene-32159060-1"; exon_number "1";
4	mouse_novel	exon	32164140	32170610	.	+	.	gene_id "chr4-gene-32164140"; transcript_id "chr4-gene-32164140-1"; exon_number "1";
4	mouse_novel	exon	32164140	32170610	.	-	.	gene_id "chr4-gene-32164140"; transcript_id "chr4-gene-32164140-2"; exon_number "1";
4	mouse_novel	exon	33058135	33062648	.	-	.	gene_id "chr4-gene-33058135"; transcript_id "chr4-gene-33058135-1"; exon_number "1";
4	mouse_novel	exon	40777828	40782925	.	+	.	gene_id "chr4-gene-40777828"; transcript_id "chr4-gene-40777828-1"; exon_number "1";
4	mouse_novel	exon	41286575	41288466	.	+	.	gene_id "chr4-gene-41286575"; transcript_id "chr4-gene-41286575-2"; exon_number "1";
4	mouse_novel	exon	41286575	41288344	.	-	.	gene_id "chr4-gene-41286575"; transcript_id "chr4-gene-41286575-1"; exon_number "1";
4	mouse_novel	exon	46447983	46450860	.	-	.	gene_id "chr4-gene-46447983"; transcript_id "chr4-gene-46447983-1"; exon_number "1";
4	mouse_novel	exon	47125447	47131958	.	+	.	gene_id "chr4-gene-47125447"; transcript_id "chr4-gene-47125447-1"; exon_number "1";
4	mouse_novel	exon	48010176	48043291	.	-	.	gene_id "chr4-gene-48010176"; transcript_id "chr4-gene-48010176-1"; exon_number "1";
4	mouse_novel	exon	48027410	48043291	.	+	.	gene_id "chr4-gene-48010176"; transcript_id "chr4-gene-48010176-2"; exon_number "1";
4	mouse_novel	exon	59268426	59269595	.	-	.	gene_id "chr4-gene-59268426"; transcript_id "chr4-gene-59268426-1"; exon_number "2";
4	mouse_novel	exon	59278413	59282128	.	+	.	gene_id "chr4-gene-59268426"; transcript_id "chr4-gene-59268426-2"; exon_number "1";
4	mouse_novel	exon	59279244	59282090	.	-	.	gene_id "chr4-gene-59268426"; transcript_id "chr4-gene-59268426-1"; exon_number "1";
4	mouse_novel	exon	59289824	59292948	.	-	.	gene_id "chr4-gene-59289824"; transcript_id "chr4-gene-59289824-2"; exon_number "1";
4	mouse_novel	exon	59289824	59292948	.	+	.	gene_id "chr4-gene-59289824"; transcript_id "chr4-gene-59289824-1"; exon_number "1";
4	mouse_novel	exon	59305041	59312108	.	+	.	gene_id "chr4-gene-59305041"; transcript_id "chr4-gene-59305041-1"; exon_number "1";
4	mouse_novel	exon	62745683	62751960	.	-	.	gene_id "chr4-gene-62745683"; transcript_id "chr4-gene-62745683-1"; exon_number "1";
4	mouse_novel	exon	71291055	71295172	.	-	.	gene_id "chr4-gene-71291055"; transcript_id "chr4-gene-71291055-1"; exon_number "1";
4	mouse_novel	exon	71291055	71291659	.	+	.	gene_id "chr4-gene-71291055"; transcript_id "chr4-gene-71291055-2"; exon_number "1";
4	mouse_novel	exon	71297760	71300885	.	+	.	gene_id "chr4-gene-71291055"; transcript_id "chr4-gene-71291055-2"; exon_number "2";
4	mouse_novel	exon	73846776	73853152	.	-	.	gene_id "chr4-gene-73846776"; transcript_id "chr4-gene-73846776-1"; exon_number "1";
4	mouse_novel	exon	73848327	73853030	.	+	.	gene_id "chr4-gene-73846776"; transcript_id "chr4-gene-73846776-2"; exon_number "1";
4	mouse_novel	exon	86707384	86718583	.	-	.	gene_id "chr4-gene-86707384"; transcript_id "chr4-gene-86707384-1"; exon_number "1";
4	mouse_novel	exon	89296951	89302722	.	+	.	gene_id "chr4-gene-89296951"; transcript_id "chr4-gene-89296951-1"; exon_number "1";
4	mouse_novel	exon	101665360	101666809	.	+	.	gene_id "chr4-gene-101665360"; transcript_id "chr4-gene-101665360-1"; exon_number "1";
4	mouse_novel	exon	101665360	101669338	.	-	.	gene_id "chr4-gene-101665360"; transcript_id "chr4-gene-101665360-2"; exon_number "1";
4	mouse_novel	exon	106312478	106315873	.	-	.	gene_id "chr4-gene-106312478"; transcript_id "chr4-gene-106312478-1"; exon_number "2";
4	mouse_novel	exon	106316062	106316147	.	-	.	gene_id "chr4-gene-106312478"; transcript_id "chr4-gene-106312478-1"; exon_number "1";
4	mouse_novel	exon	116020849	116026611	.	+	.	gene_id "chr4-gene-116020849"; transcript_id "chr4-gene-116020849-1"; exon_number "1";
4	mouse_novel	exon	116020849	116027265	.	-	.	gene_id "chr4-gene-116020849"; transcript_id "chr4-gene-116020849-2"; exon_number "1";
4	mouse_novel	exon	116055773	116059163	.	+	.	gene_id "chr4-gene-116055773"; transcript_id "chr4-gene-116055773-1"; exon_number "1";
4	mouse_novel	exon	117728103	117728462	.	-	.	gene_id "chr4-gene-117728103"; transcript_id "chr4-gene-117728103-1"; exon_number "1";
4	mouse_novel	exon	119096860	119106446	.	-	.	gene_id "chr4-gene-119096860"; transcript_id "chr4-gene-119096860-1"; exon_number "1";
4	mouse_novel	exon	119096860	119106446	.	+	.	gene_id "chr4-gene-119096860"; transcript_id "chr4-gene-119096860-2"; exon_number "1";
4	mouse_novel	exon	119266251	119271760	.	-	.	gene_id "chr4-gene-119266251"; transcript_id "chr4-gene-119266251-1"; exon_number "1";
4	mouse_novel	exon	120951787	120957266	.	-	.	gene_id "chr4-gene-120951787"; transcript_id "chr4-gene-120951787-2"; exon_number "1";
4	mouse_novel	exon	120951787	120957266	.	+	.	gene_id "chr4-gene-120951787"; transcript_id "chr4-gene-120951787-1"; exon_number "1";
4	mouse_novel	exon	122936711	122938273	.	+	.	gene_id "chr4-gene-122936711"; transcript_id "chr4-gene-122936711-1"; exon_number "1";
4	mouse_novel	exon	122938392	122941514	.	-	.	gene_id "chr4-gene-122938392"; transcript_id "chr4-gene-122938392-1"; exon_number "1";
4	mouse_novel	exon	122938392	122941514	.	+	.	gene_id "chr4-gene-122938392"; transcript_id "chr4-gene-122938392-2"; exon_number "1";
4	mouse_novel	exon	123058763	123064911	.	-	.	gene_id "chr4-gene-123058763"; transcript_id "chr4-gene-123058763-1"; exon_number "1";
4	mouse_novel	exon	130937516	130940274	.	+	.	gene_id "chr4-gene-130937516"; transcript_id "chr4-gene-130937516-2"; exon_number "1";
4	mouse_novel	exon	130937516	130940274	.	-	.	gene_id "chr4-gene-130937516"; transcript_id "chr4-gene-130937516-1"; exon_number "1";
4	mouse_novel	exon	131868926	131873393	.	-	.	gene_id "chr4-gene-131868926"; transcript_id "chr4-gene-131868926-1"; exon_number "1";
4	mouse_novel	exon	133095923	133096504	.	+	.	gene_id "chr4-gene-133095923"; transcript_id "chr4-gene-133095923-2"; exon_number "1";
4	mouse_novel	exon	133095923	133101623	.	+	.	gene_id "chr4-gene-133095923"; transcript_id "chr4-gene-133095923-1"; exon_number "1";
4	mouse_novel	exon	133095947	133101623	.	-	.	gene_id "chr4-gene-133095923"; transcript_id "chr4-gene-133095923-3"; exon_number "1";
4	mouse_novel	exon	133095956	133096137	.	-	.	gene_id "chr4-gene-133095923"; transcript_id "chr4-gene-133095923-4"; exon_number "2";
4	mouse_novel	exon	133100642	133101623	.	+	.	gene_id "chr4-gene-133095923"; transcript_id "chr4-gene-133095923-2"; exon_number "2";
4	mouse_novel	exon	133101357	133101585	.	-	.	gene_id "chr4-gene-133095923"; transcript_id "chr4-gene-133095923-4"; exon_number "1";
4	mouse_novel	exon	133201740	133203614	.	+	.	gene_id "chr4-gene-133201740"; transcript_id "chr4-gene-133201740-1"; exon_number "1";
4	mouse_novel	exon	133805134	133813405	.	-	.	gene_id "chr4-gene-133805134"; transcript_id "chr4-gene-133805134-1"; exon_number "1";
4	mouse_novel	exon	134036084	134041541	.	-	.	gene_id "chr4-gene-134036084"; transcript_id "chr4-gene-134036084-1"; exon_number "1";
4	mouse_novel	exon	134096520	134100049	.	-	.	gene_id "chr4-gene-134096520"; transcript_id "chr4-gene-134096520-1"; exon_number "1";
4	mouse_novel	exon	134723736	134728698	.	+	.	gene_id "chr4-gene-134723736"; transcript_id "chr4-gene-134723736-1"; exon_number "1";
4	mouse_novel	exon	134731482	134737860	.	-	.	gene_id "chr4-gene-134731482"; transcript_id "chr4-gene-134731482-1"; exon_number "1";
4	mouse_novel	exon	134733063	134736948	.	-	.	gene_id "chr4-gene-134731482"; transcript_id "chr4-gene-134731482-2"; exon_number "2";
4	mouse_novel	exon	134737449	134737735	.	-	.	gene_id "chr4-gene-134731482"; transcript_id "chr4-gene-134731482-2"; exon_number "1";
4	mouse_novel	exon	135077175	135077428	.	+	.	gene_id "chr4-gene-135077175"; transcript_id "chr4-gene-135077175-1"; exon_number "1";
4	mouse_novel	exon	135078243	135082776	.	+	.	gene_id "chr4-gene-135077175"; transcript_id "chr4-gene-135077175-1"; exon_number "2";
4	mouse_novel	exon	135187066	135190294	.	-	.	gene_id "chr4-gene-135187066"; transcript_id "chr4-gene-135187066-1"; exon_number "1";
4	mouse_novel	exon	135188439	135190294	.	+	.	gene_id "chr4-gene-135187066"; transcript_id "chr4-gene-135187066-2"; exon_number "1";
4	mouse_novel	exon	137303476	137317188	.	-	.	gene_id "chr4-gene-137303476"; transcript_id "chr4-gene-137303476-1"; exon_number "1";
4	mouse_novel	exon	137359886	137365135	.	-	.	gene_id "chr4-gene-137359886"; transcript_id "chr4-gene-137359886-1"; exon_number "1";
4	mouse_novel	exon	137359886	137365135	.	+	.	gene_id "chr4-gene-137359886"; transcript_id "chr4-gene-137359886-2"; exon_number "1";
4	mouse_novel	exon	137366154	137375812	.	-	.	gene_id "chr4-gene-137366154"; transcript_id "chr4-gene-137366154-2"; exon_number "1";
4	mouse_novel	exon	137366154	137375812	.	+	.	gene_id "chr4-gene-137366154"; transcript_id "chr4-gene-137366154-1"; exon_number "1";
4	mouse_novel	exon	138891041	138892141	.	-	.	gene_id "chr4-gene-138891041"; transcript_id "chr4-gene-138891041-1"; exon_number "1";
4	mouse_novel	exon	138891055	138892141	.	+	.	gene_id "chr4-gene-138891041"; transcript_id "chr4-gene-138891041-2"; exon_number "1";
4	mouse_novel	exon	139188952	139189638	.	-	.	gene_id "chr4-gene-139188952"; transcript_id "chr4-gene-139188952-1"; exon_number "1";
4	mouse_novel	exon	141008408	141009556	.	-	.	gene_id "chr4-gene-141008408"; transcript_id "chr4-gene-141008408-1"; exon_number "1";
4	mouse_novel	exon	143979086	143979462	.	+	.	gene_id "chr4-gene-143979086"; transcript_id "chr4-gene-143979086-1"; exon_number "1";
4	mouse_novel	exon	143979086	143979462	.	+	.	gene_id "chr4-gene-143979086"; transcript_id "chr4-gene-143979086-2"; exon_number "1";
4	mouse_novel	exon	143979220	143979310	.	+	.	gene_id "chr4-gene-143979086"; transcript_id "chr4-gene-143979086-3"; exon_number "1";
4	mouse_novel	exon	143979235	143979348	.	+	.	gene_id "chr4-gene-143979086"; transcript_id "chr4-gene-143979086-12"; exon_number "1";
4	mouse_novel	exon	143979235	143979348	.	+	.	gene_id "chr4-gene-143979086"; transcript_id "chr4-gene-143979086-11"; exon_number "1";
4	mouse_novel	exon	143979235	143979348	.	+	.	gene_id "chr4-gene-143979086"; transcript_id "chr4-gene-143979086-10"; exon_number "1";
4	mouse_novel	exon	143979235	143979348	.	+	.	gene_id "chr4-gene-143979086"; transcript_id "chr4-gene-143979086-13"; exon_number "1";
4	mouse_novel	exon	143979235	143979348	.	+	.	gene_id "chr4-gene-143979086"; transcript_id "chr4-gene-143979086-5"; exon_number "1";
4	mouse_novel	exon	143979235	143979348	.	+	.	gene_id "chr4-gene-143979086"; transcript_id "chr4-gene-143979086-4"; exon_number "1";
4	mouse_novel	exon	143979235	143979348	.	+	.	gene_id "chr4-gene-143979086"; transcript_id "chr4-gene-143979086-6"; exon_number "1";
4	mouse_novel	exon	143979235	143979348	.	+	.	gene_id "chr4-gene-143979086"; transcript_id "chr4-gene-143979086-9"; exon_number "1";
4	mouse_novel	exon	143979235	143979348	.	+	.	gene_id "chr4-gene-143979086"; transcript_id "chr4-gene-143979086-7"; exon_number "1";
4	mouse_novel	exon	143979235	143979348	.	+	.	gene_id "chr4-gene-143979086"; transcript_id "chr4-gene-143979086-8"; exon_number "1";
4	mouse_novel	exon	143979238	143979386	.	+	.	gene_id "chr4-gene-143979086"; transcript_id "chr4-gene-143979086-16"; exon_number "1";
4	mouse_novel	exon	143979238	143979386	.	+	.	gene_id "chr4-gene-143979086"; transcript_id "chr4-gene-143979086-14"; exon_number "1";
4	mouse_novel	exon	143979238	143979386	.	+	.	gene_id "chr4-gene-143979086"; transcript_id "chr4-gene-143979086-15"; exon_number "1";
4	mouse_novel	exon	143979238	143979386	.	+	.	gene_id "chr4-gene-143979086"; transcript_id "chr4-gene-143979086-17"; exon_number "1";
4	mouse_novel	exon	143979387	143979424	.	+	.	gene_id "chr4-gene-143979086"; transcript_id "chr4-gene-143979086-12"; exon_number "2";
4	mouse_novel	exon	143979387	143979424	.	+	.	gene_id "chr4-gene-143979086"; transcript_id "chr4-gene-143979086-11"; exon_number "2";
4	mouse_novel	exon	143979387	143979424	.	+	.	gene_id "chr4-gene-143979086"; transcript_id "chr4-gene-143979086-10"; exon_number "2";
4	mouse_novel	exon	143979387	143979424	.	+	.	gene_id "chr4-gene-143979086"; transcript_id "chr4-gene-143979086-13"; exon_number "2";
4	mouse_novel	exon	143979387	143979424	.	+	.	gene_id "chr4-gene-143979086"; transcript_id "chr4-gene-143979086-5"; exon_number "2";
4	mouse_novel	exon	143979387	143979424	.	+	.	gene_id "chr4-gene-143979086"; transcript_id "chr4-gene-143979086-4"; exon_number "2";
4	mouse_novel	exon	143979387	143979424	.	+	.	gene_id "chr4-gene-143979086"; transcript_id "chr4-gene-143979086-3"; exon_number "2";
4	mouse_novel	exon	143979387	143979424	.	+	.	gene_id "chr4-gene-143979086"; transcript_id "chr4-gene-143979086-8"; exon_number "2";
4	mouse_novel	exon	143979425	143979462	.	+	.	gene_id "chr4-gene-143979086"; transcript_id "chr4-gene-143979086-15"; exon_number "2";
4	mouse_novel	exon	143979425	143979462	.	+	.	gene_id "chr4-gene-143979086"; transcript_id "chr4-gene-143979086-17"; exon_number "2";
4	mouse_novel	exon	143979463	143979500	.	+	.	gene_id "chr4-gene-143979086"; transcript_id "chr4-gene-143979086-12"; exon_number "3";
4	mouse_novel	exon	143979463	143979500	.	+	.	gene_id "chr4-gene-143979086"; transcript_id "chr4-gene-143979086-10"; exon_number "3";
4	mouse_novel	exon	143979463	143979500	.	+	.	gene_id "chr4-gene-143979086"; transcript_id "chr4-gene-143979086-3"; exon_number "3";
4	mouse_novel	exon	143979463	143979500	.	+	.	gene_id "chr4-gene-143979086"; transcript_id "chr4-gene-143979086-7"; exon_number "2";
4	mouse_novel	exon	143979463	143979500	.	+	.	gene_id "chr4-gene-143979086"; transcript_id "chr4-gene-143979086-8"; exon_number "3";
4	mouse_novel	exon	143979501	143979678	.	+	.	gene_id "chr4-gene-143979086"; transcript_id "chr4-gene-143979086-4"; exon_number "3";
4	mouse_novel	exon	143981268	143981305	.	+	.	gene_id "chr4-gene-143979086"; transcript_id "chr4-gene-143979086-16"; exon_number "2";
4	mouse_novel	exon	143981268	143981305	.	+	.	gene_id "chr4-gene-143979086"; transcript_id "chr4-gene-143979086-11"; exon_number "3";
4	mouse_novel	exon	143981268	143981305	.	+	.	gene_id "chr4-gene-143979086"; transcript_id "chr4-gene-143979086-6"; exon_number "2";
4	mouse_novel	exon	143981268	143981343	.	+	.	gene_id "chr4-gene-143979086"; transcript_id "chr4-gene-143979086-3"; exon_number "4";
4	mouse_novel	exon	143981268	143981343	.	+	.	gene_id "chr4-gene-143979086"; transcript_id "chr4-gene-143979086-2"; exon_number "2";
4	mouse_novel	exon	143981268	143981343	.	+	.	gene_id "chr4-gene-143979086"; transcript_id "chr4-gene-143979086-17"; exon_number "3";
4	mouse_novel	exon	143981268	143981343	.	+	.	gene_id "chr4-gene-143979086"; transcript_id "chr4-gene-143979086-7"; exon_number "3";
4	mouse_novel	exon	143981268	143981343	.	+	.	gene_id "chr4-gene-143979086"; transcript_id "chr4-gene-143979086-8"; exon_number "4";
4	mouse_novel	exon	143981306	143981343	.	+	.	gene_id "chr4-gene-143979086"; transcript_id "chr4-gene-143979086-12"; exon_number "4";
4	mouse_novel	exon	143981306	143981343	.	+	.	gene_id "chr4-gene-143979086"; transcript_id "chr4-gene-143979086-14"; exon_number "2";
4	mouse_novel	exon	143981344	143981535	.	+	.	gene_id "chr4-gene-143979086"; transcript_id "chr4-gene-143979086-13"; exon_number "3";
4	mouse_novel	exon	143981382	143981533	.	+	.	gene_id "chr4-gene-143979086"; transcript_id "chr4-gene-143979086-16"; exon_number "3";
4	mouse_novel	exon	143981382	143981533	.	+	.	gene_id "chr4-gene-143979086"; transcript_id "chr4-gene-143979086-12"; exon_number "5";
4	mouse_novel	exon	143981382	143981533	.	+	.	gene_id "chr4-gene-143979086"; transcript_id "chr4-gene-143979086-14"; exon_number "3";
4	mouse_novel	exon	143981382	143981533	.	+	.	gene_id "chr4-gene-143979086"; transcript_id "chr4-gene-143979086-11"; exon_number "4";
4	mouse_novel	exon	143981382	143981533	.	+	.	gene_id "chr4-gene-143979086"; transcript_id "chr4-gene-143979086-10"; exon_number "4";
4	mouse_novel	exon	143981382	143981533	.	+	.	gene_id "chr4-gene-143979086"; transcript_id "chr4-gene-143979086-5"; exon_number "3";
4	mouse_novel	exon	143981382	143981533	.	+	.	gene_id "chr4-gene-143979086"; transcript_id "chr4-gene-143979086-6"; exon_number "3";
4	mouse_novel	exon	143981382	143982138	.	+	.	gene_id "chr4-gene-143979086"; transcript_id "chr4-gene-143979086-1"; exon_number "2";
4	mouse_novel	exon	143981382	143981533	.	+	.	gene_id "chr4-gene-143979086"; transcript_id "chr4-gene-143979086-3"; exon_number "5";
4	mouse_novel	exon	143981382	143982138	.	+	.	gene_id "chr4-gene-143979086"; transcript_id "chr4-gene-143979086-2"; exon_number "3";
4	mouse_novel	exon	143981382	143981533	.	+	.	gene_id "chr4-gene-143979086"; transcript_id "chr4-gene-143979086-9"; exon_number "2";
4	mouse_novel	exon	143981382	143981533	.	+	.	gene_id "chr4-gene-143979086"; transcript_id "chr4-gene-143979086-15"; exon_number "3";
4	mouse_novel	exon	143981382	143981533	.	+	.	gene_id "chr4-gene-143979086"; transcript_id "chr4-gene-143979086-17"; exon_number "4";
4	mouse_novel	exon	143981382	143981533	.	+	.	gene_id "chr4-gene-143979086"; transcript_id "chr4-gene-143979086-7"; exon_number "4";
4	mouse_novel	exon	143981382	143981533	.	+	.	gene_id "chr4-gene-143979086"; transcript_id "chr4-gene-143979086-8"; exon_number "5";
4	mouse_novel	exon	145557716	145558985	.	+	.	gene_id "chr4-gene-145557716"; transcript_id "chr4-gene-145557716-1"; exon_number "1";
4	mouse_novel	exon	149166903	149176073	.	-	.	gene_id "chr4-gene-149166903"; transcript_id "chr4-gene-149166903-1"; exon_number "1";
4	mouse_novel	exon	149432585	149437916	.	+	.	gene_id "chr4-gene-149432585"; transcript_id "chr4-gene-149432585-1"; exon_number "1";
4	mouse_novel	exon	149434202	149436902	.	-	.	gene_id "chr4-gene-149432585"; transcript_id "chr4-gene-149432585-2"; exon_number "1";
4	mouse_novel	exon	149702621	149703186	.	+	.	gene_id "chr4-gene-149702621"; transcript_id "chr4-gene-149702621-1"; exon_number "1";
4	mouse_novel	exon	149708886	149709270	.	+	.	gene_id "chr4-gene-149702621"; transcript_id "chr4-gene-149702621-1"; exon_number "2";
4	mouse_novel	exon	149709353	149709803	.	+	.	gene_id "chr4-gene-149702621"; transcript_id "chr4-gene-149702621-1"; exon_number "3";
4	mouse_novel	exon	155935586	155943613	.	-	.	gene_id "chr4-gene-155935586"; transcript_id "chr4-gene-155935586-1"; exon_number "1";
5	mouse_novel	exon	3308031	3320598	.	+	.	gene_id "chr5-gene-3308031"; transcript_id "chr5-gene-3308031-1"; exon_number "1";
5	mouse_novel	exon	3308031	3320598	.	-	.	gene_id "chr5-gene-3308031"; transcript_id "chr5-gene-3308031-2"; exon_number "1";
5	mouse_novel	exon	3320690	3330870	.	+	.	gene_id "chr5-gene-3320690"; transcript_id "chr5-gene-3320690-2"; exon_number "1";
5	mouse_novel	exon	3320690	3330870	.	-	.	gene_id "chr5-gene-3320690"; transcript_id "chr5-gene-3320690-1"; exon_number "1";
5	mouse_novel	exon	3330960	3338017	.	+	.	gene_id "chr5-gene-3330960"; transcript_id "chr5-gene-3330960-1"; exon_number "1";
5	mouse_novel	exon	20959826	20974383	.	+	.	gene_id "chr5-gene-20959826"; transcript_id "chr5-gene-20959826-1"; exon_number "1";
5	mouse_novel	exon	29684768	29687573	.	-	.	gene_id "chr5-gene-29684768"; transcript_id "chr5-gene-29684768-1"; exon_number "1";
5	mouse_novel	exon	30220856	30225728	.	-	.	gene_id "chr5-gene-30220856"; transcript_id "chr5-gene-30220856-1"; exon_number "1";
5	mouse_novel	exon	30225821	30232406	.	-	.	gene_id "chr5-gene-30225821"; transcript_id "chr5-gene-30225821-2"; exon_number "1";
5	mouse_novel	exon	30225821	30229876	.	-	.	gene_id "chr5-gene-30225821"; transcript_id "chr5-gene-30225821-1"; exon_number "2";
5	mouse_novel	exon	30232325	30232406	.	-	.	gene_id "chr5-gene-30225821"; transcript_id "chr5-gene-30225821-1"; exon_number "1";
5	mouse_novel	exon	38514152	38521272	.	-	.	gene_id "chr5-gene-38514152"; transcript_id "chr5-gene-38514152-1"; exon_number "1";
5	mouse_novel	exon	43101688	43101891	.	-	.	gene_id "chr5-gene-43101688"; transcript_id "chr5-gene-43101688-2"; exon_number "1";
5	mouse_novel	exon	43101688	43101891	.	+	.	gene_id "chr5-gene-43101688"; transcript_id "chr5-gene-43101688-1"; exon_number "1";
5	mouse_novel	exon	54122689	54127130	.	+	.	gene_id "chr5-gene-54122689"; transcript_id "chr5-gene-54122689-1"; exon_number "1";
5	mouse_novel	exon	64038142	64040799	.	-	.	gene_id "chr5-gene-64038142"; transcript_id "chr5-gene-64038142-1"; exon_number "1";
5	mouse_novel	exon	64059313	64068876	.	+	.	gene_id "chr5-gene-64059313"; transcript_id "chr5-gene-64059313-1"; exon_number "1";
5	mouse_novel	exon	64069096	64074413	.	-	.	gene_id "chr5-gene-64069096"; transcript_id "chr5-gene-64069096-1"; exon_number "1";
5	mouse_novel	exon	64391388	64398664	.	+	.	gene_id "chr5-gene-64391388"; transcript_id "chr5-gene-64391388-1"; exon_number "1";
5	mouse_novel	exon	64391388	64398664	.	-	.	gene_id "chr5-gene-64391388"; transcript_id "chr5-gene-64391388-2"; exon_number "1";
5	mouse_novel	exon	64484287	64485031	.	+	.	gene_id "chr5-gene-64484287"; transcript_id "chr5-gene-64484287-1"; exon_number "1";
5	mouse_novel	exon	64486443	64486829	.	+	.	gene_id "chr5-gene-64484287"; transcript_id "chr5-gene-64484287-1"; exon_number "2";
5	mouse_novel	exon	64487421	64493861	.	+	.	gene_id "chr5-gene-64484287"; transcript_id "chr5-gene-64484287-1"; exon_number "3";
5	mouse_novel	exon	64494154	64496577	.	+	.	gene_id "chr5-gene-64494154"; transcript_id "chr5-gene-64494154-2"; exon_number "1";
5	mouse_novel	exon	64494154	64496577	.	-	.	gene_id "chr5-gene-64494154"; transcript_id "chr5-gene-64494154-1"; exon_number "1";
5	mouse_novel	exon	64642306	64646339	.	-	.	gene_id "chr5-gene-64642306"; transcript_id "chr5-gene-64642306-1"; exon_number "1";
5	mouse_novel	exon	64656756	64682540	.	+	.	gene_id "chr5-gene-64656756"; transcript_id "chr5-gene-64656756-1"; exon_number "1";
5	mouse_novel	exon	64837590	64842320	.	-	.	gene_id "chr5-gene-64837590"; transcript_id "chr5-gene-64837590-1"; exon_number "2";
5	mouse_novel	exon	64838800	64840426	.	-	.	gene_id "chr5-gene-64837590"; transcript_id "chr5-gene-64837590-2"; exon_number "2";
5	mouse_novel	exon	64849224	64864280	.	-	.	gene_id "chr5-gene-64837590"; transcript_id "chr5-gene-64837590-3"; exon_number "2";
5	mouse_novel	exon	64865369	64867313	.	-	.	gene_id "chr5-gene-64837590"; transcript_id "chr5-gene-64837590-1"; exon_number "1";
5	mouse_novel	exon	64865369	64866217	.	-	.	gene_id "chr5-gene-64837590"; transcript_id "chr5-gene-64837590-2"; exon_number "1";
5	mouse_novel	exon	64865369	64867313	.	-	.	gene_id "chr5-gene-64837590"; transcript_id "chr5-gene-64837590-3"; exon_number "1";
5	mouse_novel	exon	64894832	64899270	.	-	.	gene_id "chr5-gene-64894832"; transcript_id "chr5-gene-64894832-2"; exon_number "2";
5	mouse_novel	exon	64894832	64901848	.	-	.	gene_id "chr5-gene-64894832"; transcript_id "chr5-gene-64894832-3"; exon_number "3";
5	mouse_novel	exon	64894832	64899187	.	-	.	gene_id "chr5-gene-64894832"; transcript_id "chr5-gene-64894832-1"; exon_number "2";
5	mouse_novel	exon	64894832	64901604	.	-	.	gene_id "chr5-gene-64894832"; transcript_id "chr5-gene-64894832-6"; exon_number "3";
5	mouse_novel	exon	64894832	64899270	.	-	.	gene_id "chr5-gene-64894832"; transcript_id "chr5-gene-64894832-7"; exon_number "3";
5	mouse_novel	exon	64894832	64899270	.	-	.	gene_id "chr5-gene-64894832"; transcript_id "chr5-gene-64894832-4"; exon_number "4";
5	mouse_novel	exon	64894832	64902153	.	-	.	gene_id "chr5-gene-64894832"; transcript_id "chr5-gene-64894832-5"; exon_number "2";
5	mouse_novel	exon	64894832	64899270	.	-	.	gene_id "chr5-gene-64894832"; transcript_id "chr5-gene-64894832-8"; exon_number "2";
5	mouse_novel	exon	64894832	64901848	.	-	.	gene_id "chr5-gene-64894832"; transcript_id "chr5-gene-64894832-9"; exon_number "2";
5	mouse_novel	exon	64895565	64901604	.	-	.	gene_id "chr5-gene-64894832"; transcript_id "chr5-gene-64894832-10"; exon_number "3";
5	mouse_novel	exon	64895565	64901604	.	-	.	gene_id "chr5-gene-64894832"; transcript_id "chr5-gene-64894832-11"; exon_number "3";
5	mouse_novel	exon	64895569	64899187	.	-	.	gene_id "chr5-gene-64894832"; transcript_id "chr5-gene-64894832-12"; exon_number "3";
5	mouse_novel	exon	64901752	64902153	.	-	.	gene_id "chr5-gene-64894832"; transcript_id "chr5-gene-64894832-10"; exon_number "2";
5	mouse_novel	exon	64901752	64902153	.	-	.	gene_id "chr5-gene-64894832"; transcript_id "chr5-gene-64894832-11"; exon_number "2";
5	mouse_novel	exon	64901752	64902153	.	-	.	gene_id "chr5-gene-64894832"; transcript_id "chr5-gene-64894832-12"; exon_number "2";
5	mouse_novel	exon	64901752	64906034	.	-	.	gene_id "chr5-gene-64894832"; transcript_id "chr5-gene-64894832-2"; exon_number "1";
5	mouse_novel	exon	64901752	64906034	.	-	.	gene_id "chr5-gene-64894832"; transcript_id "chr5-gene-64894832-1"; exon_number "1";
5	mouse_novel	exon	64901752	64901848	.	-	.	gene_id "chr5-gene-64894832"; transcript_id "chr5-gene-64894832-6"; exon_number "2";
5	mouse_novel	exon	64901752	64901848	.	-	.	gene_id "chr5-gene-64894832"; transcript_id "chr5-gene-64894832-4"; exon_number "3";
5	mouse_novel	exon	64902103	64902153	.	-	.	gene_id "chr5-gene-64894832"; transcript_id "chr5-gene-64894832-3"; exon_number "2";
5	mouse_novel	exon	64902103	64906034	.	-	.	gene_id "chr5-gene-64894832"; transcript_id "chr5-gene-64894832-6"; exon_number "1";
5	mouse_novel	exon	64902103	64902153	.	-	.	gene_id "chr5-gene-64894832"; transcript_id "chr5-gene-64894832-7"; exon_number "2";
5	mouse_novel	exon	64902103	64902153	.	-	.	gene_id "chr5-gene-64894832"; transcript_id "chr5-gene-64894832-4"; exon_number "2";
5	mouse_novel	exon	64902103	64906034	.	-	.	gene_id "chr5-gene-64894832"; transcript_id "chr5-gene-64894832-8"; exon_number "1";
5	mouse_novel	exon	64902103	64906034	.	-	.	gene_id "chr5-gene-64894832"; transcript_id "chr5-gene-64894832-9"; exon_number "1";
5	mouse_novel	exon	64904588	64905532	.	-	.	gene_id "chr5-gene-64894832"; transcript_id "chr5-gene-64894832-10"; exon_number "1";
5	mouse_novel	exon	64904588	64906034	.	-	.	gene_id "chr5-gene-64894832"; transcript_id "chr5-gene-64894832-3"; exon_number "1";
5	mouse_novel	exon	64904588	64906034	.	-	.	gene_id "chr5-gene-64894832"; transcript_id "chr5-gene-64894832-7"; exon_number "1";
5	mouse_novel	exon	64904588	64906034	.	-	.	gene_id "chr5-gene-64894832"; transcript_id "chr5-gene-64894832-4"; exon_number "1";
5	mouse_novel	exon	64904588	64906034	.	-	.	gene_id "chr5-gene-64894832"; transcript_id "chr5-gene-64894832-5"; exon_number "1";
5	mouse_novel	exon	64905710	64906938	.	-	.	gene_id "chr5-gene-64894832"; transcript_id "chr5-gene-64894832-11"; exon_number "1";
5	mouse_novel	exon	64905710	64906938	.	-	.	gene_id "chr5-gene-64894832"; transcript_id "chr5-gene-64894832-12"; exon_number "1";
5	mouse_novel	exon	67300877	67306842	.	+	.	gene_id "chr5-gene-67300877"; transcript_id "chr5-gene-67300877-1"; exon_number "1";
5	mouse_novel	exon	67300877	67306842	.	-	.	gene_id "chr5-gene-67300877"; transcript_id "chr5-gene-67300877-2"; exon_number "1";
5	mouse_novel	exon	72573110	72573683	.	-	.	gene_id "chr5-gene-72573110"; transcript_id "chr5-gene-72573110-1"; exon_number "1";
5	mouse_novel	exon	73994793	73996915	.	-	.	gene_id "chr5-gene-73994793"; transcript_id "chr5-gene-73994793-1"; exon_number "1";
5	mouse_novel	exon	76157548	76163349	.	-	.	gene_id "chr5-gene-76157548"; transcript_id "chr5-gene-76157548-1"; exon_number "1";
5	mouse_novel	exon	76651086	76653897	.	+	.	gene_id "chr5-gene-76651086"; transcript_id "chr5-gene-76651086-1"; exon_number "1";
5	mouse_novel	exon	92129338	92137887	.	-	.	gene_id "chr5-gene-92129338"; transcript_id "chr5-gene-92129338-1"; exon_number "1";
5	mouse_novel	exon	96039148	96043054	.	-	.	gene_id "chr5-gene-96039148"; transcript_id "chr5-gene-96039148-1"; exon_number "1";
5	mouse_novel	exon	100585517	100585750	.	-	.	gene_id "chr5-gene-100585517"; transcript_id "chr5-gene-100585517-1"; exon_number "1";
5	mouse_novel	exon	100585534	100585758	.	+	.	gene_id "chr5-gene-100585517"; transcript_id "chr5-gene-100585517-2"; exon_number "1";
5	mouse_novel	exon	101223986	101238512	.	-	.	gene_id "chr5-gene-101223986"; transcript_id "chr5-gene-101223986-2"; exon_number "2";
5	mouse_novel	exon	101223986	101236277	.	-	.	gene_id "chr5-gene-101223986"; transcript_id "chr5-gene-101223986-1"; exon_number "3";
5	mouse_novel	exon	101231544	101232229	.	-	.	gene_id "chr5-gene-101223986"; transcript_id "chr5-gene-101223986-3"; exon_number "4";
5	mouse_novel	exon	101231546	101232226	.	-	.	gene_id "chr5-gene-101223986"; transcript_id "chr5-gene-101223986-4"; exon_number "4";
5	mouse_novel	exon	101234104	101234334	.	-	.	gene_id "chr5-gene-101223986"; transcript_id "chr5-gene-101223986-3"; exon_number "3";
5	mouse_novel	exon	101234104	101234334	.	-	.	gene_id "chr5-gene-101223986"; transcript_id "chr5-gene-101223986-4"; exon_number "3";
5	mouse_novel	exon	101236099	101236277	.	-	.	gene_id "chr5-gene-101223986"; transcript_id "chr5-gene-101223986-3"; exon_number "2";
5	mouse_novel	exon	101236099	101236277	.	-	.	gene_id "chr5-gene-101223986"; transcript_id "chr5-gene-101223986-4"; exon_number "2";
5	mouse_novel	exon	101236671	101237401	.	-	.	gene_id "chr5-gene-101223986"; transcript_id "chr5-gene-101223986-3"; exon_number "1";
5	mouse_novel	exon	101236671	101238512	.	-	.	gene_id "chr5-gene-101223986"; transcript_id "chr5-gene-101223986-1"; exon_number "2";
5	mouse_novel	exon	101236671	101237401	.	-	.	gene_id "chr5-gene-101223986"; transcript_id "chr5-gene-101223986-4"; exon_number "1";
5	mouse_novel	exon	101239553	101239709	.	-	.	gene_id "chr5-gene-101223986"; transcript_id "chr5-gene-101223986-2"; exon_number "1";
5	mouse_novel	exon	101239553	101239709	.	-	.	gene_id "chr5-gene-101223986"; transcript_id "chr5-gene-101223986-1"; exon_number "1";
5	mouse_novel	exon	104038239	104044259	.	+	.	gene_id "chr5-gene-104038239"; transcript_id "chr5-gene-104038239-1"; exon_number "1";
5	mouse_novel	exon	104038239	104044259	.	-	.	gene_id "chr5-gene-104038239"; transcript_id "chr5-gene-104038239-2"; exon_number "1";
5	mouse_novel	exon	104571637	104571771	.	+	.	gene_id "chr5-gene-104571637"; transcript_id "chr5-gene-104571637-1"; exon_number "1";
5	mouse_novel	exon	104571643	104571771	.	+	.	gene_id "chr5-gene-104571637"; transcript_id "chr5-gene-104571637-2"; exon_number "1";
5	mouse_novel	exon	104571643	104571771	.	+	.	gene_id "chr5-gene-104571637"; transcript_id "chr5-gene-104571637-3"; exon_number "1";
5	mouse_novel	exon	104571643	104580614	.	+	.	gene_id "chr5-gene-104571637"; transcript_id "chr5-gene-104571637-4"; exon_number "1";
5	mouse_novel	exon	104572367	104575720	.	+	.	gene_id "chr5-gene-104571637"; transcript_id "chr5-gene-104571637-2"; exon_number "2";
5	mouse_novel	exon	104572367	104572544	.	+	.	gene_id "chr5-gene-104571637"; transcript_id "chr5-gene-104571637-1"; exon_number "2";
5	mouse_novel	exon	104580488	104580614	.	+	.	gene_id "chr5-gene-104571637"; transcript_id "chr5-gene-104571637-3"; exon_number "2";
5	mouse_novel	exon	104580488	104580917	.	+	.	gene_id "chr5-gene-104571637"; transcript_id "chr5-gene-104571637-1"; exon_number "3";
5	mouse_novel	exon	104580845	104582151	.	-	.	gene_id "chr5-gene-104571637"; transcript_id "chr5-gene-104571637-5"; exon_number "1";
5	mouse_novel	exon	104580857	104580917	.	+	.	gene_id "chr5-gene-104571637"; transcript_id "chr5-gene-104571637-3"; exon_number "3";
5	mouse_novel	exon	104582152	104593155	.	+	.	gene_id "chr5-gene-104571637"; transcript_id "chr5-gene-104571637-3"; exon_number "4";
5	mouse_novel	exon	104582152	104599346	.	+	.	gene_id "chr5-gene-104571637"; transcript_id "chr5-gene-104571637-4"; exon_number "2";
5	mouse_novel	exon	104600679	104606356	.	-	.	gene_id "chr5-gene-104571637"; transcript_id "chr5-gene-104571637-7"; exon_number "1";
5	mouse_novel	exon	104600679	104606356	.	+	.	gene_id "chr5-gene-104571637"; transcript_id "chr5-gene-104571637-6"; exon_number "1";
5	mouse_novel	exon	104607046	104610117	.	+	.	gene_id "chr5-gene-104571637"; transcript_id "chr5-gene-104571637-9"; exon_number "1";
5	mouse_novel	exon	104607046	104610117	.	-	.	gene_id "chr5-gene-104571637"; transcript_id "chr5-gene-104571637-8"; exon_number "1";
5	mouse_novel	exon	104612762	104615534	.	+	.	gene_id "chr5-gene-104571637"; transcript_id "chr5-gene-104571637-10"; exon_number "1";
5	mouse_novel	exon	104617181	104618866	.	-	.	gene_id "chr5-gene-104571637"; transcript_id "chr5-gene-104571637-11"; exon_number "1";
5	mouse_novel	exon	104620662	104621385	.	-	.	gene_id "chr5-gene-104571637"; transcript_id "chr5-gene-104571637-12"; exon_number "1";
5	mouse_novel	exon	104622370	104622469	.	-	.	gene_id "chr5-gene-104571637"; transcript_id "chr5-gene-104571637-13"; exon_number "2";
5	mouse_novel	exon	104635505	104635985	.	+	.	gene_id "chr5-gene-104571637"; transcript_id "chr5-gene-104571637-14"; exon_number "1";
5	mouse_novel	exon	104636223	104636288	.	+	.	gene_id "chr5-gene-104571637"; transcript_id "chr5-gene-104571637-15"; exon_number "1";
5	mouse_novel	exon	104637539	104637805	.	+	.	gene_id "chr5-gene-104571637"; transcript_id "chr5-gene-104571637-1"; exon_number "4";
5	mouse_novel	exon	104637539	104637805	.	+	.	gene_id "chr5-gene-104571637"; transcript_id "chr5-gene-104571637-15"; exon_number "2";
5	mouse_novel	exon	104637539	104637805	.	+	.	gene_id "chr5-gene-104571637"; transcript_id "chr5-gene-104571637-14"; exon_number "2";
5	mouse_novel	exon	104656075	104656479	.	-	.	gene_id "chr5-gene-104571637"; transcript_id "chr5-gene-104571637-16"; exon_number "2";
5	mouse_novel	exon	104656214	104657971	.	+	.	gene_id "chr5-gene-104571637"; transcript_id "chr5-gene-104571637-17"; exon_number "1";
5	mouse_novel	exon	104656532	104656826	.	-	.	gene_id "chr5-gene-104571637"; transcript_id "chr5-gene-104571637-16"; exon_number "1";
5	mouse_novel	exon	104657628	104657971	.	-	.	gene_id "chr5-gene-104571637"; transcript_id "chr5-gene-104571637-18"; exon_number "1";
5	mouse_novel	exon	104665688	104668460	.	+	.	gene_id "chr5-gene-104571637"; transcript_id "chr5-gene-104571637-19"; exon_number "1";
5	mouse_novel	exon	104675323	104675422	.	-	.	gene_id "chr5-gene-104571637"; transcript_id "chr5-gene-104571637-13"; exon_number "1";
5	mouse_novel	exon	105514974	105518292	.	-	.	gene_id "chr5-gene-105514974"; transcript_id "chr5-gene-105514974-2"; exon_number "1";
5	mouse_novel	exon	105514974	105518292	.	+	.	gene_id "chr5-gene-105514974"; transcript_id "chr5-gene-105514974-1"; exon_number "1";
5	mouse_novel	exon	105637257	105646105	.	-	.	gene_id "chr5-gene-105637257"; transcript_id "chr5-gene-105637257-1"; exon_number "1";
5	mouse_novel	exon	105646560	105657801	.	+	.	gene_id "chr5-gene-105646560"; transcript_id "chr5-gene-105646560-2"; exon_number "1";
5	mouse_novel	exon	105646560	105657801	.	+	.	gene_id "chr5-gene-105646560"; transcript_id "chr5-gene-105646560-3"; exon_number "1";
5	mouse_novel	exon	105646560	105656775	.	+	.	gene_id "chr5-gene-105646560"; transcript_id "chr5-gene-105646560-1"; exon_number "1";
5	mouse_novel	exon	105648401	105656339	.	+	.	gene_id "chr5-gene-105646560"; transcript_id "chr5-gene-105646560-6"; exon_number "1";
5	mouse_novel	exon	105648401	105651389	.	+	.	gene_id "chr5-gene-105646560"; transcript_id "chr5-gene-105646560-4"; exon_number "1";
5	mouse_novel	exon	105648401	105656339	.	+	.	gene_id "chr5-gene-105646560"; transcript_id "chr5-gene-105646560-5"; exon_number "1";
5	mouse_novel	exon	105648902	105651389	.	+	.	gene_id "chr5-gene-105646560"; transcript_id "chr5-gene-105646560-7"; exon_number "1";
5	mouse_novel	exon	105648902	105651389	.	+	.	gene_id "chr5-gene-105646560"; transcript_id "chr5-gene-105646560-8"; exon_number "1";
5	mouse_novel	exon	105656216	105656339	.	+	.	gene_id "chr5-gene-105646560"; transcript_id "chr5-gene-105646560-7"; exon_number "2";
5	mouse_novel	exon	105656216	105656339	.	+	.	gene_id "chr5-gene-105646560"; transcript_id "chr5-gene-105646560-8"; exon_number "2";
5	mouse_novel	exon	105656216	105656339	.	+	.	gene_id "chr5-gene-105646560"; transcript_id "chr5-gene-105646560-4"; exon_number "2";
5	mouse_novel	exon	105656669	105656775	.	+	.	gene_id "chr5-gene-105646560"; transcript_id "chr5-gene-105646560-6"; exon_number "2";
5	mouse_novel	exon	105656669	105656775	.	+	.	gene_id "chr5-gene-105646560"; transcript_id "chr5-gene-105646560-7"; exon_number "3";
5	mouse_novel	exon	105656669	105656775	.	+	.	gene_id "chr5-gene-105646560"; transcript_id "chr5-gene-105646560-8"; exon_number "3";
5	mouse_novel	exon	105656669	105656775	.	+	.	gene_id "chr5-gene-105646560"; transcript_id "chr5-gene-105646560-4"; exon_number "3";
5	mouse_novel	exon	105656669	105656775	.	+	.	gene_id "chr5-gene-105646560"; transcript_id "chr5-gene-105646560-5"; exon_number "2";
5	mouse_novel	exon	105657642	105657801	.	+	.	gene_id "chr5-gene-105646560"; transcript_id "chr5-gene-105646560-7"; exon_number "4";
5	mouse_novel	exon	105657642	105657801	.	+	.	gene_id "chr5-gene-105646560"; transcript_id "chr5-gene-105646560-8"; exon_number "4";
5	mouse_novel	exon	105657642	105657801	.	+	.	gene_id "chr5-gene-105646560"; transcript_id "chr5-gene-105646560-1"; exon_number "2";
5	mouse_novel	exon	105657642	105659543	.	+	.	gene_id "chr5-gene-105646560"; transcript_id "chr5-gene-105646560-4"; exon_number "4";
5	mouse_novel	exon	105657642	105666897	.	+	.	gene_id "chr5-gene-105646560"; transcript_id "chr5-gene-105646560-5"; exon_number "3";
5	mouse_novel	exon	105657802	105659543	.	+	.	gene_id "chr5-gene-105646560"; transcript_id "chr5-gene-105646560-6"; exon_number "3";
5	mouse_novel	exon	105659461	105659543	.	+	.	gene_id "chr5-gene-105646560"; transcript_id "chr5-gene-105646560-8"; exon_number "5";
5	mouse_novel	exon	105659461	105659543	.	+	.	gene_id "chr5-gene-105646560"; transcript_id "chr5-gene-105646560-3"; exon_number "2";
5	mouse_novel	exon	105662282	105666897	.	+	.	gene_id "chr5-gene-105646560"; transcript_id "chr5-gene-105646560-6"; exon_number "4";
5	mouse_novel	exon	105662282	105664870	.	+	.	gene_id "chr5-gene-105646560"; transcript_id "chr5-gene-105646560-7"; exon_number "5";
5	mouse_novel	exon	105662282	105664870	.	+	.	gene_id "chr5-gene-105646560"; transcript_id "chr5-gene-105646560-8"; exon_number "6";
5	mouse_novel	exon	105662282	105666897	.	+	.	gene_id "chr5-gene-105646560"; transcript_id "chr5-gene-105646560-2"; exon_number "2";
5	mouse_novel	exon	105662282	105666897	.	+	.	gene_id "chr5-gene-105646560"; transcript_id "chr5-gene-105646560-3"; exon_number "3";
5	mouse_novel	exon	105662282	105666897	.	+	.	gene_id "chr5-gene-105646560"; transcript_id "chr5-gene-105646560-1"; exon_number "3";
5	mouse_novel	exon	105662282	105666897	.	+	.	gene_id "chr5-gene-105646560"; transcript_id "chr5-gene-105646560-4"; exon_number "5";
5	mouse_novel	exon	105692310	105695972	.	-	.	gene_id "chr5-gene-105692310"; transcript_id "chr5-gene-105692310-1"; exon_number "1";
5	mouse_novel	exon	109664066	109668697	.	-	.	gene_id "chr5-gene-109664066"; transcript_id "chr5-gene-109664066-1"; exon_number "1";
5	mouse_novel	exon	109664066	109668697	.	+	.	gene_id "chr5-gene-109664066"; transcript_id "chr5-gene-109664066-2"; exon_number "1";
5	mouse_novel	exon	110075711	110079380	.	-	.	gene_id "chr5-gene-110075711"; transcript_id "chr5-gene-110075711-4"; exon_number "4";
5	mouse_novel	exon	110075711	110079380	.	-	.	gene_id "chr5-gene-110075711"; transcript_id "chr5-gene-110075711-2"; exon_number "2";
5	mouse_novel	exon	110075711	110079380	.	-	.	gene_id "chr5-gene-110075711"; transcript_id "chr5-gene-110075711-3"; exon_number "4";
5	mouse_novel	exon	110075711	110080544	.	-	.	gene_id "chr5-gene-110075711"; transcript_id "chr5-gene-110075711-1"; exon_number "2";
5	mouse_novel	exon	110080484	110080544	.	-	.	gene_id "chr5-gene-110075711"; transcript_id "chr5-gene-110075711-4"; exon_number "3";
5	mouse_novel	exon	110080484	110081875	.	-	.	gene_id "chr5-gene-110075711"; transcript_id "chr5-gene-110075711-2"; exon_number "1";
5	mouse_novel	exon	110080484	110080544	.	-	.	gene_id "chr5-gene-110075711"; transcript_id "chr5-gene-110075711-3"; exon_number "3";
5	mouse_novel	exon	110080738	110080864	.	-	.	gene_id "chr5-gene-110075711"; transcript_id "chr5-gene-110075711-4"; exon_number "2";
5	mouse_novel	exon	110080738	110080864	.	-	.	gene_id "chr5-gene-110075711"; transcript_id "chr5-gene-110075711-3"; exon_number "2";
5	mouse_novel	exon	110080738	110081875	.	-	.	gene_id "chr5-gene-110075711"; transcript_id "chr5-gene-110075711-1"; exon_number "1";
5	mouse_novel	exon	110086925	110088395	.	-	.	gene_id "chr5-gene-110075711"; transcript_id "chr5-gene-110075711-3"; exon_number "1";
5	mouse_novel	exon	110094331	110094450	.	-	.	gene_id "chr5-gene-110075711"; transcript_id "chr5-gene-110075711-4"; exon_number "1";
5	mouse_novel	exon	111509474	111515716	.	-	.	gene_id "chr5-gene-111509474"; transcript_id "chr5-gene-111509474-2"; exon_number "1";
5	mouse_novel	exon	111509474	111515716	.	+	.	gene_id "chr5-gene-111509474"; transcript_id "chr5-gene-111509474-1"; exon_number "1";
5	mouse_novel	exon	114891871	114892135	.	+	.	gene_id "chr5-gene-114891871"; transcript_id "chr5-gene-114891871-1"; exon_number "1";
5	mouse_novel	exon	114891922	114895052	.	-	.	gene_id "chr5-gene-114891871"; transcript_id "chr5-gene-114891871-2"; exon_number "1";
5	mouse_novel	exon	115753241	115757023	.	+	.	gene_id "chr5-gene-115753241"; transcript_id "chr5-gene-115753241-1"; exon_number "1";
5	mouse_novel	exon	115763381	115767601	.	+	.	gene_id "chr5-gene-115763381"; transcript_id "chr5-gene-115763381-1"; exon_number "1";
5	mouse_novel	exon	115767891	115772264	.	-	.	gene_id "chr5-gene-115767891"; transcript_id "chr5-gene-115767891-1"; exon_number "1";
5	mouse_novel	exon	115776658	115785208	.	+	.	gene_id "chr5-gene-115776658"; transcript_id "chr5-gene-115776658-1"; exon_number "1";
5	mouse_novel	exon	120720563	120723942	.	+	.	gene_id "chr5-gene-120720563"; transcript_id "chr5-gene-120720563-1"; exon_number "1";
5	mouse_novel	exon	121545982	121552094	.	-	.	gene_id "chr5-gene-121545982"; transcript_id "chr5-gene-121545982-1"; exon_number "1";
5	mouse_novel	exon	121545982	121552094	.	+	.	gene_id "chr5-gene-121545982"; transcript_id "chr5-gene-121545982-2"; exon_number "1";
5	mouse_novel	exon	122177208	122180147	.	-	.	gene_id "chr5-gene-122177208"; transcript_id "chr5-gene-122177208-1"; exon_number "1";
5	mouse_novel	exon	122846197	122849937	.	-	.	gene_id "chr5-gene-122846197"; transcript_id "chr5-gene-122846197-1"; exon_number "1";
5	mouse_novel	exon	123375062	123381852	.	-	.	gene_id "chr5-gene-123375062"; transcript_id "chr5-gene-123375062-1"; exon_number "1";
5	mouse_novel	exon	125393292	125394819	.	+	.	gene_id "chr5-gene-125393292"; transcript_id "chr5-gene-125393292-1"; exon_number "1";
5	mouse_novel	exon	129639835	129651840	.	+	.	gene_id "chr5-gene-129639835"; transcript_id "chr5-gene-129639835-1"; exon_number "1";
5	mouse_novel	exon	129645072	129651840	.	-	.	gene_id "chr5-gene-129639835"; transcript_id "chr5-gene-129639835-2"; exon_number "1";
5	mouse_novel	exon	135066515	135069993	.	+	.	gene_id "chr5-gene-135066515"; transcript_id "chr5-gene-135066515-1"; exon_number "1";
5	mouse_novel	exon	135898720	135906054	.	-	.	gene_id "chr5-gene-135898720"; transcript_id "chr5-gene-135898720-1"; exon_number "1";
5	mouse_novel	exon	138341919	138342068	.	+	.	gene_id "chr5-gene-138341919"; transcript_id "chr5-gene-138341919-1"; exon_number "1";
5	mouse_novel	exon	138341919	138342068	.	+	.	gene_id "chr5-gene-138341919"; transcript_id "chr5-gene-138341919-2"; exon_number "1";
5	mouse_novel	exon	138342156	138342509	.	+	.	gene_id "chr5-gene-138341919"; transcript_id "chr5-gene-138341919-1"; exon_number "2";
5	mouse_novel	exon	138342156	138342509	.	+	.	gene_id "chr5-gene-138341919"; transcript_id "chr5-gene-138341919-2"; exon_number "2";
5	mouse_novel	exon	138342586	138342709	.	+	.	gene_id "chr5-gene-138341919"; transcript_id "chr5-gene-138341919-1"; exon_number "3";
5	mouse_novel	exon	138342586	138342709	.	+	.	gene_id "chr5-gene-138341919"; transcript_id "chr5-gene-138341919-2"; exon_number "3";
5	mouse_novel	exon	138342790	138342847	.	+	.	gene_id "chr5-gene-138341919"; transcript_id "chr5-gene-138341919-1"; exon_number "4";
5	mouse_novel	exon	138342790	138350347	.	+	.	gene_id "chr5-gene-138341919"; transcript_id "chr5-gene-138341919-2"; exon_number "4";
5	mouse_novel	exon	138343122	138350347	.	+	.	gene_id "chr5-gene-138341919"; transcript_id "chr5-gene-138341919-1"; exon_number "5";
5	mouse_novel	exon	139195609	139197623	.	+	.	gene_id "chr5-gene-139195609"; transcript_id "chr5-gene-139195609-1"; exon_number "1";
5	mouse_novel	exon	140580080	140592516	.	-	.	gene_id "chr5-gene-140580080"; transcript_id "chr5-gene-140580080-1"; exon_number "2";
5	mouse_novel	exon	140580080	140585547	.	-	.	gene_id "chr5-gene-140580080"; transcript_id "chr5-gene-140580080-3"; exon_number "3";
5	mouse_novel	exon	140580080	140589436	.	-	.	gene_id "chr5-gene-140580080"; transcript_id "chr5-gene-140580080-2"; exon_number "3";
5	mouse_novel	exon	140585441	140592629	.	-	.	gene_id "chr5-gene-140580080"; transcript_id "chr5-gene-140580080-4"; exon_number "2";
5	mouse_novel	exon	140587461	140592516	.	-	.	gene_id "chr5-gene-140580080"; transcript_id "chr5-gene-140580080-3"; exon_number "2";
5	mouse_novel	exon	140592352	140592516	.	-	.	gene_id "chr5-gene-140580080"; transcript_id "chr5-gene-140580080-2"; exon_number "2";
5	mouse_novel	exon	140594713	140596512	.	+	.	gene_id "chr5-gene-140580080"; transcript_id "chr5-gene-140580080-5"; exon_number "1";
5	mouse_novel	exon	140596474	140597075	.	-	.	gene_id "chr5-gene-140580080"; transcript_id "chr5-gene-140580080-4"; exon_number "1";
5	mouse_novel	exon	140596474	140597560	.	-	.	gene_id "chr5-gene-140580080"; transcript_id "chr5-gene-140580080-1"; exon_number "1";
5	mouse_novel	exon	140596474	140597560	.	-	.	gene_id "chr5-gene-140580080"; transcript_id "chr5-gene-140580080-3"; exon_number "1";
5	mouse_novel	exon	140596474	140597560	.	-	.	gene_id "chr5-gene-140580080"; transcript_id "chr5-gene-140580080-2"; exon_number "1";
5	mouse_novel	exon	140850324	140852865	.	-	.	gene_id "chr5-gene-140850324"; transcript_id "chr5-gene-140850324-1"; exon_number "2";
5	mouse_novel	exon	140850324	140863942	.	+	.	gene_id "chr5-gene-140850324"; transcript_id "chr5-gene-140850324-2"; exon_number "1";
5	mouse_novel	exon	140852961	140861425	.	-	.	gene_id "chr5-gene-140850324"; transcript_id "chr5-gene-140850324-1"; exon_number "1";
5	mouse_novel	exon	146634083	146636037	.	-	.	gene_id "chr5-gene-146634083"; transcript_id "chr5-gene-146634083-1"; exon_number "2";
5	mouse_novel	exon	146637598	146639450	.	-	.	gene_id "chr5-gene-146634083"; transcript_id "chr5-gene-146634083-1"; exon_number "1";
5	mouse_novel	exon	146639541	146652038	.	-	.	gene_id "chr5-gene-146639541"; transcript_id "chr5-gene-146639541-1"; exon_number "2";
5	mouse_novel	exon	146650990	146652038	.	-	.	gene_id "chr5-gene-146639541"; transcript_id "chr5-gene-146639541-2"; exon_number "3";
5	mouse_novel	exon	146652167	146652863	.	-	.	gene_id "chr5-gene-146639541"; transcript_id "chr5-gene-146639541-1"; exon_number "1";
5	mouse_novel	exon	146652167	146652314	.	-	.	gene_id "chr5-gene-146639541"; transcript_id "chr5-gene-146639541-2"; exon_number "2";
5	mouse_novel	exon	146655523	146655713	.	-	.	gene_id "chr5-gene-146639541"; transcript_id "chr5-gene-146639541-2"; exon_number "1";
5	mouse_novel	exon	146726412	146733243	.	+	.	gene_id "chr5-gene-146726412"; transcript_id "chr5-gene-146726412-1"; exon_number "1";
5	mouse_novel	exon	146819249	146829522	.	-	.	gene_id "chr5-gene-146819249"; transcript_id "chr5-gene-146819249-2"; exon_number "1";
5	mouse_novel	exon	146819249	146829522	.	+	.	gene_id "chr5-gene-146819249"; transcript_id "chr5-gene-146819249-1"; exon_number "1";
5	mouse_novel	exon	146857856	146859547	.	+	.	gene_id "chr5-gene-146857856"; transcript_id "chr5-gene-146857856-2"; exon_number "1";
5	mouse_novel	exon	146857856	146859291	.	-	.	gene_id "chr5-gene-146857856"; transcript_id "chr5-gene-146857856-1"; exon_number "1";
5	mouse_novel	exon	146857856	146879112	.	+	.	gene_id "chr5-gene-146857856"; transcript_id "chr5-gene-146857856-5"; exon_number "1";
5	mouse_novel	exon	146857856	146859547	.	+	.	gene_id "chr5-gene-146857856"; transcript_id "chr5-gene-146857856-4"; exon_number "1";
5	mouse_novel	exon	146857856	146858048	.	+	.	gene_id "chr5-gene-146857856"; transcript_id "chr5-gene-146857856-3"; exon_number "1";
5	mouse_novel	exon	146859278	146859547	.	+	.	gene_id "chr5-gene-146857856"; transcript_id "chr5-gene-146857856-3"; exon_number "2";
5	mouse_novel	exon	146859504	146879112	.	-	.	gene_id "chr5-gene-146857856"; transcript_id "chr5-gene-146857856-6"; exon_number "1";
5	mouse_novel	exon	146859657	146866013	.	+	.	gene_id "chr5-gene-146857856"; transcript_id "chr5-gene-146857856-2"; exon_number "2";
5	mouse_novel	exon	146859657	146866013	.	+	.	gene_id "chr5-gene-146857856"; transcript_id "chr5-gene-146857856-3"; exon_number "3";
5	mouse_novel	exon	146873099	146879112	.	+	.	gene_id "chr5-gene-146857856"; transcript_id "chr5-gene-146857856-4"; exon_number "2";
5	mouse_novel	exon	148862942	148869421	.	-	.	gene_id "chr5-gene-148862942"; transcript_id "chr5-gene-148862942-1"; exon_number "1";
6	mouse_novel	exon	3200761	3201673	.	-	.	gene_id "chr6-gene-3200761"; transcript_id "chr6-gene-3200761-1"; exon_number "1";
6	mouse_novel	exon	3201139	3201673	.	+	.	gene_id "chr6-gene-3200761"; transcript_id "chr6-gene-3200761-2"; exon_number "1";
6	mouse_novel	exon	3357944	3365221	.	+	.	gene_id "chr6-gene-3357944"; transcript_id "chr6-gene-3357944-1"; exon_number "1";
6	mouse_novel	exon	7900064	7901125	.	-	.	gene_id "chr6-gene-7900064"; transcript_id "chr6-gene-7900064-1"; exon_number "2";
6	mouse_novel	exon	7900064	7901125	.	-	.	gene_id "chr6-gene-7900064"; transcript_id "chr6-gene-7900064-2"; exon_number "4";
6	mouse_novel	exon	7902152	7902373	.	-	.	gene_id "chr6-gene-7900064"; transcript_id "chr6-gene-7900064-1"; exon_number "1";
6	mouse_novel	exon	7906996	7907060	.	-	.	gene_id "chr6-gene-7900064"; transcript_id "chr6-gene-7900064-2"; exon_number "3";
6	mouse_novel	exon	7911985	7915590	.	+	.	gene_id "chr6-gene-7900064"; transcript_id "chr6-gene-7900064-3"; exon_number "1";
6	mouse_novel	exon	7926070	7927782	.	-	.	gene_id "chr6-gene-7900064"; transcript_id "chr6-gene-7900064-4"; exon_number "3";
6	mouse_novel	exon	7939072	7939287	.	-	.	gene_id "chr6-gene-7900064"; transcript_id "chr6-gene-7900064-2"; exon_number "2";
6	mouse_novel	exon	7939072	7939287	.	-	.	gene_id "chr6-gene-7900064"; transcript_id "chr6-gene-7900064-4"; exon_number "2";
6	mouse_novel	exon	7945198	7945587	.	-	.	gene_id "chr6-gene-7900064"; transcript_id "chr6-gene-7900064-2"; exon_number "1";
6	mouse_novel	exon	7945198	7945561	.	-	.	gene_id "chr6-gene-7900064"; transcript_id "chr6-gene-7900064-4"; exon_number "1";
6	mouse_novel	exon	12109828	12126003	.	-	.	gene_id "chr6-gene-12109828"; transcript_id "chr6-gene-12109828-2"; exon_number "1";
6	mouse_novel	exon	12109828	12125155	.	+	.	gene_id "chr6-gene-12109828"; transcript_id "chr6-gene-12109828-1"; exon_number "1";
6	mouse_novel	exon	15818077	15828086	.	+	.	gene_id "chr6-gene-15818077"; transcript_id "chr6-gene-15818077-1"; exon_number "1";
6	mouse_novel	exon	15818077	15828086	.	-	.	gene_id "chr6-gene-15818077"; transcript_id "chr6-gene-15818077-2"; exon_number "1";
6	mouse_novel	exon	29220016	29230825	.	+	.	gene_id "chr6-gene-29220016"; transcript_id "chr6-gene-29220016-1"; exon_number "1";
6	mouse_novel	exon	29221552	29230825	.	-	.	gene_id "chr6-gene-29220016"; transcript_id "chr6-gene-29220016-2"; exon_number "1";
6	mouse_novel	exon	30647222	30649071	.	+	.	gene_id "chr6-gene-30647222"; transcript_id "chr6-gene-30647222-1"; exon_number "1";
6	mouse_novel	exon	34879050	34879901	.	+	.	gene_id "chr6-gene-34879050"; transcript_id "chr6-gene-34879050-1"; exon_number "1";
6	mouse_novel	exon	38546813	38551294	.	+	.	gene_id "chr6-gene-38546813"; transcript_id "chr6-gene-38546813-1"; exon_number "1";
6	mouse_novel	exon	41193254	41201118	.	+	.	gene_id "chr6-gene-41193254"; transcript_id "chr6-gene-41193254-1"; exon_number "1";
6	mouse_novel	exon	41196619	41197996	.	-	.	gene_id "chr6-gene-41193254"; transcript_id "chr6-gene-41193254-2"; exon_number "2";
6	mouse_novel	exon	41197979	41201080	.	+	.	gene_id "chr6-gene-41193254"; transcript_id "chr6-gene-41193254-3"; exon_number "1";
6	mouse_novel	exon	41201195	41202110	.	+	.	gene_id "chr6-gene-41193254"; transcript_id "chr6-gene-41193254-3"; exon_number "2";
6	mouse_novel	exon	41201195	41202110	.	+	.	gene_id "chr6-gene-41193254"; transcript_id "chr6-gene-41193254-1"; exon_number "2";
6	mouse_novel	exon	41201491	41202110	.	-	.	gene_id "chr6-gene-41193254"; transcript_id "chr6-gene-41193254-2"; exon_number "1";
6	mouse_novel	exon	41511619	41521179	.	-	.	gene_id "chr6-gene-41511619"; transcript_id "chr6-gene-41511619-1"; exon_number "1";
6	mouse_novel	exon	41553538	41555910	.	+	.	gene_id "chr6-gene-41553538"; transcript_id "chr6-gene-41553538-1"; exon_number "1";
6	mouse_novel	exon	41561628	41570107	.	+	.	gene_id "chr6-gene-41561628"; transcript_id "chr6-gene-41561628-1"; exon_number "1";
6	mouse_novel	exon	41571916	41585623	.	+	.	gene_id "chr6-gene-41571916"; transcript_id "chr6-gene-41571916-1"; exon_number "1";
6	mouse_novel	exon	42387787	42392664	.	+	.	gene_id "chr6-gene-42387787"; transcript_id "chr6-gene-42387787-1"; exon_number "1";
6	mouse_novel	exon	43337141	43343758	.	-	.	gene_id "chr6-gene-43337141"; transcript_id "chr6-gene-43337141-1"; exon_number "1";
6	mouse_novel	exon	44792917	44793300	.	+	.	gene_id "chr6-gene-44792917"; transcript_id "chr6-gene-44792917-2"; exon_number "1";
6	mouse_novel	exon	44792917	44793300	.	-	.	gene_id "chr6-gene-44792917"; transcript_id "chr6-gene-44792917-1"; exon_number "1";
6	mouse_novel	exon	47595433	47610819	.	-	.	gene_id "chr6-gene-47595433"; transcript_id "chr6-gene-47595433-1"; exon_number "1";
6	mouse_novel	exon	47605075	47610819	.	+	.	gene_id "chr6-gene-47595433"; transcript_id "chr6-gene-47595433-2"; exon_number "1";
6	mouse_novel	exon	47764966	47765488	.	+	.	gene_id "chr6-gene-47764966"; transcript_id "chr6-gene-47764966-1"; exon_number "1";
6	mouse_novel	exon	47768542	47770345	.	+	.	gene_id "chr6-gene-47764966"; transcript_id "chr6-gene-47764966-2"; exon_number "1";
6	mouse_novel	exon	47768542	47771018	.	+	.	gene_id "chr6-gene-47764966"; transcript_id "chr6-gene-47764966-3"; exon_number "1";
6	mouse_novel	exon	47768542	47770345	.	+	.	gene_id "chr6-gene-47764966"; transcript_id "chr6-gene-47764966-4"; exon_number "1";
6	mouse_novel	exon	47768750	47769825	.	+	.	gene_id "chr6-gene-47764966"; transcript_id "chr6-gene-47764966-5"; exon_number "1";
6	mouse_novel	exon	47768750	47769825	.	+	.	gene_id "chr6-gene-47764966"; transcript_id "chr6-gene-47764966-6"; exon_number "1";
6	mouse_novel	exon	47770266	47770345	.	+	.	gene_id "chr6-gene-47764966"; transcript_id "chr6-gene-47764966-1"; exon_number "2";
6	mouse_novel	exon	47770266	47770345	.	+	.	gene_id "chr6-gene-47764966"; transcript_id "chr6-gene-47764966-5"; exon_number "2";
6	mouse_novel	exon	47770266	47770345	.	+	.	gene_id "chr6-gene-47764966"; transcript_id "chr6-gene-47764966-6"; exon_number "2";
6	mouse_novel	exon	47770956	47771018	.	+	.	gene_id "chr6-gene-47764966"; transcript_id "chr6-gene-47764966-1"; exon_number "3";
6	mouse_novel	exon	47770956	47771018	.	+	.	gene_id "chr6-gene-47764966"; transcript_id "chr6-gene-47764966-2"; exon_number "2";
6	mouse_novel	exon	47770956	47771018	.	+	.	gene_id "chr6-gene-47764966"; transcript_id "chr6-gene-47764966-5"; exon_number "3";
6	mouse_novel	exon	47772055	47772220	.	+	.	gene_id "chr6-gene-47764966"; transcript_id "chr6-gene-47764966-1"; exon_number "4";
6	mouse_novel	exon	47772055	47772264	.	+	.	gene_id "chr6-gene-47764966"; transcript_id "chr6-gene-47764966-2"; exon_number "3";
6	mouse_novel	exon	47772055	47772264	.	+	.	gene_id "chr6-gene-47764966"; transcript_id "chr6-gene-47764966-3"; exon_number "2";
6	mouse_novel	exon	47772055	47772220	.	+	.	gene_id "chr6-gene-47764966"; transcript_id "chr6-gene-47764966-5"; exon_number "4";
6	mouse_novel	exon	47772941	47776506	.	-	.	gene_id "chr6-gene-47764966"; transcript_id "chr6-gene-47764966-7"; exon_number "1";
6	mouse_novel	exon	47777215	47777314	.	+	.	gene_id "chr6-gene-47764966"; transcript_id "chr6-gene-47764966-4"; exon_number "2";
6	mouse_novel	exon	47777215	47777282	.	+	.	gene_id "chr6-gene-47764966"; transcript_id "chr6-gene-47764966-6"; exon_number "3";
6	mouse_novel	exon	48693810	48694163	.	+	.	gene_id "chr6-gene-48693810"; transcript_id "chr6-gene-48693810-1"; exon_number "1";
6	mouse_novel	exon	48693827	48695577	.	+	.	gene_id "chr6-gene-48693810"; transcript_id "chr6-gene-48693810-2"; exon_number "1";
6	mouse_novel	exon	48693840	48694017	.	+	.	gene_id "chr6-gene-48693810"; transcript_id "chr6-gene-48693810-3"; exon_number "1";
6	mouse_novel	exon	48694164	48696132	.	+	.	gene_id "chr6-gene-48693810"; transcript_id "chr6-gene-48693810-3"; exon_number "2";
6	mouse_novel	exon	48694362	48696139	.	+	.	gene_id "chr6-gene-48693810"; transcript_id "chr6-gene-48693810-1"; exon_number "2";
6	mouse_novel	exon	48695674	48696045	.	+	.	gene_id "chr6-gene-48693810"; transcript_id "chr6-gene-48693810-2"; exon_number "2";
6	mouse_novel	exon	48770998	48773405	.	-	.	gene_id "chr6-gene-48770998"; transcript_id "chr6-gene-48770998-1"; exon_number "1";
6	mouse_novel	exon	49236433	49236634	.	+	.	gene_id "chr6-gene-49236433"; transcript_id "chr6-gene-49236433-1"; exon_number "1";
6	mouse_novel	exon	49236433	49236634	.	-	.	gene_id "chr6-gene-49236433"; transcript_id "chr6-gene-49236433-2"; exon_number "1";
6	mouse_novel	exon	51034072	51060055	.	-	.	gene_id "chr6-gene-51034072"; transcript_id "chr6-gene-51034072-1"; exon_number "1";
6	mouse_novel	exon	51055177	51060055	.	+	.	gene_id "chr6-gene-51034072"; transcript_id "chr6-gene-51034072-2"; exon_number "1";
6	mouse_novel	exon	51485586	51487679	.	-	.	gene_id "chr6-gene-51485586"; transcript_id "chr6-gene-51485586-1"; exon_number "1";
6	mouse_novel	exon	52535636	52540399	.	-	.	gene_id "chr6-gene-52535636"; transcript_id "chr6-gene-52535636-1"; exon_number "1";
6	mouse_novel	exon	54719858	54739021	.	+	.	gene_id "chr6-gene-54719858"; transcript_id "chr6-gene-54719858-2"; exon_number "1";
6	mouse_novel	exon	54719858	54728083	.	-	.	gene_id "chr6-gene-54719858"; transcript_id "chr6-gene-54719858-3"; exon_number "3";
6	mouse_novel	exon	54719858	54738993	.	-	.	gene_id "chr6-gene-54719858"; transcript_id "chr6-gene-54719858-1"; exon_number "1";
6	mouse_novel	exon	54730513	54730858	.	-	.	gene_id "chr6-gene-54719858"; transcript_id "chr6-gene-54719858-3"; exon_number "2";
6	mouse_novel	exon	54760125	54761067	.	-	.	gene_id "chr6-gene-54719858"; transcript_id "chr6-gene-54719858-3"; exon_number "1";
6	mouse_novel	exon	54811300	54816764	.	-	.	gene_id "chr6-gene-54811300"; transcript_id "chr6-gene-54811300-1"; exon_number "1";
6	mouse_novel	exon	57670365	57678867	.	+	.	gene_id "chr6-gene-57670365"; transcript_id "chr6-gene-57670365-1"; exon_number "1";
6	mouse_novel	exon	57670365	57678867	.	-	.	gene_id "chr6-gene-57670365"; transcript_id "chr6-gene-57670365-2"; exon_number "1";
6	mouse_novel	exon	59230577	59244101	.	+	.	gene_id "chr6-gene-59230577"; transcript_id "chr6-gene-59230577-1"; exon_number "1";
6	mouse_novel	exon	59230577	59244101	.	-	.	gene_id "chr6-gene-59230577"; transcript_id "chr6-gene-59230577-2"; exon_number "1";
6	mouse_novel	exon	65524715	65525407	.	+	.	gene_id "chr6-gene-65524715"; transcript_id "chr6-gene-65524715-1"; exon_number "1";
6	mouse_novel	exon	65531037	65535663	.	-	.	gene_id "chr6-gene-65524715"; transcript_id "chr6-gene-65524715-2"; exon_number "1";
6	mouse_novel	exon	65538576	65538655	.	+	.	gene_id "chr6-gene-65524715"; transcript_id "chr6-gene-65524715-1"; exon_number "2";
6	mouse_novel	exon	65543442	65549414	.	-	.	gene_id "chr6-gene-65524715"; transcript_id "chr6-gene-65524715-3"; exon_number "1";
6	mouse_novel	exon	65562777	65565159	.	-	.	gene_id "chr6-gene-65524715"; transcript_id "chr6-gene-65524715-4"; exon_number "1";
6	mouse_novel	exon	65565236	65576982	.	-	.	gene_id "chr6-gene-65524715"; transcript_id "chr6-gene-65524715-5"; exon_number "1";
6	mouse_novel	exon	65577077	65581011	.	+	.	gene_id "chr6-gene-65524715"; transcript_id "chr6-gene-65524715-1"; exon_number "3";
6	mouse_novel	exon	71521688	71524783	.	+	.	gene_id "chr6-gene-71521688"; transcript_id "chr6-gene-71521688-1"; exon_number "1";
6	mouse_novel	exon	72993162	72997222	.	+	.	gene_id "chr6-gene-72993162"; transcript_id "chr6-gene-72993162-1"; exon_number "1";
6	mouse_novel	exon	72998915	73002525	.	+	.	gene_id "chr6-gene-72998915"; transcript_id "chr6-gene-72998915-1"; exon_number "1";
6	mouse_novel	exon	75588416	75588520	.	+	.	gene_id "chr6-gene-75588416"; transcript_id "chr6-gene-75588416-2"; exon_number "1";
6	mouse_novel	exon	75588416	75588520	.	+	.	gene_id "chr6-gene-75588416"; transcript_id "chr6-gene-75588416-1"; exon_number "1";
6	mouse_novel	exon	75691507	75691623	.	+	.	gene_id "chr6-gene-75588416"; transcript_id "chr6-gene-75588416-2"; exon_number "2";
6	mouse_novel	exon	75691511	75691623	.	+	.	gene_id "chr6-gene-75588416"; transcript_id "chr6-gene-75588416-1"; exon_number "2";
6	mouse_novel	exon	82611992	82612333	.	-	.	gene_id "chr6-gene-82611992"; transcript_id "chr6-gene-82611992-1"; exon_number "5";
6	mouse_novel	exon	82612834	82612896	.	-	.	gene_id "chr6-gene-82611992"; transcript_id "chr6-gene-82611992-1"; exon_number "4";
6	mouse_novel	exon	82616554	82616808	.	-	.	gene_id "chr6-gene-82611992"; transcript_id "chr6-gene-82611992-1"; exon_number "3";
6	mouse_novel	exon	82616927	82616968	.	-	.	gene_id "chr6-gene-82611992"; transcript_id "chr6-gene-82611992-1"; exon_number "2";
6	mouse_novel	exon	82617062	82618233	.	-	.	gene_id "chr6-gene-82611992"; transcript_id "chr6-gene-82611992-1"; exon_number "1";
6	mouse_novel	exon	83091635	83096794	.	+	.	gene_id "chr6-gene-83091635"; transcript_id "chr6-gene-83091635-1"; exon_number "1";
6	mouse_novel	exon	86519811	86522192	.	+	.	gene_id "chr6-gene-86519811"; transcript_id "chr6-gene-86519811-1"; exon_number "1";
6	mouse_novel	exon	86841310	86847476	.	+	.	gene_id "chr6-gene-86841310"; transcript_id "chr6-gene-86841310-1"; exon_number "1";
6	mouse_novel	exon	87036406	87042682	.	-	.	gene_id "chr6-gene-87036406"; transcript_id "chr6-gene-87036406-1"; exon_number "1";
6	mouse_novel	exon	87544597	87547273	.	-	.	gene_id "chr6-gene-87544597"; transcript_id "chr6-gene-87544597-1"; exon_number "2";
6	mouse_novel	exon	87547864	87548178	.	-	.	gene_id "chr6-gene-87544597"; transcript_id "chr6-gene-87544597-1"; exon_number "1";
6	mouse_novel	exon	91534301	91540160	.	-	.	gene_id "chr6-gene-91534301"; transcript_id "chr6-gene-91534301-1"; exon_number "1";
6	mouse_novel	exon	92082540	92091311	.	+	.	gene_id "chr6-gene-92082540"; transcript_id "chr6-gene-92082540-1"; exon_number "1";
6	mouse_novel	exon	109505119	109505474	.	+	.	gene_id "chr6-gene-109505119"; transcript_id "chr6-gene-109505119-1"; exon_number "1";
6	mouse_novel	exon	115578810	115582210	.	-	.	gene_id "chr6-gene-115578810"; transcript_id "chr6-gene-115578810-1"; exon_number "1";
6	mouse_novel	exon	117879606	117882788	.	-	.	gene_id "chr6-gene-117879606"; transcript_id "chr6-gene-117879606-1"; exon_number "1";
6	mouse_novel	exon	117879606	117880158	.	+	.	gene_id "chr6-gene-117879606"; transcript_id "chr6-gene-117879606-2"; exon_number "1";
6	mouse_novel	exon	117879632	117880158	.	+	.	gene_id "chr6-gene-117879606"; transcript_id "chr6-gene-117879606-3"; exon_number "1";
6	mouse_novel	exon	117883781	117884311	.	+	.	gene_id "chr6-gene-117879606"; transcript_id "chr6-gene-117879606-4"; exon_number "1";
6	mouse_novel	exon	117883981	117884311	.	+	.	gene_id "chr6-gene-117879606"; transcript_id "chr6-gene-117879606-3"; exon_number "2";
6	mouse_novel	exon	117883981	117885122	.	+	.	gene_id "chr6-gene-117879606"; transcript_id "chr6-gene-117879606-2"; exon_number "2";
6	mouse_novel	exon	117884470	117885093	.	+	.	gene_id "chr6-gene-117879606"; transcript_id "chr6-gene-117879606-3"; exon_number "3";
6	mouse_novel	exon	117884470	117885122	.	+	.	gene_id "chr6-gene-117879606"; transcript_id "chr6-gene-117879606-4"; exon_number "2";
6	mouse_novel	exon	120446938	120447015	.	+	.	gene_id "chr6-gene-120446938"; transcript_id "chr6-gene-120446938-1"; exon_number "1";
6	mouse_novel	exon	120447196	120449475	.	+	.	gene_id "chr6-gene-120446938"; transcript_id "chr6-gene-120446938-1"; exon_number "2";
6	mouse_novel	exon	121230604	121245769	.	+	.	gene_id "chr6-gene-121230604"; transcript_id "chr6-gene-121230604-1"; exon_number "1";
6	mouse_novel	exon	121240133	121241883	.	+	.	gene_id "chr6-gene-121230604"; transcript_id "chr6-gene-121230604-2"; exon_number "1";
6	mouse_novel	exon	121242344	121242442	.	+	.	gene_id "chr6-gene-121230604"; transcript_id "chr6-gene-121230604-2"; exon_number "2";
6	mouse_novel	exon	121244613	121245760	.	+	.	gene_id "chr6-gene-121230604"; transcript_id "chr6-gene-121230604-2"; exon_number "3";
6	mouse_novel	exon	122806078	122811132	.	+	.	gene_id "chr6-gene-122806078"; transcript_id "chr6-gene-122806078-1"; exon_number "1";
6	mouse_novel	exon	124965586	124972907	.	+	.	gene_id "chr6-gene-124965586"; transcript_id "chr6-gene-124965586-1"; exon_number "1";
6	mouse_novel	exon	127665777	127666059	.	+	.	gene_id "chr6-gene-127665777"; transcript_id "chr6-gene-127665777-1"; exon_number "1";
6	mouse_novel	exon	127667586	127676597	.	+	.	gene_id "chr6-gene-127665777"; transcript_id "chr6-gene-127665777-1"; exon_number "2";
6	mouse_novel	exon	128833636	128840808	.	+	.	gene_id "chr6-gene-128833636"; transcript_id "chr6-gene-128833636-1"; exon_number "1";
6	mouse_novel	exon	129197076	129203349	.	-	.	gene_id "chr6-gene-129197076"; transcript_id "chr6-gene-129197076-1"; exon_number "2";
6	mouse_novel	exon	129200933	129203349	.	-	.	gene_id "chr6-gene-129197076"; transcript_id "chr6-gene-129197076-2"; exon_number "3";
6	mouse_novel	exon	129204232	129204416	.	-	.	gene_id "chr6-gene-129197076"; transcript_id "chr6-gene-129197076-2"; exon_number "2";
6	mouse_novel	exon	129204232	129205796	.	-	.	gene_id "chr6-gene-129197076"; transcript_id "chr6-gene-129197076-1"; exon_number "1";
6	mouse_novel	exon	129204502	129205748	.	-	.	gene_id "chr6-gene-129197076"; transcript_id "chr6-gene-129197076-2"; exon_number "1";
6	mouse_novel	exon	131272528	131281849	.	+	.	gene_id "chr6-gene-131272528"; transcript_id "chr6-gene-131272528-1"; exon_number "1";
6	mouse_novel	exon	133115594	133128913	.	-	.	gene_id "chr6-gene-133115594"; transcript_id "chr6-gene-133115594-1"; exon_number "1";
6	mouse_novel	exon	133115594	133128913	.	+	.	gene_id "chr6-gene-133115594"; transcript_id "chr6-gene-133115594-2"; exon_number "1";
6	mouse_novel	exon	134956903	134963735	.	-	.	gene_id "chr6-gene-134956903"; transcript_id "chr6-gene-134956903-2"; exon_number "1";
6	mouse_novel	exon	134956903	134963735	.	+	.	gene_id "chr6-gene-134956903"; transcript_id "chr6-gene-134956903-1"; exon_number "1";
6	mouse_novel	exon	134963950	134974188	.	-	.	gene_id "chr6-gene-134963950"; transcript_id "chr6-gene-134963950-1"; exon_number "1";
6	mouse_novel	exon	136453796	136460743	.	-	.	gene_id "chr6-gene-136453796"; transcript_id "chr6-gene-136453796-1"; exon_number "1";
6	mouse_novel	exon	136460850	136463983	.	+	.	gene_id "chr6-gene-136460850"; transcript_id "chr6-gene-136460850-2"; exon_number "1";
6	mouse_novel	exon	136460850	136463983	.	+	.	gene_id "chr6-gene-136460850"; transcript_id "chr6-gene-136460850-1"; exon_number "1";
6	mouse_novel	exon	136463581	136468061	.	+	.	gene_id "chr6-gene-136460850"; transcript_id "chr6-gene-136460850-3"; exon_number "1";
6	mouse_novel	exon	136463981	136468304	.	-	.	gene_id "chr6-gene-136460850"; transcript_id "chr6-gene-136460850-4"; exon_number "1";
6	mouse_novel	exon	136467146	136468304	.	+	.	gene_id "chr6-gene-136460850"; transcript_id "chr6-gene-136460850-1"; exon_number "2";
6	mouse_novel	exon	136470758	136471893	.	+	.	gene_id "chr6-gene-136460850"; transcript_id "chr6-gene-136460850-3"; exon_number "2";
6	mouse_novel	exon	136470758	136480485	.	+	.	gene_id "chr6-gene-136460850"; transcript_id "chr6-gene-136460850-2"; exon_number "2";
6	mouse_novel	exon	136864532	136869903	.	-	.	gene_id "chr6-gene-136864532"; transcript_id "chr6-gene-136864532-1"; exon_number "1";
6	mouse_novel	exon	136877170	136881912	.	+	.	gene_id "chr6-gene-136877170"; transcript_id "chr6-gene-136877170-1"; exon_number "1";
6	mouse_novel	exon	137864426	137873141	.	+	.	gene_id "chr6-gene-137864426"; transcript_id "chr6-gene-137864426-1"; exon_number "1";
6	mouse_novel	exon	140617288	140619164	.	+	.	gene_id "chr6-gene-140617288"; transcript_id "chr6-gene-140617288-1"; exon_number "1";
6	mouse_novel	exon	140617288	140619542	.	-	.	gene_id "chr6-gene-140617288"; transcript_id "chr6-gene-140617288-2"; exon_number "1";
6	mouse_novel	exon	140681855	140683086	.	+	.	gene_id "chr6-gene-140681855"; transcript_id "chr6-gene-140681855-1"; exon_number "1";
6	mouse_novel	exon	140684260	140684427	.	+	.	gene_id "chr6-gene-140681855"; transcript_id "chr6-gene-140681855-1"; exon_number "2";
6	mouse_novel	exon	140698122	140698668	.	+	.	gene_id "chr6-gene-140681855"; transcript_id "chr6-gene-140681855-1"; exon_number "3";
6	mouse_novel	exon	140768192	140772114	.	+	.	gene_id "chr6-gene-140768192"; transcript_id "chr6-gene-140768192-1"; exon_number "1";
6	mouse_novel	exon	140779754	140784435	.	+	.	gene_id "chr6-gene-140779754"; transcript_id "chr6-gene-140779754-1"; exon_number "1";
6	mouse_novel	exon	140779754	140784435	.	-	.	gene_id "chr6-gene-140779754"; transcript_id "chr6-gene-140779754-2"; exon_number "1";
6	mouse_novel	exon	140784973	140789088	.	+	.	gene_id "chr6-gene-140784973"; transcript_id "chr6-gene-140784973-1"; exon_number "1";
6	mouse_novel	exon	146502764	146508770	.	-	.	gene_id "chr6-gene-146502764"; transcript_id "chr6-gene-146502764-1"; exon_number "1";
6	mouse_novel	exon	146512193	146516016	.	+	.	gene_id "chr6-gene-146512193"; transcript_id "chr6-gene-146512193-1"; exon_number "1";
6	mouse_novel	exon	149263047	149271591	.	+	.	gene_id "chr6-gene-149263047"; transcript_id "chr6-gene-149263047-1"; exon_number "1";
6	mouse_novel	exon	149266834	149269826	.	+	.	gene_id "chr6-gene-149263047"; transcript_id "chr6-gene-149263047-2"; exon_number "1";
6	mouse_novel	exon	149269906	149270068	.	+	.	gene_id "chr6-gene-149263047"; transcript_id "chr6-gene-149263047-2"; exon_number "2";
7	mouse_novel	exon	3415904	3420496	.	+	.	gene_id "chr7-gene-3415904"; transcript_id "chr7-gene-3415904-1"; exon_number "1";
7	mouse_novel	exon	3441600	3445573	.	+	.	gene_id "chr7-gene-3441600"; transcript_id "chr7-gene-3441600-1"; exon_number "1";
7	mouse_novel	exon	3442455	3442718	.	+	.	gene_id "chr7-gene-3441600"; transcript_id "chr7-gene-3441600-2"; exon_number "1";
7	mouse_novel	exon	3442828	3443755	.	+	.	gene_id "chr7-gene-3441600"; transcript_id "chr7-gene-3441600-2"; exon_number "2";
7	mouse_novel	exon	3446627	3446744	.	+	.	gene_id "chr7-gene-3441600"; transcript_id "chr7-gene-3441600-1"; exon_number "2";
7	mouse_novel	exon	3449054	3449558	.	+	.	gene_id "chr7-gene-3441600"; transcript_id "chr7-gene-3441600-1"; exon_number "3";
7	mouse_novel	exon	4812826	4815925	.	+	.	gene_id "chr7-gene-4812826"; transcript_id "chr7-gene-4812826-2"; exon_number "1";
7	mouse_novel	exon	4812826	4815925	.	-	.	gene_id "chr7-gene-4812826"; transcript_id "chr7-gene-4812826-1"; exon_number "1";
7	mouse_novel	exon	6118630	6129628	.	-	.	gene_id "chr7-gene-6118630"; transcript_id "chr7-gene-6118630-1"; exon_number "1";
7	mouse_novel	exon	6161101	6164453	.	+	.	gene_id "chr7-gene-6161101"; transcript_id "chr7-gene-6161101-1"; exon_number "1";
7	mouse_novel	exon	16048412	16049070	.	+	.	gene_id "chr7-gene-16048412"; transcript_id "chr7-gene-16048412-1"; exon_number "1";
7	mouse_novel	exon	16265069	16269546	.	-	.	gene_id "chr7-gene-16265069"; transcript_id "chr7-gene-16265069-1"; exon_number "1";
7	mouse_novel	exon	28256759	28257156	.	-	.	gene_id "chr7-gene-28256759"; transcript_id "chr7-gene-28256759-2"; exon_number "2";
7	mouse_novel	exon	28256759	28257156	.	-	.	gene_id "chr7-gene-28256759"; transcript_id "chr7-gene-28256759-3"; exon_number "2";
7	mouse_novel	exon	28256759	28257156	.	-	.	gene_id "chr7-gene-28256759"; transcript_id "chr7-gene-28256759-1"; exon_number "2";
7	mouse_novel	exon	28257428	28257829	.	-	.	gene_id "chr7-gene-28256759"; transcript_id "chr7-gene-28256759-4"; exon_number "1";
7	mouse_novel	exon	28259359	28259586	.	-	.	gene_id "chr7-gene-28256759"; transcript_id "chr7-gene-28256759-2"; exon_number "1";
7	mouse_novel	exon	28259419	28259558	.	-	.	gene_id "chr7-gene-28256759"; transcript_id "chr7-gene-28256759-1"; exon_number "1";
7	mouse_novel	exon	28260587	28261556	.	-	.	gene_id "chr7-gene-28256759"; transcript_id "chr7-gene-28256759-5"; exon_number "1";
7	mouse_novel	exon	28260608	28260780	.	+	.	gene_id "chr7-gene-28256759"; transcript_id "chr7-gene-28256759-6"; exon_number "1";
7	mouse_novel	exon	28260609	28260742	.	+	.	gene_id "chr7-gene-28256759"; transcript_id "chr7-gene-28256759-7"; exon_number "1";
7	mouse_novel	exon	28260819	28260916	.	+	.	gene_id "chr7-gene-28256759"; transcript_id "chr7-gene-28256759-6"; exon_number "2";
7	mouse_novel	exon	28260819	28260916	.	+	.	gene_id "chr7-gene-28256759"; transcript_id "chr7-gene-28256759-7"; exon_number "2";
7	mouse_novel	exon	28261115	28261173	.	-	.	gene_id "chr7-gene-28256759"; transcript_id "chr7-gene-28256759-3"; exon_number "1";
7	mouse_novel	exon	30380115	30385843	.	-	.	gene_id "chr7-gene-30380115"; transcript_id "chr7-gene-30380115-1"; exon_number "3";
7	mouse_novel	exon	30390922	30392439	.	-	.	gene_id "chr7-gene-30380115"; transcript_id "chr7-gene-30380115-1"; exon_number "2";
7	mouse_novel	exon	30394446	30394624	.	-	.	gene_id "chr7-gene-30380115"; transcript_id "chr7-gene-30380115-1"; exon_number "1";
7	mouse_novel	exon	30404749	30410518	.	+	.	gene_id "chr7-gene-30404749"; transcript_id "chr7-gene-30404749-1"; exon_number "1";
7	mouse_novel	exon	30420050	30421625	.	+	.	gene_id "chr7-gene-30420050"; transcript_id "chr7-gene-30420050-1"; exon_number "1";
7	mouse_novel	exon	31000841	31001103	.	+	.	gene_id "chr7-gene-31000841"; transcript_id "chr7-gene-31000841-1"; exon_number "1";
7	mouse_novel	exon	31001780	31005580	.	-	.	gene_id "chr7-gene-31000841"; transcript_id "chr7-gene-31000841-2"; exon_number "1";
7	mouse_novel	exon	31019246	31029088	.	+	.	gene_id "chr7-gene-31000841"; transcript_id "chr7-gene-31000841-3"; exon_number "1";
7	mouse_novel	exon	31020558	31029088	.	+	.	gene_id "chr7-gene-31000841"; transcript_id "chr7-gene-31000841-1"; exon_number "2";
7	mouse_novel	exon	34422204	34425167	.	-	.	gene_id "chr7-gene-34422204"; transcript_id "chr7-gene-34422204-1"; exon_number "1";
7	mouse_novel	exon	35235353	35238727	.	+	.	gene_id "chr7-gene-35235353"; transcript_id "chr7-gene-35235353-1"; exon_number "1";
7	mouse_novel	exon	37934304	37950076	.	-	.	gene_id "chr7-gene-37934304"; transcript_id "chr7-gene-37934304-1"; exon_number "1";
7	mouse_novel	exon	37934304	37950076	.	+	.	gene_id "chr7-gene-37934304"; transcript_id "chr7-gene-37934304-2"; exon_number "1";
7	mouse_novel	exon	38085924	38089221	.	-	.	gene_id "chr7-gene-38085924"; transcript_id "chr7-gene-38085924-1"; exon_number "2";
7	mouse_novel	exon	38090340	38091450	.	-	.	gene_id "chr7-gene-38085924"; transcript_id "chr7-gene-38085924-1"; exon_number "1";
7	mouse_novel	exon	45111108	45114273	.	-	.	gene_id "chr7-gene-45111108"; transcript_id "chr7-gene-45111108-1"; exon_number "1";
7	mouse_novel	exon	45770126	45774397	.	-	.	gene_id "chr7-gene-45770126"; transcript_id "chr7-gene-45770126-1"; exon_number "1";
7	mouse_novel	exon	66193513	66201767	.	+	.	gene_id "chr7-gene-66193513"; transcript_id "chr7-gene-66193513-1"; exon_number "1";
7	mouse_novel	exon	72352162	72359411	.	+	.	gene_id "chr7-gene-72352162"; transcript_id "chr7-gene-72352162-1"; exon_number "1";
7	mouse_novel	exon	73582966	73583527	.	-	.	gene_id "chr7-gene-73582966"; transcript_id "chr7-gene-73582966-2"; exon_number "2";
7	mouse_novel	exon	73582966	73590838	.	-	.	gene_id "chr7-gene-73582966"; transcript_id "chr7-gene-73582966-1"; exon_number "1";
7	mouse_novel	exon	73589623	73590838	.	-	.	gene_id "chr7-gene-73582966"; transcript_id "chr7-gene-73582966-2"; exon_number "1";
7	mouse_novel	exon	74555124	74566016	.	+	.	gene_id "chr7-gene-74555124"; transcript_id "chr7-gene-74555124-2"; exon_number "1";
7	mouse_novel	exon	74555124	74566016	.	-	.	gene_id "chr7-gene-74555124"; transcript_id "chr7-gene-74555124-1"; exon_number "1";
7	mouse_novel	exon	74656860	74661532	.	-	.	gene_id "chr7-gene-74656860"; transcript_id "chr7-gene-74656860-1"; exon_number "4";
7	mouse_novel	exon	74667912	74673789	.	-	.	gene_id "chr7-gene-74656860"; transcript_id "chr7-gene-74656860-2"; exon_number "4";
7	mouse_novel	exon	74675699	74686434	.	-	.	gene_id "chr7-gene-74656860"; transcript_id "chr7-gene-74656860-4"; exon_number "2";
7	mouse_novel	exon	74675699	74685955	.	-	.	gene_id "chr7-gene-74656860"; transcript_id "chr7-gene-74656860-3"; exon_number "3";
7	mouse_novel	exon	74685817	74685955	.	-	.	gene_id "chr7-gene-74656860"; transcript_id "chr7-gene-74656860-2"; exon_number "3";
7	mouse_novel	exon	74685817	74685955	.	-	.	gene_id "chr7-gene-74656860"; transcript_id "chr7-gene-74656860-1"; exon_number "3";
7	mouse_novel	exon	74686287	74686434	.	-	.	gene_id "chr7-gene-74656860"; transcript_id "chr7-gene-74656860-2"; exon_number "2";
7	mouse_novel	exon	74686287	74686434	.	-	.	gene_id "chr7-gene-74656860"; transcript_id "chr7-gene-74656860-3"; exon_number "2";
7	mouse_novel	exon	74686287	74686434	.	-	.	gene_id "chr7-gene-74656860"; transcript_id "chr7-gene-74656860-1"; exon_number "2";
7	mouse_novel	exon	74695086	74695720	.	-	.	gene_id "chr7-gene-74656860"; transcript_id "chr7-gene-74656860-4"; exon_number "1";
7	mouse_novel	exon	74695086	74695720	.	-	.	gene_id "chr7-gene-74656860"; transcript_id "chr7-gene-74656860-2"; exon_number "1";
7	mouse_novel	exon	74695086	74695720	.	-	.	gene_id "chr7-gene-74656860"; transcript_id "chr7-gene-74656860-3"; exon_number "1";
7	mouse_novel	exon	74695086	74695720	.	-	.	gene_id "chr7-gene-74656860"; transcript_id "chr7-gene-74656860-1"; exon_number "1";
7	mouse_novel	exon	75758492	75764928	.	-	.	gene_id "chr7-gene-75758492"; transcript_id "chr7-gene-75758492-1"; exon_number "1";
7	mouse_novel	exon	75758492	75764928	.	+	.	gene_id "chr7-gene-75758492"; transcript_id "chr7-gene-75758492-2"; exon_number "1";
7	mouse_novel	exon	92724149	92728460	.	+	.	gene_id "chr7-gene-92724149"; transcript_id "chr7-gene-92724149-1"; exon_number "1";
7	mouse_novel	exon	97067206	97070609	.	+	.	gene_id "chr7-gene-97067206"; transcript_id "chr7-gene-97067206-2"; exon_number "1";
7	mouse_novel	exon	97067206	97070609	.	-	.	gene_id "chr7-gene-97067206"; transcript_id "chr7-gene-97067206-1"; exon_number "1";
7	mouse_novel	exon	99607552	99615822	.	+	.	gene_id "chr7-gene-99607552"; transcript_id "chr7-gene-99607552-1"; exon_number "1";
7	mouse_novel	exon	101418289	101419484	.	+	.	gene_id "chr7-gene-101418289"; transcript_id "chr7-gene-101418289-1"; exon_number "1";
7	mouse_novel	exon	101527860	101534403	.	-	.	gene_id "chr7-gene-101527860"; transcript_id "chr7-gene-101527860-1"; exon_number "1";
7	mouse_novel	exon	101534831	101538295	.	-	.	gene_id "chr7-gene-101534831"; transcript_id "chr7-gene-101534831-1"; exon_number "1";
7	mouse_novel	exon	102119399	102120671	.	-	.	gene_id "chr7-gene-102119399"; transcript_id "chr7-gene-102119399-1"; exon_number "5";
7	mouse_novel	exon	102120759	102120870	.	-	.	gene_id "chr7-gene-102119399"; transcript_id "chr7-gene-102119399-1"; exon_number "4";
7	mouse_novel	exon	102123538	102123692	.	-	.	gene_id "chr7-gene-102119399"; transcript_id "chr7-gene-102119399-1"; exon_number "3";
7	mouse_novel	exon	102124153	102124394	.	-	.	gene_id "chr7-gene-102119399"; transcript_id "chr7-gene-102119399-1"; exon_number "2";
7	mouse_novel	exon	102125103	102125424	.	-	.	gene_id "chr7-gene-102119399"; transcript_id "chr7-gene-102119399-1"; exon_number "1";
7	mouse_novel	exon	102250799	102252891	.	+	.	gene_id "chr7-gene-102250799"; transcript_id "chr7-gene-102250799-1"; exon_number "1";
7	mouse_novel	exon	102253006	102257722	.	+	.	gene_id "chr7-gene-102253006"; transcript_id "chr7-gene-102253006-1"; exon_number "1";
7	mouse_novel	exon	102257783	102267539	.	+	.	gene_id "chr7-gene-102257783"; transcript_id "chr7-gene-102257783-2"; exon_number "1";
7	mouse_novel	exon	102257783	102258783	.	+	.	gene_id "chr7-gene-102257783"; transcript_id "chr7-gene-102257783-1"; exon_number "1";
7	mouse_novel	exon	102261515	102267539	.	+	.	gene_id "chr7-gene-102257783"; transcript_id "chr7-gene-102257783-1"; exon_number "2";
7	mouse_novel	exon	102644550	102646098	.	+	.	gene_id "chr7-gene-102644550"; transcript_id "chr7-gene-102644550-1"; exon_number "1";
7	mouse_novel	exon	102645193	102646098	.	-	.	gene_id "chr7-gene-102644550"; transcript_id "chr7-gene-102644550-2"; exon_number "1";
7	mouse_novel	exon	105412213	105413972	.	-	.	gene_id "chr7-gene-105412213"; transcript_id "chr7-gene-105412213-1"; exon_number "1";
7	mouse_novel	exon	105413071	105413972	.	+	.	gene_id "chr7-gene-105412213"; transcript_id "chr7-gene-105412213-2"; exon_number "1";
7	mouse_novel	exon	106554418	106561588	.	-	.	gene_id "chr7-gene-106554418"; transcript_id "chr7-gene-106554418-1"; exon_number "4";
7	mouse_novel	exon	106554947	106562118	.	-	.	gene_id "chr7-gene-106554418"; transcript_id "chr7-gene-106554418-2"; exon_number "4";
7	mouse_novel	exon	106564135	106564281	.	-	.	gene_id "chr7-gene-106554418"; transcript_id "chr7-gene-106554418-1"; exon_number "3";
7	mouse_novel	exon	106564135	106564314	.	-	.	gene_id "chr7-gene-106554418"; transcript_id "chr7-gene-106554418-2"; exon_number "3";
7	mouse_novel	exon	106567763	106567846	.	-	.	gene_id "chr7-gene-106554418"; transcript_id "chr7-gene-106554418-1"; exon_number "2";
7	mouse_novel	exon	106567763	106567846	.	-	.	gene_id "chr7-gene-106554418"; transcript_id "chr7-gene-106554418-2"; exon_number "2";
7	mouse_novel	exon	106568261	106575375	.	-	.	gene_id "chr7-gene-106554418"; transcript_id "chr7-gene-106554418-1"; exon_number "1";
7	mouse_novel	exon	106568261	106575375	.	-	.	gene_id "chr7-gene-106554418"; transcript_id "chr7-gene-106554418-2"; exon_number "1";
7	mouse_novel	exon	106606126	106613299	.	-	.	gene_id "chr7-gene-106606126"; transcript_id "chr7-gene-106606126-1"; exon_number "3";
7	mouse_novel	exon	106606126	106613299	.	-	.	gene_id "chr7-gene-106606126"; transcript_id "chr7-gene-106606126-2"; exon_number "3";
7	mouse_novel	exon	106628328	106629338	.	-	.	gene_id "chr7-gene-106606126"; transcript_id "chr7-gene-106606126-3"; exon_number "2";
7	mouse_novel	exon	106628335	106629314	.	-	.	gene_id "chr7-gene-106606126"; transcript_id "chr7-gene-106606126-4"; exon_number "2";
7	mouse_novel	exon	106636753	106636906	.	-	.	gene_id "chr7-gene-106606126"; transcript_id "chr7-gene-106606126-2"; exon_number "2";
7	mouse_novel	exon	106636757	106636906	.	-	.	gene_id "chr7-gene-106606126"; transcript_id "chr7-gene-106606126-1"; exon_number "2";
7	mouse_novel	exon	106644529	106644656	.	-	.	gene_id "chr7-gene-106606126"; transcript_id "chr7-gene-106606126-1"; exon_number "1";
7	mouse_novel	exon	106644529	106644656	.	-	.	gene_id "chr7-gene-106606126"; transcript_id "chr7-gene-106606126-3"; exon_number "1";
7	mouse_novel	exon	106644529	106644656	.	-	.	gene_id "chr7-gene-106606126"; transcript_id "chr7-gene-106606126-4"; exon_number "1";
7	mouse_novel	exon	106644529	106644656	.	-	.	gene_id "chr7-gene-106606126"; transcript_id "chr7-gene-106606126-2"; exon_number "1";
7	mouse_novel	exon	111117379	111117892	.	-	.	gene_id "chr7-gene-111117379"; transcript_id "chr7-gene-111117379-1"; exon_number "3";
7	mouse_novel	exon	111120908	111121023	.	-	.	gene_id "chr7-gene-111117379"; transcript_id "chr7-gene-111117379-1"; exon_number "2";
7	mouse_novel	exon	111122508	111122928	.	-	.	gene_id "chr7-gene-111117379"; transcript_id "chr7-gene-111117379-1"; exon_number "1";
7	mouse_novel	exon	111122929	111124893	.	+	.	gene_id "chr7-gene-111122929"; transcript_id "chr7-gene-111122929-1"; exon_number "1";
7	mouse_novel	exon	114276304	114279372	.	-	.	gene_id "chr7-gene-114276304"; transcript_id "chr7-gene-114276304-1"; exon_number "1";
7	mouse_novel	exon	117680774	117685746	.	+	.	gene_id "chr7-gene-117680774"; transcript_id "chr7-gene-117680774-1"; exon_number "1";
7	mouse_novel	exon	126503525	126511359	.	-	.	gene_id "chr7-gene-126503525"; transcript_id "chr7-gene-126503525-2"; exon_number "1";
7	mouse_novel	exon	126503525	126511359	.	+	.	gene_id "chr7-gene-126503525"; transcript_id "chr7-gene-126503525-1"; exon_number "1";
7	mouse_novel	exon	127090140	127091219	.	-	.	gene_id "chr7-gene-127090140"; transcript_id "chr7-gene-127090140-1"; exon_number "1";
7	mouse_novel	exon	127090210	127091219	.	+	.	gene_id "chr7-gene-127090140"; transcript_id "chr7-gene-127090140-2"; exon_number "1";
7	mouse_novel	exon	127179986	127183802	.	-	.	gene_id "chr7-gene-127179986"; transcript_id "chr7-gene-127179986-2"; exon_number "1";
7	mouse_novel	exon	127179986	127180874	.	+	.	gene_id "chr7-gene-127179986"; transcript_id "chr7-gene-127179986-1"; exon_number "1";
7	mouse_novel	exon	127181025	127181270	.	+	.	gene_id "chr7-gene-127179986"; transcript_id "chr7-gene-127179986-3"; exon_number "1";
7	mouse_novel	exon	127182894	127183809	.	+	.	gene_id "chr7-gene-127179986"; transcript_id "chr7-gene-127179986-3"; exon_number "2";
7	mouse_novel	exon	140192021	140193682	.	+	.	gene_id "chr7-gene-140192021"; transcript_id "chr7-gene-140192021-1"; exon_number "1";
7	mouse_novel	exon	140192021	140193552	.	+	.	gene_id "chr7-gene-140192021"; transcript_id "chr7-gene-140192021-2"; exon_number "1";
7	mouse_novel	exon	140194222	140194940	.	+	.	gene_id "chr7-gene-140192021"; transcript_id "chr7-gene-140192021-1"; exon_number "2";
7	mouse_novel	exon	140194222	140194940	.	+	.	gene_id "chr7-gene-140192021"; transcript_id "chr7-gene-140192021-2"; exon_number "2";
7	mouse_novel	exon	140210721	140214543	.	+	.	gene_id "chr7-gene-140210721"; transcript_id "chr7-gene-140210721-1"; exon_number "1";
7	mouse_novel	exon	140210721	140214543	.	-	.	gene_id "chr7-gene-140210721"; transcript_id "chr7-gene-140210721-2"; exon_number "1";
7	mouse_novel	exon	141177799	141178263	.	-	.	gene_id "chr7-gene-141177799"; transcript_id "chr7-gene-141177799-1"; exon_number "1";
7	mouse_novel	exon	141177813	141178204	.	+	.	gene_id "chr7-gene-141177799"; transcript_id "chr7-gene-141177799-2"; exon_number "1";
8	mouse_novel	exon	3754395	3754761	.	-	.	gene_id "chr8-gene-3754395"; transcript_id "chr8-gene-3754395-1"; exon_number "1";
8	mouse_novel	exon	11648255	11652774	.	+	.	gene_id "chr8-gene-11648255"; transcript_id "chr8-gene-11648255-1"; exon_number "1";
8	mouse_novel	exon	13377749	13378451	.	-	.	gene_id "chr8-gene-13377749"; transcript_id "chr8-gene-13377749-1"; exon_number "1";
8	mouse_novel	exon	13682748	13687125	.	+	.	gene_id "chr8-gene-13682748"; transcript_id "chr8-gene-13682748-1"; exon_number "1";
8	mouse_novel	exon	15502409	15502715	.	-	.	gene_id "chr8-gene-15502409"; transcript_id "chr8-gene-15502409-1"; exon_number "3";
8	mouse_novel	exon	15502409	15502715	.	-	.	gene_id "chr8-gene-15502409"; transcript_id "chr8-gene-15502409-3"; exon_number "3";
8	mouse_novel	exon	15502409	15502715	.	-	.	gene_id "chr8-gene-15502409"; transcript_id "chr8-gene-15502409-2"; exon_number "3";
8	mouse_novel	exon	15502704	15502715	.	-	.	gene_id "chr8-gene-15502409"; transcript_id "chr8-gene-15502409-4"; exon_number "2";
8	mouse_novel	exon	15519766	15520183	.	+	.	gene_id "chr8-gene-15502409"; transcript_id "chr8-gene-15502409-5"; exon_number "1";
8	mouse_novel	exon	15519803	15519843	.	-	.	gene_id "chr8-gene-15502409"; transcript_id "chr8-gene-15502409-1"; exon_number "2";
8	mouse_novel	exon	15519803	15519883	.	-	.	gene_id "chr8-gene-15502409"; transcript_id "chr8-gene-15502409-3"; exon_number "2";
8	mouse_novel	exon	15519803	15519997	.	-	.	gene_id "chr8-gene-15502409"; transcript_id "chr8-gene-15502409-2"; exon_number "2";
8	mouse_novel	exon	15519803	15520183	.	-	.	gene_id "chr8-gene-15502409"; transcript_id "chr8-gene-15502409-4"; exon_number "1";
8	mouse_novel	exon	15565936	15565943	.	-	.	gene_id "chr8-gene-15502409"; transcript_id "chr8-gene-15502409-1"; exon_number "1";
8	mouse_novel	exon	15565938	15565943	.	-	.	gene_id "chr8-gene-15502409"; transcript_id "chr8-gene-15502409-3"; exon_number "1";
8	mouse_novel	exon	15565938	15565943	.	-	.	gene_id "chr8-gene-15502409"; transcript_id "chr8-gene-15502409-2"; exon_number "1";
8	mouse_novel	exon	19698710	19701668	.	-	.	gene_id "chr8-gene-19698710"; transcript_id "chr8-gene-19698710-1"; exon_number "1";
8	mouse_novel	exon	19799533	19801184	.	-	.	gene_id "chr8-gene-19799533"; transcript_id "chr8-gene-19799533-1"; exon_number "1";
8	mouse_novel	exon	19972233	19980233	.	+	.	gene_id "chr8-gene-19972233"; transcript_id "chr8-gene-19972233-1"; exon_number "1";
8	mouse_novel	exon	19980307	19988560	.	-	.	gene_id "chr8-gene-19972233"; transcript_id "chr8-gene-19972233-2"; exon_number "1";
8	mouse_novel	exon	20000929	20001320	.	+	.	gene_id "chr8-gene-19972233"; transcript_id "chr8-gene-19972233-1"; exon_number "2";
8	mouse_novel	exon	20008550	20008736	.	+	.	gene_id "chr8-gene-19972233"; transcript_id "chr8-gene-19972233-1"; exon_number "3";
8	mouse_novel	exon	20012408	20013005	.	+	.	gene_id "chr8-gene-19972233"; transcript_id "chr8-gene-19972233-1"; exon_number "4";
8	mouse_novel	exon	20153710	20153711	.	-	.	gene_id "chr8-gene-20153710"; transcript_id "chr8-gene-20153710-1"; exon_number "2";
8	mouse_novel	exon	20153733	20155487	.	-	.	gene_id "chr8-gene-20153710"; transcript_id "chr8-gene-20153710-1"; exon_number "1";
8	mouse_novel	exon	20589339	20589984	.	+	.	gene_id "chr8-gene-20589339"; transcript_id "chr8-gene-20589339-1"; exon_number "1";
8	mouse_novel	exon	20592366	20592445	.	+	.	gene_id "chr8-gene-20589339"; transcript_id "chr8-gene-20589339-1"; exon_number "2";
8	mouse_novel	exon	20593305	20597299	.	+	.	gene_id "chr8-gene-20589339"; transcript_id "chr8-gene-20589339-1"; exon_number "3";
8	mouse_novel	exon	22711078	22728949	.	-	.	gene_id "chr8-gene-22711078"; transcript_id "chr8-gene-22711078-1"; exon_number "1";
8	mouse_novel	exon	22848255	22858933	.	-	.	gene_id "chr8-gene-22848255"; transcript_id "chr8-gene-22848255-1"; exon_number "1";
8	mouse_novel	exon	25271408	25276322	.	+	.	gene_id "chr8-gene-25271408"; transcript_id "chr8-gene-25271408-1"; exon_number "1";
8	mouse_novel	exon	26959770	26965204	.	-	.	gene_id "chr8-gene-26959770"; transcript_id "chr8-gene-26959770-1"; exon_number "2";
8	mouse_novel	exon	26959770	26972137	.	-	.	gene_id "chr8-gene-26959770"; transcript_id "chr8-gene-26959770-2"; exon_number "1";
8	mouse_novel	exon	26965661	26972137	.	-	.	gene_id "chr8-gene-26959770"; transcript_id "chr8-gene-26959770-1"; exon_number "1";
8	mouse_novel	exon	26968727	26969070	.	-	.	gene_id "chr8-gene-26959770"; transcript_id "chr8-gene-26959770-3"; exon_number "2";
8	mouse_novel	exon	26972190	26976957	.	-	.	gene_id "chr8-gene-26959770"; transcript_id "chr8-gene-26959770-4"; exon_number "1";
8	mouse_novel	exon	26975673	26976788	.	-	.	gene_id "chr8-gene-26959770"; transcript_id "chr8-gene-26959770-3"; exon_number "1";
8	mouse_novel	exon	33642027	33647199	.	+	.	gene_id "chr8-gene-33642027"; transcript_id "chr8-gene-33642027-1"; exon_number "1";
8	mouse_novel	exon	34240315	34244995	.	+	.	gene_id "chr8-gene-34240315"; transcript_id "chr8-gene-34240315-1"; exon_number "1";
8	mouse_novel	exon	36183906	36189582	.	+	.	gene_id "chr8-gene-36183906"; transcript_id "chr8-gene-36183906-1"; exon_number "1";
8	mouse_novel	exon	36189704	36199540	.	+	.	gene_id "chr8-gene-36189704"; transcript_id "chr8-gene-36189704-1"; exon_number "1";
8	mouse_novel	exon	36194197	36195957	.	+	.	gene_id "chr8-gene-36189704"; transcript_id "chr8-gene-36189704-2"; exon_number "1";
8	mouse_novel	exon	36202100	36203300	.	+	.	gene_id "chr8-gene-36189704"; transcript_id "chr8-gene-36189704-2"; exon_number "2";
8	mouse_novel	exon	46889108	46912643	.	+	.	gene_id "chr8-gene-46889108"; transcript_id "chr8-gene-46889108-1"; exon_number "1";
8	mouse_novel	exon	46889108	46912643	.	-	.	gene_id "chr8-gene-46889108"; transcript_id "chr8-gene-46889108-2"; exon_number "1";
8	mouse_novel	exon	46920880	46929640	.	+	.	gene_id "chr8-gene-46920880"; transcript_id "chr8-gene-46920880-1"; exon_number "1";
8	mouse_novel	exon	46930410	46935202	.	+	.	gene_id "chr8-gene-46930410"; transcript_id "chr8-gene-46930410-1"; exon_number "1";
8	mouse_novel	exon	46939498	46943018	.	+	.	gene_id "chr8-gene-46939498"; transcript_id "chr8-gene-46939498-1"; exon_number "1";
8	mouse_novel	exon	46944938	46945170	.	+	.	gene_id "chr8-gene-46939498"; transcript_id "chr8-gene-46939498-1"; exon_number "2";
8	mouse_novel	exon	46945411	46956278	.	+	.	gene_id "chr8-gene-46939498"; transcript_id "chr8-gene-46939498-1"; exon_number "3";
8	mouse_novel	exon	47678700	47689959	.	+	.	gene_id "chr8-gene-47678700"; transcript_id "chr8-gene-47678700-1"; exon_number "1";
8	mouse_novel	exon	57409617	57414193	.	-	.	gene_id "chr8-gene-57409617"; transcript_id "chr8-gene-57409617-1"; exon_number "2";
8	mouse_novel	exon	57418984	57426172	.	-	.	gene_id "chr8-gene-57409617"; transcript_id "chr8-gene-57409617-3"; exon_number "2";
8	mouse_novel	exon	57418984	57421205	.	+	.	gene_id "chr8-gene-57409617"; transcript_id "chr8-gene-57409617-2"; exon_number "1";
8	mouse_novel	exon	57419282	57421205	.	-	.	gene_id "chr8-gene-57409617"; transcript_id "chr8-gene-57409617-1"; exon_number "1";
8	mouse_novel	exon	57427499	57427678	.	-	.	gene_id "chr8-gene-57409617"; transcript_id "chr8-gene-57409617-3"; exon_number "1";
8	mouse_novel	exon	57653141	57663742	.	-	.	gene_id "chr8-gene-57653141"; transcript_id "chr8-gene-57653141-2"; exon_number "1";
8	mouse_novel	exon	57653141	57663742	.	+	.	gene_id "chr8-gene-57653141"; transcript_id "chr8-gene-57653141-1"; exon_number "1";
8	mouse_novel	exon	57663793	57670264	.	+	.	gene_id "chr8-gene-57663793"; transcript_id "chr8-gene-57663793-1"; exon_number "1";
8	mouse_novel	exon	57672537	57680899	.	-	.	gene_id "chr8-gene-57672537"; transcript_id "chr8-gene-57672537-1"; exon_number "1";
8	mouse_novel	exon	69271077	69271213	.	+	.	gene_id "chr8-gene-69271077"; transcript_id "chr8-gene-69271077-1"; exon_number "1";
8	mouse_novel	exon	69271095	69285342	.	-	.	gene_id "chr8-gene-69271077"; transcript_id "chr8-gene-69271077-2"; exon_number "1";
8	mouse_novel	exon	69285399	69289042	.	-	.	gene_id "chr8-gene-69271077"; transcript_id "chr8-gene-69271077-4"; exon_number "1";
8	mouse_novel	exon	69285399	69289042	.	+	.	gene_id "chr8-gene-69271077"; transcript_id "chr8-gene-69271077-3"; exon_number "1";
8	mouse_novel	exon	69291262	69291882	.	+	.	gene_id "chr8-gene-69271077"; transcript_id "chr8-gene-69271077-1"; exon_number "2";
8	mouse_novel	exon	69300253	69300381	.	+	.	gene_id "chr8-gene-69271077"; transcript_id "chr8-gene-69271077-1"; exon_number "3";
8	mouse_novel	exon	69363106	69371099	.	+	.	gene_id "chr8-gene-69363106"; transcript_id "chr8-gene-69363106-1"; exon_number "1";
8	mouse_novel	exon	69381579	69382398	.	-	.	gene_id "chr8-gene-69381579"; transcript_id "chr8-gene-69381579-2"; exon_number "2";
8	mouse_novel	exon	69381579	69382580	.	+	.	gene_id "chr8-gene-69381579"; transcript_id "chr8-gene-69381579-1"; exon_number "1";
8	mouse_novel	exon	69382606	69387174	.	+	.	gene_id "chr8-gene-69381579"; transcript_id "chr8-gene-69381579-1"; exon_number "2";
8	mouse_novel	exon	69387905	69394030	.	-	.	gene_id "chr8-gene-69381579"; transcript_id "chr8-gene-69381579-3"; exon_number "2";
8	mouse_novel	exon	69395441	69395546	.	-	.	gene_id "chr8-gene-69381579"; transcript_id "chr8-gene-69381579-3"; exon_number "1";
8	mouse_novel	exon	69395441	69395565	.	-	.	gene_id "chr8-gene-69381579"; transcript_id "chr8-gene-69381579-2"; exon_number "1";
8	mouse_novel	exon	69558604	69565900	.	-	.	gene_id "chr8-gene-69558604"; transcript_id "chr8-gene-69558604-1"; exon_number "2";
8	mouse_novel	exon	69561465	69563463	.	-	.	gene_id "chr8-gene-69558604"; transcript_id "chr8-gene-69558604-2"; exon_number "2";
8	mouse_novel	exon	69561950	69562650	.	+	.	gene_id "chr8-gene-69558604"; transcript_id "chr8-gene-69558604-3"; exon_number "1";
8	mouse_novel	exon	69563655	69563824	.	-	.	gene_id "chr8-gene-69558604"; transcript_id "chr8-gene-69558604-2"; exon_number "1";
8	mouse_novel	exon	69566760	69569041	.	-	.	gene_id "chr8-gene-69558604"; transcript_id "chr8-gene-69558604-1"; exon_number "1";
8	mouse_novel	exon	69713015	69714409	.	-	.	gene_id "chr8-gene-69713015"; transcript_id "chr8-gene-69713015-1"; exon_number "2";
8	mouse_novel	exon	69716768	69719385	.	-	.	gene_id "chr8-gene-69713015"; transcript_id "chr8-gene-69713015-1"; exon_number "1";
8	mouse_novel	exon	70001712	70006435	.	+	.	gene_id "chr8-gene-70001712"; transcript_id "chr8-gene-70001712-1"; exon_number "1";
8	mouse_novel	exon	70001903	70002005	.	+	.	gene_id "chr8-gene-70001712"; transcript_id "chr8-gene-70001712-2"; exon_number "1";
8	mouse_novel	exon	70006536	70006801	.	-	.	gene_id "chr8-gene-70001712"; transcript_id "chr8-gene-70001712-3"; exon_number "1";
8	mouse_novel	exon	70010459	70010895	.	+	.	gene_id "chr8-gene-70001712"; transcript_id "chr8-gene-70001712-2"; exon_number "2";
8	mouse_novel	exon	70694029	70696643	.	-	.	gene_id "chr8-gene-70694029"; transcript_id "chr8-gene-70694029-2"; exon_number "1";
8	mouse_novel	exon	70694029	70696273	.	-	.	gene_id "chr8-gene-70694029"; transcript_id "chr8-gene-70694029-1"; exon_number "2";
8	mouse_novel	exon	70696383	70696643	.	-	.	gene_id "chr8-gene-70694029"; transcript_id "chr8-gene-70694029-1"; exon_number "1";
8	mouse_novel	exon	72123281	72128557	.	-	.	gene_id "chr8-gene-72123281"; transcript_id "chr8-gene-72123281-1"; exon_number "1";
8	mouse_novel	exon	72230975	72234875	.	-	.	gene_id "chr8-gene-72230975"; transcript_id "chr8-gene-72230975-1"; exon_number "2";
8	mouse_novel	exon	72234538	72235998	.	-	.	gene_id "chr8-gene-72230975"; transcript_id "chr8-gene-72230975-2"; exon_number "2";
8	mouse_novel	exon	72234952	72239137	.	-	.	gene_id "chr8-gene-72230975"; transcript_id "chr8-gene-72230975-1"; exon_number "1";
8	mouse_novel	exon	72236654	72239125	.	-	.	gene_id "chr8-gene-72230975"; transcript_id "chr8-gene-72230975-2"; exon_number "1";
8	mouse_novel	exon	77533042	77535761	.	-	.	gene_id "chr8-gene-77533042"; transcript_id "chr8-gene-77533042-1"; exon_number "1";
8	mouse_novel	exon	77535870	77537819	.	-	.	gene_id "chr8-gene-77535870"; transcript_id "chr8-gene-77535870-1"; exon_number "1";
8	mouse_novel	exon	77540798	77548784	.	-	.	gene_id "chr8-gene-77540798"; transcript_id "chr8-gene-77540798-1"; exon_number "1";
8	mouse_novel	exon	78485954	78486469	.	+	.	gene_id "chr8-gene-78485954"; transcript_id "chr8-gene-78485954-2"; exon_number "1";
8	mouse_novel	exon	78485954	78486365	.	-	.	gene_id "chr8-gene-78485954"; transcript_id "chr8-gene-78485954-1"; exon_number "1";
8	mouse_novel	exon	83598841	83600020	.	-	.	gene_id "chr8-gene-83598841"; transcript_id "chr8-gene-83598841-1"; exon_number "2";
8	mouse_novel	exon	83603532	83607996	.	+	.	gene_id "chr8-gene-83598841"; transcript_id "chr8-gene-83598841-2"; exon_number "1";
8	mouse_novel	exon	83607770	83607996	.	-	.	gene_id "chr8-gene-83598841"; transcript_id "chr8-gene-83598841-1"; exon_number "1";
8	mouse_novel	exon	83741393	83743408	.	-	.	gene_id "chr8-gene-83741393"; transcript_id "chr8-gene-83741393-1"; exon_number "1";
8	mouse_novel	exon	83741393	83741616	.	+	.	gene_id "chr8-gene-83741393"; transcript_id "chr8-gene-83741393-2"; exon_number "1";
8	mouse_novel	exon	83743483	83747469	.	+	.	gene_id "chr8-gene-83741393"; transcript_id "chr8-gene-83741393-3"; exon_number "1";
8	mouse_novel	exon	83745477	83747469	.	+	.	gene_id "chr8-gene-83741393"; transcript_id "chr8-gene-83741393-2"; exon_number "2";
8	mouse_novel	exon	84811359	84814432	.	+	.	gene_id "chr8-gene-84811359"; transcript_id "chr8-gene-84811359-1"; exon_number "1";
8	mouse_novel	exon	85691015	85700279	.	+	.	gene_id "chr8-gene-85691015"; transcript_id "chr8-gene-85691015-1"; exon_number "1";
8	mouse_novel	exon	94446517	94449452	.	+	.	gene_id "chr8-gene-94446517"; transcript_id "chr8-gene-94446517-1"; exon_number "1";
8	mouse_novel	exon	94449668	94450429	.	+	.	gene_id "chr8-gene-94446517"; transcript_id "chr8-gene-94446517-1"; exon_number "2";
8	mouse_novel	exon	104409412	104413626	.	-	.	gene_id "chr8-gene-104409412"; transcript_id "chr8-gene-104409412-1"; exon_number "1";
8	mouse_novel	exon	105487776	105489957	.	-	.	gene_id "chr8-gene-105487776"; transcript_id "chr8-gene-105487776-1"; exon_number "1";
8	mouse_novel	exon	105491503	105496481	.	-	.	gene_id "chr8-gene-105491503"; transcript_id "chr8-gene-105491503-1"; exon_number "1";
8	mouse_novel	exon	106857071	106865436	.	+	.	gene_id "chr8-gene-106857071"; transcript_id "chr8-gene-106857071-1"; exon_number "1";
8	mouse_novel	exon	106857071	106865436	.	-	.	gene_id "chr8-gene-106857071"; transcript_id "chr8-gene-106857071-2"; exon_number "1";
8	mouse_novel	exon	107196210	107203913	.	+	.	gene_id "chr8-gene-107196210"; transcript_id "chr8-gene-107196210-1"; exon_number "1";
8	mouse_novel	exon	107196210	107203913	.	-	.	gene_id "chr8-gene-107196210"; transcript_id "chr8-gene-107196210-2"; exon_number "1";
8	mouse_novel	exon	107570422	107574294	.	-	.	gene_id "chr8-gene-107570422"; transcript_id "chr8-gene-107570422-1"; exon_number "1";
8	mouse_novel	exon	109609900	109612435	.	+	.	gene_id "chr8-gene-109609900"; transcript_id "chr8-gene-109609900-1"; exon_number "1";
8	mouse_novel	exon	111524910	111525046	.	-	.	gene_id "chr8-gene-111524910"; transcript_id "chr8-gene-111524910-1"; exon_number "3";
8	mouse_novel	exon	111524910	111525046	.	-	.	gene_id "chr8-gene-111524910"; transcript_id "chr8-gene-111524910-2"; exon_number "2";
8	mouse_novel	exon	111524910	111527435	.	+	.	gene_id "chr8-gene-111524910"; transcript_id "chr8-gene-111524910-3"; exon_number "1";
8	mouse_novel	exon	111526689	111526762	.	-	.	gene_id "chr8-gene-111524910"; transcript_id "chr8-gene-111524910-1"; exon_number "2";
8	mouse_novel	exon	111526689	111529199	.	-	.	gene_id "chr8-gene-111524910"; transcript_id "chr8-gene-111524910-2"; exon_number "1";
8	mouse_novel	exon	111527056	111529199	.	-	.	gene_id "chr8-gene-111524910"; transcript_id "chr8-gene-111524910-1"; exon_number "1";
8	mouse_novel	exon	111530353	111530764	.	+	.	gene_id "chr8-gene-111524910"; transcript_id "chr8-gene-111524910-3"; exon_number "2";
8	mouse_novel	exon	119558977	119561579	.	-	.	gene_id "chr8-gene-119558977"; transcript_id "chr8-gene-119558977-1"; exon_number "2";
8	mouse_novel	exon	119561660	119561783	.	-	.	gene_id "chr8-gene-119558977"; transcript_id "chr8-gene-119558977-1"; exon_number "1";
8	mouse_novel	exon	119889633	119894612	.	+	.	gene_id "chr8-gene-119889633"; transcript_id "chr8-gene-119889633-1"; exon_number "1";
8	mouse_novel	exon	119889820	119892510	.	-	.	gene_id "chr8-gene-119889633"; transcript_id "chr8-gene-119889633-2"; exon_number "2";
8	mouse_novel	exon	119894730	119897022	.	+	.	gene_id "chr8-gene-119889633"; transcript_id "chr8-gene-119889633-3"; exon_number "1";
8	mouse_novel	exon	119896282	119897063	.	-	.	gene_id "chr8-gene-119889633"; transcript_id "chr8-gene-119889633-2"; exon_number "1";
8	mouse_novel	exon	124949653	124960811	.	-	.	gene_id "chr8-gene-124949653"; transcript_id "chr8-gene-124949653-2"; exon_number "1";
8	mouse_novel	exon	124949653	124951036	.	+	.	gene_id "chr8-gene-124949653"; transcript_id "chr8-gene-124949653-1"; exon_number "1";
8	mouse_novel	exon	125036385	125043552	.	-	.	gene_id "chr8-gene-125036385"; transcript_id "chr8-gene-125036385-1"; exon_number "2";
8	mouse_novel	exon	125044969	125047983	.	-	.	gene_id "chr8-gene-125036385"; transcript_id "chr8-gene-125036385-1"; exon_number "1";
8	mouse_novel	exon	125045435	125047115	.	-	.	gene_id "chr8-gene-125036385"; transcript_id "chr8-gene-125036385-2"; exon_number "3";
8	mouse_novel	exon	125050676	125050888	.	-	.	gene_id "chr8-gene-125036385"; transcript_id "chr8-gene-125036385-2"; exon_number "2";
8	mouse_novel	exon	125050987	125053987	.	-	.	gene_id "chr8-gene-125036385"; transcript_id "chr8-gene-125036385-2"; exon_number "1";
8	mouse_novel	exon	125561899	125568612	.	+	.	gene_id "chr8-gene-125561899"; transcript_id "chr8-gene-125561899-1"; exon_number "1";
8	mouse_novel	exon	126403175	126422371	.	+	.	gene_id "chr8-gene-126403175"; transcript_id "chr8-gene-126403175-1"; exon_number "1";
8	mouse_novel	exon	126403175	126422371	.	-	.	gene_id "chr8-gene-126403175"; transcript_id "chr8-gene-126403175-2"; exon_number "1";
8	mouse_novel	exon	126920849	126929176	.	-	.	gene_id "chr8-gene-126920849"; transcript_id "chr8-gene-126920849-1"; exon_number "1";
8	mouse_novel	exon	128561470	128561787	.	+	.	gene_id "chr8-gene-128561470"; transcript_id "chr8-gene-128561470-2"; exon_number "1";
8	mouse_novel	exon	128561470	128574980	.	+	.	gene_id "chr8-gene-128561470"; transcript_id "chr8-gene-128561470-3"; exon_number "1";
8	mouse_novel	exon	128561470	128561787	.	+	.	gene_id "chr8-gene-128561470"; transcript_id "chr8-gene-128561470-1"; exon_number "1";
8	mouse_novel	exon	128563934	128574980	.	+	.	gene_id "chr8-gene-128561470"; transcript_id "chr8-gene-128561470-2"; exon_number "2";
8	mouse_novel	exon	128569300	128574980	.	+	.	gene_id "chr8-gene-128561470"; transcript_id "chr8-gene-128561470-1"; exon_number "2";
8	mouse_novel	exon	128610812	128611934	.	-	.	gene_id "chr8-gene-128610812"; transcript_id "chr8-gene-128610812-4"; exon_number "2";
8	mouse_novel	exon	128610812	128623472	.	+	.	gene_id "chr8-gene-128610812"; transcript_id "chr8-gene-128610812-3"; exon_number "1";
8	mouse_novel	exon	128610812	128612993	.	+	.	gene_id "chr8-gene-128610812"; transcript_id "chr8-gene-128610812-2"; exon_number "1";
8	mouse_novel	exon	128610812	128612993	.	+	.	gene_id "chr8-gene-128610812"; transcript_id "chr8-gene-128610812-1"; exon_number "1";
8	mouse_novel	exon	128613153	128623472	.	+	.	gene_id "chr8-gene-128610812"; transcript_id "chr8-gene-128610812-2"; exon_number "2";
8	mouse_novel	exon	128615919	128623472	.	+	.	gene_id "chr8-gene-128610812"; transcript_id "chr8-gene-128610812-1"; exon_number "2";
8	mouse_novel	exon	128616155	128623472	.	-	.	gene_id "chr8-gene-128610812"; transcript_id "chr8-gene-128610812-4"; exon_number "1";
8	mouse_novel	exon	128629261	128644304	.	-	.	gene_id "chr8-gene-128629261"; transcript_id "chr8-gene-128629261-2"; exon_number "1";
8	mouse_novel	exon	128629261	128644304	.	+	.	gene_id "chr8-gene-128629261"; transcript_id "chr8-gene-128629261-1"; exon_number "1";
8	mouse_novel	exon	128652997	128653229	.	+	.	gene_id "chr8-gene-128652997"; transcript_id "chr8-gene-128652997-3"; exon_number "1";
8	mouse_novel	exon	128652997	128653229	.	+	.	gene_id "chr8-gene-128652997"; transcript_id "chr8-gene-128652997-2"; exon_number "1";
8	mouse_novel	exon	128652997	128653816	.	+	.	gene_id "chr8-gene-128652997"; transcript_id "chr8-gene-128652997-4"; exon_number "1";
8	mouse_novel	exon	128652997	128655452	.	+	.	gene_id "chr8-gene-128652997"; transcript_id "chr8-gene-128652997-1"; exon_number "1";
8	mouse_novel	exon	128653056	128653229	.	+	.	gene_id "chr8-gene-128652997"; transcript_id "chr8-gene-128652997-5"; exon_number "1";
8	mouse_novel	exon	128653056	128653229	.	+	.	gene_id "chr8-gene-128652997"; transcript_id "chr8-gene-128652997-6"; exon_number "1";
8	mouse_novel	exon	128653664	128653816	.	+	.	gene_id "chr8-gene-128652997"; transcript_id "chr8-gene-128652997-3"; exon_number "2";
8	mouse_novel	exon	128653664	128653812	.	+	.	gene_id "chr8-gene-128652997"; transcript_id "chr8-gene-128652997-2"; exon_number "2";
8	mouse_novel	exon	128653664	128653816	.	+	.	gene_id "chr8-gene-128652997"; transcript_id "chr8-gene-128652997-5"; exon_number "2";
8	mouse_novel	exon	128653664	128653812	.	+	.	gene_id "chr8-gene-128652997"; transcript_id "chr8-gene-128652997-6"; exon_number "2";
8	mouse_novel	exon	128655276	128667132	.	+	.	gene_id "chr8-gene-128652997"; transcript_id "chr8-gene-128652997-3"; exon_number "3";
8	mouse_novel	exon	128655276	128667132	.	+	.	gene_id "chr8-gene-128652997"; transcript_id "chr8-gene-128652997-2"; exon_number "3";
8	mouse_novel	exon	128655276	128655452	.	+	.	gene_id "chr8-gene-128652997"; transcript_id "chr8-gene-128652997-5"; exon_number "3";
8	mouse_novel	exon	128655276	128667132	.	+	.	gene_id "chr8-gene-128652997"; transcript_id "chr8-gene-128652997-4"; exon_number "2";
8	mouse_novel	exon	128655276	128655452	.	+	.	gene_id "chr8-gene-128652997"; transcript_id "chr8-gene-128652997-6"; exon_number "3";
8	mouse_novel	exon	128656228	128661215	.	+	.	gene_id "chr8-gene-128652997"; transcript_id "chr8-gene-128652997-5"; exon_number "4";
8	mouse_novel	exon	128656228	128661215	.	+	.	gene_id "chr8-gene-128652997"; transcript_id "chr8-gene-128652997-6"; exon_number "4";
8	mouse_novel	exon	128656228	128667132	.	+	.	gene_id "chr8-gene-128652997"; transcript_id "chr8-gene-128652997-1"; exon_number "2";
8	mouse_novel	exon	129208270	129215533	.	+	.	gene_id "chr8-gene-129208270"; transcript_id "chr8-gene-129208270-1"; exon_number "1";
8	mouse_novel	exon	129212683	129213842	.	-	.	gene_id "chr8-gene-129208270"; transcript_id "chr8-gene-129208270-2"; exon_number "1";
8	mouse_novel	exon	129263599	129263724	.	+	.	gene_id "chr8-gene-129263599"; transcript_id "chr8-gene-129263599-1"; exon_number "1";
8	mouse_novel	exon	129278937	129283092	.	-	.	gene_id "chr8-gene-129263599"; transcript_id "chr8-gene-129263599-2"; exon_number "2";
8	mouse_novel	exon	129278937	129294335	.	-	.	gene_id "chr8-gene-129263599"; transcript_id "chr8-gene-129263599-3"; exon_number "1";
8	mouse_novel	exon	129278937	129281149	.	+	.	gene_id "chr8-gene-129263599"; transcript_id "chr8-gene-129263599-4"; exon_number "1";
8	mouse_novel	exon	129281023	129281149	.	+	.	gene_id "chr8-gene-129263599"; transcript_id "chr8-gene-129263599-1"; exon_number "2";
8	mouse_novel	exon	129281337	129281397	.	+	.	gene_id "chr8-gene-129263599"; transcript_id "chr8-gene-129263599-1"; exon_number "3";
8	mouse_novel	exon	129281337	129294335	.	+	.	gene_id "chr8-gene-129263599"; transcript_id "chr8-gene-129263599-4"; exon_number "2";
8	mouse_novel	exon	129282476	129294335	.	+	.	gene_id "chr8-gene-129263599"; transcript_id "chr8-gene-129263599-1"; exon_number "4";
8	mouse_novel	exon	129283767	129294335	.	-	.	gene_id "chr8-gene-129263599"; transcript_id "chr8-gene-129263599-2"; exon_number "1";
9	mouse_novel	exon	3258591	3258934	.	-	.	gene_id "chr9-gene-3258591"; transcript_id "chr9-gene-3258591-1"; exon_number "1";
9	mouse_novel	exon	13312667	13324303	.	-	.	gene_id "chr9-gene-13312667"; transcript_id "chr9-gene-13312667-1"; exon_number "1";
9	mouse_novel	exon	13414308	13414566	.	-	.	gene_id "chr9-gene-13414308"; transcript_id "chr9-gene-13414308-1"; exon_number "2";
9	mouse_novel	exon	13414308	13414408	.	-	.	gene_id "chr9-gene-13414308"; transcript_id "chr9-gene-13414308-2"; exon_number "3";
9	mouse_novel	exon	13414328	13414410	.	-	.	gene_id "chr9-gene-13414308"; transcript_id "chr9-gene-13414308-4"; exon_number "3";
9	mouse_novel	exon	13414328	13414461	.	-	.	gene_id "chr9-gene-13414308"; transcript_id "chr9-gene-13414308-5"; exon_number "3";
9	mouse_novel	exon	13414328	13414410	.	-	.	gene_id "chr9-gene-13414308"; transcript_id "chr9-gene-13414308-6"; exon_number "3";
9	mouse_novel	exon	13414328	13414408	.	-	.	gene_id "chr9-gene-13414308"; transcript_id "chr9-gene-13414308-7"; exon_number "3";
9	mouse_novel	exon	13414328	13414461	.	-	.	gene_id "chr9-gene-13414308"; transcript_id "chr9-gene-13414308-3"; exon_number "3";
9	mouse_novel	exon	13414486	13414566	.	-	.	gene_id "chr9-gene-13414308"; transcript_id "chr9-gene-13414308-7"; exon_number "2";
9	mouse_novel	exon	13414538	13414566	.	-	.	gene_id "chr9-gene-13414308"; transcript_id "chr9-gene-13414308-4"; exon_number "2";
9	mouse_novel	exon	13414538	13414566	.	-	.	gene_id "chr9-gene-13414308"; transcript_id "chr9-gene-13414308-5"; exon_number "2";
9	mouse_novel	exon	13414538	13414566	.	-	.	gene_id "chr9-gene-13414308"; transcript_id "chr9-gene-13414308-6"; exon_number "2";
9	mouse_novel	exon	13414538	13414566	.	-	.	gene_id "chr9-gene-13414308"; transcript_id "chr9-gene-13414308-2"; exon_number "2";
9	mouse_novel	exon	13414538	13414585	.	-	.	gene_id "chr9-gene-13414308"; transcript_id "chr9-gene-13414308-3"; exon_number "2";
9	mouse_novel	exon	13414623	13416220	.	-	.	gene_id "chr9-gene-13414308"; transcript_id "chr9-gene-13414308-5"; exon_number "1";
9	mouse_novel	exon	13414623	13416220	.	-	.	gene_id "chr9-gene-13414308"; transcript_id "chr9-gene-13414308-6"; exon_number "1";
9	mouse_novel	exon	13414623	13416220	.	-	.	gene_id "chr9-gene-13414308"; transcript_id "chr9-gene-13414308-7"; exon_number "1";
9	mouse_novel	exon	13414678	13416146	.	-	.	gene_id "chr9-gene-13414308"; transcript_id "chr9-gene-13414308-4"; exon_number "1";
9	mouse_novel	exon	13414678	13416285	.	-	.	gene_id "chr9-gene-13414308"; transcript_id "chr9-gene-13414308-1"; exon_number "1";
9	mouse_novel	exon	13414678	13416285	.	-	.	gene_id "chr9-gene-13414308"; transcript_id "chr9-gene-13414308-2"; exon_number "1";
9	mouse_novel	exon	13414694	13416028	.	-	.	gene_id "chr9-gene-13414308"; transcript_id "chr9-gene-13414308-3"; exon_number "1";
9	mouse_novel	exon	13555443	13566418	.	-	.	gene_id "chr9-gene-13555443"; transcript_id "chr9-gene-13555443-1"; exon_number "1";
9	mouse_novel	exon	13567568	13594819	.	-	.	gene_id "chr9-gene-13567568"; transcript_id "chr9-gene-13567568-1"; exon_number "1";
9	mouse_novel	exon	19656348	19657884	.	+	.	gene_id "chr9-gene-19656348"; transcript_id "chr9-gene-19656348-1"; exon_number "1";
9	mouse_novel	exon	19658071	19662431	.	-	.	gene_id "chr9-gene-19658071"; transcript_id "chr9-gene-19658071-1"; exon_number "1";
9	mouse_novel	exon	20425830	20428731	.	-	.	gene_id "chr9-gene-20425830"; transcript_id "chr9-gene-20425830-1"; exon_number "3";
9	mouse_novel	exon	20425830	20428731	.	-	.	gene_id "chr9-gene-20425830"; transcript_id "chr9-gene-20425830-2"; exon_number "3";
9	mouse_novel	exon	20425832	20428655	.	-	.	gene_id "chr9-gene-20425830"; transcript_id "chr9-gene-20425830-3"; exon_number "3";
9	mouse_novel	exon	20425832	20428712	.	-	.	gene_id "chr9-gene-20425830"; transcript_id "chr9-gene-20425830-4"; exon_number "3";
9	mouse_novel	exon	20428766	20428821	.	-	.	gene_id "chr9-gene-20425830"; transcript_id "chr9-gene-20425830-3"; exon_number "2";
9	mouse_novel	exon	20428784	20428821	.	-	.	gene_id "chr9-gene-20425830"; transcript_id "chr9-gene-20425830-1"; exon_number "2";
9	mouse_novel	exon	20428784	20428876	.	-	.	gene_id "chr9-gene-20425830"; transcript_id "chr9-gene-20425830-2"; exon_number "2";
9	mouse_novel	exon	20428784	20428821	.	-	.	gene_id "chr9-gene-20425830"; transcript_id "chr9-gene-20425830-4"; exon_number "2";
9	mouse_novel	exon	20428895	20429070	.	-	.	gene_id "chr9-gene-20425830"; transcript_id "chr9-gene-20425830-1"; exon_number "1";
9	mouse_novel	exon	20428895	20429070	.	-	.	gene_id "chr9-gene-20425830"; transcript_id "chr9-gene-20425830-3"; exon_number "1";
9	mouse_novel	exon	20428895	20429070	.	-	.	gene_id "chr9-gene-20425830"; transcript_id "chr9-gene-20425830-4"; exon_number "1";
9	mouse_novel	exon	20428914	20431083	.	-	.	gene_id "chr9-gene-20425830"; transcript_id "chr9-gene-20425830-2"; exon_number "1";
9	mouse_novel	exon	21319067	21329234	.	-	.	gene_id "chr9-gene-21319067"; transcript_id "chr9-gene-21319067-1"; exon_number "1";
9	mouse_novel	exon	21329381	21334492	.	-	.	gene_id "chr9-gene-21329381"; transcript_id "chr9-gene-21329381-1"; exon_number "1";
9	mouse_novel	exon	21516086	21523716	.	-	.	gene_id "chr9-gene-21516086"; transcript_id "chr9-gene-21516086-1"; exon_number "1";
9	mouse_novel	exon	21707797	21713849	.	-	.	gene_id "chr9-gene-21707797"; transcript_id "chr9-gene-21707797-2"; exon_number "1";
9	mouse_novel	exon	21707797	21713816	.	+	.	gene_id "chr9-gene-21707797"; transcript_id "chr9-gene-21707797-1"; exon_number "1";
9	mouse_novel	exon	22892298	22897320	.	-	.	gene_id "chr9-gene-22892298"; transcript_id "chr9-gene-22892298-2"; exon_number "1";
9	mouse_novel	exon	22892298	22896988	.	+	.	gene_id "chr9-gene-22892298"; transcript_id "chr9-gene-22892298-1"; exon_number "1";
9	mouse_novel	exon	22904024	22915341	.	+	.	gene_id "chr9-gene-22904024"; transcript_id "chr9-gene-22904024-1"; exon_number "1";
9	mouse_novel	exon	24503505	24511584	.	+	.	gene_id "chr9-gene-24503505"; transcript_id "chr9-gene-24503505-1"; exon_number "1";
9	mouse_novel	exon	25181064	25189962	.	-	.	gene_id "chr9-gene-25181064"; transcript_id "chr9-gene-25181064-2"; exon_number "1";
9	mouse_novel	exon	25181064	25189962	.	+	.	gene_id "chr9-gene-25181064"; transcript_id "chr9-gene-25181064-1"; exon_number "1";
9	mouse_novel	exon	25183487	25186250	.	+	.	gene_id "chr9-gene-25181064"; transcript_id "chr9-gene-25181064-3"; exon_number "1";
9	mouse_novel	exon	25186413	25189906	.	+	.	gene_id "chr9-gene-25181064"; transcript_id "chr9-gene-25181064-3"; exon_number "2";
9	mouse_novel	exon	25190102	25196345	.	-	.	gene_id "chr9-gene-25190102"; transcript_id "chr9-gene-25190102-2"; exon_number "2";
9	mouse_novel	exon	25190102	25199320	.	-	.	gene_id "chr9-gene-25190102"; transcript_id "chr9-gene-25190102-1"; exon_number "1";
9	mouse_novel	exon	25196461	25199320	.	-	.	gene_id "chr9-gene-25190102"; transcript_id "chr9-gene-25190102-2"; exon_number "1";
9	mouse_novel	exon	30981051	30984993	.	-	.	gene_id "chr9-gene-30981051"; transcript_id "chr9-gene-30981051-1"; exon_number "1";
9	mouse_novel	exon	31021301	31030344	.	-	.	gene_id "chr9-gene-31021301"; transcript_id "chr9-gene-31021301-1"; exon_number "1";
9	mouse_novel	exon	32593851	32595188	.	+	.	gene_id "chr9-gene-32593851"; transcript_id "chr9-gene-32593851-1"; exon_number "1";
9	mouse_novel	exon	32602285	32607153	.	+	.	gene_id "chr9-gene-32593851"; transcript_id "chr9-gene-32593851-2"; exon_number "1";
9	mouse_novel	exon	32612600	32615114	.	+	.	gene_id "chr9-gene-32593851"; transcript_id "chr9-gene-32593851-3"; exon_number "1";
9	mouse_novel	exon	32612600	32626218	.	+	.	gene_id "chr9-gene-32593851"; transcript_id "chr9-gene-32593851-4"; exon_number "1";
9	mouse_novel	exon	32613926	32614011	.	+	.	gene_id "chr9-gene-32593851"; transcript_id "chr9-gene-32593851-1"; exon_number "2";
9	mouse_novel	exon	32614939	32615114	.	+	.	gene_id "chr9-gene-32593851"; transcript_id "chr9-gene-32593851-1"; exon_number "3";
9	mouse_novel	exon	32617067	32626218	.	+	.	gene_id "chr9-gene-32593851"; transcript_id "chr9-gene-32593851-3"; exon_number "2";
9	mouse_novel	exon	32617067	32626218	.	+	.	gene_id "chr9-gene-32593851"; transcript_id "chr9-gene-32593851-1"; exon_number "4";
9	mouse_novel	exon	32929295	32933785	.	+	.	gene_id "chr9-gene-32929295"; transcript_id "chr9-gene-32929295-1"; exon_number "1";
9	mouse_novel	exon	35305206	35305605	.	-	.	gene_id "chr9-gene-35305206"; transcript_id "chr9-gene-35305206-1"; exon_number "1";
9	mouse_novel	exon	35305206	35305651	.	+	.	gene_id "chr9-gene-35305206"; transcript_id "chr9-gene-35305206-2"; exon_number "1";
9	mouse_novel	exon	35305214	35305317	.	+	.	gene_id "chr9-gene-35305206"; transcript_id "chr9-gene-35305206-3"; exon_number "1";
9	mouse_novel	exon	35305552	35305591	.	+	.	gene_id "chr9-gene-35305206"; transcript_id "chr9-gene-35305206-3"; exon_number "2";
9	mouse_novel	exon	43926306	43935197	.	-	.	gene_id "chr9-gene-43926306"; transcript_id "chr9-gene-43926306-1"; exon_number "1";
9	mouse_novel	exon	43935388	43946813	.	+	.	gene_id "chr9-gene-43935388"; transcript_id "chr9-gene-43935388-1"; exon_number "1";
9	mouse_novel	exon	43935388	43946813	.	-	.	gene_id "chr9-gene-43935388"; transcript_id "chr9-gene-43935388-2"; exon_number "1";
9	mouse_novel	exon	43948419	43962119	.	-	.	gene_id "chr9-gene-43948419"; transcript_id "chr9-gene-43948419-1"; exon_number "2";
9	mouse_novel	exon	43950644	43971945	.	-	.	gene_id "chr9-gene-43948419"; transcript_id "chr9-gene-43948419-2"; exon_number "1";
9	mouse_novel	exon	43953093	43971945	.	+	.	gene_id "chr9-gene-43948419"; transcript_id "chr9-gene-43948419-3"; exon_number "1";
9	mouse_novel	exon	43962880	43971945	.	-	.	gene_id "chr9-gene-43948419"; transcript_id "chr9-gene-43948419-1"; exon_number "1";
9	mouse_novel	exon	43972475	43973326	.	-	.	gene_id "chr9-gene-43972475"; transcript_id "chr9-gene-43972475-2"; exon_number "1";
9	mouse_novel	exon	43972475	43973326	.	+	.	gene_id "chr9-gene-43972475"; transcript_id "chr9-gene-43972475-1"; exon_number "1";
9	mouse_novel	exon	43978312	43986514	.	-	.	gene_id "chr9-gene-43978312"; transcript_id "chr9-gene-43978312-2"; exon_number "1";
9	mouse_novel	exon	43978312	43986514	.	+	.	gene_id "chr9-gene-43978312"; transcript_id "chr9-gene-43978312-1"; exon_number "1";
9	mouse_novel	exon	43992244	44032747	.	+	.	gene_id "chr9-gene-43992244"; transcript_id "chr9-gene-43992244-1"; exon_number "1";
9	mouse_novel	exon	43992244	44015567	.	-	.	gene_id "chr9-gene-43992244"; transcript_id "chr9-gene-43992244-2"; exon_number "2";
9	mouse_novel	exon	44007204	44014303	.	-	.	gene_id "chr9-gene-43992244"; transcript_id "chr9-gene-43992244-4"; exon_number "3";
9	mouse_novel	exon	44007204	44014303	.	-	.	gene_id "chr9-gene-43992244"; transcript_id "chr9-gene-43992244-3"; exon_number "3";
9	mouse_novel	exon	44008889	44016059	.	-	.	gene_id "chr9-gene-43992244"; transcript_id "chr9-gene-43992244-5"; exon_number "2";
9	mouse_novel	exon	44010528	44015567	.	-	.	gene_id "chr9-gene-43992244"; transcript_id "chr9-gene-43992244-7"; exon_number "2";
9	mouse_novel	exon	44010528	44014303	.	-	.	gene_id "chr9-gene-43992244"; transcript_id "chr9-gene-43992244-6"; exon_number "3";
9	mouse_novel	exon	44015398	44015550	.	-	.	gene_id "chr9-gene-43992244"; transcript_id "chr9-gene-43992244-6"; exon_number "2";
9	mouse_novel	exon	44015398	44015567	.	-	.	gene_id "chr9-gene-43992244"; transcript_id "chr9-gene-43992244-4"; exon_number "2";
9	mouse_novel	exon	44015398	44015567	.	-	.	gene_id "chr9-gene-43992244"; transcript_id "chr9-gene-43992244-3"; exon_number "2";
9	mouse_novel	exon	44033402	44034486	.	-	.	gene_id "chr9-gene-43992244"; transcript_id "chr9-gene-43992244-5"; exon_number "1";
9	mouse_novel	exon	44033402	44034486	.	-	.	gene_id "chr9-gene-43992244"; transcript_id "chr9-gene-43992244-3"; exon_number "1";
9	mouse_novel	exon	44033402	44041196	.	-	.	gene_id "chr9-gene-43992244"; transcript_id "chr9-gene-43992244-2"; exon_number "1";
9	mouse_novel	exon	44040840	44041196	.	-	.	gene_id "chr9-gene-43992244"; transcript_id "chr9-gene-43992244-7"; exon_number "1";
9	mouse_novel	exon	44040840	44041196	.	-	.	gene_id "chr9-gene-43992244"; transcript_id "chr9-gene-43992244-6"; exon_number "1";
9	mouse_novel	exon	44040840	44041026	.	-	.	gene_id "chr9-gene-43992244"; transcript_id "chr9-gene-43992244-4"; exon_number "1";
9	mouse_novel	exon	44495224	44498790	.	-	.	gene_id "chr9-gene-44495224"; transcript_id "chr9-gene-44495224-1"; exon_number "1";
9	mouse_novel	exon	44596550	44599893	.	-	.	gene_id "chr9-gene-44596550"; transcript_id "chr9-gene-44596550-1"; exon_number "1";
9	mouse_novel	exon	44599988	44601833	.	+	.	gene_id "chr9-gene-44599988"; transcript_id "chr9-gene-44599988-1"; exon_number "1";
9	mouse_novel	exon	44599988	44604431	.	-	.	gene_id "chr9-gene-44599988"; transcript_id "chr9-gene-44599988-2"; exon_number "1";
9	mouse_novel	exon	45271158	45279999	.	-	.	gene_id "chr9-gene-45271158"; transcript_id "chr9-gene-45271158-1"; exon_number "1";
9	mouse_novel	exon	48411152	48418373	.	+	.	gene_id "chr9-gene-48411152"; transcript_id "chr9-gene-48411152-3"; exon_number "1";
9	mouse_novel	exon	48411152	48418908	.	+	.	gene_id "chr9-gene-48411152"; transcript_id "chr9-gene-48411152-4"; exon_number "1";
9	mouse_novel	exon	48411152	48418908	.	+	.	gene_id "chr9-gene-48411152"; transcript_id "chr9-gene-48411152-2"; exon_number "1";
9	mouse_novel	exon	48411152	48418373	.	+	.	gene_id "chr9-gene-48411152"; transcript_id "chr9-gene-48411152-1"; exon_number "1";
9	mouse_novel	exon	48413667	48420806	.	+	.	gene_id "chr9-gene-48411152"; transcript_id "chr9-gene-48411152-5"; exon_number "1";
9	mouse_novel	exon	48418800	48418908	.	+	.	gene_id "chr9-gene-48411152"; transcript_id "chr9-gene-48411152-3"; exon_number "2";
9	mouse_novel	exon	48418800	48421551	.	+	.	gene_id "chr9-gene-48411152"; transcript_id "chr9-gene-48411152-1"; exon_number "2";
9	mouse_novel	exon	48420010	48420806	.	+	.	gene_id "chr9-gene-48411152"; transcript_id "chr9-gene-48411152-3"; exon_number "3";
9	mouse_novel	exon	48420010	48420806	.	+	.	gene_id "chr9-gene-48411152"; transcript_id "chr9-gene-48411152-4"; exon_number "2";
9	mouse_novel	exon	48420010	48420806	.	+	.	gene_id "chr9-gene-48411152"; transcript_id "chr9-gene-48411152-2"; exon_number "2";
9	mouse_novel	exon	48421652	48428900	.	+	.	gene_id "chr9-gene-48411152"; transcript_id "chr9-gene-48411152-3"; exon_number "4";
9	mouse_novel	exon	48421652	48428900	.	+	.	gene_id "chr9-gene-48411152"; transcript_id "chr9-gene-48411152-2"; exon_number "3";
9	mouse_novel	exon	48423805	48429011	.	+	.	gene_id "chr9-gene-48411152"; transcript_id "chr9-gene-48411152-4"; exon_number "3";
9	mouse_novel	exon	48423805	48423866	.	+	.	gene_id "chr9-gene-48411152"; transcript_id "chr9-gene-48411152-5"; exon_number "2";
9	mouse_novel	exon	48430988	48431200	.	+	.	gene_id "chr9-gene-48411152"; transcript_id "chr9-gene-48411152-5"; exon_number "3";
9	mouse_novel	exon	48431408	48438577	.	+	.	gene_id "chr9-gene-48411152"; transcript_id "chr9-gene-48411152-5"; exon_number "4";
9	mouse_novel	exon	48457350	48459655	.	-	.	gene_id "chr9-gene-48457350"; transcript_id "chr9-gene-48457350-1"; exon_number "2";
9	mouse_novel	exon	48460267	48461232	.	-	.	gene_id "chr9-gene-48457350"; transcript_id "chr9-gene-48457350-1"; exon_number "1";
9	mouse_novel	exon	48516268	48523843	.	-	.	gene_id "chr9-gene-48516268"; transcript_id "chr9-gene-48516268-3"; exon_number "1";
9	mouse_novel	exon	48516268	48522873	.	+	.	gene_id "chr9-gene-48516268"; transcript_id "chr9-gene-48516268-2"; exon_number "1";
9	mouse_novel	exon	48516268	48523122	.	+	.	gene_id "chr9-gene-48516268"; transcript_id "chr9-gene-48516268-1"; exon_number "1";
9	mouse_novel	exon	48522912	48523122	.	+	.	gene_id "chr9-gene-48516268"; transcript_id "chr9-gene-48516268-2"; exon_number "2";
9	mouse_novel	exon	54824476	54825060	.	+	.	gene_id "chr9-gene-54824476"; transcript_id "chr9-gene-54824476-1"; exon_number "1";
9	mouse_novel	exon	54824476	54825088	.	-	.	gene_id "chr9-gene-54824476"; transcript_id "chr9-gene-54824476-2"; exon_number "1";
9	mouse_novel	exon	55938236	55943331	.	-	.	gene_id "chr9-gene-55938236"; transcript_id "chr9-gene-55938236-1"; exon_number "1";
9	mouse_novel	exon	55943843	55946215	.	+	.	gene_id "chr9-gene-55943843"; transcript_id "chr9-gene-55943843-1"; exon_number "1";
9	mouse_novel	exon	55943843	55946215	.	-	.	gene_id "chr9-gene-55943843"; transcript_id "chr9-gene-55943843-2"; exon_number "1";
9	mouse_novel	exon	56065662	56073893	.	+	.	gene_id "chr9-gene-56065662"; transcript_id "chr9-gene-56065662-1"; exon_number "1";
9	mouse_novel	exon	57370309	57378309	.	+	.	gene_id "chr9-gene-57370309"; transcript_id "chr9-gene-57370309-1"; exon_number "1";
9	mouse_novel	exon	57382504	57387135	.	-	.	gene_id "chr9-gene-57370309"; transcript_id "chr9-gene-57370309-2"; exon_number "1";
9	mouse_novel	exon	57387936	57390399	.	-	.	gene_id "chr9-gene-57370309"; transcript_id "chr9-gene-57370309-3"; exon_number "1";
9	mouse_novel	exon	57395624	57395861	.	+	.	gene_id "chr9-gene-57370309"; transcript_id "chr9-gene-57370309-4"; exon_number "1";
9	mouse_novel	exon	57396541	57398971	.	-	.	gene_id "chr9-gene-57370309"; transcript_id "chr9-gene-57370309-5"; exon_number "1";
9	mouse_novel	exon	57400129	57400377	.	+	.	gene_id "chr9-gene-57370309"; transcript_id "chr9-gene-57370309-4"; exon_number "2";
9	mouse_novel	exon	57400129	57400377	.	+	.	gene_id "chr9-gene-57370309"; transcript_id "chr9-gene-57370309-1"; exon_number "2";
9	mouse_novel	exon	57621073	57623305	.	-	.	gene_id "chr9-gene-57621073"; transcript_id "chr9-gene-57621073-1"; exon_number "2";
9	mouse_novel	exon	57623529	57623708	.	-	.	gene_id "chr9-gene-57621073"; transcript_id "chr9-gene-57621073-1"; exon_number "1";
9	mouse_novel	exon	59486878	59493018	.	+	.	gene_id "chr9-gene-59486878"; transcript_id "chr9-gene-59486878-1"; exon_number "1";
9	mouse_novel	exon	59936667	59940077	.	-	.	gene_id "chr9-gene-59936667"; transcript_id "chr9-gene-59936667-1"; exon_number "2";
9	mouse_novel	exon	59940990	59941077	.	-	.	gene_id "chr9-gene-59936667"; transcript_id "chr9-gene-59936667-1"; exon_number "1";
9	mouse_novel	exon	61681226	61681317	.	+	.	gene_id "chr9-gene-61681226"; transcript_id "chr9-gene-61681226-1"; exon_number "1";
9	mouse_novel	exon	61681242	61681317	.	+	.	gene_id "chr9-gene-61681226"; transcript_id "chr9-gene-61681226-2"; exon_number "1";
9	mouse_novel	exon	61681323	61684123	.	+	.	gene_id "chr9-gene-61681226"; transcript_id "chr9-gene-61681226-4"; exon_number "1";
9	mouse_novel	exon	61681323	61684123	.	+	.	gene_id "chr9-gene-61681226"; transcript_id "chr9-gene-61681226-3"; exon_number "1";
9	mouse_novel	exon	61681323	61684123	.	+	.	gene_id "chr9-gene-61681226"; transcript_id "chr9-gene-61681226-5"; exon_number "1";
9	mouse_novel	exon	61684445	61684624	.	+	.	gene_id "chr9-gene-61681226"; transcript_id "chr9-gene-61681226-4"; exon_number "2";
9	mouse_novel	exon	61684445	61684590	.	+	.	gene_id "chr9-gene-61681226"; transcript_id "chr9-gene-61681226-3"; exon_number "2";
9	mouse_novel	exon	61684445	61684590	.	+	.	gene_id "chr9-gene-61681226"; transcript_id "chr9-gene-61681226-5"; exon_number "2";
9	mouse_novel	exon	61684445	61684590	.	+	.	gene_id "chr9-gene-61681226"; transcript_id "chr9-gene-61681226-2"; exon_number "2";
9	mouse_novel	exon	61684445	61710689	.	+	.	gene_id "chr9-gene-61681226"; transcript_id "chr9-gene-61681226-1"; exon_number "2";
9	mouse_novel	exon	61684688	61687084	.	+	.	gene_id "chr9-gene-61681226"; transcript_id "chr9-gene-61681226-5"; exon_number "3";
9	mouse_novel	exon	61684688	61687084	.	+	.	gene_id "chr9-gene-61681226"; transcript_id "chr9-gene-61681226-2"; exon_number "3";
9	mouse_novel	exon	61684919	61687083	.	+	.	gene_id "chr9-gene-61681226"; transcript_id "chr9-gene-61681226-4"; exon_number "3";
9	mouse_novel	exon	61684919	61687083	.	+	.	gene_id "chr9-gene-61681226"; transcript_id "chr9-gene-61681226-3"; exon_number "3";
9	mouse_novel	exon	61689955	61710689	.	-	.	gene_id "chr9-gene-61681226"; transcript_id "chr9-gene-61681226-6"; exon_number "1";
9	mouse_novel	exon	61946940	61948535	.	-	.	gene_id "chr9-gene-61946940"; transcript_id "chr9-gene-61946940-1"; exon_number "1";
9	mouse_novel	exon	64806668	64811096	.	-	.	gene_id "chr9-gene-64806668"; transcript_id "chr9-gene-64806668-1"; exon_number "1";
9	mouse_novel	exon	65337662	65338750	.	-	.	gene_id "chr9-gene-65337662"; transcript_id "chr9-gene-65337662-1"; exon_number "1";
9	mouse_novel	exon	65533642	65538773	.	-	.	gene_id "chr9-gene-65533642"; transcript_id "chr9-gene-65533642-1"; exon_number "1";
9	mouse_novel	exon	67997086	67997745	.	-	.	gene_id "chr9-gene-67997086"; transcript_id "chr9-gene-67997086-1"; exon_number "1";
9	mouse_novel	exon	69492874	69496336	.	-	.	gene_id "chr9-gene-69492874"; transcript_id "chr9-gene-69492874-1"; exon_number "1";
9	mouse_novel	exon	70662596	70672815	.	-	.	gene_id "chr9-gene-70662596"; transcript_id "chr9-gene-70662596-1"; exon_number "1";
9	mouse_novel	exon	88670872	88673442	.	-	.	gene_id "chr9-gene-88670872"; transcript_id "chr9-gene-88670872-1"; exon_number "1";
9	mouse_novel	exon	88670872	88678111	.	+	.	gene_id "chr9-gene-88670872"; transcript_id "chr9-gene-88670872-2"; exon_number "1";
9	mouse_novel	exon	88673537	88678232	.	-	.	gene_id "chr9-gene-88670872"; transcript_id "chr9-gene-88670872-3"; exon_number "1";
9	mouse_novel	exon	90083586	90087366	.	-	.	gene_id "chr9-gene-90083586"; transcript_id "chr9-gene-90083586-1"; exon_number "1";
9	mouse_novel	exon	92230286	92243948	.	+	.	gene_id "chr9-gene-92230286"; transcript_id "chr9-gene-92230286-2"; exon_number "1";
9	mouse_novel	exon	92230286	92243948	.	-	.	gene_id "chr9-gene-92230286"; transcript_id "chr9-gene-92230286-1"; exon_number "1";
9	mouse_novel	exon	95257371	95268317	.	+	.	gene_id "chr9-gene-95257371"; transcript_id "chr9-gene-95257371-1"; exon_number "1";
9	mouse_novel	exon	95257371	95268317	.	-	.	gene_id "chr9-gene-95257371"; transcript_id "chr9-gene-95257371-2"; exon_number "1";
9	mouse_novel	exon	95275549	95280008	.	-	.	gene_id "chr9-gene-95275549"; transcript_id "chr9-gene-95275549-1"; exon_number "1";
9	mouse_novel	exon	95435748	95437444	.	-	.	gene_id "chr9-gene-95435748"; transcript_id "chr9-gene-95435748-1"; exon_number "2";
9	mouse_novel	exon	95435748	95441915	.	-	.	gene_id "chr9-gene-95435748"; transcript_id "chr9-gene-95435748-2"; exon_number "1";
9	mouse_novel	exon	95437979	95441915	.	-	.	gene_id "chr9-gene-95435748"; transcript_id "chr9-gene-95435748-1"; exon_number "1";
9	mouse_novel	exon	96364634	96373286	.	-	.	gene_id "chr9-gene-96364634"; transcript_id "chr9-gene-96364634-1"; exon_number "1";
9	mouse_novel	exon	96367624	96373286	.	+	.	gene_id "chr9-gene-96364634"; transcript_id "chr9-gene-96364634-2"; exon_number "1";
9	mouse_novel	exon	96374881	96377514	.	+	.	gene_id "chr9-gene-96374881"; transcript_id "chr9-gene-96374881-1"; exon_number "1";
9	mouse_novel	exon	96374881	96377514	.	-	.	gene_id "chr9-gene-96374881"; transcript_id "chr9-gene-96374881-2"; exon_number "1";
9	mouse_novel	exon	96379421	96379667	.	-	.	gene_id "chr9-gene-96379421"; transcript_id "chr9-gene-96379421-1"; exon_number "4";
9	mouse_novel	exon	96387031	96387161	.	-	.	gene_id "chr9-gene-96379421"; transcript_id "chr9-gene-96379421-1"; exon_number "3";
9	mouse_novel	exon	96387579	96387671	.	-	.	gene_id "chr9-gene-96379421"; transcript_id "chr9-gene-96379421-1"; exon_number "2";
9	mouse_novel	exon	96394746	96396391	.	-	.	gene_id "chr9-gene-96379421"; transcript_id "chr9-gene-96379421-1"; exon_number "1";
9	mouse_novel	exon	96458453	96463684	.	+	.	gene_id "chr9-gene-96458453"; transcript_id "chr9-gene-96458453-1"; exon_number "1";
9	mouse_novel	exon	96463912	96467186	.	+	.	gene_id "chr9-gene-96463912"; transcript_id "chr9-gene-96463912-1"; exon_number "1";
9	mouse_novel	exon	96905901	96906408	.	+	.	gene_id "chr9-gene-96905901"; transcript_id "chr9-gene-96905901-1"; exon_number "1";
9	mouse_novel	exon	96906228	96906439	.	-	.	gene_id "chr9-gene-96905901"; transcript_id "chr9-gene-96905901-2"; exon_number "1";
9	mouse_novel	exon	103108842	103111763	.	-	.	gene_id "chr9-gene-103108842"; transcript_id "chr9-gene-103108842-1"; exon_number "1";
9	mouse_novel	exon	106274801	106280966	.	-	.	gene_id "chr9-gene-106274801"; transcript_id "chr9-gene-106274801-1"; exon_number "1";
9	mouse_novel	exon	108342201	108345631	.	+	.	gene_id "chr9-gene-108342201"; transcript_id "chr9-gene-108342201-1"; exon_number "1";
9	mouse_novel	exon	110717244	110719624	.	+	.	gene_id "chr9-gene-110717244"; transcript_id "chr9-gene-110717244-1"; exon_number "1";
9	mouse_novel	exon	114726040	114727371	.	+	.	gene_id "chr9-gene-114726040"; transcript_id "chr9-gene-114726040-2"; exon_number "1";
9	mouse_novel	exon	114726040	114727371	.	-	.	gene_id "chr9-gene-114726040"; transcript_id "chr9-gene-114726040-1"; exon_number "1";
9	mouse_novel	exon	116177746	116178842	.	-	.	gene_id "chr9-gene-116177746"; transcript_id "chr9-gene-116177746-1"; exon_number "4";
9	mouse_novel	exon	116180519	116192997	.	+	.	gene_id "chr9-gene-116177746"; transcript_id "chr9-gene-116177746-2"; exon_number "1";
9	mouse_novel	exon	116180519	116189390	.	+	.	gene_id "chr9-gene-116177746"; transcript_id "chr9-gene-116177746-4"; exon_number "1";
9	mouse_novel	exon	116180519	116191011	.	+	.	gene_id "chr9-gene-116177746"; transcript_id "chr9-gene-116177746-3"; exon_number "1";
9	mouse_novel	exon	116185575	116188382	.	-	.	gene_id "chr9-gene-116177746"; transcript_id "chr9-gene-116177746-6"; exon_number "4";
9	mouse_novel	exon	116185575	116189390	.	+	.	gene_id "chr9-gene-116177746"; transcript_id "chr9-gene-116177746-5"; exon_number "1";
9	mouse_novel	exon	116190792	116195035	.	+	.	gene_id "chr9-gene-116177746"; transcript_id "chr9-gene-116177746-4"; exon_number "2";
9	mouse_novel	exon	116190792	116191011	.	+	.	gene_id "chr9-gene-116177746"; transcript_id "chr9-gene-116177746-5"; exon_number "2";
9	mouse_novel	exon	116192855	116195035	.	+	.	gene_id "chr9-gene-116177746"; transcript_id "chr9-gene-116177746-3"; exon_number "2";
9	mouse_novel	exon	116192855	116192997	.	+	.	gene_id "chr9-gene-116177746"; transcript_id "chr9-gene-116177746-5"; exon_number "3";
9	mouse_novel	exon	116194518	116195035	.	+	.	gene_id "chr9-gene-116177746"; transcript_id "chr9-gene-116177746-2"; exon_number "2";
9	mouse_novel	exon	116194518	116195030	.	+	.	gene_id "chr9-gene-116177746"; transcript_id "chr9-gene-116177746-5"; exon_number "4";
9	mouse_novel	exon	116197525	116211424	.	-	.	gene_id "chr9-gene-116177746"; transcript_id "chr9-gene-116177746-8"; exon_number "2";
9	mouse_novel	exon	116197525	116198232	.	-	.	gene_id "chr9-gene-116177746"; transcript_id "chr9-gene-116177746-7"; exon_number "2";
9	mouse_novel	exon	116198137	116198232	.	-	.	gene_id "chr9-gene-116177746"; transcript_id "chr9-gene-116177746-1"; exon_number "3";
9	mouse_novel	exon	116198137	116198232	.	-	.	gene_id "chr9-gene-116177746"; transcript_id "chr9-gene-116177746-6"; exon_number "3";
9	mouse_novel	exon	116211333	116211424	.	-	.	gene_id "chr9-gene-116177746"; transcript_id "chr9-gene-116177746-1"; exon_number "2";
9	mouse_novel	exon	116211333	116211424	.	-	.	gene_id "chr9-gene-116177746"; transcript_id "chr9-gene-116177746-6"; exon_number "2";
9	mouse_novel	exon	116211333	116212746	.	-	.	gene_id "chr9-gene-116177746"; transcript_id "chr9-gene-116177746-7"; exon_number "1";
9	mouse_novel	exon	116212135	116212746	.	-	.	gene_id "chr9-gene-116177746"; transcript_id "chr9-gene-116177746-1"; exon_number "1";
9	mouse_novel	exon	116212135	116212374	.	-	.	gene_id "chr9-gene-116177746"; transcript_id "chr9-gene-116177746-6"; exon_number "1";
9	mouse_novel	exon	116212135	116212746	.	-	.	gene_id "chr9-gene-116177746"; transcript_id "chr9-gene-116177746-8"; exon_number "1";
9	mouse_novel	exon	118352956	118367170	.	-	.	gene_id "chr9-gene-118352956"; transcript_id "chr9-gene-118352956-1"; exon_number "1";
9	mouse_novel	exon	118357410	118367170	.	+	.	gene_id "chr9-gene-118352956"; transcript_id "chr9-gene-118352956-2"; exon_number "1";
9	mouse_novel	exon	118441749	118444772	.	+	.	gene_id "chr9-gene-118441749"; transcript_id "chr9-gene-118441749-1"; exon_number "1";
9	mouse_novel	exon	120069245	120069889	.	+	.	gene_id "chr9-gene-120069245"; transcript_id "chr9-gene-120069245-1"; exon_number "1";
9	mouse_novel	exon	120070106	120072180	.	+	.	gene_id "chr9-gene-120069245"; transcript_id "chr9-gene-120069245-1"; exon_number "2";
9	mouse_novel	exon	121313650	121317634	.	-	.	gene_id "chr9-gene-121313650"; transcript_id "chr9-gene-121313650-1"; exon_number "1";
9	mouse_novel	exon	121317766	121325358	.	-	.	gene_id "chr9-gene-121317766"; transcript_id "chr9-gene-121317766-1"; exon_number "1";
9	mouse_novel	exon	121326195	121336551	.	-	.	gene_id "chr9-gene-121326195"; transcript_id "chr9-gene-121326195-1"; exon_number "1";
9	mouse_novel	exon	121337649	121342373	.	-	.	gene_id "chr9-gene-121337649"; transcript_id "chr9-gene-121337649-1"; exon_number "1";
9	mouse_novel	exon	123462855	123478012	.	+	.	gene_id "chr9-gene-123462855"; transcript_id "chr9-gene-123462855-1"; exon_number "1";
9	mouse_novel	exon	123923111	123924534	.	+	.	gene_id "chr9-gene-123923111"; transcript_id "chr9-gene-123923111-1"; exon_number "1";
9	mouse_novel	exon	123926109	123929930	.	+	.	gene_id "chr9-gene-123923111"; transcript_id "chr9-gene-123923111-1"; exon_number "2";
9	mouse_novel	exon	123926235	123928491	.	-	.	gene_id "chr9-gene-123923111"; transcript_id "chr9-gene-123923111-2"; exon_number "1";
9	mouse_novel	exon	123930226	123944429	.	-	.	gene_id "chr9-gene-123930226"; transcript_id "chr9-gene-123930226-2"; exon_number "1";
9	mouse_novel	exon	123930226	123944429	.	+	.	gene_id "chr9-gene-123930226"; transcript_id "chr9-gene-123930226-1"; exon_number "1";
9	mouse_novel	exon	124149014	124153608	.	-	.	gene_id "chr9-gene-124149014"; transcript_id "chr9-gene-124149014-1"; exon_number "1";
9	mouse_novel	exon	124160488	124161429	.	+	.	gene_id "chr9-gene-124160488"; transcript_id "chr9-gene-124160488-1"; exon_number "1";
9	mouse_novel	exon	124268539	124269936	.	-	.	gene_id "chr9-gene-124268539"; transcript_id "chr9-gene-124268539-2"; exon_number "4";
9	mouse_novel	exon	124268539	124268647	.	+	.	gene_id "chr9-gene-124268539"; transcript_id "chr9-gene-124268539-1"; exon_number "1";
9	mouse_novel	exon	124268791	124269936	.	-	.	gene_id "chr9-gene-124268539"; transcript_id "chr9-gene-124268539-4"; exon_number "3";
9	mouse_novel	exon	124268791	124269936	.	-	.	gene_id "chr9-gene-124268539"; transcript_id "chr9-gene-124268539-3"; exon_number "3";
9	mouse_novel	exon	124269235	124271409	.	+	.	gene_id "chr9-gene-124268539"; transcript_id "chr9-gene-124268539-1"; exon_number "2";
9	mouse_novel	exon	124271126	124271496	.	-	.	gene_id "chr9-gene-124268539"; transcript_id "chr9-gene-124268539-4"; exon_number "2";
9	mouse_novel	exon	124271126	124271186	.	-	.	gene_id "chr9-gene-124268539"; transcript_id "chr9-gene-124268539-3"; exon_number "2";
9	mouse_novel	exon	124271126	124271186	.	-	.	gene_id "chr9-gene-124268539"; transcript_id "chr9-gene-124268539-2"; exon_number "3";
9	mouse_novel	exon	124271370	124282194	.	-	.	gene_id "chr9-gene-124268539"; transcript_id "chr9-gene-124268539-3"; exon_number "1";
9	mouse_novel	exon	124271370	124271496	.	-	.	gene_id "chr9-gene-124268539"; transcript_id "chr9-gene-124268539-2"; exon_number "2";
9	mouse_novel	exon	124282075	124282194	.	-	.	gene_id "chr9-gene-124268539"; transcript_id "chr9-gene-124268539-4"; exon_number "1";
9	mouse_novel	exon	124282075	124282194	.	-	.	gene_id "chr9-gene-124268539"; transcript_id "chr9-gene-124268539-2"; exon_number "1";
9	mouse_novel	exon	124322874	124327762	.	+	.	gene_id "chr9-gene-124322874"; transcript_id "chr9-gene-124322874-1"; exon_number "1";
10	mouse_novel	exon	9901376	9915066	.	-	.	gene_id "chr10-gene-9901376"; transcript_id "chr10-gene-9901376-1"; exon_number "1";
10	mouse_novel	exon	10308152	10311076	.	+	.	gene_id "chr10-gene-10308152"; transcript_id "chr10-gene-10308152-1"; exon_number "1";
10	mouse_novel	exon	17783260	17790130	.	-	.	gene_id "chr10-gene-17783260"; transcript_id "chr10-gene-17783260-1"; exon_number "1";
10	mouse_novel	exon	17948178	17952326	.	+	.	gene_id "chr10-gene-17948178"; transcript_id "chr10-gene-17948178-1"; exon_number "1";
10	mouse_novel	exon	17948178	17952326	.	-	.	gene_id "chr10-gene-17948178"; transcript_id "chr10-gene-17948178-2"; exon_number "1";
10	mouse_novel	exon	17986915	17998961	.	-	.	gene_id "chr10-gene-17986915"; transcript_id "chr10-gene-17986915-2"; exon_number "1";
10	mouse_novel	exon	17986915	17998961	.	+	.	gene_id "chr10-gene-17986915"; transcript_id "chr10-gene-17986915-1"; exon_number "1";
10	mouse_novel	exon	19055895	19064234	.	-	.	gene_id "chr10-gene-19055895"; transcript_id "chr10-gene-19055895-1"; exon_number "1";
10	mouse_novel	exon	19167182	19175893	.	-	.	gene_id "chr10-gene-19167182"; transcript_id "chr10-gene-19167182-1"; exon_number "1";
10	mouse_novel	exon	19176220	19189063	.	+	.	gene_id "chr10-gene-19176220"; transcript_id "chr10-gene-19176220-2"; exon_number "1";
10	mouse_novel	exon	19176220	19189063	.	-	.	gene_id "chr10-gene-19176220"; transcript_id "chr10-gene-19176220-1"; exon_number "1";
10	mouse_novel	exon	19491846	19502101	.	+	.	gene_id "chr10-gene-19491846"; transcript_id "chr10-gene-19491846-1"; exon_number "1";
10	mouse_novel	exon	19491846	19503392	.	+	.	gene_id "chr10-gene-19491846"; transcript_id "chr10-gene-19491846-3"; exon_number "1";
10	mouse_novel	exon	19491846	19494791	.	+	.	gene_id "chr10-gene-19491846"; transcript_id "chr10-gene-19491846-2"; exon_number "1";
10	mouse_novel	exon	19494604	19495622	.	+	.	gene_id "chr10-gene-19491846"; transcript_id "chr10-gene-19491846-5"; exon_number "1";
10	mouse_novel	exon	19494604	19495622	.	+	.	gene_id "chr10-gene-19491846"; transcript_id "chr10-gene-19491846-4"; exon_number "1";
10	mouse_novel	exon	19501538	19503083	.	-	.	gene_id "chr10-gene-19491846"; transcript_id "chr10-gene-19491846-6"; exon_number "1";
10	mouse_novel	exon	19502023	19502101	.	+	.	gene_id "chr10-gene-19491846"; transcript_id "chr10-gene-19491846-2"; exon_number "2";
10	mouse_novel	exon	19502023	19502101	.	+	.	gene_id "chr10-gene-19491846"; transcript_id "chr10-gene-19491846-5"; exon_number "2";
10	mouse_novel	exon	19503081	19506256	.	+	.	gene_id "chr10-gene-19491846"; transcript_id "chr10-gene-19491846-1"; exon_number "2";
10	mouse_novel	exon	19503081	19503392	.	+	.	gene_id "chr10-gene-19491846"; transcript_id "chr10-gene-19491846-2"; exon_number "3";
10	mouse_novel	exon	19503081	19503392	.	+	.	gene_id "chr10-gene-19491846"; transcript_id "chr10-gene-19491846-5"; exon_number "3";
10	mouse_novel	exon	19503081	19503402	.	+	.	gene_id "chr10-gene-19491846"; transcript_id "chr10-gene-19491846-4"; exon_number "2";
10	mouse_novel	exon	19506040	19506256	.	+	.	gene_id "chr10-gene-19491846"; transcript_id "chr10-gene-19491846-3"; exon_number "2";
10	mouse_novel	exon	19506040	19506256	.	+	.	gene_id "chr10-gene-19491846"; transcript_id "chr10-gene-19491846-2"; exon_number "4";
10	mouse_novel	exon	19506040	19506256	.	+	.	gene_id "chr10-gene-19491846"; transcript_id "chr10-gene-19491846-5"; exon_number "4";
10	mouse_novel	exon	19506791	19508969	.	+	.	gene_id "chr10-gene-19491846"; transcript_id "chr10-gene-19491846-1"; exon_number "3";
10	mouse_novel	exon	19506791	19508969	.	+	.	gene_id "chr10-gene-19491846"; transcript_id "chr10-gene-19491846-3"; exon_number "3";
10	mouse_novel	exon	19506791	19508969	.	+	.	gene_id "chr10-gene-19491846"; transcript_id "chr10-gene-19491846-2"; exon_number "5";
10	mouse_novel	exon	19506791	19508292	.	+	.	gene_id "chr10-gene-19491846"; transcript_id "chr10-gene-19491846-5"; exon_number "5";
10	mouse_novel	exon	19614797	19618182	.	-	.	gene_id "chr10-gene-19614797"; transcript_id "chr10-gene-19614797-1"; exon_number "1";
10	mouse_novel	exon	21430742	21435684	.	+	.	gene_id "chr10-gene-21430742"; transcript_id "chr10-gene-21430742-1"; exon_number "1";
10	mouse_novel	exon	22445706	22451425	.	-	.	gene_id "chr10-gene-22445706"; transcript_id "chr10-gene-22445706-1"; exon_number "1";
10	mouse_novel	exon	22449933	22450184	.	+	.	gene_id "chr10-gene-22445706"; transcript_id "chr10-gene-22445706-2"; exon_number "1";
10	mouse_novel	exon	24753479	24755844	.	-	.	gene_id "chr10-gene-24753479"; transcript_id "chr10-gene-24753479-1"; exon_number "1";
10	mouse_novel	exon	26375506	26380116	.	+	.	gene_id "chr10-gene-26375506"; transcript_id "chr10-gene-26375506-1"; exon_number "1";
10	mouse_novel	exon	34019911	34024669	.	-	.	gene_id "chr10-gene-34019911"; transcript_id "chr10-gene-34019911-1"; exon_number "1";
10	mouse_novel	exon	39198454	39199029	.	+	.	gene_id "chr10-gene-39198454"; transcript_id "chr10-gene-39198454-1"; exon_number "1";
10	mouse_novel	exon	39198500	39198994	.	-	.	gene_id "chr10-gene-39198454"; transcript_id "chr10-gene-39198454-2"; exon_number "1";
10	mouse_novel	exon	40485743	40494328	.	+	.	gene_id "chr10-gene-40485743"; transcript_id "chr10-gene-40485743-1"; exon_number "1";
10	mouse_novel	exon	40819475	40831315	.	+	.	gene_id "chr10-gene-40819475"; transcript_id "chr10-gene-40819475-1"; exon_number "1";
10	mouse_novel	exon	41710717	41716499	.	-	.	gene_id "chr10-gene-41710717"; transcript_id "chr10-gene-41710717-1"; exon_number "1";
10	mouse_novel	exon	42038595	42041341	.	-	.	gene_id "chr10-gene-42038595"; transcript_id "chr10-gene-42038595-1"; exon_number "1";
10	mouse_novel	exon	44252438	44261885	.	+	.	gene_id "chr10-gene-44252438"; transcript_id "chr10-gene-44252438-1"; exon_number "1";
10	mouse_novel	exon	44367956	44368331	.	-	.	gene_id "chr10-gene-44367956"; transcript_id "chr10-gene-44367956-1"; exon_number "2";
10	mouse_novel	exon	44374045	44380888	.	-	.	gene_id "chr10-gene-44367956"; transcript_id "chr10-gene-44367956-1"; exon_number "1";
10	mouse_novel	exon	45063058	45067069	.	-	.	gene_id "chr10-gene-45063058"; transcript_id "chr10-gene-45063058-1"; exon_number "1";
10	mouse_novel	exon	56497275	56498510	.	-	.	gene_id "chr10-gene-56497275"; transcript_id "chr10-gene-56497275-1"; exon_number "1";
10	mouse_novel	exon	56497352	56498510	.	+	.	gene_id "chr10-gene-56497275"; transcript_id "chr10-gene-56497275-2"; exon_number "1";
10	mouse_novel	exon	58246837	58255268	.	-	.	gene_id "chr10-gene-58246837"; transcript_id "chr10-gene-58246837-1"; exon_number "1";
10	mouse_novel	exon	58309113	58319057	.	-	.	gene_id "chr10-gene-58309113"; transcript_id "chr10-gene-58309113-1"; exon_number "1";
10	mouse_novel	exon	58311999	58319057	.	+	.	gene_id "chr10-gene-58309113"; transcript_id "chr10-gene-58309113-2"; exon_number "1";
10	mouse_novel	exon	59384596	59393568	.	+	.	gene_id "chr10-gene-59384596"; transcript_id "chr10-gene-59384596-1"; exon_number "1";
10	mouse_novel	exon	59384596	59393568	.	-	.	gene_id "chr10-gene-59384596"; transcript_id "chr10-gene-59384596-2"; exon_number "1";
10	mouse_novel	exon	61453195	61453949	.	+	.	gene_id "chr10-gene-61453195"; transcript_id "chr10-gene-61453195-1"; exon_number "1";
10	mouse_novel	exon	62487007	62490130	.	-	.	gene_id "chr10-gene-62487007"; transcript_id "chr10-gene-62487007-1"; exon_number "1";
10	mouse_novel	exon	67581607	67588758	.	+	.	gene_id "chr10-gene-67581607"; transcript_id "chr10-gene-67581607-1"; exon_number "1";
10	mouse_novel	exon	67581823	67588758	.	-	.	gene_id "chr10-gene-67581607"; transcript_id "chr10-gene-67581607-2"; exon_number "1";
10	mouse_novel	exon	67647530	67665654	.	-	.	gene_id "chr10-gene-67647530"; transcript_id "chr10-gene-67647530-1"; exon_number "1";
10	mouse_novel	exon	67647530	67665654	.	+	.	gene_id "chr10-gene-67647530"; transcript_id "chr10-gene-67647530-2"; exon_number "1";
10	mouse_novel	exon	70092006	70096729	.	+	.	gene_id "chr10-gene-70092006"; transcript_id "chr10-gene-70092006-2"; exon_number "1";
10	mouse_novel	exon	70092006	70096729	.	-	.	gene_id "chr10-gene-70092006"; transcript_id "chr10-gene-70092006-1"; exon_number "1";
10	mouse_novel	exon	75344636	75348643	.	+	.	gene_id "chr10-gene-75344636"; transcript_id "chr10-gene-75344636-1"; exon_number "1";
10	mouse_novel	exon	77576111	77580021	.	-	.	gene_id "chr10-gene-77576111"; transcript_id "chr10-gene-77576111-1"; exon_number "1";
10	mouse_novel	exon	77603288	77604620	.	-	.	gene_id "chr10-gene-77603288"; transcript_id "chr10-gene-77603288-1"; exon_number "2";
10	mouse_novel	exon	77604707	77606035	.	-	.	gene_id "chr10-gene-77603288"; transcript_id "chr10-gene-77603288-1"; exon_number "1";
10	mouse_novel	exon	78247278	78249253	.	-	.	gene_id "chr10-gene-78247278"; transcript_id "chr10-gene-78247278-1"; exon_number "2";
10	mouse_novel	exon	78259804	78261939	.	-	.	gene_id "chr10-gene-78247278"; transcript_id "chr10-gene-78247278-1"; exon_number "1";
10	mouse_novel	exon	79047081	79053973	.	+	.	gene_id "chr10-gene-79047081"; transcript_id "chr10-gene-79047081-1"; exon_number "1";
10	mouse_novel	exon	79401030	79418850	.	+	.	gene_id "chr10-gene-79401030"; transcript_id "chr10-gene-79401030-1"; exon_number "1";
10	mouse_novel	exon	79401494	79415359	.	-	.	gene_id "chr10-gene-79401030"; transcript_id "chr10-gene-79401030-2"; exon_number "2";
10	mouse_novel	exon	79413713	79418850	.	-	.	gene_id "chr10-gene-79401030"; transcript_id "chr10-gene-79401030-3"; exon_number "1";
10	mouse_novel	exon	79417595	79418850	.	-	.	gene_id "chr10-gene-79401030"; transcript_id "chr10-gene-79401030-2"; exon_number "1";
10	mouse_novel	exon	79767315	79771277	.	+	.	gene_id "chr10-gene-79767315"; transcript_id "chr10-gene-79767315-1"; exon_number "1";
10	mouse_novel	exon	80561860	80566823	.	-	.	gene_id "chr10-gene-80561860"; transcript_id "chr10-gene-80561860-1"; exon_number "1";
10	mouse_novel	exon	81748712	81752396	.	-	.	gene_id "chr10-gene-81748712"; transcript_id "chr10-gene-81748712-1"; exon_number "1";
10	mouse_novel	exon	81748808	81751933	.	-	.	gene_id "chr10-gene-81748712"; transcript_id "chr10-gene-81748712-2"; exon_number "2";
10	mouse_novel	exon	81752515	81753198	.	-	.	gene_id "chr10-gene-81748712"; transcript_id "chr10-gene-81748712-3"; exon_number "1";
10	mouse_novel	exon	81752672	81771985	.	+	.	gene_id "chr10-gene-81748712"; transcript_id "chr10-gene-81748712-4"; exon_number "1";
10	mouse_novel	exon	81771094	81771889	.	-	.	gene_id "chr10-gene-81748712"; transcript_id "chr10-gene-81748712-2"; exon_number "1";
10	mouse_novel	exon	81852755	81853130	.	+	.	gene_id "chr10-gene-81852755"; transcript_id "chr10-gene-81852755-2"; exon_number "1";
10	mouse_novel	exon	81852755	81853034	.	+	.	gene_id "chr10-gene-81852755"; transcript_id "chr10-gene-81852755-1"; exon_number "1";
10	mouse_novel	exon	81852756	81853003	.	+	.	gene_id "chr10-gene-81852755"; transcript_id "chr10-gene-81852755-3"; exon_number "1";
10	mouse_novel	exon	81852758	81853072	.	-	.	gene_id "chr10-gene-81852755"; transcript_id "chr10-gene-81852755-8"; exon_number "2";
10	mouse_novel	exon	81852758	81853066	.	+	.	gene_id "chr10-gene-81852755"; transcript_id "chr10-gene-81852755-4"; exon_number "1";
10	mouse_novel	exon	81852758	81852829	.	+	.	gene_id "chr10-gene-81852755"; transcript_id "chr10-gene-81852755-5"; exon_number "1";
10	mouse_novel	exon	81852758	81852885	.	-	.	gene_id "chr10-gene-81852755"; transcript_id "chr10-gene-81852755-6"; exon_number "2";
10	mouse_novel	exon	81852758	81852826	.	-	.	gene_id "chr10-gene-81852755"; transcript_id "chr10-gene-81852755-7"; exon_number "2";
10	mouse_novel	exon	81852764	81853324	.	+	.	gene_id "chr10-gene-81852755"; transcript_id "chr10-gene-81852755-9"; exon_number "1";
10	mouse_novel	exon	81852767	81853309	.	-	.	gene_id "chr10-gene-81852755"; transcript_id "chr10-gene-81852755-10"; exon_number "1";
10	mouse_novel	exon	81852769	81853294	.	+	.	gene_id "chr10-gene-81852755"; transcript_id "chr10-gene-81852755-12"; exon_number "1";
10	mouse_novel	exon	81852769	81853294	.	+	.	gene_id "chr10-gene-81852755"; transcript_id "chr10-gene-81852755-11"; exon_number "1";
10	mouse_novel	exon	81852771	81853258	.	-	.	gene_id "chr10-gene-81852755"; transcript_id "chr10-gene-81852755-13"; exon_number "2";
10	mouse_novel	exon	81855474	81855602	.	+	.	gene_id "chr10-gene-81852755"; transcript_id "chr10-gene-81852755-14"; exon_number "1";
10	mouse_novel	exon	81855803	81855863	.	+	.	gene_id "chr10-gene-81852755"; transcript_id "chr10-gene-81852755-14"; exon_number "2";
10	mouse_novel	exon	81856373	81858049	.	+	.	gene_id "chr10-gene-81852755"; transcript_id "chr10-gene-81852755-14"; exon_number "3";
10	mouse_novel	exon	81863365	81890624	.	+	.	gene_id "chr10-gene-81852755"; transcript_id "chr10-gene-81852755-16"; exon_number "1";
10	mouse_novel	exon	81863365	81879975	.	-	.	gene_id "chr10-gene-81852755"; transcript_id "chr10-gene-81852755-15"; exon_number "2";
10	mouse_novel	exon	81875166	81876266	.	+	.	gene_id "chr10-gene-81852755"; transcript_id "chr10-gene-81852755-12"; exon_number "2";
10	mouse_novel	exon	81875205	81876255	.	-	.	gene_id "chr10-gene-81852755"; transcript_id "chr10-gene-81852755-8"; exon_number "1";
10	mouse_novel	exon	81875260	81875562	.	-	.	gene_id "chr10-gene-81852755"; transcript_id "chr10-gene-81852755-13"; exon_number "1";
10	mouse_novel	exon	81875263	81875562	.	+	.	gene_id "chr10-gene-81852755"; transcript_id "chr10-gene-81852755-2"; exon_number "2";
10	mouse_novel	exon	81875263	81875562	.	+	.	gene_id "chr10-gene-81852755"; transcript_id "chr10-gene-81852755-3"; exon_number "2";
10	mouse_novel	exon	81875263	81875562	.	+	.	gene_id "chr10-gene-81852755"; transcript_id "chr10-gene-81852755-11"; exon_number "2";
10	mouse_novel	exon	81875326	81875548	.	+	.	gene_id "chr10-gene-81852755"; transcript_id "chr10-gene-81852755-4"; exon_number "2";
10	mouse_novel	exon	81875384	81875562	.	-	.	gene_id "chr10-gene-81852755"; transcript_id "chr10-gene-81852755-7"; exon_number "1";
10	mouse_novel	exon	81875386	81875558	.	+	.	gene_id "chr10-gene-81852755"; transcript_id "chr10-gene-81852755-5"; exon_number "2";
10	mouse_novel	exon	81875395	81875550	.	+	.	gene_id "chr10-gene-81852755"; transcript_id "chr10-gene-81852755-1"; exon_number "2";
10	mouse_novel	exon	81875407	81875562	.	-	.	gene_id "chr10-gene-81852755"; transcript_id "chr10-gene-81852755-6"; exon_number "1";
10	mouse_novel	exon	81877068	81878415	.	+	.	gene_id "chr10-gene-81852755"; transcript_id "chr10-gene-81852755-17"; exon_number "1";
10	mouse_novel	exon	81878967	81883926	.	+	.	gene_id "chr10-gene-81852755"; transcript_id "chr10-gene-81852755-17"; exon_number "2";
10	mouse_novel	exon	81879098	81881076	.	-	.	gene_id "chr10-gene-81852755"; transcript_id "chr10-gene-81852755-18"; exon_number "1";
10	mouse_novel	exon	81880060	81881076	.	-	.	gene_id "chr10-gene-81852755"; transcript_id "chr10-gene-81852755-15"; exon_number "1";
10	mouse_novel	exon	81985877	81986253	.	+	.	gene_id "chr10-gene-81985877"; transcript_id "chr10-gene-81985877-1"; exon_number "1";
10	mouse_novel	exon	81985878	81985949	.	-	.	gene_id "chr10-gene-81985877"; transcript_id "chr10-gene-81985877-5"; exon_number "2";
10	mouse_novel	exon	81985878	81986202	.	-	.	gene_id "chr10-gene-81985877"; transcript_id "chr10-gene-81985877-4"; exon_number "2";
10	mouse_novel	exon	81985878	81986126	.	+	.	gene_id "chr10-gene-81985877"; transcript_id "chr10-gene-81985877-2"; exon_number "1";
10	mouse_novel	exon	81985878	81986189	.	+	.	gene_id "chr10-gene-81985877"; transcript_id "chr10-gene-81985877-3"; exon_number "1";
10	mouse_novel	exon	81986266	81986417	.	+	.	gene_id "chr10-gene-81985877"; transcript_id "chr10-gene-81985877-6"; exon_number "1";
10	mouse_novel	exon	81986286	81986389	.	-	.	gene_id "chr10-gene-81985877"; transcript_id "chr10-gene-81985877-8"; exon_number "2";
10	mouse_novel	exon	81986286	81986402	.	-	.	gene_id "chr10-gene-81985877"; transcript_id "chr10-gene-81985877-7"; exon_number "2";
10	mouse_novel	exon	81988551	81988717	.	+	.	gene_id "chr10-gene-81985877"; transcript_id "chr10-gene-81985877-9"; exon_number "1";
10	mouse_novel	exon	81988918	81988978	.	+	.	gene_id "chr10-gene-81985877"; transcript_id "chr10-gene-81985877-9"; exon_number "2";
10	mouse_novel	exon	81989488	81992077	.	+	.	gene_id "chr10-gene-81985877"; transcript_id "chr10-gene-81985877-9"; exon_number "3";
10	mouse_novel	exon	81996570	81997117	.	+	.	gene_id "chr10-gene-81985877"; transcript_id "chr10-gene-81985877-10"; exon_number "1";
10	mouse_novel	exon	81996963	81999444	.	+	.	gene_id "chr10-gene-81985877"; transcript_id "chr10-gene-81985877-11"; exon_number "1";
10	mouse_novel	exon	82008451	82009612	.	+	.	gene_id "chr10-gene-81985877"; transcript_id "chr10-gene-81985877-1"; exon_number "2";
10	mouse_novel	exon	82008481	82021772	.	-	.	gene_id "chr10-gene-81985877"; transcript_id "chr10-gene-81985877-12"; exon_number "1";
10	mouse_novel	exon	82008502	82008897	.	+	.	gene_id "chr10-gene-81985877"; transcript_id "chr10-gene-81985877-6"; exon_number "2";
10	mouse_novel	exon	82008513	82009522	.	-	.	gene_id "chr10-gene-81985877"; transcript_id "chr10-gene-81985877-5"; exon_number "1";
10	mouse_novel	exon	82008522	82008897	.	-	.	gene_id "chr10-gene-81985877"; transcript_id "chr10-gene-81985877-8"; exon_number "1";
10	mouse_novel	exon	82008522	82008897	.	-	.	gene_id "chr10-gene-81985877"; transcript_id "chr10-gene-81985877-7"; exon_number "1";
10	mouse_novel	exon	82008547	82008897	.	-	.	gene_id "chr10-gene-81985877"; transcript_id "chr10-gene-81985877-4"; exon_number "1";
10	mouse_novel	exon	82008598	82008887	.	+	.	gene_id "chr10-gene-81985877"; transcript_id "chr10-gene-81985877-2"; exon_number "2";
10	mouse_novel	exon	82008661	82008888	.	+	.	gene_id "chr10-gene-81985877"; transcript_id "chr10-gene-81985877-3"; exon_number "2";
10	mouse_novel	exon	82011603	82011729	.	+	.	gene_id "chr10-gene-81985877"; transcript_id "chr10-gene-81985877-10"; exon_number "2";
10	mouse_novel	exon	82011603	82011729	.	+	.	gene_id "chr10-gene-81985877"; transcript_id "chr10-gene-81985877-11"; exon_number "2";
10	mouse_novel	exon	82011929	82011989	.	+	.	gene_id "chr10-gene-81985877"; transcript_id "chr10-gene-81985877-10"; exon_number "3";
10	mouse_novel	exon	82011929	82011989	.	+	.	gene_id "chr10-gene-81985877"; transcript_id "chr10-gene-81985877-11"; exon_number "3";
10	mouse_novel	exon	82012541	82019679	.	+	.	gene_id "chr10-gene-81985877"; transcript_id "chr10-gene-81985877-10"; exon_number "4";
10	mouse_novel	exon	82012541	82019679	.	+	.	gene_id "chr10-gene-81985877"; transcript_id "chr10-gene-81985877-11"; exon_number "4";
10	mouse_novel	exon	82068843	82071871	.	-	.	gene_id "chr10-gene-82068843"; transcript_id "chr10-gene-82068843-1"; exon_number "1";
10	mouse_novel	exon	82082549	82083412	.	+	.	gene_id "chr10-gene-82082549"; transcript_id "chr10-gene-82082549-1"; exon_number "1";
10	mouse_novel	exon	82083585	82095509	.	-	.	gene_id "chr10-gene-82082549"; transcript_id "chr10-gene-82082549-2"; exon_number "1";
10	mouse_novel	exon	82095729	82106745	.	-	.	gene_id "chr10-gene-82082549"; transcript_id "chr10-gene-82082549-3"; exon_number "1";
10	mouse_novel	exon	82106796	82114870	.	-	.	gene_id "chr10-gene-82082549"; transcript_id "chr10-gene-82082549-5"; exon_number "1";
10	mouse_novel	exon	82106796	82107936	.	+	.	gene_id "chr10-gene-82082549"; transcript_id "chr10-gene-82082549-4"; exon_number "1";
10	mouse_novel	exon	82107810	82107936	.	+	.	gene_id "chr10-gene-82082549"; transcript_id "chr10-gene-82082549-1"; exon_number "2";
10	mouse_novel	exon	82108139	82108199	.	+	.	gene_id "chr10-gene-82082549"; transcript_id "chr10-gene-82082549-1"; exon_number "3";
10	mouse_novel	exon	82108139	82114870	.	+	.	gene_id "chr10-gene-82082549"; transcript_id "chr10-gene-82082549-4"; exon_number "2";
10	mouse_novel	exon	82108739	82114870	.	+	.	gene_id "chr10-gene-82082549"; transcript_id "chr10-gene-82082549-1"; exon_number "4";
10	mouse_novel	exon	82206250	82215851	.	+	.	gene_id "chr10-gene-82206250"; transcript_id "chr10-gene-82206250-1"; exon_number "1";
10	mouse_novel	exon	82354461	82357430	.	-	.	gene_id "chr10-gene-82354461"; transcript_id "chr10-gene-82354461-1"; exon_number "1";
10	mouse_novel	exon	82357546	82363427	.	-	.	gene_id "chr10-gene-82357546"; transcript_id "chr10-gene-82357546-1"; exon_number "1";
10	mouse_novel	exon	82605740	82616792	.	-	.	gene_id "chr10-gene-82605740"; transcript_id "chr10-gene-82605740-1"; exon_number "2";
10	mouse_novel	exon	82613889	82615630	.	-	.	gene_id "chr10-gene-82605740"; transcript_id "chr10-gene-82605740-2"; exon_number "2";
10	mouse_novel	exon	82616459	82618512	.	-	.	gene_id "chr10-gene-82605740"; transcript_id "chr10-gene-82605740-2"; exon_number "1";
10	mouse_novel	exon	82617473	82618512	.	-	.	gene_id "chr10-gene-82605740"; transcript_id "chr10-gene-82605740-1"; exon_number "1";
10	mouse_novel	exon	83379841	83388819	.	+	.	gene_id "chr10-gene-83379841"; transcript_id "chr10-gene-83379841-1"; exon_number "1";
10	mouse_novel	exon	83397545	83404333	.	+	.	gene_id "chr10-gene-83397545"; transcript_id "chr10-gene-83397545-1"; exon_number "1";
10	mouse_novel	exon	83397545	83404333	.	-	.	gene_id "chr10-gene-83397545"; transcript_id "chr10-gene-83397545-2"; exon_number "1";
10	mouse_novel	exon	84308980	84309471	.	+	.	gene_id "chr10-gene-84308980"; transcript_id "chr10-gene-84308980-1"; exon_number "1";
10	mouse_novel	exon	85829189	85829459	.	+	.	gene_id "chr10-gene-85829189"; transcript_id "chr10-gene-85829189-1"; exon_number "1";
10	mouse_novel	exon	85829733	85831901	.	+	.	gene_id "chr10-gene-85829189"; transcript_id "chr10-gene-85829189-1"; exon_number "2";
10	mouse_novel	exon	85832249	85842175	.	-	.	gene_id "chr10-gene-85832249"; transcript_id "chr10-gene-85832249-1"; exon_number "1";
10	mouse_novel	exon	85842259	85859086	.	-	.	gene_id "chr10-gene-85842259"; transcript_id "chr10-gene-85842259-1"; exon_number "1";
10	mouse_novel	exon	85842259	85859086	.	+	.	gene_id "chr10-gene-85842259"; transcript_id "chr10-gene-85842259-2"; exon_number "1";
10	mouse_novel	exon	91110959	91114951	.	+	.	gene_id "chr10-gene-91110959"; transcript_id "chr10-gene-91110959-1"; exon_number "1";
10	mouse_novel	exon	91174162	91181668	.	-	.	gene_id "chr10-gene-91174162"; transcript_id "chr10-gene-91174162-1"; exon_number "1";
10	mouse_novel	exon	93118292	93124499	.	-	.	gene_id "chr10-gene-93118292"; transcript_id "chr10-gene-93118292-1"; exon_number "1";
10	mouse_novel	exon	93335990	93336341	.	+	.	gene_id "chr10-gene-93335990"; transcript_id "chr10-gene-93335990-1"; exon_number "1";
10	mouse_novel	exon	93336192	93336341	.	+	.	gene_id "chr10-gene-93335990"; transcript_id "chr10-gene-93335990-2"; exon_number "1";
10	mouse_novel	exon	93348059	93350032	.	+	.	gene_id "chr10-gene-93335990"; transcript_id "chr10-gene-93335990-1"; exon_number "2";
10	mouse_novel	exon	93348059	93348202	.	+	.	gene_id "chr10-gene-93335990"; transcript_id "chr10-gene-93335990-2"; exon_number "2";
10	mouse_novel	exon	93348279	93348887	.	+	.	gene_id "chr10-gene-93335990"; transcript_id "chr10-gene-93335990-2"; exon_number "3";
10	mouse_novel	exon	96047278	96047289	.	+	.	gene_id "chr10-gene-96047278"; transcript_id "chr10-gene-96047278-1"; exon_number "1";
10	mouse_novel	exon	96062637	96062650	.	+	.	gene_id "chr10-gene-96047278"; transcript_id "chr10-gene-96047278-2"; exon_number "1";
10	mouse_novel	exon	96072685	96073868	.	-	.	gene_id "chr10-gene-96047278"; transcript_id "chr10-gene-96047278-3"; exon_number "1";
10	mouse_novel	exon	96077445	96077919	.	-	.	gene_id "chr10-gene-96047278"; transcript_id "chr10-gene-96047278-4"; exon_number "1";
10	mouse_novel	exon	96077445	96077919	.	+	.	gene_id "chr10-gene-96047278"; transcript_id "chr10-gene-96047278-5"; exon_number "1";
10	mouse_novel	exon	96077623	96077690	.	+	.	gene_id "chr10-gene-96047278"; transcript_id "chr10-gene-96047278-2"; exon_number "2";
10	mouse_novel	exon	96077734	96077905	.	+	.	gene_id "chr10-gene-96047278"; transcript_id "chr10-gene-96047278-1"; exon_number "2";
10	mouse_novel	exon	96077734	96077905	.	+	.	gene_id "chr10-gene-96047278"; transcript_id "chr10-gene-96047278-2"; exon_number "3";
10	mouse_novel	exon	96179751	96185488	.	+	.	gene_id "chr10-gene-96179751"; transcript_id "chr10-gene-96179751-1"; exon_number "1";
10	mouse_novel	exon	96179751	96181062	.	+	.	gene_id "chr10-gene-96179751"; transcript_id "chr10-gene-96179751-2"; exon_number "1";
10	mouse_novel	exon	96181465	96185488	.	+	.	gene_id "chr10-gene-96179751"; transcript_id "chr10-gene-96179751-2"; exon_number "2";
10	mouse_novel	exon	96200465	96204525	.	-	.	gene_id "chr10-gene-96200465"; transcript_id "chr10-gene-96200465-1"; exon_number "1";
10	mouse_novel	exon	96355392	96358899	.	+	.	gene_id "chr10-gene-96355392"; transcript_id "chr10-gene-96355392-3"; exon_number "1";
10	mouse_novel	exon	96355392	96358057	.	+	.	gene_id "chr10-gene-96355392"; transcript_id "chr10-gene-96355392-2"; exon_number "1";
10	mouse_novel	exon	96355392	96357293	.	+	.	gene_id "chr10-gene-96355392"; transcript_id "chr10-gene-96355392-1"; exon_number "1";
10	mouse_novel	exon	96358827	96358899	.	+	.	gene_id "chr10-gene-96355392"; transcript_id "chr10-gene-96355392-2"; exon_number "2";
10	mouse_novel	exon	96358827	96358899	.	+	.	gene_id "chr10-gene-96355392"; transcript_id "chr10-gene-96355392-1"; exon_number "2";
10	mouse_novel	exon	96362013	96375612	.	+	.	gene_id "chr10-gene-96355392"; transcript_id "chr10-gene-96355392-3"; exon_number "2";
10	mouse_novel	exon	96362013	96362538	.	+	.	gene_id "chr10-gene-96355392"; transcript_id "chr10-gene-96355392-2"; exon_number "3";
10	mouse_novel	exon	96362013	96362538	.	+	.	gene_id "chr10-gene-96355392"; transcript_id "chr10-gene-96355392-1"; exon_number "3";
10	mouse_novel	exon	96666395	96667791	.	+	.	gene_id "chr10-gene-96666395"; transcript_id "chr10-gene-96666395-1"; exon_number "1";
10	mouse_novel	exon	98875584	98881027	.	-	.	gene_id "chr10-gene-98875584"; transcript_id "chr10-gene-98875584-1"; exon_number "1";
10	mouse_novel	exon	99096801	99104060	.	-	.	gene_id "chr10-gene-99096801"; transcript_id "chr10-gene-99096801-1"; exon_number "2";
10	mouse_novel	exon	99106239	99107006	.	-	.	gene_id "chr10-gene-99096801"; transcript_id "chr10-gene-99096801-1"; exon_number "1";
10	mouse_novel	exon	99234293	99239773	.	-	.	gene_id "chr10-gene-99234293"; transcript_id "chr10-gene-99234293-1"; exon_number "2";
10	mouse_novel	exon	99241869	99242290	.	-	.	gene_id "chr10-gene-99234293"; transcript_id "chr10-gene-99234293-1"; exon_number "1";
10	mouse_novel	exon	99487464	99491497	.	+	.	gene_id "chr10-gene-99487464"; transcript_id "chr10-gene-99487464-1"; exon_number "1";
10	mouse_novel	exon	99599558	99603408	.	+	.	gene_id "chr10-gene-99599558"; transcript_id "chr10-gene-99599558-2"; exon_number "1";
10	mouse_novel	exon	99599558	99603408	.	-	.	gene_id "chr10-gene-99599558"; transcript_id "chr10-gene-99599558-1"; exon_number "1";
10	mouse_novel	exon	111149423	111161064	.	-	.	gene_id "chr10-gene-111149423"; transcript_id "chr10-gene-111149423-1"; exon_number "1";
10	mouse_novel	exon	115269922	115270953	.	-	.	gene_id "chr10-gene-115269922"; transcript_id "chr10-gene-115269922-1"; exon_number "1";
10	mouse_novel	exon	115269931	115270242	.	+	.	gene_id "chr10-gene-115269922"; transcript_id "chr10-gene-115269922-2"; exon_number "1";
10	mouse_novel	exon	115598953	115599852	.	+	.	gene_id "chr10-gene-115598953"; transcript_id "chr10-gene-115598953-1"; exon_number "1";
10	mouse_novel	exon	116478008	116484222	.	-	.	gene_id "chr10-gene-116478008"; transcript_id "chr10-gene-116478008-1"; exon_number "1";
10	mouse_novel	exon	116595473	116601853	.	+	.	gene_id "chr10-gene-116595473"; transcript_id "chr10-gene-116595473-1"; exon_number "1";
10	mouse_novel	exon	116595473	116601853	.	-	.	gene_id "chr10-gene-116595473"; transcript_id "chr10-gene-116595473-2"; exon_number "1";
10	mouse_novel	exon	116601975	116606875	.	-	.	gene_id "chr10-gene-116601975"; transcript_id "chr10-gene-116601975-1"; exon_number "1";
10	mouse_novel	exon	116603754	116607805	.	-	.	gene_id "chr10-gene-116601975"; transcript_id "chr10-gene-116601975-2"; exon_number "2";
10	mouse_novel	exon	116612528	116613381	.	-	.	gene_id "chr10-gene-116601975"; transcript_id "chr10-gene-116601975-3"; exon_number "1";
10	mouse_novel	exon	116612819	116613377	.	-	.	gene_id "chr10-gene-116601975"; transcript_id "chr10-gene-116601975-2"; exon_number "1";
10	mouse_novel	exon	117864634	117866275	.	+	.	gene_id "chr10-gene-117864634"; transcript_id "chr10-gene-117864634-1"; exon_number "1";
10	mouse_novel	exon	117864634	117864755	.	+	.	gene_id "chr10-gene-117864634"; transcript_id "chr10-gene-117864634-2"; exon_number "1";
10	mouse_novel	exon	117866030	117866324	.	+	.	gene_id "chr10-gene-117864634"; transcript_id "chr10-gene-117864634-2"; exon_number "2";
10	mouse_novel	exon	117866837	117869045	.	+	.	gene_id "chr10-gene-117864634"; transcript_id "chr10-gene-117864634-1"; exon_number "2";
10	mouse_novel	exon	117866837	117869045	.	+	.	gene_id "chr10-gene-117864634"; transcript_id "chr10-gene-117864634-2"; exon_number "3";
10	mouse_novel	exon	117947440	117953648	.	-	.	gene_id "chr10-gene-117947440"; transcript_id "chr10-gene-117947440-1"; exon_number "1";
10	mouse_novel	exon	117981591	117984794	.	+	.	gene_id "chr10-gene-117981591"; transcript_id "chr10-gene-117981591-1"; exon_number "1";
10	mouse_novel	exon	118079396	118084890	.	+	.	gene_id "chr10-gene-118079396"; transcript_id "chr10-gene-118079396-1"; exon_number "1";
10	mouse_novel	exon	118092163	118095609	.	-	.	gene_id "chr10-gene-118092163"; transcript_id "chr10-gene-118092163-1"; exon_number "1";
10	mouse_novel	exon	118487356	118502364	.	-	.	gene_id "chr10-gene-118487356"; transcript_id "chr10-gene-118487356-3"; exon_number "4";
10	mouse_novel	exon	118487356	118502364	.	-	.	gene_id "chr10-gene-118487356"; transcript_id "chr10-gene-118487356-2"; exon_number "5";
10	mouse_novel	exon	118487356	118502364	.	-	.	gene_id "chr10-gene-118487356"; transcript_id "chr10-gene-118487356-1"; exon_number "5";
10	mouse_novel	exon	118494753	118495743	.	-	.	gene_id "chr10-gene-118487356"; transcript_id "chr10-gene-118487356-5"; exon_number "2";
10	mouse_novel	exon	118494753	118495743	.	-	.	gene_id "chr10-gene-118487356"; transcript_id "chr10-gene-118487356-4"; exon_number "3";
10	mouse_novel	exon	118500845	118502364	.	-	.	gene_id "chr10-gene-118487356"; transcript_id "chr10-gene-118487356-8"; exon_number "6";
10	mouse_novel	exon	118500845	118502364	.	-	.	gene_id "chr10-gene-118487356"; transcript_id "chr10-gene-118487356-7"; exon_number "5";
10	mouse_novel	exon	118500845	118502364	.	-	.	gene_id "chr10-gene-118487356"; transcript_id "chr10-gene-118487356-6"; exon_number "3";
10	mouse_novel	exon	118504741	118509135	.	-	.	gene_id "chr10-gene-118487356"; transcript_id "chr10-gene-118487356-9"; exon_number "1";
10	mouse_novel	exon	118510398	118511580	.	-	.	gene_id "chr10-gene-118487356"; transcript_id "chr10-gene-118487356-10"; exon_number "2";
10	mouse_novel	exon	118510398	118511580	.	-	.	gene_id "chr10-gene-118487356"; transcript_id "chr10-gene-118487356-12"; exon_number "2";
10	mouse_novel	exon	118510398	118511580	.	-	.	gene_id "chr10-gene-118487356"; transcript_id "chr10-gene-118487356-11"; exon_number "2";
10	mouse_novel	exon	118511454	118511580	.	-	.	gene_id "chr10-gene-118487356"; transcript_id "chr10-gene-118487356-8"; exon_number "5";
10	mouse_novel	exon	118511454	118511580	.	-	.	gene_id "chr10-gene-118487356"; transcript_id "chr10-gene-118487356-4"; exon_number "2";
10	mouse_novel	exon	118511454	118514726	.	-	.	gene_id "chr10-gene-118487356"; transcript_id "chr10-gene-118487356-2"; exon_number "4";
10	mouse_novel	exon	118511454	118514726	.	-	.	gene_id "chr10-gene-118487356"; transcript_id "chr10-gene-118487356-1"; exon_number "4";
10	mouse_novel	exon	118511733	118513303	.	-	.	gene_id "chr10-gene-118487356"; transcript_id "chr10-gene-118487356-10"; exon_number "1";
10	mouse_novel	exon	118511733	118513303	.	-	.	gene_id "chr10-gene-118487356"; transcript_id "chr10-gene-118487356-4"; exon_number "1";
10	mouse_novel	exon	118512230	118516477	.	-	.	gene_id "chr10-gene-118487356"; transcript_id "chr10-gene-118487356-12"; exon_number "1";
10	mouse_novel	exon	118512268	118516471	.	-	.	gene_id "chr10-gene-118487356"; transcript_id "chr10-gene-118487356-11"; exon_number "1";
10	mouse_novel	exon	118513317	118514200	.	-	.	gene_id "chr10-gene-118487356"; transcript_id "chr10-gene-118487356-16"; exon_number "5";
10	mouse_novel	exon	118513317	118514200	.	-	.	gene_id "chr10-gene-118487356"; transcript_id "chr10-gene-118487356-17"; exon_number "4";
10	mouse_novel	exon	118513317	118514200	.	-	.	gene_id "chr10-gene-118487356"; transcript_id "chr10-gene-118487356-15"; exon_number "6";
10	mouse_novel	exon	118513317	118514200	.	-	.	gene_id "chr10-gene-118487356"; transcript_id "chr10-gene-118487356-14"; exon_number "5";
10	mouse_novel	exon	118513317	118514200	.	-	.	gene_id "chr10-gene-118487356"; transcript_id "chr10-gene-118487356-13"; exon_number "7";
10	mouse_novel	exon	118514584	118514726	.	-	.	gene_id "chr10-gene-118487356"; transcript_id "chr10-gene-118487356-16"; exon_number "4";
10	mouse_novel	exon	118514584	118514726	.	-	.	gene_id "chr10-gene-118487356"; transcript_id "chr10-gene-118487356-8"; exon_number "4";
10	mouse_novel	exon	118514584	118514726	.	-	.	gene_id "chr10-gene-118487356"; transcript_id "chr10-gene-118487356-7"; exon_number "4";
10	mouse_novel	exon	118514584	118514983	.	-	.	gene_id "chr10-gene-118487356"; transcript_id "chr10-gene-118487356-5"; exon_number "1";
10	mouse_novel	exon	118514584	118514726	.	-	.	gene_id "chr10-gene-118487356"; transcript_id "chr10-gene-118487356-3"; exon_number "3";
10	mouse_novel	exon	118514584	118514726	.	-	.	gene_id "chr10-gene-118487356"; transcript_id "chr10-gene-118487356-17"; exon_number "3";
10	mouse_novel	exon	118514584	118514726	.	-	.	gene_id "chr10-gene-118487356"; transcript_id "chr10-gene-118487356-15"; exon_number "5";
10	mouse_novel	exon	118514584	118514726	.	-	.	gene_id "chr10-gene-118487356"; transcript_id "chr10-gene-118487356-14"; exon_number "4";
10	mouse_novel	exon	118514584	118514726	.	-	.	gene_id "chr10-gene-118487356"; transcript_id "chr10-gene-118487356-13"; exon_number "6";
10	mouse_novel	exon	118518691	118518920	.	-	.	gene_id "chr10-gene-118487356"; transcript_id "chr10-gene-118487356-16"; exon_number "3";
10	mouse_novel	exon	118518691	118518920	.	-	.	gene_id "chr10-gene-118487356"; transcript_id "chr10-gene-118487356-8"; exon_number "3";
10	mouse_novel	exon	118518691	118518920	.	-	.	gene_id "chr10-gene-118487356"; transcript_id "chr10-gene-118487356-7"; exon_number "3";
10	mouse_novel	exon	118518691	118518920	.	-	.	gene_id "chr10-gene-118487356"; transcript_id "chr10-gene-118487356-2"; exon_number "3";
10	mouse_novel	exon	118518691	118518920	.	-	.	gene_id "chr10-gene-118487356"; transcript_id "chr10-gene-118487356-1"; exon_number "3";
10	mouse_novel	exon	118518691	118518920	.	-	.	gene_id "chr10-gene-118487356"; transcript_id "chr10-gene-118487356-15"; exon_number "4";
10	mouse_novel	exon	118518691	118518920	.	-	.	gene_id "chr10-gene-118487356"; transcript_id "chr10-gene-118487356-14"; exon_number "3";
10	mouse_novel	exon	118518691	118518920	.	-	.	gene_id "chr10-gene-118487356"; transcript_id "chr10-gene-118487356-13"; exon_number "5";
10	mouse_novel	exon	118525108	118525230	.	-	.	gene_id "chr10-gene-118487356"; transcript_id "chr10-gene-118487356-16"; exon_number "2";
10	mouse_novel	exon	118525108	118525230	.	-	.	gene_id "chr10-gene-118487356"; transcript_id "chr10-gene-118487356-8"; exon_number "2";
10	mouse_novel	exon	118525108	118525230	.	-	.	gene_id "chr10-gene-118487356"; transcript_id "chr10-gene-118487356-7"; exon_number "2";
10	mouse_novel	exon	118525108	118525230	.	-	.	gene_id "chr10-gene-118487356"; transcript_id "chr10-gene-118487356-6"; exon_number "2";
10	mouse_novel	exon	118525108	118525234	.	-	.	gene_id "chr10-gene-118487356"; transcript_id "chr10-gene-118487356-3"; exon_number "2";
10	mouse_novel	exon	118525108	118525234	.	-	.	gene_id "chr10-gene-118487356"; transcript_id "chr10-gene-118487356-2"; exon_number "2";
10	mouse_novel	exon	118525108	118525234	.	-	.	gene_id "chr10-gene-118487356"; transcript_id "chr10-gene-118487356-1"; exon_number "2";
10	mouse_novel	exon	118525108	118525234	.	-	.	gene_id "chr10-gene-118487356"; transcript_id "chr10-gene-118487356-17"; exon_number "2";
10	mouse_novel	exon	118525108	118525234	.	-	.	gene_id "chr10-gene-118487356"; transcript_id "chr10-gene-118487356-15"; exon_number "3";
10	mouse_novel	exon	118525108	118525234	.	-	.	gene_id "chr10-gene-118487356"; transcript_id "chr10-gene-118487356-14"; exon_number "2";
10	mouse_novel	exon	118525108	118525234	.	-	.	gene_id "chr10-gene-118487356"; transcript_id "chr10-gene-118487356-13"; exon_number "4";
10	mouse_novel	exon	118526626	118528946	.	-	.	gene_id "chr10-gene-118487356"; transcript_id "chr10-gene-118487356-1"; exon_number "1";
10	mouse_novel	exon	118526626	118526724	.	-	.	gene_id "chr10-gene-118487356"; transcript_id "chr10-gene-118487356-13"; exon_number "3";
10	mouse_novel	exon	118532725	118552502	.	+	.	gene_id "chr10-gene-118487356"; transcript_id "chr10-gene-118487356-18"; exon_number "1";
10	mouse_novel	exon	118542090	118552502	.	-	.	gene_id "chr10-gene-118487356"; transcript_id "chr10-gene-118487356-2"; exon_number "1";
10	mouse_novel	exon	118542090	118542225	.	-	.	gene_id "chr10-gene-118487356"; transcript_id "chr10-gene-118487356-15"; exon_number "2";
10	mouse_novel	exon	118542090	118542225	.	-	.	gene_id "chr10-gene-118487356"; transcript_id "chr10-gene-118487356-13"; exon_number "2";
10	mouse_novel	exon	118556452	118556609	.	-	.	gene_id "chr10-gene-118487356"; transcript_id "chr10-gene-118487356-16"; exon_number "1";
10	mouse_novel	exon	118556452	118556609	.	-	.	gene_id "chr10-gene-118487356"; transcript_id "chr10-gene-118487356-8"; exon_number "1";
10	mouse_novel	exon	118556452	118556609	.	-	.	gene_id "chr10-gene-118487356"; transcript_id "chr10-gene-118487356-7"; exon_number "1";
10	mouse_novel	exon	118556452	118556609	.	-	.	gene_id "chr10-gene-118487356"; transcript_id "chr10-gene-118487356-6"; exon_number "1";
10	mouse_novel	exon	118556452	118556629	.	-	.	gene_id "chr10-gene-118487356"; transcript_id "chr10-gene-118487356-3"; exon_number "1";
10	mouse_novel	exon	118556452	118556609	.	-	.	gene_id "chr10-gene-118487356"; transcript_id "chr10-gene-118487356-17"; exon_number "1";
10	mouse_novel	exon	118556452	118556609	.	-	.	gene_id "chr10-gene-118487356"; transcript_id "chr10-gene-118487356-15"; exon_number "1";
10	mouse_novel	exon	118556452	118556609	.	-	.	gene_id "chr10-gene-118487356"; transcript_id "chr10-gene-118487356-14"; exon_number "1";
10	mouse_novel	exon	118556452	118556609	.	-	.	gene_id "chr10-gene-118487356"; transcript_id "chr10-gene-118487356-13"; exon_number "1";
10	mouse_novel	exon	118716736	118725311	.	+	.	gene_id "chr10-gene-118716736"; transcript_id "chr10-gene-118716736-1"; exon_number "1";
10	mouse_novel	exon	118852415	118858190	.	+	.	gene_id "chr10-gene-118852415"; transcript_id "chr10-gene-118852415-1"; exon_number "1";
10	mouse_novel	exon	118869200	118872334	.	+	.	gene_id "chr10-gene-118869200"; transcript_id "chr10-gene-118869200-1"; exon_number "1";
10	mouse_novel	exon	118872394	118873110	.	+	.	gene_id "chr10-gene-118872394"; transcript_id "chr10-gene-118872394-1"; exon_number "1";
10	mouse_novel	exon	118879317	118879443	.	+	.	gene_id "chr10-gene-118872394"; transcript_id "chr10-gene-118872394-1"; exon_number "2";
10	mouse_novel	exon	118881086	118884935	.	+	.	gene_id "chr10-gene-118872394"; transcript_id "chr10-gene-118872394-1"; exon_number "3";
10	mouse_novel	exon	122670131	122673934	.	+	.	gene_id "chr10-gene-122670131"; transcript_id "chr10-gene-122670131-1"; exon_number "1";
10	mouse_novel	exon	122974971	122985490	.	+	.	gene_id "chr10-gene-122974971"; transcript_id "chr10-gene-122974971-1"; exon_number "1";
10	mouse_novel	exon	127142796	127146065	.	+	.	gene_id "chr10-gene-127142796"; transcript_id "chr10-gene-127142796-1"; exon_number "1";
10	mouse_novel	exon	127162062	127164426	.	-	.	gene_id "chr10-gene-127162062"; transcript_id "chr10-gene-127162062-1"; exon_number "2";
10	mouse_novel	exon	127164610	127165075	.	-	.	gene_id "chr10-gene-127162062"; transcript_id "chr10-gene-127162062-1"; exon_number "1";
10	mouse_novel	exon	127314414	127319469	.	+	.	gene_id "chr10-gene-127314414"; transcript_id "chr10-gene-127314414-1"; exon_number "1";
10	mouse_novel	exon	128446067	128448990	.	-	.	gene_id "chr10-gene-128446067"; transcript_id "chr10-gene-128446067-1"; exon_number "1";
10	mouse_novel	exon	130402824	130404566	.	-	.	gene_id "chr10-gene-130402824"; transcript_id "chr10-gene-130402824-1"; exon_number "1";
10	mouse_novel	exon	130518071	130541230	.	-	.	gene_id "chr10-gene-130518071"; transcript_id "chr10-gene-130518071-1"; exon_number "2";
10	mouse_novel	exon	130518071	130528522	.	-	.	gene_id "chr10-gene-130518071"; transcript_id "chr10-gene-130518071-2"; exon_number "2";
10	mouse_novel	exon	130541932	130544705	.	-	.	gene_id "chr10-gene-130518071"; transcript_id "chr10-gene-130518071-1"; exon_number "1";
10	mouse_novel	exon	130541932	130544705	.	-	.	gene_id "chr10-gene-130518071"; transcript_id "chr10-gene-130518071-2"; exon_number "1";
10	mouse_novel	exon	130564357	130571670	.	+	.	gene_id "chr10-gene-130564357"; transcript_id "chr10-gene-130564357-1"; exon_number "1";
10	mouse_novel	exon	130564357	130573923	.	-	.	gene_id "chr10-gene-130564357"; transcript_id "chr10-gene-130564357-2"; exon_number "1";
10	mouse_novel	exon	130570273	130573795	.	-	.	gene_id "chr10-gene-130564357"; transcript_id "chr10-gene-130564357-5"; exon_number "2";
10	mouse_novel	exon	130570273	130573627	.	-	.	gene_id "chr10-gene-130564357"; transcript_id "chr10-gene-130564357-4"; exon_number "3";
10	mouse_novel	exon	130570273	130573795	.	-	.	gene_id "chr10-gene-130564357"; transcript_id "chr10-gene-130564357-3"; exon_number "3";
10	mouse_novel	exon	130572759	130573923	.	+	.	gene_id "chr10-gene-130564357"; transcript_id "chr10-gene-130564357-1"; exon_number "2";
10	mouse_novel	exon	130573922	130574408	.	-	.	gene_id "chr10-gene-130564357"; transcript_id "chr10-gene-130564357-6"; exon_number "3";
10	mouse_novel	exon	130573985	130574128	.	-	.	gene_id "chr10-gene-130564357"; transcript_id "chr10-gene-130564357-11"; exon_number "3";
10	mouse_novel	exon	130573985	130574577	.	-	.	gene_id "chr10-gene-130564357"; transcript_id "chr10-gene-130564357-8"; exon_number "3";
10	mouse_novel	exon	130573985	130574296	.	-	.	gene_id "chr10-gene-130564357"; transcript_id "chr10-gene-130564357-9"; exon_number "3";
10	mouse_novel	exon	130573985	130574577	.	-	.	gene_id "chr10-gene-130564357"; transcript_id "chr10-gene-130564357-7"; exon_number "3";
10	mouse_novel	exon	130573985	130574633	.	-	.	gene_id "chr10-gene-130564357"; transcript_id "chr10-gene-130564357-12"; exon_number "2";
10	mouse_novel	exon	130573985	130574296	.	-	.	gene_id "chr10-gene-130564357"; transcript_id "chr10-gene-130564357-13"; exon_number "2";
10	mouse_novel	exon	130573985	130574549	.	-	.	gene_id "chr10-gene-130564357"; transcript_id "chr10-gene-130564357-10"; exon_number "2";
10	mouse_novel	exon	130573987	130589621	.	-	.	gene_id "chr10-gene-130564357"; transcript_id "chr10-gene-130564357-14"; exon_number "1";
10	mouse_novel	exon	130574634	130574969	.	-	.	gene_id "chr10-gene-130564357"; transcript_id "chr10-gene-130564357-9"; exon_number "2";
10	mouse_novel	exon	130574634	130574969	.	-	.	gene_id "chr10-gene-130564357"; transcript_id "chr10-gene-130564357-3"; exon_number "2";
10	mouse_novel	exon	130574830	130574969	.	-	.	gene_id "chr10-gene-130564357"; transcript_id "chr10-gene-130564357-6"; exon_number "2";
10	mouse_novel	exon	130574830	130575305	.	-	.	gene_id "chr10-gene-130564357"; transcript_id "chr10-gene-130564357-8"; exon_number "2";
10	mouse_novel	exon	130574830	130574969	.	-	.	gene_id "chr10-gene-130564357"; transcript_id "chr10-gene-130564357-7"; exon_number "2";
10	mouse_novel	exon	130575054	130575305	.	-	.	gene_id "chr10-gene-130564357"; transcript_id "chr10-gene-130564357-11"; exon_number "2";
10	mouse_novel	exon	130575054	130575305	.	-	.	gene_id "chr10-gene-130564357"; transcript_id "chr10-gene-130564357-4"; exon_number "2";
10	mouse_novel	exon	130575306	130576944	.	-	.	gene_id "chr10-gene-130564357"; transcript_id "chr10-gene-130564357-5"; exon_number "1";
10	mouse_novel	exon	130575306	130576944	.	-	.	gene_id "chr10-gene-130564357"; transcript_id "chr10-gene-130564357-12"; exon_number "1";
10	mouse_novel	exon	130575306	130576944	.	-	.	gene_id "chr10-gene-130564357"; transcript_id "chr10-gene-130564357-13"; exon_number "1";
10	mouse_novel	exon	130575474	130576940	.	-	.	gene_id "chr10-gene-130564357"; transcript_id "chr10-gene-130564357-11"; exon_number "1";
10	mouse_novel	exon	130575474	130576940	.	-	.	gene_id "chr10-gene-130564357"; transcript_id "chr10-gene-130564357-6"; exon_number "1";
10	mouse_novel	exon	130575474	130576940	.	-	.	gene_id "chr10-gene-130564357"; transcript_id "chr10-gene-130564357-8"; exon_number "1";
10	mouse_novel	exon	130575474	130576940	.	-	.	gene_id "chr10-gene-130564357"; transcript_id "chr10-gene-130564357-9"; exon_number "1";
10	mouse_novel	exon	130575474	130576940	.	-	.	gene_id "chr10-gene-130564357"; transcript_id "chr10-gene-130564357-4"; exon_number "1";
10	mouse_novel	exon	130575474	130576940	.	-	.	gene_id "chr10-gene-130564357"; transcript_id "chr10-gene-130564357-7"; exon_number "1";
10	mouse_novel	exon	130575474	130576940	.	-	.	gene_id "chr10-gene-130564357"; transcript_id "chr10-gene-130564357-3"; exon_number "1";
10	mouse_novel	exon	130575474	130576940	.	-	.	gene_id "chr10-gene-130564357"; transcript_id "chr10-gene-130564357-10"; exon_number "1";
11	mouse_novel	exon	3100001	3118129	.	-	.	gene_id "chr11-gene-3100001"; transcript_id "chr11-gene-3100001-1"; exon_number "1";
11	mouse_novel	exon	3100001	3118129	.	+	.	gene_id "chr11-gene-3100001"; transcript_id "chr11-gene-3100001-2"; exon_number "1";
11	mouse_novel	exon	3113490	3114445	.	+	.	gene_id "chr11-gene-3100001"; transcript_id "chr11-gene-3100001-4"; exon_number "1";
11	mouse_novel	exon	3113490	3114526	.	-	.	gene_id "chr11-gene-3100001"; transcript_id "chr11-gene-3100001-3"; exon_number "2";
11	mouse_novel	exon	3115432	3115462	.	+	.	gene_id "chr11-gene-3100001"; transcript_id "chr11-gene-3100001-4"; exon_number "2";
11	mouse_novel	exon	3118682	3121070	.	+	.	gene_id "chr11-gene-3100001"; transcript_id "chr11-gene-3100001-6"; exon_number "1";
11	mouse_novel	exon	3118682	3120431	.	+	.	gene_id "chr11-gene-3100001"; transcript_id "chr11-gene-3100001-5"; exon_number "1";
11	mouse_novel	exon	3118900	3123150	.	+	.	gene_id "chr11-gene-3100001"; transcript_id "chr11-gene-3100001-4"; exon_number "3";
11	mouse_novel	exon	3122195	3123121	.	-	.	gene_id "chr11-gene-3100001"; transcript_id "chr11-gene-3100001-3"; exon_number "1";
11	mouse_novel	exon	3122688	3123106	.	+	.	gene_id "chr11-gene-3100001"; transcript_id "chr11-gene-3100001-5"; exon_number "2";
11	mouse_novel	exon	3122841	3123124	.	+	.	gene_id "chr11-gene-3100001"; transcript_id "chr11-gene-3100001-6"; exon_number "2";
11	mouse_novel	exon	4948426	4952343	.	-	.	gene_id "chr11-gene-4948426"; transcript_id "chr11-gene-4948426-1"; exon_number "1";
11	mouse_novel	exon	4952442	4955544	.	-	.	gene_id "chr11-gene-4952442"; transcript_id "chr11-gene-4952442-1"; exon_number "1";
11	mouse_novel	exon	4955819	4960752	.	+	.	gene_id "chr11-gene-4955819"; transcript_id "chr11-gene-4955819-1"; exon_number "1";
11	mouse_novel	exon	4955819	4960752	.	-	.	gene_id "chr11-gene-4955819"; transcript_id "chr11-gene-4955819-2"; exon_number "1";
11	mouse_novel	exon	4960846	4969087	.	+	.	gene_id "chr11-gene-4960846"; transcript_id "chr11-gene-4960846-1"; exon_number "1";
11	mouse_novel	exon	4960846	4969087	.	-	.	gene_id "chr11-gene-4960846"; transcript_id "chr11-gene-4960846-2"; exon_number "1";
11	mouse_novel	exon	5268039	5273298	.	+	.	gene_id "chr11-gene-5268039"; transcript_id "chr11-gene-5268039-1"; exon_number "1";
11	mouse_novel	exon	5268115	5273298	.	-	.	gene_id "chr11-gene-5268039"; transcript_id "chr11-gene-5268039-2"; exon_number "1";
11	mouse_novel	exon	5551844	5558119	.	-	.	gene_id "chr11-gene-5551844"; transcript_id "chr11-gene-5551844-1"; exon_number "1";
11	mouse_novel	exon	5554444	5554674	.	+	.	gene_id "chr11-gene-5551844"; transcript_id "chr11-gene-5551844-2"; exon_number "1";
11	mouse_novel	exon	5804880	5807741	.	-	.	gene_id "chr11-gene-5804880"; transcript_id "chr11-gene-5804880-1"; exon_number "1";
11	mouse_novel	exon	5805254	5807741	.	+	.	gene_id "chr11-gene-5804880"; transcript_id "chr11-gene-5804880-2"; exon_number "1";
11	mouse_novel	exon	6626222	6634094	.	-	.	gene_id "chr11-gene-6626222"; transcript_id "chr11-gene-6626222-1"; exon_number "1";
11	mouse_novel	exon	16493061	16499054	.	+	.	gene_id "chr11-gene-16493061"; transcript_id "chr11-gene-16493061-1"; exon_number "1";
11	mouse_novel	exon	17924383	17933929	.	-	.	gene_id "chr11-gene-17924383"; transcript_id "chr11-gene-17924383-2"; exon_number "1";
11	mouse_novel	exon	17924383	17933929	.	+	.	gene_id "chr11-gene-17924383"; transcript_id "chr11-gene-17924383-1"; exon_number "1";
11	mouse_novel	exon	17963790	17969830	.	-	.	gene_id "chr11-gene-17963790"; transcript_id "chr11-gene-17963790-2"; exon_number "1";
11	mouse_novel	exon	17963790	17969830	.	+	.	gene_id "chr11-gene-17963790"; transcript_id "chr11-gene-17963790-1"; exon_number "1";
11	mouse_novel	exon	20024706	20026262	.	-	.	gene_id "chr11-gene-20024706"; transcript_id "chr11-gene-20024706-1"; exon_number "2";
11	mouse_novel	exon	20027634	20027823	.	-	.	gene_id "chr11-gene-20024706"; transcript_id "chr11-gene-20024706-1"; exon_number "1";
11	mouse_novel	exon	20049709	20054728	.	-	.	gene_id "chr11-gene-20049709"; transcript_id "chr11-gene-20049709-1"; exon_number "1";
11	mouse_novel	exon	20523922	20531692	.	+	.	gene_id "chr11-gene-20523922"; transcript_id "chr11-gene-20523922-1"; exon_number "1";
11	mouse_novel	exon	21167062	21180513	.	-	.	gene_id "chr11-gene-21167062"; transcript_id "chr11-gene-21167062-1"; exon_number "1";
11	mouse_novel	exon	23635823	23645618	.	-	.	gene_id "chr11-gene-23635823"; transcript_id "chr11-gene-23635823-1"; exon_number "1";
11	mouse_novel	exon	23635823	23645618	.	+	.	gene_id "chr11-gene-23635823"; transcript_id "chr11-gene-23635823-2"; exon_number "1";
11	mouse_novel	exon	31107522	31113647	.	-	.	gene_id "chr11-gene-31107522"; transcript_id "chr11-gene-31107522-1"; exon_number "1";
11	mouse_novel	exon	32635943	32642454	.	+	.	gene_id "chr11-gene-32635943"; transcript_id "chr11-gene-32635943-1"; exon_number "1";
11	mouse_novel	exon	34783933	34784089	.	+	.	gene_id "chr11-gene-34783933"; transcript_id "chr11-gene-34783933-3"; exon_number "1";
11	mouse_novel	exon	34783933	34784089	.	+	.	gene_id "chr11-gene-34783933"; transcript_id "chr11-gene-34783933-1"; exon_number "1";
11	mouse_novel	exon	34783933	34784089	.	+	.	gene_id "chr11-gene-34783933"; transcript_id "chr11-gene-34783933-2"; exon_number "1";
11	mouse_novel	exon	34788869	34789067	.	+	.	gene_id "chr11-gene-34783933"; transcript_id "chr11-gene-34783933-2"; exon_number "2";
11	mouse_novel	exon	34788973	34789067	.	+	.	gene_id "chr11-gene-34783933"; transcript_id "chr11-gene-34783933-3"; exon_number "2";
11	mouse_novel	exon	34788973	34789067	.	+	.	gene_id "chr11-gene-34783933"; transcript_id "chr11-gene-34783933-1"; exon_number "2";
11	mouse_novel	exon	34797108	34800956	.	+	.	gene_id "chr11-gene-34783933"; transcript_id "chr11-gene-34783933-1"; exon_number "3";
11	mouse_novel	exon	34797108	34800956	.	+	.	gene_id "chr11-gene-34783933"; transcript_id "chr11-gene-34783933-2"; exon_number "3";
11	mouse_novel	exon	34797210	34800959	.	+	.	gene_id "chr11-gene-34783933"; transcript_id "chr11-gene-34783933-3"; exon_number "3";
11	mouse_novel	exon	46417366	46425840	.	+	.	gene_id "chr11-gene-46417366"; transcript_id "chr11-gene-46417366-1"; exon_number "1";
11	mouse_novel	exon	48792081	48797329	.	-	.	gene_id "chr11-gene-48792081"; transcript_id "chr11-gene-48792081-1"; exon_number "1";
11	mouse_novel	exon	48797571	48800015	.	-	.	gene_id "chr11-gene-48797571"; transcript_id "chr11-gene-48797571-1"; exon_number "1";
11	mouse_novel	exon	48871833	48872175	.	+	.	gene_id "chr11-gene-48871833"; transcript_id "chr11-gene-48871833-1"; exon_number "1";
11	mouse_novel	exon	48872324	48879128	.	+	.	gene_id "chr11-gene-48871833"; transcript_id "chr11-gene-48871833-1"; exon_number "2";
11	mouse_novel	exon	49263174	49271025	.	-	.	gene_id "chr11-gene-49263174"; transcript_id "chr11-gene-49263174-2"; exon_number "1";
11	mouse_novel	exon	49263174	49265653	.	+	.	gene_id "chr11-gene-49263174"; transcript_id "chr11-gene-49263174-1"; exon_number "1";
11	mouse_novel	exon	49983076	49983219	.	+	.	gene_id "chr11-gene-49983076"; transcript_id "chr11-gene-49983076-1"; exon_number "1";
11	mouse_novel	exon	49983372	49994232	.	+	.	gene_id "chr11-gene-49983076"; transcript_id "chr11-gene-49983076-2"; exon_number "1";
11	mouse_novel	exon	49999029	50004191	.	+	.	gene_id "chr11-gene-49983076"; transcript_id "chr11-gene-49983076-1"; exon_number "2";
11	mouse_novel	exon	50004502	50008892	.	+	.	gene_id "chr11-gene-50004502"; transcript_id "chr11-gene-50004502-1"; exon_number "1";
11	mouse_novel	exon	50327943	50330139	.	-	.	gene_id "chr11-gene-50327943"; transcript_id "chr11-gene-50327943-1"; exon_number "1";
11	mouse_novel	exon	52297294	52306899	.	+	.	gene_id "chr11-gene-52297294"; transcript_id "chr11-gene-52297294-1"; exon_number "1";
11	mouse_novel	exon	52299832	52306899	.	-	.	gene_id "chr11-gene-52297294"; transcript_id "chr11-gene-52297294-2"; exon_number "1";
11	mouse_novel	exon	52307848	52313921	.	+	.	gene_id "chr11-gene-52307848"; transcript_id "chr11-gene-52307848-2"; exon_number "1";
11	mouse_novel	exon	52307848	52313921	.	-	.	gene_id "chr11-gene-52307848"; transcript_id "chr11-gene-52307848-1"; exon_number "1";
11	mouse_novel	exon	52314714	52317679	.	+	.	gene_id "chr11-gene-52314714"; transcript_id "chr11-gene-52314714-1"; exon_number "1";
11	mouse_novel	exon	54971259	54977690	.	-	.	gene_id "chr11-gene-54971259"; transcript_id "chr11-gene-54971259-2"; exon_number "1";
11	mouse_novel	exon	54971259	54972685	.	+	.	gene_id "chr11-gene-54971259"; transcript_id "chr11-gene-54971259-1"; exon_number "1";
11	mouse_novel	exon	54977284	54977690	.	+	.	gene_id "chr11-gene-54971259"; transcript_id "chr11-gene-54971259-3"; exon_number "1";
11	mouse_novel	exon	55505777	55511430	.	+	.	gene_id "chr11-gene-55505777"; transcript_id "chr11-gene-55505777-1"; exon_number "1";
11	mouse_novel	exon	57546239	57550641	.	-	.	gene_id "chr11-gene-57546239"; transcript_id "chr11-gene-57546239-1"; exon_number "1";
11	mouse_novel	exon	59228479	59231077	.	+	.	gene_id "chr11-gene-59228479"; transcript_id "chr11-gene-59228479-1"; exon_number "1";
11	mouse_novel	exon	61855287	61859422	.	+	.	gene_id "chr11-gene-61855287"; transcript_id "chr11-gene-61855287-1"; exon_number "1";
[truncated: 2,431 more rows]
