# Supplementary material for: Expression of novel long noncoding RNAs defines virus-specific effector and memory CD8+ T cells
Source: Nat Commun. 2019 Jan 14;10:196. doi: 10.1038/s41467-018-07956-7 (PMC6331603; doi:10.1038/s41467-018-07956-7)
Supplement: Supplementary file 7 — Supplementary Data 4 [file 41467_2018_7956_MOESM7_ESM.txt]

1	human_novel	exon	504388	507669	.	-	.	gene_id "chr1-gene-504388"; transcript_id "chr1-gene-504388-1"; exon_number "2";
1	human_novel	exon	511946	514216	.	-	.	gene_id "chr1-gene-504388"; transcript_id "chr1-gene-504388-1"; exon_number "1";
1	human_novel	exon	2572275	2575353	.	-	.	gene_id "chr1-gene-2572275"; transcript_id "chr1-gene-2572275-1"; exon_number "1";
1	human_novel	exon	8916507	8923354	.	+	.	gene_id "chr1-gene-8916507"; transcript_id "chr1-gene-8916507-1"; exon_number "1";
1	human_novel	exon	8920950	8923354	.	+	.	gene_id "chr1-gene-8916507"; transcript_id "chr1-gene-8916507-2"; exon_number "1";
1	human_novel	exon	8926499	8926555	.	+	.	gene_id "chr1-gene-8916507"; transcript_id "chr1-gene-8916507-2"; exon_number "2";
1	human_novel	exon	8927125	8927568	.	+	.	gene_id "chr1-gene-8916507"; transcript_id "chr1-gene-8916507-2"; exon_number "3";
1	human_novel	exon	8933244	8933336	.	+	.	gene_id "chr1-gene-8916507"; transcript_id "chr1-gene-8916507-1"; exon_number "2";
1	human_novel	exon	8939452	8941405	.	+	.	gene_id "chr1-gene-8916507"; transcript_id "chr1-gene-8916507-1"; exon_number "3";
1	human_novel	exon	9627039	9628702	.	+	.	gene_id "chr1-gene-9627039"; transcript_id "chr1-gene-9627039-1"; exon_number "1";
1	human_novel	exon	9629949	9636919	.	-	.	gene_id "chr1-gene-9627039"; transcript_id "chr1-gene-9627039-2"; exon_number "1";
1	human_novel	exon	9630138	9630224	.	+	.	gene_id "chr1-gene-9627039"; transcript_id "chr1-gene-9627039-1"; exon_number "2";
1	human_novel	exon	9638743	9642109	.	-	.	gene_id "chr1-gene-9627039"; transcript_id "chr1-gene-9627039-3"; exon_number "1";
1	human_novel	exon	9641543	9642109	.	+	.	gene_id "chr1-gene-9627039"; transcript_id "chr1-gene-9627039-1"; exon_number "3";
1	human_novel	exon	12534585	12538518	.	+	.	gene_id "chr1-gene-12534585"; transcript_id "chr1-gene-12534585-1"; exon_number "1";
1	human_novel	exon	21423103	21423585	.	+	.	gene_id "chr1-gene-21423103"; transcript_id "chr1-gene-21423103-1"; exon_number "1";
1	human_novel	exon	24888557	24897468	.	-	.	gene_id "chr1-gene-24888557"; transcript_id "chr1-gene-24888557-1"; exon_number "1";
1	human_novel	exon	25233887	25238107	.	+	.	gene_id "chr1-gene-25233887"; transcript_id "chr1-gene-25233887-1"; exon_number "1";
1	human_novel	exon	25593058	25596095	.	-	.	gene_id "chr1-gene-25593058"; transcript_id "chr1-gene-25593058-1"; exon_number "1";
1	human_novel	exon	25593058	25596095	.	+	.	gene_id "chr1-gene-25593058"; transcript_id "chr1-gene-25593058-2"; exon_number "1";
1	human_novel	exon	25604377	25607352	.	-	.	gene_id "chr1-gene-25604377"; transcript_id "chr1-gene-25604377-2"; exon_number "1";
1	human_novel	exon	25604377	25607352	.	+	.	gene_id "chr1-gene-25604377"; transcript_id "chr1-gene-25604377-1"; exon_number "1";
1	human_novel	exon	25955692	25957316	.	-	.	gene_id "chr1-gene-25955692"; transcript_id "chr1-gene-25955692-1"; exon_number "1";
1	human_novel	exon	28663744	28667586	.	-	.	gene_id "chr1-gene-28663744"; transcript_id "chr1-gene-28663744-2"; exon_number "1";
1	human_novel	exon	28663744	28667586	.	+	.	gene_id "chr1-gene-28663744"; transcript_id "chr1-gene-28663744-1"; exon_number "1";
1	human_novel	exon	32925763	32930943	.	-	.	gene_id "chr1-gene-32925763"; transcript_id "chr1-gene-32925763-1"; exon_number "1";
1	human_novel	exon	32931166	32934497	.	-	.	gene_id "chr1-gene-32931166"; transcript_id "chr1-gene-32931166-1"; exon_number "1";
1	human_novel	exon	33124423	33136162	.	-	.	gene_id "chr1-gene-33124423"; transcript_id "chr1-gene-33124423-1"; exon_number "1";
1	human_novel	exon	33124423	33136162	.	+	.	gene_id "chr1-gene-33124423"; transcript_id "chr1-gene-33124423-2"; exon_number "1";
1	human_novel	exon	35197720	35199393	.	-	.	gene_id "chr1-gene-35197720"; transcript_id "chr1-gene-35197720-1"; exon_number "1";
1	human_novel	exon	37518997	37519574	.	+	.	gene_id "chr1-gene-37518997"; transcript_id "chr1-gene-37518997-2"; exon_number "1";
1	human_novel	exon	37518997	37519574	.	+	.	gene_id "chr1-gene-37518997"; transcript_id "chr1-gene-37518997-1"; exon_number "1";
1	human_novel	exon	37522198	37523198	.	+	.	gene_id "chr1-gene-37518997"; transcript_id "chr1-gene-37518997-1"; exon_number "2";
1	human_novel	exon	37531029	37531604	.	+	.	gene_id "chr1-gene-37518997"; transcript_id "chr1-gene-37518997-2"; exon_number "2";
1	human_novel	exon	39037517	39039656	.	-	.	gene_id "chr1-gene-39037517"; transcript_id "chr1-gene-39037517-1"; exon_number "1";
1	human_novel	exon	39042273	39049969	.	-	.	gene_id "chr1-gene-39042273"; transcript_id "chr1-gene-39042273-1"; exon_number "1";
1	human_novel	exon	39045726	39054020	.	+	.	gene_id "chr1-gene-39042273"; transcript_id "chr1-gene-39042273-2"; exon_number "1";
1	human_novel	exon	39058122	39060939	.	+	.	gene_id "chr1-gene-39058122"; transcript_id "chr1-gene-39058122-1"; exon_number "1";
1	human_novel	exon	43942112	43944016	.	+	.	gene_id "chr1-gene-43942112"; transcript_id "chr1-gene-43942112-1"; exon_number "1";
1	human_novel	exon	44790281	44794197	.	-	.	gene_id "chr1-gene-44790281"; transcript_id "chr1-gene-44790281-1"; exon_number "1";
1	human_novel	exon	44790281	44794197	.	+	.	gene_id "chr1-gene-44790281"; transcript_id "chr1-gene-44790281-2"; exon_number "1";
1	human_novel	exon	45316913	45323208	.	-	.	gene_id "chr1-gene-45316913"; transcript_id "chr1-gene-45316913-1"; exon_number "1";
1	human_novel	exon	46414118	46420718	.	+	.	gene_id "chr1-gene-46414118"; transcript_id "chr1-gene-46414118-1"; exon_number "1";
1	human_novel	exon	46425741	46428232	.	+	.	gene_id "chr1-gene-46425741"; transcript_id "chr1-gene-46425741-2"; exon_number "1";
1	human_novel	exon	46425741	46428232	.	-	.	gene_id "chr1-gene-46425741"; transcript_id "chr1-gene-46425741-1"; exon_number "1";
1	human_novel	exon	51274738	51279064	.	+	.	gene_id "chr1-gene-51274738"; transcript_id "chr1-gene-51274738-1"; exon_number "1";
1	human_novel	exon	52095906	52099848	.	+	.	gene_id "chr1-gene-52095906"; transcript_id "chr1-gene-52095906-1"; exon_number "1";
1	human_novel	exon	52561618	52566148	.	+	.	gene_id "chr1-gene-52561618"; transcript_id "chr1-gene-52561618-1"; exon_number "1";
1	human_novel	exon	55215436	55217427	.	+	.	gene_id "chr1-gene-55215436"; transcript_id "chr1-gene-55215436-1"; exon_number "1";
1	human_novel	exon	89028933	89034441	.	-	.	gene_id "chr1-gene-89028933"; transcript_id "chr1-gene-89028933-1"; exon_number "1";
1	human_novel	exon	89295117	89302674	.	+	.	gene_id "chr1-gene-89295117"; transcript_id "chr1-gene-89295117-1"; exon_number "1";
1	human_novel	exon	110675360	110686790	.	-	.	gene_id "chr1-gene-110675360"; transcript_id "chr1-gene-110675360-1"; exon_number "1";
1	human_novel	exon	114512392	114513278	.	-	.	gene_id "chr1-gene-114512392"; transcript_id "chr1-gene-114512392-1"; exon_number "1";
1	human_novel	exon	116486341	116490162	.	+	.	gene_id "chr1-gene-116486341"; transcript_id "chr1-gene-116486341-1"; exon_number "1";
1	human_novel	exon	116486341	116490231	.	-	.	gene_id "chr1-gene-116486341"; transcript_id "chr1-gene-116486341-2"; exon_number "1";
1	human_novel	exon	116499280	116505142	.	-	.	gene_id "chr1-gene-116499280"; transcript_id "chr1-gene-116499280-1"; exon_number "1";
1	human_novel	exon	116804580	116806614	.	-	.	gene_id "chr1-gene-116804580"; transcript_id "chr1-gene-116804580-1"; exon_number "1";
1	human_novel	exon	117830424	117833309	.	-	.	gene_id "chr1-gene-117830424"; transcript_id "chr1-gene-117830424-1"; exon_number "1";
1	human_novel	exon	120414773	120415304	.	+	.	gene_id "chr1-gene-120414773"; transcript_id "chr1-gene-120414773-2"; exon_number "1";
1	human_novel	exon	120414773	120415822	.	+	.	gene_id "chr1-gene-120414773"; transcript_id "chr1-gene-120414773-5"; exon_number "1";
1	human_novel	exon	120414773	120415822	.	+	.	gene_id "chr1-gene-120414773"; transcript_id "chr1-gene-120414773-3"; exon_number "1";
1	human_novel	exon	120414773	120415822	.	+	.	gene_id "chr1-gene-120414773"; transcript_id "chr1-gene-120414773-1"; exon_number "1";
1	human_novel	exon	120414773	120415304	.	+	.	gene_id "chr1-gene-120414773"; transcript_id "chr1-gene-120414773-6"; exon_number "1";
1	human_novel	exon	120414773	120415275	.	+	.	gene_id "chr1-gene-120414773"; transcript_id "chr1-gene-120414773-4"; exon_number "1";
1	human_novel	exon	120415003	120415110	.	+	.	gene_id "chr1-gene-120414773"; transcript_id "chr1-gene-120414773-7"; exon_number "1";
1	human_novel	exon	120415003	120415304	.	+	.	gene_id "chr1-gene-120414773"; transcript_id "chr1-gene-120414773-8"; exon_number "1";
1	human_novel	exon	120415005	120415275	.	+	.	gene_id "chr1-gene-120414773"; transcript_id "chr1-gene-120414773-9"; exon_number "1";
1	human_novel	exon	120415390	120415822	.	+	.	gene_id "chr1-gene-120414773"; transcript_id "chr1-gene-120414773-14"; exon_number "1";
1	human_novel	exon	120415390	120415822	.	+	.	gene_id "chr1-gene-120414773"; transcript_id "chr1-gene-120414773-10"; exon_number "1";
1	human_novel	exon	120415390	120415822	.	+	.	gene_id "chr1-gene-120414773"; transcript_id "chr1-gene-120414773-11"; exon_number "1";
1	human_novel	exon	120415390	120415822	.	+	.	gene_id "chr1-gene-120414773"; transcript_id "chr1-gene-120414773-12"; exon_number "1";
1	human_novel	exon	120415390	120415822	.	+	.	gene_id "chr1-gene-120414773"; transcript_id "chr1-gene-120414773-13"; exon_number "1";
1	human_novel	exon	120416605	120417292	.	+	.	gene_id "chr1-gene-120414773"; transcript_id "chr1-gene-120414773-15"; exon_number "1";
1	human_novel	exon	120417170	120417292	.	+	.	gene_id "chr1-gene-120414773"; transcript_id "chr1-gene-120414773-12"; exon_number "2";
1	human_novel	exon	120417170	120417292	.	+	.	gene_id "chr1-gene-120414773"; transcript_id "chr1-gene-120414773-5"; exon_number "2";
1	human_novel	exon	120417170	120417292	.	+	.	gene_id "chr1-gene-120414773"; transcript_id "chr1-gene-120414773-1"; exon_number "2";
1	human_novel	exon	120417175	120417292	.	+	.	gene_id "chr1-gene-120414773"; transcript_id "chr1-gene-120414773-14"; exon_number "2";
1	human_novel	exon	120417175	120417292	.	+	.	gene_id "chr1-gene-120414773"; transcript_id "chr1-gene-120414773-10"; exon_number "2";
1	human_novel	exon	120417175	120417292	.	+	.	gene_id "chr1-gene-120414773"; transcript_id "chr1-gene-120414773-11"; exon_number "2";
1	human_novel	exon	120417175	120417292	.	+	.	gene_id "chr1-gene-120414773"; transcript_id "chr1-gene-120414773-13"; exon_number "2";
1	human_novel	exon	120417175	120417292	.	+	.	gene_id "chr1-gene-120414773"; transcript_id "chr1-gene-120414773-2"; exon_number "2";
1	human_novel	exon	120417175	120417292	.	+	.	gene_id "chr1-gene-120414773"; transcript_id "chr1-gene-120414773-3"; exon_number "2";
1	human_novel	exon	120417175	120417292	.	+	.	gene_id "chr1-gene-120414773"; transcript_id "chr1-gene-120414773-7"; exon_number "2";
1	human_novel	exon	120417175	120417292	.	+	.	gene_id "chr1-gene-120414773"; transcript_id "chr1-gene-120414773-4"; exon_number "2";
1	human_novel	exon	120417175	120417292	.	+	.	gene_id "chr1-gene-120414773"; transcript_id "chr1-gene-120414773-9"; exon_number "2";
1	human_novel	exon	120417622	120417811	.	+	.	gene_id "chr1-gene-120414773"; transcript_id "chr1-gene-120414773-10"; exon_number "3";
1	human_novel	exon	120417622	120417811	.	+	.	gene_id "chr1-gene-120414773"; transcript_id "chr1-gene-120414773-13"; exon_number "3";
1	human_novel	exon	120417622	120417811	.	+	.	gene_id "chr1-gene-120414773"; transcript_id "chr1-gene-120414773-2"; exon_number "3";
1	human_novel	exon	120417622	120417811	.	+	.	gene_id "chr1-gene-120414773"; transcript_id "chr1-gene-120414773-5"; exon_number "3";
1	human_novel	exon	120417622	120417811	.	+	.	gene_id "chr1-gene-120414773"; transcript_id "chr1-gene-120414773-3"; exon_number "3";
1	human_novel	exon	120417622	120417811	.	+	.	gene_id "chr1-gene-120414773"; transcript_id "chr1-gene-120414773-1"; exon_number "3";
1	human_novel	exon	120417622	120417811	.	+	.	gene_id "chr1-gene-120414773"; transcript_id "chr1-gene-120414773-4"; exon_number "3";
1	human_novel	exon	120417622	120417811	.	+	.	gene_id "chr1-gene-120414773"; transcript_id "chr1-gene-120414773-9"; exon_number "3";
1	human_novel	exon	120418078	120423046	.	+	.	gene_id "chr1-gene-120414773"; transcript_id "chr1-gene-120414773-16"; exon_number "1";
1	human_novel	exon	120418078	120423046	.	+	.	gene_id "chr1-gene-120414773"; transcript_id "chr1-gene-120414773-17"; exon_number "1";
1	human_novel	exon	120418095	120420118	.	+	.	gene_id "chr1-gene-120414773"; transcript_id "chr1-gene-120414773-18"; exon_number "1";
1	human_novel	exon	120419850	120420118	.	+	.	gene_id "chr1-gene-120414773"; transcript_id "chr1-gene-120414773-14"; exon_number "3";
1	human_novel	exon	120419850	120420118	.	+	.	gene_id "chr1-gene-120414773"; transcript_id "chr1-gene-120414773-15"; exon_number "2";
1	human_novel	exon	120419850	120420118	.	+	.	gene_id "chr1-gene-120414773"; transcript_id "chr1-gene-120414773-10"; exon_number "4";
1	human_novel	exon	120419850	120420118	.	+	.	gene_id "chr1-gene-120414773"; transcript_id "chr1-gene-120414773-11"; exon_number "3";
1	human_novel	exon	120419850	120420118	.	+	.	gene_id "chr1-gene-120414773"; transcript_id "chr1-gene-120414773-12"; exon_number "3";
1	human_novel	exon	120419850	120420118	.	+	.	gene_id "chr1-gene-120414773"; transcript_id "chr1-gene-120414773-13"; exon_number "4";
1	human_novel	exon	120419850	120420118	.	+	.	gene_id "chr1-gene-120414773"; transcript_id "chr1-gene-120414773-2"; exon_number "4";
1	human_novel	exon	120419850	120431322	.	+	.	gene_id "chr1-gene-120414773"; transcript_id "chr1-gene-120414773-5"; exon_number "4";
1	human_novel	exon	120419850	120420118	.	+	.	gene_id "chr1-gene-120414773"; transcript_id "chr1-gene-120414773-3"; exon_number "4";
1	human_novel	exon	120419850	120420118	.	+	.	gene_id "chr1-gene-120414773"; transcript_id "chr1-gene-120414773-1"; exon_number "4";
1	human_novel	exon	120419850	120420118	.	+	.	gene_id "chr1-gene-120414773"; transcript_id "chr1-gene-120414773-6"; exon_number "2";
1	human_novel	exon	120419850	120420118	.	+	.	gene_id "chr1-gene-120414773"; transcript_id "chr1-gene-120414773-7"; exon_number "3";
1	human_novel	exon	120419850	120431322	.	+	.	gene_id "chr1-gene-120414773"; transcript_id "chr1-gene-120414773-4"; exon_number "4";
1	human_novel	exon	120419850	120420118	.	+	.	gene_id "chr1-gene-120414773"; transcript_id "chr1-gene-120414773-8"; exon_number "2";
1	human_novel	exon	120419850	120420118	.	+	.	gene_id "chr1-gene-120414773"; transcript_id "chr1-gene-120414773-9"; exon_number "4";
1	human_novel	exon	120425747	120425845	.	+	.	gene_id "chr1-gene-120414773"; transcript_id "chr1-gene-120414773-16"; exon_number "2";
1	human_novel	exon	120425747	120425845	.	+	.	gene_id "chr1-gene-120414773"; transcript_id "chr1-gene-120414773-17"; exon_number "2";
1	human_novel	exon	120425747	120425845	.	+	.	gene_id "chr1-gene-120414773"; transcript_id "chr1-gene-120414773-10"; exon_number "5";
1	human_novel	exon	120425747	120425845	.	+	.	gene_id "chr1-gene-120414773"; transcript_id "chr1-gene-120414773-11"; exon_number "4";
1	human_novel	exon	120425747	120425845	.	+	.	gene_id "chr1-gene-120414773"; transcript_id "chr1-gene-120414773-12"; exon_number "4";
1	human_novel	exon	120425747	120431322	.	+	.	gene_id "chr1-gene-120414773"; transcript_id "chr1-gene-120414773-2"; exon_number "5";
1	human_novel	exon	120425747	120431322	.	+	.	gene_id "chr1-gene-120414773"; transcript_id "chr1-gene-120414773-3"; exon_number "5";
1	human_novel	exon	120425747	120425845	.	+	.	gene_id "chr1-gene-120414773"; transcript_id "chr1-gene-120414773-7"; exon_number "4";
1	human_novel	exon	120425747	120425845	.	+	.	gene_id "chr1-gene-120414773"; transcript_id "chr1-gene-120414773-9"; exon_number "5";
1	human_novel	exon	120425815	120425845	.	+	.	gene_id "chr1-gene-120414773"; transcript_id "chr1-gene-120414773-14"; exon_number "4";
1	human_novel	exon	120425815	120431322	.	+	.	gene_id "chr1-gene-120414773"; transcript_id "chr1-gene-120414773-18"; exon_number "2";
1	human_novel	exon	120425815	120425845	.	+	.	gene_id "chr1-gene-120414773"; transcript_id "chr1-gene-120414773-8"; exon_number "3";
1	human_novel	exon	120427466	120427847	.	+	.	gene_id "chr1-gene-120414773"; transcript_id "chr1-gene-120414773-14"; exon_number "5";
1	human_novel	exon	120427466	120427847	.	+	.	gene_id "chr1-gene-120414773"; transcript_id "chr1-gene-120414773-16"; exon_number "3";
1	human_novel	exon	120427466	120427847	.	+	.	gene_id "chr1-gene-120414773"; transcript_id "chr1-gene-120414773-8"; exon_number "4";
1	human_novel	exon	120427706	120431322	.	+	.	gene_id "chr1-gene-120414773"; transcript_id "chr1-gene-120414773-15"; exon_number "3";
1	human_novel	exon	120427706	120427847	.	+	.	gene_id "chr1-gene-120414773"; transcript_id "chr1-gene-120414773-17"; exon_number "3";
1	human_novel	exon	120427706	120427847	.	+	.	gene_id "chr1-gene-120414773"; transcript_id "chr1-gene-120414773-10"; exon_number "6";
1	human_novel	exon	120427706	120427847	.	+	.	gene_id "chr1-gene-120414773"; transcript_id "chr1-gene-120414773-11"; exon_number "5";
1	human_novel	exon	120427706	120427847	.	+	.	gene_id "chr1-gene-120414773"; transcript_id "chr1-gene-120414773-12"; exon_number "5";
1	human_novel	exon	120427706	120427847	.	+	.	gene_id "chr1-gene-120414773"; transcript_id "chr1-gene-120414773-13"; exon_number "5";
1	human_novel	exon	120427706	120431322	.	+	.	gene_id "chr1-gene-120414773"; transcript_id "chr1-gene-120414773-1"; exon_number "5";
1	human_novel	exon	120427706	120431322	.	+	.	gene_id "chr1-gene-120414773"; transcript_id "chr1-gene-120414773-6"; exon_number "3";
1	human_novel	exon	120427706	120427847	.	+	.	gene_id "chr1-gene-120414773"; transcript_id "chr1-gene-120414773-7"; exon_number "5";
1	human_novel	exon	120427706	120427847	.	+	.	gene_id "chr1-gene-120414773"; transcript_id "chr1-gene-120414773-9"; exon_number "6";
1	human_novel	exon	120428175	120430759	.	+	.	gene_id "chr1-gene-120414773"; transcript_id "chr1-gene-120414773-14"; exon_number "6";
1	human_novel	exon	120428175	120430759	.	+	.	gene_id "chr1-gene-120414773"; transcript_id "chr1-gene-120414773-16"; exon_number "4";
1	human_novel	exon	120428175	120430759	.	+	.	gene_id "chr1-gene-120414773"; transcript_id "chr1-gene-120414773-17"; exon_number "4";
1	human_novel	exon	120428175	120430759	.	+	.	gene_id "chr1-gene-120414773"; transcript_id "chr1-gene-120414773-10"; exon_number "7";
1	human_novel	exon	120428175	120430759	.	+	.	gene_id "chr1-gene-120414773"; transcript_id "chr1-gene-120414773-11"; exon_number "6";
1	human_novel	exon	120428175	120430759	.	+	.	gene_id "chr1-gene-120414773"; transcript_id "chr1-gene-120414773-12"; exon_number "6";
1	human_novel	exon	120428175	120430759	.	+	.	gene_id "chr1-gene-120414773"; transcript_id "chr1-gene-120414773-13"; exon_number "6";
1	human_novel	exon	120428175	120430759	.	+	.	gene_id "chr1-gene-120414773"; transcript_id "chr1-gene-120414773-7"; exon_number "6";
1	human_novel	exon	120428175	120430759	.	+	.	gene_id "chr1-gene-120414773"; transcript_id "chr1-gene-120414773-8"; exon_number "5";
1	human_novel	exon	120428175	120430759	.	+	.	gene_id "chr1-gene-120414773"; transcript_id "chr1-gene-120414773-9"; exon_number "7";
1	human_novel	exon	121597169	121604321	.	-	.	gene_id "chr1-gene-121597169"; transcript_id "chr1-gene-121597169-1"; exon_number "1";
1	human_novel	exon	125178825	125182760	.	+	.	gene_id "chr1-gene-125178825"; transcript_id "chr1-gene-125178825-1"; exon_number "1";
1	human_novel	exon	143212409	143214941	.	+	.	gene_id "chr1-gene-143212409"; transcript_id "chr1-gene-143212409-1"; exon_number "1";
1	human_novel	exon	143213462	143213970	.	+	.	gene_id "chr1-gene-143212409"; transcript_id "chr1-gene-143212409-2"; exon_number "1";
1	human_novel	exon	143216262	143224256	.	-	.	gene_id "chr1-gene-143212409"; transcript_id "chr1-gene-143212409-3"; exon_number "1";
1	human_novel	exon	143217241	143224256	.	+	.	gene_id "chr1-gene-143212409"; transcript_id "chr1-gene-143212409-4"; exon_number "1";
1	human_novel	exon	143227252	143229056	.	+	.	gene_id "chr1-gene-143212409"; transcript_id "chr1-gene-143212409-5"; exon_number "1";
1	human_novel	exon	143229156	143229434	.	+	.	gene_id "chr1-gene-143212409"; transcript_id "chr1-gene-143212409-6"; exon_number "1";
1	human_novel	exon	143231869	143232204	.	+	.	gene_id "chr1-gene-143212409"; transcript_id "chr1-gene-143212409-2"; exon_number "2";
1	human_novel	exon	144412878	144415448	.	-	.	gene_id "chr1-gene-144412878"; transcript_id "chr1-gene-144412878-1"; exon_number "1";
1	human_novel	exon	145410906	145412890	.	-	.	gene_id "chr1-gene-145410906"; transcript_id "chr1-gene-145410906-4"; exon_number "3";
1	human_novel	exon	145410906	145414849	.	-	.	gene_id "chr1-gene-145410906"; transcript_id "chr1-gene-145410906-3"; exon_number "4";
1	human_novel	exon	145410906	145414849	.	-	.	gene_id "chr1-gene-145410906"; transcript_id "chr1-gene-145410906-2"; exon_number "3";
1	human_novel	exon	145410906	145422633	.	-	.	gene_id "chr1-gene-145410906"; transcript_id "chr1-gene-145410906-1"; exon_number "1";
1	human_novel	exon	145411769	145413130	.	-	.	gene_id "chr1-gene-145410906"; transcript_id "chr1-gene-145410906-9"; exon_number "6";
1	human_novel	exon	145411769	145412890	.	-	.	gene_id "chr1-gene-145410906"; transcript_id "chr1-gene-145410906-8"; exon_number "6";
1	human_novel	exon	145411769	145412890	.	-	.	gene_id "chr1-gene-145410906"; transcript_id "chr1-gene-145410906-7"; exon_number "5";
1	human_novel	exon	145411769	145414849	.	-	.	gene_id "chr1-gene-145410906"; transcript_id "chr1-gene-145410906-6"; exon_number "5";
1	human_novel	exon	145411769	145414849	.	-	.	gene_id "chr1-gene-145410906"; transcript_id "chr1-gene-145410906-5"; exon_number "4";
1	human_novel	exon	145414751	145414781	.	-	.	gene_id "chr1-gene-145410906"; transcript_id "chr1-gene-145410906-9"; exon_number "5";
1	human_novel	exon	145414751	145414781	.	-	.	gene_id "chr1-gene-145410906"; transcript_id "chr1-gene-145410906-8"; exon_number "5";
1	human_novel	exon	145420488	145420756	.	-	.	gene_id "chr1-gene-145410906"; transcript_id "chr1-gene-145410906-9"; exon_number "4";
1	human_novel	exon	145420488	145420756	.	-	.	gene_id "chr1-gene-145410906"; transcript_id "chr1-gene-145410906-8"; exon_number "4";
1	human_novel	exon	145420488	145420756	.	-	.	gene_id "chr1-gene-145410906"; transcript_id "chr1-gene-145410906-7"; exon_number "4";
1	human_novel	exon	145420488	145420756	.	-	.	gene_id "chr1-gene-145410906"; transcript_id "chr1-gene-145410906-6"; exon_number "4";
1	human_novel	exon	145420488	145420756	.	-	.	gene_id "chr1-gene-145410906"; transcript_id "chr1-gene-145410906-5"; exon_number "3";
1	human_novel	exon	145420488	145420756	.	-	.	gene_id "chr1-gene-145410906"; transcript_id "chr1-gene-145410906-4"; exon_number "2";
1	human_novel	exon	145420488	145420756	.	-	.	gene_id "chr1-gene-145410906"; transcript_id "chr1-gene-145410906-3"; exon_number "3";
1	human_novel	exon	145420488	145420756	.	-	.	gene_id "chr1-gene-145410906"; transcript_id "chr1-gene-145410906-2"; exon_number "2";
1	human_novel	exon	145422796	145422984	.	-	.	gene_id "chr1-gene-145410906"; transcript_id "chr1-gene-145410906-9"; exon_number "3";
1	human_novel	exon	145422796	145422984	.	-	.	gene_id "chr1-gene-145410906"; transcript_id "chr1-gene-145410906-8"; exon_number "3";
1	human_novel	exon	145422796	145422984	.	-	.	gene_id "chr1-gene-145410906"; transcript_id "chr1-gene-145410906-7"; exon_number "3";
1	human_novel	exon	145422796	145422984	.	-	.	gene_id "chr1-gene-145410906"; transcript_id "chr1-gene-145410906-6"; exon_number "3";
1	human_novel	exon	145422796	145425775	.	-	.	gene_id "chr1-gene-145410906"; transcript_id "chr1-gene-145410906-4"; exon_number "1";
1	human_novel	exon	145422796	145422984	.	-	.	gene_id "chr1-gene-145410906"; transcript_id "chr1-gene-145410906-3"; exon_number "2";
1	human_novel	exon	145423314	145423431	.	-	.	gene_id "chr1-gene-145410906"; transcript_id "chr1-gene-145410906-9"; exon_number "2";
1	human_novel	exon	145423314	145423431	.	-	.	gene_id "chr1-gene-145410906"; transcript_id "chr1-gene-145410906-8"; exon_number "2";
1	human_novel	exon	145423314	145423431	.	-	.	gene_id "chr1-gene-145410906"; transcript_id "chr1-gene-145410906-7"; exon_number "2";
1	human_novel	exon	145423314	145423431	.	-	.	gene_id "chr1-gene-145410906"; transcript_id "chr1-gene-145410906-6"; exon_number "2";
1	human_novel	exon	145423314	145423431	.	-	.	gene_id "chr1-gene-145410906"; transcript_id "chr1-gene-145410906-5"; exon_number "2";
1	human_novel	exon	145423314	145425775	.	-	.	gene_id "chr1-gene-145410906"; transcript_id "chr1-gene-145410906-3"; exon_number "1";
1	human_novel	exon	145423314	145425775	.	-	.	gene_id "chr1-gene-145410906"; transcript_id "chr1-gene-145410906-2"; exon_number "1";
1	human_novel	exon	145425353	145425546	.	-	.	gene_id "chr1-gene-145410906"; transcript_id "chr1-gene-145410906-9"; exon_number "1";
1	human_novel	exon	145425353	145425546	.	-	.	gene_id "chr1-gene-145410906"; transcript_id "chr1-gene-145410906-8"; exon_number "1";
1	human_novel	exon	145425353	145425546	.	-	.	gene_id "chr1-gene-145410906"; transcript_id "chr1-gene-145410906-7"; exon_number "1";
1	human_novel	exon	145425353	145425546	.	-	.	gene_id "chr1-gene-145410906"; transcript_id "chr1-gene-145410906-6"; exon_number "1";
1	human_novel	exon	145425353	145425546	.	-	.	gene_id "chr1-gene-145410906"; transcript_id "chr1-gene-145410906-5"; exon_number "1";
1	human_novel	exon	146387195	146387322	.	+	.	gene_id "chr1-gene-146387195"; transcript_id "chr1-gene-146387195-1"; exon_number "1";
1	human_novel	exon	146387546	146388092	.	+	.	gene_id "chr1-gene-146387195"; transcript_id "chr1-gene-146387195-1"; exon_number "2";
1	human_novel	exon	148460523	148468252	.	+	.	gene_id "chr1-gene-148460523"; transcript_id "chr1-gene-148460523-1"; exon_number "1";
1	human_novel	exon	148525886	148528963	.	+	.	gene_id "chr1-gene-148525886"; transcript_id "chr1-gene-148525886-1"; exon_number "1";
1	human_novel	exon	150585273	150588506	.	+	.	gene_id "chr1-gene-150585273"; transcript_id "chr1-gene-150585273-1"; exon_number "1";
1	human_novel	exon	150594622	150595715	.	-	.	gene_id "chr1-gene-150594622"; transcript_id "chr1-gene-150594622-1"; exon_number "1";
1	human_novel	exon	150595796	150598043	.	+	.	gene_id "chr1-gene-150595796"; transcript_id "chr1-gene-150595796-1"; exon_number "1";
1	human_novel	exon	150631530	150635953	.	-	.	gene_id "chr1-gene-150631530"; transcript_id "chr1-gene-150631530-1"; exon_number "1";
1	human_novel	exon	150724636	150727919	.	-	.	gene_id "chr1-gene-150724636"; transcript_id "chr1-gene-150724636-1"; exon_number "1";
1	human_novel	exon	150788896	150792794	.	+	.	gene_id "chr1-gene-150788896"; transcript_id "chr1-gene-150788896-1"; exon_number "1";
1	human_novel	exon	153648753	153650520	.	+	.	gene_id "chr1-gene-153648753"; transcript_id "chr1-gene-153648753-1"; exon_number "1";
1	human_novel	exon	153648753	153650565	.	-	.	gene_id "chr1-gene-153648753"; transcript_id "chr1-gene-153648753-2"; exon_number "1";
1	human_novel	exon	155568042	155571846	.	-	.	gene_id "chr1-gene-155568042"; transcript_id "chr1-gene-155568042-1"; exon_number "1";
1	human_novel	exon	155568042	155571846	.	+	.	gene_id "chr1-gene-155568042"; transcript_id "chr1-gene-155568042-2"; exon_number "1";
1	human_novel	exon	155568053	155568670	.	-	.	gene_id "chr1-gene-155568042"; transcript_id "chr1-gene-155568042-3"; exon_number "2";
1	human_novel	exon	155569670	155571268	.	-	.	gene_id "chr1-gene-155568042"; transcript_id "chr1-gene-155568042-3"; exon_number "1";
1	human_novel	exon	156142127	156145900	.	-	.	gene_id "chr1-gene-156142127"; transcript_id "chr1-gene-156142127-1"; exon_number "1";
1	human_novel	exon	159818264	159821028	.	+	.	gene_id "chr1-gene-159818264"; transcript_id "chr1-gene-159818264-1"; exon_number "1";
1	human_novel	exon	160476243	160481326	.	-	.	gene_id "chr1-gene-160476243"; transcript_id "chr1-gene-160476243-1"; exon_number "1";
1	human_novel	exon	160524521	160532103	.	-	.	gene_id "chr1-gene-160524521"; transcript_id "chr1-gene-160524521-1"; exon_number "1";
1	human_novel	exon	160654723	160665893	.	+	.	gene_id "chr1-gene-160654723"; transcript_id "chr1-gene-160654723-1"; exon_number "1";
1	human_novel	exon	161287425	161293241	.	+	.	gene_id "chr1-gene-161287425"; transcript_id "chr1-gene-161287425-2"; exon_number "1";
1	human_novel	exon	161287425	161293241	.	-	.	gene_id "chr1-gene-161287425"; transcript_id "chr1-gene-161287425-1"; exon_number "1";
1	human_novel	exon	161423656	161431343	.	-	.	gene_id "chr1-gene-161423656"; transcript_id "chr1-gene-161423656-1"; exon_number "1";
1	human_novel	exon	161426007	161431343	.	+	.	gene_id "chr1-gene-161423656"; transcript_id "chr1-gene-161423656-2"; exon_number "1";
1	human_novel	exon	162604919	162608362	.	+	.	gene_id "chr1-gene-162604919"; transcript_id "chr1-gene-162604919-1"; exon_number "1";
1	human_novel	exon	162608446	162623232	.	-	.	gene_id "chr1-gene-162608446"; transcript_id "chr1-gene-162608446-1"; exon_number "1";
1	human_novel	exon	165714225	165722417	.	+	.	gene_id "chr1-gene-165714225"; transcript_id "chr1-gene-165714225-1"; exon_number "1";
1	human_novel	exon	171483349	171484100	.	+	.	gene_id "chr1-gene-171483349"; transcript_id "chr1-gene-171483349-1"; exon_number "1";
1	human_novel	exon	173215631	173222878	.	-	.	gene_id "chr1-gene-173215631"; transcript_id "chr1-gene-173215631-1"; exon_number "1";
1	human_novel	exon	173228779	173231151	.	-	.	gene_id "chr1-gene-173228779"; transcript_id "chr1-gene-173228779-1"; exon_number "1";
1	human_novel	exon	173400745	173403579	.	-	.	gene_id "chr1-gene-173400745"; transcript_id "chr1-gene-173400745-1"; exon_number "1";
1	human_novel	exon	173494350	173500288	.	+	.	gene_id "chr1-gene-173494350"; transcript_id "chr1-gene-173494350-1"; exon_number "1";
1	human_novel	exon	175923812	175927199	.	-	.	gene_id "chr1-gene-175923812"; transcript_id "chr1-gene-175923812-1"; exon_number "1";
1	human_novel	exon	184769473	184775362	.	-	.	gene_id "chr1-gene-184769473"; transcript_id "chr1-gene-184769473-1"; exon_number "1";
1	human_novel	exon	184777189	184778561	.	-	.	gene_id "chr1-gene-184777189"; transcript_id "chr1-gene-184777189-1"; exon_number "1";
1	human_novel	exon	192972627	192982523	.	-	.	gene_id "chr1-gene-192972627"; transcript_id "chr1-gene-192972627-1"; exon_number "1";
1	human_novel	exon	192982630	192985302	.	-	.	gene_id "chr1-gene-192982630"; transcript_id "chr1-gene-192982630-1"; exon_number "1";
1	human_novel	exon	192985559	192990232	.	-	.	gene_id "chr1-gene-192985559"; transcript_id "chr1-gene-192985559-1"; exon_number "1";
1	human_novel	exon	192990895	192992778	.	-	.	gene_id "chr1-gene-192990895"; transcript_id "chr1-gene-192990895-1"; exon_number "1";
1	human_novel	exon	193266519	193298672	.	+	.	gene_id "chr1-gene-193266519"; transcript_id "chr1-gene-193266519-1"; exon_number "1";
1	human_novel	exon	193266519	193298672	.	-	.	gene_id "chr1-gene-193266519"; transcript_id "chr1-gene-193266519-2"; exon_number "1";
1	human_novel	exon	200394553	200398618	.	+	.	gene_id "chr1-gene-200394553"; transcript_id "chr1-gene-200394553-1"; exon_number "1";
1	human_novel	exon	200398833	200404064	.	+	.	gene_id "chr1-gene-200398833"; transcript_id "chr1-gene-200398833-1"; exon_number "1";
1	human_novel	exon	205820604	205824937	.	-	.	gene_id "chr1-gene-205820604"; transcript_id "chr1-gene-205820604-1"; exon_number "1";
1	human_novel	exon	205855365	205869950	.	+	.	gene_id "chr1-gene-205855365"; transcript_id "chr1-gene-205855365-1"; exon_number "1";
1	human_novel	exon	205888154	205892354	.	+	.	gene_id "chr1-gene-205888154"; transcript_id "chr1-gene-205888154-1"; exon_number "1";
1	human_novel	exon	205892485	205896694	.	-	.	gene_id "chr1-gene-205892485"; transcript_id "chr1-gene-205892485-1"; exon_number "1";
1	human_novel	exon	205892485	205896694	.	+	.	gene_id "chr1-gene-205892485"; transcript_id "chr1-gene-205892485-2"; exon_number "1";
1	human_novel	exon	212283694	212285320	.	+	.	gene_id "chr1-gene-212283694"; transcript_id "chr1-gene-212283694-1"; exon_number "1";
1	human_novel	exon	212283694	212285320	.	-	.	gene_id "chr1-gene-212283694"; transcript_id "chr1-gene-212283694-2"; exon_number "1";
1	human_novel	exon	214275602	214279203	.	-	.	gene_id "chr1-gene-214275602"; transcript_id "chr1-gene-214275602-1"; exon_number "1";
1	human_novel	exon	225999615	226004276	.	+	.	gene_id "chr1-gene-225999615"; transcript_id "chr1-gene-225999615-1"; exon_number "1";
1	human_novel	exon	226078118	226081587	.	-	.	gene_id "chr1-gene-226078118"; transcript_id "chr1-gene-226078118-1"; exon_number "1";
1	human_novel	exon	228116262	228121493	.	-	.	gene_id "chr1-gene-228116262"; transcript_id "chr1-gene-228116262-1"; exon_number "1";
1	human_novel	exon	228182735	228187176	.	+	.	gene_id "chr1-gene-228182735"; transcript_id "chr1-gene-228182735-1"; exon_number "1";
1	human_novel	exon	228431764	228436646	.	-	.	gene_id "chr1-gene-228431764"; transcript_id "chr1-gene-228431764-1"; exon_number "1";
1	human_novel	exon	229662118	229666001	.	-	.	gene_id "chr1-gene-229662118"; transcript_id "chr1-gene-229662118-1"; exon_number "1";
1	human_novel	exon	230887530	230893446	.	+	.	gene_id "chr1-gene-230887530"; transcript_id "chr1-gene-230887530-1"; exon_number "1";
1	human_novel	exon	244276119	244279521	.	+	.	gene_id "chr1-gene-244276119"; transcript_id "chr1-gene-244276119-1"; exon_number "1";
1	human_novel	exon	244301449	244309082	.	-	.	gene_id "chr1-gene-244301449"; transcript_id "chr1-gene-244301449-1"; exon_number "2";
1	human_novel	exon	244325095	244326815	.	-	.	gene_id "chr1-gene-244301449"; transcript_id "chr1-gene-244301449-1"; exon_number "1";
1	human_novel	exon	244957194	244962885	.	-	.	gene_id "chr1-gene-244957194"; transcript_id "chr1-gene-244957194-1"; exon_number "1";
1	human_novel	exon	246670776	246675402	.	+	.	gene_id "chr1-gene-246670776"; transcript_id "chr1-gene-246670776-1"; exon_number "1";
1	human_novel	exon	247280622	247285083	.	-	.	gene_id "chr1-gene-247280622"; transcript_id "chr1-gene-247280622-1"; exon_number "1";
1	human_novel	exon	247332678	247345493	.	+	.	gene_id "chr1-gene-247332678"; transcript_id "chr1-gene-247332678-1"; exon_number "1";
1	human_novel	exon	247333934	247334564	.	-	.	gene_id "chr1-gene-247332678"; transcript_id "chr1-gene-247332678-2"; exon_number "1";
2	human_novel	exon	8390807	8391811	.	-	.	gene_id "chr2-gene-8390807"; transcript_id "chr2-gene-8390807-1"; exon_number "2";
2	human_novel	exon	8391953	8392087	.	-	.	gene_id "chr2-gene-8390807"; transcript_id "chr2-gene-8390807-1"; exon_number "1";
2	human_novel	exon	8432745	8440958	.	+	.	gene_id "chr2-gene-8432745"; transcript_id "chr2-gene-8432745-1"; exon_number "1";
2	human_novel	exon	8458327	8465297	.	-	.	gene_id "chr2-gene-8458327"; transcript_id "chr2-gene-8458327-1"; exon_number "1";
2	human_novel	exon	8463698	8464322	.	-	.	gene_id "chr2-gene-8458327"; transcript_id "chr2-gene-8458327-2"; exon_number "2";
2	human_novel	exon	8465389	8468225	.	-	.	gene_id "chr2-gene-8458327"; transcript_id "chr2-gene-8458327-3"; exon_number "1";
2	human_novel	exon	8477078	8480458	.	-	.	gene_id "chr2-gene-8458327"; transcript_id "chr2-gene-8458327-4"; exon_number "1";
2	human_novel	exon	8488002	8488499	.	-	.	gene_id "chr2-gene-8458327"; transcript_id "chr2-gene-8458327-2"; exon_number "1";
2	human_novel	exon	18592042	18594142	.	-	.	gene_id "chr2-gene-18592042"; transcript_id "chr2-gene-18592042-1"; exon_number "1";
2	human_novel	exon	18642852	18648507	.	+	.	gene_id "chr2-gene-18642852"; transcript_id "chr2-gene-18642852-1"; exon_number "1";
2	human_novel	exon	18724186	18727590	.	+	.	gene_id "chr2-gene-18724186"; transcript_id "chr2-gene-18724186-1"; exon_number "1";
2	human_novel	exon	18730815	18737183	.	-	.	gene_id "chr2-gene-18730815"; transcript_id "chr2-gene-18730815-1"; exon_number "1";
2	human_novel	exon	18737502	18743519	.	+	.	gene_id "chr2-gene-18737502"; transcript_id "chr2-gene-18737502-1"; exon_number "1";
2	human_novel	exon	18971145	18977004	.	+	.	gene_id "chr2-gene-18971145"; transcript_id "chr2-gene-18971145-1"; exon_number "1";
2	human_novel	exon	25362079	25363986	.	-	.	gene_id "chr2-gene-25362079"; transcript_id "chr2-gene-25362079-1"; exon_number "1";
2	human_novel	exon	26298917	26306363	.	+	.	gene_id "chr2-gene-26298917"; transcript_id "chr2-gene-26298917-1"; exon_number "1";
2	human_novel	exon	28347488	28352152	.	+	.	gene_id "chr2-gene-28347488"; transcript_id "chr2-gene-28347488-1"; exon_number "1";
2	human_novel	exon	28360231	28362201	.	+	.	gene_id "chr2-gene-28360231"; transcript_id "chr2-gene-28360231-1"; exon_number "1";
2	human_novel	exon	28360231	28363231	.	+	.	gene_id "chr2-gene-28360231"; transcript_id "chr2-gene-28360231-2"; exon_number "1";
2	human_novel	exon	28362928	28365957	.	+	.	gene_id "chr2-gene-28360231"; transcript_id "chr2-gene-28360231-1"; exon_number "2";
2	human_novel	exon	28364173	28365957	.	+	.	gene_id "chr2-gene-28360231"; transcript_id "chr2-gene-28360231-2"; exon_number "2";
2	human_novel	exon	31840363	31843733	.	-	.	gene_id "chr2-gene-31840363"; transcript_id "chr2-gene-31840363-1"; exon_number "1";
2	human_novel	exon	32316980	32319797	.	+	.	gene_id "chr2-gene-32316980"; transcript_id "chr2-gene-32316980-1"; exon_number "1";
2	human_novel	exon	32326455	32334518	.	+	.	gene_id "chr2-gene-32326455"; transcript_id "chr2-gene-32326455-1"; exon_number "1";
2	human_novel	exon	32326455	32334518	.	-	.	gene_id "chr2-gene-32326455"; transcript_id "chr2-gene-32326455-2"; exon_number "1";
2	human_novel	exon	32343162	32344809	.	-	.	gene_id "chr2-gene-32343162"; transcript_id "chr2-gene-32343162-1"; exon_number "1";
2	human_novel	exon	38546455	38558452	.	+	.	gene_id "chr2-gene-38546455"; transcript_id "chr2-gene-38546455-1"; exon_number "1";
2	human_novel	exon	42105600	42110140	.	+	.	gene_id "chr2-gene-42105600"; transcript_id "chr2-gene-42105600-1"; exon_number "1";
2	human_novel	exon	43058284	43062993	.	+	.	gene_id "chr2-gene-43058284"; transcript_id "chr2-gene-43058284-1"; exon_number "1";
2	human_novel	exon	43064034	43090311	.	-	.	gene_id "chr2-gene-43064034"; transcript_id "chr2-gene-43064034-1"; exon_number "1";
2	human_novel	exon	43120736	43122612	.	+	.	gene_id "chr2-gene-43120736"; transcript_id "chr2-gene-43120736-1"; exon_number "1";
2	human_novel	exon	43127870	43128863	.	-	.	gene_id "chr2-gene-43127870"; transcript_id "chr2-gene-43127870-1"; exon_number "3";
2	human_novel	exon	43127870	43128863	.	-	.	gene_id "chr2-gene-43127870"; transcript_id "chr2-gene-43127870-2"; exon_number "3";
2	human_novel	exon	43132370	43132480	.	-	.	gene_id "chr2-gene-43127870"; transcript_id "chr2-gene-43127870-1"; exon_number "2";
2	human_novel	exon	43132370	43132480	.	-	.	gene_id "chr2-gene-43127870"; transcript_id "chr2-gene-43127870-2"; exon_number "2";
2	human_novel	exon	43132688	43135077	.	+	.	gene_id "chr2-gene-43127870"; transcript_id "chr2-gene-43127870-3"; exon_number "1";
2	human_novel	exon	43142862	43143124	.	-	.	gene_id "chr2-gene-43127870"; transcript_id "chr2-gene-43127870-1"; exon_number "1";
2	human_novel	exon	43143026	43143124	.	-	.	gene_id "chr2-gene-43127870"; transcript_id "chr2-gene-43127870-2"; exon_number "1";
2	human_novel	exon	43149162	43151664	.	-	.	gene_id "chr2-gene-43149162"; transcript_id "chr2-gene-43149162-1"; exon_number "1";
2	human_novel	exon	43171366	43171788	.	-	.	gene_id "chr2-gene-43171366"; transcript_id "chr2-gene-43171366-1"; exon_number "3";
2	human_novel	exon	43174052	43174120	.	-	.	gene_id "chr2-gene-43171366"; transcript_id "chr2-gene-43171366-1"; exon_number "2";
2	human_novel	exon	43180827	43184129	.	+	.	gene_id "chr2-gene-43171366"; transcript_id "chr2-gene-43171366-2"; exon_number "1";
2	human_novel	exon	43184489	43184706	.	-	.	gene_id "chr2-gene-43171366"; transcript_id "chr2-gene-43171366-1"; exon_number "1";
2	human_novel	exon	45373165	45374861	.	-	.	gene_id "chr2-gene-45373165"; transcript_id "chr2-gene-45373165-1"; exon_number "1";
2	human_novel	exon	45378463	45384196	.	-	.	gene_id "chr2-gene-45378463"; transcript_id "chr2-gene-45378463-1"; exon_number "1";
2	human_novel	exon	46680494	46683001	.	-	.	gene_id "chr2-gene-46680494"; transcript_id "chr2-gene-46680494-1"; exon_number "2";
2	human_novel	exon	46683318	46685458	.	-	.	gene_id "chr2-gene-46680494"; transcript_id "chr2-gene-46680494-1"; exon_number "1";
2	human_novel	exon	47918916	47924458	.	+	.	gene_id "chr2-gene-47918916"; transcript_id "chr2-gene-47918916-1"; exon_number "1";
2	human_novel	exon	48248930	48257314	.	-	.	gene_id "chr2-gene-48248930"; transcript_id "chr2-gene-48248930-1"; exon_number "1";
2	human_novel	exon	48300913	48305884	.	+	.	gene_id "chr2-gene-48300913"; transcript_id "chr2-gene-48300913-1"; exon_number "1";
2	human_novel	exon	48306005	48314459	.	-	.	gene_id "chr2-gene-48306005"; transcript_id "chr2-gene-48306005-1"; exon_number "1";
2	human_novel	exon	61052940	61059548	.	+	.	gene_id "chr2-gene-61052940"; transcript_id "chr2-gene-61052940-1"; exon_number "1";
2	human_novel	exon	61762069	61764198	.	+	.	gene_id "chr2-gene-61762069"; transcript_id "chr2-gene-61762069-1"; exon_number "1";
2	human_novel	exon	61762069	61764336	.	-	.	gene_id "chr2-gene-61762069"; transcript_id "chr2-gene-61762069-2"; exon_number "1";
2	human_novel	exon	62156286	62165188	.	+	.	gene_id "chr2-gene-62156286"; transcript_id "chr2-gene-62156286-1"; exon_number "1";
2	human_novel	exon	64953058	64957262	.	-	.	gene_id "chr2-gene-64953058"; transcript_id "chr2-gene-64953058-1"; exon_number "1";
2	human_novel	exon	64963970	64972155	.	-	.	gene_id "chr2-gene-64963970"; transcript_id "chr2-gene-64963970-1"; exon_number "1";
2	human_novel	exon	65279687	65282808	.	-	.	gene_id "chr2-gene-65279687"; transcript_id "chr2-gene-65279687-1"; exon_number "1";
2	human_novel	exon	65279687	65282808	.	+	.	gene_id "chr2-gene-65279687"; transcript_id "chr2-gene-65279687-2"; exon_number "1";
2	human_novel	exon	73721096	73726787	.	+	.	gene_id "chr2-gene-73721096"; transcript_id "chr2-gene-73721096-1"; exon_number "1";
2	human_novel	exon	74693545	74711243	.	+	.	gene_id "chr2-gene-74693545"; transcript_id "chr2-gene-74693545-2"; exon_number "1";
2	human_novel	exon	74693545	74699163	.	+	.	gene_id "chr2-gene-74693545"; transcript_id "chr2-gene-74693545-1"; exon_number "1";
2	human_novel	exon	74701770	74711243	.	+	.	gene_id "chr2-gene-74693545"; transcript_id "chr2-gene-74693545-1"; exon_number "2";
2	human_novel	exon	74711644	74713599	.	+	.	gene_id "chr2-gene-74693545"; transcript_id "chr2-gene-74693545-2"; exon_number "2";
2	human_novel	exon	74711644	74713599	.	+	.	gene_id "chr2-gene-74693545"; transcript_id "chr2-gene-74693545-1"; exon_number "3";
2	human_novel	exon	74997168	75000427	.	+	.	gene_id "chr2-gene-74997168"; transcript_id "chr2-gene-74997168-1"; exon_number "1";
2	human_novel	exon	75023600	75028849	.	+	.	gene_id "chr2-gene-75023600"; transcript_id "chr2-gene-75023600-1"; exon_number "1";
2	human_novel	exon	75233552	75239178	.	-	.	gene_id "chr2-gene-75233552"; transcript_id "chr2-gene-75233552-1"; exon_number "1";
2	human_novel	exon	75249335	75253105	.	-	.	gene_id "chr2-gene-75249335"; transcript_id "chr2-gene-75249335-3"; exon_number "4";
2	human_novel	exon	75249335	75253105	.	-	.	gene_id "chr2-gene-75249335"; transcript_id "chr2-gene-75249335-2"; exon_number "3";
2	human_novel	exon	75249335	75275137	.	-	.	gene_id "chr2-gene-75249335"; transcript_id "chr2-gene-75249335-1"; exon_number "2";
2	human_novel	exon	75269609	75275137	.	-	.	gene_id "chr2-gene-75249335"; transcript_id "chr2-gene-75249335-3"; exon_number "3";
2	human_novel	exon	75269609	75275137	.	-	.	gene_id "chr2-gene-75249335"; transcript_id "chr2-gene-75249335-2"; exon_number "2";
2	human_novel	exon	75279138	75279247	.	-	.	gene_id "chr2-gene-75249335"; transcript_id "chr2-gene-75249335-3"; exon_number "2";
2	human_novel	exon	75325595	75345306	.	+	.	gene_id "chr2-gene-75249335"; transcript_id "chr2-gene-75249335-4"; exon_number "1";
2	human_novel	exon	75345532	75360031	.	+	.	gene_id "chr2-gene-75249335"; transcript_id "chr2-gene-75249335-5"; exon_number "1";
2	human_novel	exon	75360972	75388251	.	-	.	gene_id "chr2-gene-75249335"; transcript_id "chr2-gene-75249335-6"; exon_number "2";
2	human_novel	exon	75416800	75417089	.	-	.	gene_id "chr2-gene-75249335"; transcript_id "chr2-gene-75249335-3"; exon_number "1";
2	human_novel	exon	75416800	75417089	.	-	.	gene_id "chr2-gene-75249335"; transcript_id "chr2-gene-75249335-2"; exon_number "1";
2	human_novel	exon	75416800	75417089	.	-	.	gene_id "chr2-gene-75249335"; transcript_id "chr2-gene-75249335-1"; exon_number "1";
2	human_novel	exon	75416800	75417089	.	-	.	gene_id "chr2-gene-75249335"; transcript_id "chr2-gene-75249335-6"; exon_number "1";
2	human_novel	exon	84942923	84945627	.	+	.	gene_id "chr2-gene-84942923"; transcript_id "chr2-gene-84942923-1"; exon_number "1";
2	human_novel	exon	84951191	84955025	.	+	.	gene_id "chr2-gene-84951191"; transcript_id "chr2-gene-84951191-1"; exon_number "1";
2	human_novel	exon	84955089	84970582	.	+	.	gene_id "chr2-gene-84955089"; transcript_id "chr2-gene-84955089-1"; exon_number "1";
2	human_novel	exon	85917330	85922341	.	+	.	gene_id "chr2-gene-85917330"; transcript_id "chr2-gene-85917330-1"; exon_number "1";
2	human_novel	exon	88689141	88691565	.	-	.	gene_id "chr2-gene-88689141"; transcript_id "chr2-gene-88689141-1"; exon_number "1";
2	human_novel	exon	95831611	95832778	.	+	.	gene_id "chr2-gene-95831611"; transcript_id "chr2-gene-95831611-1"; exon_number "1";
2	human_novel	exon	95834225	95834538	.	+	.	gene_id "chr2-gene-95831611"; transcript_id "chr2-gene-95831611-1"; exon_number "2";
2	human_novel	exon	96579831	96586129	.	-	.	gene_id "chr2-gene-96579831"; transcript_id "chr2-gene-96579831-1"; exon_number "1";
2	human_novel	exon	97741646	97741992	.	+	.	gene_id "chr2-gene-97741646"; transcript_id "chr2-gene-97741646-1"; exon_number "1";
2	human_novel	exon	97742333	97742514	.	+	.	gene_id "chr2-gene-97741646"; transcript_id "chr2-gene-97741646-1"; exon_number "2";
2	human_novel	exon	97744082	97747820	.	+	.	gene_id "chr2-gene-97741646"; transcript_id "chr2-gene-97741646-1"; exon_number "3";
2	human_novel	exon	97997440	98001830	.	+	.	gene_id "chr2-gene-97997440"; transcript_id "chr2-gene-97997440-1"; exon_number "1";
2	human_novel	exon	98735655	98757351	.	+	.	gene_id "chr2-gene-98735655"; transcript_id "chr2-gene-98735655-1"; exon_number "1";
2	human_novel	exon	109034695	109036726	.	+	.	gene_id "chr2-gene-109034695"; transcript_id "chr2-gene-109034695-1"; exon_number "1";
2	human_novel	exon	112119924	112124137	.	+	.	gene_id "chr2-gene-112119924"; transcript_id "chr2-gene-112119924-1"; exon_number "1";
2	human_novel	exon	113819049	113821099	.	-	.	gene_id "chr2-gene-113819049"; transcript_id "chr2-gene-113819049-1"; exon_number "1";
2	human_novel	exon	113853038	113856224	.	-	.	gene_id "chr2-gene-113853038"; transcript_id "chr2-gene-113853038-1"; exon_number "2";
2	human_novel	exon	113853797	113856224	.	-	.	gene_id "chr2-gene-113853038"; transcript_id "chr2-gene-113853038-2"; exon_number "3";
2	human_novel	exon	113861464	113864242	.	-	.	gene_id "chr2-gene-113853038"; transcript_id "chr2-gene-113853038-1"; exon_number "1";
2	human_novel	exon	113861464	113861561	.	-	.	gene_id "chr2-gene-113853038"; transcript_id "chr2-gene-113853038-2"; exon_number "2";
2	human_novel	exon	113864579	113866238	.	+	.	gene_id "chr2-gene-113853038"; transcript_id "chr2-gene-113853038-3"; exon_number "1";
2	human_novel	exon	113875147	113875805	.	-	.	gene_id "chr2-gene-113853038"; transcript_id "chr2-gene-113853038-2"; exon_number "1";
2	human_novel	exon	120228356	120229365	.	-	.	gene_id "chr2-gene-120228356"; transcript_id "chr2-gene-120228356-1"; exon_number "3";
2	human_novel	exon	120228356	120229365	.	-	.	gene_id "chr2-gene-120228356"; transcript_id "chr2-gene-120228356-2"; exon_number "2";
2	human_novel	exon	120230674	120230798	.	-	.	gene_id "chr2-gene-120228356"; transcript_id "chr2-gene-120228356-1"; exon_number "2";
2	human_novel	exon	120232067	120232428	.	-	.	gene_id "chr2-gene-120228356"; transcript_id "chr2-gene-120228356-1"; exon_number "1";
2	human_novel	exon	120232068	120233138	.	-	.	gene_id "chr2-gene-120228356"; transcript_id "chr2-gene-120228356-2"; exon_number "1";
2	human_novel	exon	128195940	128197830	.	+	.	gene_id "chr2-gene-128195940"; transcript_id "chr2-gene-128195940-1"; exon_number "1";
2	human_novel	exon	131690729	131694889	.	-	.	gene_id "chr2-gene-131690729"; transcript_id "chr2-gene-131690729-1"; exon_number "1";
2	human_novel	exon	136148102	136154764	.	-	.	gene_id "chr2-gene-136148102"; transcript_id "chr2-gene-136148102-1"; exon_number "1";
2	human_novel	exon	136237221	136242094	.	-	.	gene_id "chr2-gene-136237221"; transcript_id "chr2-gene-136237221-1"; exon_number "1";
2	human_novel	exon	136380733	136383711	.	+	.	gene_id "chr2-gene-136380733"; transcript_id "chr2-gene-136380733-1"; exon_number "1";
2	human_novel	exon	148517541	148534278	.	+	.	gene_id "chr2-gene-148517541"; transcript_id "chr2-gene-148517541-1"; exon_number "1";
2	human_novel	exon	151780999	151784490	.	-	.	gene_id "chr2-gene-151780999"; transcript_id "chr2-gene-151780999-1"; exon_number "1";
2	human_novel	exon	157341077	157345310	.	-	.	gene_id "chr2-gene-157341077"; transcript_id "chr2-gene-157341077-1"; exon_number "1";
2	human_novel	exon	157341122	157342828	.	-	.	gene_id "chr2-gene-157341077"; transcript_id "chr2-gene-157341077-2"; exon_number "2";
2	human_novel	exon	157342930	157343379	.	-	.	gene_id "chr2-gene-157341077"; transcript_id "chr2-gene-157341077-2"; exon_number "1";
2	human_novel	exon	170977622	170986417	.	-	.	gene_id "chr2-gene-170977622"; transcript_id "chr2-gene-170977622-1"; exon_number "1";
2	human_novel	exon	171766521	171774787	.	-	.	gene_id "chr2-gene-171766521"; transcript_id "chr2-gene-171766521-1"; exon_number "1";
2	human_novel	exon	172618854	172621502	.	+	.	gene_id "chr2-gene-172618854"; transcript_id "chr2-gene-172618854-1"; exon_number "1";
2	human_novel	exon	172624036	172624094	.	+	.	gene_id "chr2-gene-172618854"; transcript_id "chr2-gene-172618854-1"; exon_number "2";
2	human_novel	exon	172625060	172625133	.	+	.	gene_id "chr2-gene-172618854"; transcript_id "chr2-gene-172618854-1"; exon_number "3";
2	human_novel	exon	172626517	172626612	.	+	.	gene_id "chr2-gene-172618854"; transcript_id "chr2-gene-172618854-1"; exon_number "4";
2	human_novel	exon	172627829	172629597	.	+	.	gene_id "chr2-gene-172618854"; transcript_id "chr2-gene-172618854-1"; exon_number "5";
2	human_novel	exon	174490443	174494792	.	-	.	gene_id "chr2-gene-174490443"; transcript_id "chr2-gene-174490443-1"; exon_number "1";
2	human_novel	exon	174522486	174531395	.	-	.	gene_id "chr2-gene-174522486"; transcript_id "chr2-gene-174522486-1"; exon_number "1";
2	human_novel	exon	174531706	174534068	.	-	.	gene_id "chr2-gene-174531706"; transcript_id "chr2-gene-174531706-1"; exon_number "1";
2	human_novel	exon	174532056	174532555	.	-	.	gene_id "chr2-gene-174531706"; transcript_id "chr2-gene-174531706-2"; exon_number "2";
2	human_novel	exon	174535276	174536092	.	-	.	gene_id "chr2-gene-174531706"; transcript_id "chr2-gene-174531706-2"; exon_number "1";
2	human_novel	exon	183175236	183190705	.	-	.	gene_id "chr2-gene-183175236"; transcript_id "chr2-gene-183175236-1"; exon_number "1";
2	human_novel	exon	183175236	183190705	.	+	.	gene_id "chr2-gene-183175236"; transcript_id "chr2-gene-183175236-2"; exon_number "1";
2	human_novel	exon	185482042	185486898	.	+	.	gene_id "chr2-gene-185482042"; transcript_id "chr2-gene-185482042-1"; exon_number "1";
2	human_novel	exon	185999339	186012185	.	-	.	gene_id "chr2-gene-185999339"; transcript_id "chr2-gene-185999339-1"; exon_number "1";
2	human_novel	exon	186089117	186094210	.	+	.	gene_id "chr2-gene-186089117"; transcript_id "chr2-gene-186089117-1"; exon_number "1";
2	human_novel	exon	186110104	186118082	.	-	.	gene_id "chr2-gene-186110104"; transcript_id "chr2-gene-186110104-1"; exon_number "1";
2	human_novel	exon	186146601	186153981	.	-	.	gene_id "chr2-gene-186146601"; transcript_id "chr2-gene-186146601-1"; exon_number "1";
2	human_novel	exon	186181732	186193789	.	+	.	gene_id "chr2-gene-186181732"; transcript_id "chr2-gene-186181732-1"; exon_number "1";
2	human_novel	exon	186395999	186401009	.	+	.	gene_id "chr2-gene-186395999"; transcript_id "chr2-gene-186395999-1"; exon_number "1";
2	human_novel	exon	186525895	186533676	.	+	.	gene_id "chr2-gene-186525895"; transcript_id "chr2-gene-186525895-1"; exon_number "1";
2	human_novel	exon	190396462	190401699	.	+	.	gene_id "chr2-gene-190396462"; transcript_id "chr2-gene-190396462-1"; exon_number "1";
2	human_novel	exon	190401868	190404950	.	-	.	gene_id "chr2-gene-190401868"; transcript_id "chr2-gene-190401868-1"; exon_number "1";
2	human_novel	exon	190811335	190816038	.	-	.	gene_id "chr2-gene-190811335"; transcript_id "chr2-gene-190811335-1"; exon_number "1";
2	human_novel	exon	190852024	190858340	.	-	.	gene_id "chr2-gene-190852024"; transcript_id "chr2-gene-190852024-1"; exon_number "1";
2	human_novel	exon	190858599	190864942	.	-	.	gene_id "chr2-gene-190858599"; transcript_id "chr2-gene-190858599-1"; exon_number "1";
2	human_novel	exon	190865787	190869136	.	+	.	gene_id "chr2-gene-190865787"; transcript_id "chr2-gene-190865787-1"; exon_number "1";
2	human_novel	exon	190874562	190877688	.	+	.	gene_id "chr2-gene-190874562"; transcript_id "chr2-gene-190874562-1"; exon_number "1";
2	human_novel	exon	191717262	191724659	.	+	.	gene_id "chr2-gene-191717262"; transcript_id "chr2-gene-191717262-1"; exon_number "1";
2	human_novel	exon	197555380	197557159	.	-	.	gene_id "chr2-gene-197555380"; transcript_id "chr2-gene-197555380-1"; exon_number "1";
2	human_novel	exon	201103175	201106923	.	-	.	gene_id "chr2-gene-201103175"; transcript_id "chr2-gene-201103175-1"; exon_number "1";
2	human_novel	exon	201110562	201114323	.	+	.	gene_id "chr2-gene-201110562"; transcript_id "chr2-gene-201110562-1"; exon_number "1";
2	human_novel	exon	201110562	201114323	.	-	.	gene_id "chr2-gene-201110562"; transcript_id "chr2-gene-201110562-2"; exon_number "1";
2	human_novel	exon	206806945	206812291	.	-	.	gene_id "chr2-gene-206806945"; transcript_id "chr2-gene-206806945-1"; exon_number "1";
2	human_novel	exon	218407318	218409055	.	+	.	gene_id "chr2-gene-218407318"; transcript_id "chr2-gene-218407318-1"; exon_number "1";
2	human_novel	exon	218412023	218414698	.	-	.	gene_id "chr2-gene-218412023"; transcript_id "chr2-gene-218412023-1"; exon_number "1";
2	human_novel	exon	219368052	219371189	.	+	.	gene_id "chr2-gene-219368052"; transcript_id "chr2-gene-219368052-1"; exon_number "1";
2	human_novel	exon	223849695	223852182	.	+	.	gene_id "chr2-gene-223849695"; transcript_id "chr2-gene-223849695-1"; exon_number "1";
2	human_novel	exon	224747521	224756000	.	-	.	gene_id "chr2-gene-224747521"; transcript_id "chr2-gene-224747521-1"; exon_number "1";
2	human_novel	exon	227569590	227572212	.	+	.	gene_id "chr2-gene-227569590"; transcript_id "chr2-gene-227569590-1"; exon_number "1";
2	human_novel	exon	229750536	229754801	.	-	.	gene_id "chr2-gene-229750536"; transcript_id "chr2-gene-229750536-1"; exon_number "1";
2	human_novel	exon	234288339	234293570	.	-	.	gene_id "chr2-gene-234288339"; transcript_id "chr2-gene-234288339-1"; exon_number "1";
2	human_novel	exon	234421663	234429304	.	-	.	gene_id "chr2-gene-234421663"; transcript_id "chr2-gene-234421663-1"; exon_number "1";
2	human_novel	exon	234476112	234481290	.	-	.	gene_id "chr2-gene-234476112"; transcript_id "chr2-gene-234476112-1"; exon_number "1";
2	human_novel	exon	236537111	236537347	.	+	.	gene_id "chr2-gene-236537111"; transcript_id "chr2-gene-236537111-1"; exon_number "1";
2	human_novel	exon	236540095	236541325	.	+	.	gene_id "chr2-gene-236537111"; transcript_id "chr2-gene-236537111-1"; exon_number "2";
2	human_novel	exon	237128284	237132660	.	+	.	gene_id "chr2-gene-237128284"; transcript_id "chr2-gene-237128284-1"; exon_number "1";
2	human_novel	exon	240631710	240633177	.	+	.	gene_id "chr2-gene-240631710"; transcript_id "chr2-gene-240631710-1"; exon_number "1";
2	human_novel	exon	241513424	241516990	.	+	.	gene_id "chr2-gene-241513424"; transcript_id "chr2-gene-241513424-1"; exon_number "1";
2	human_novel	exon	241860084	241862204	.	-	.	gene_id "chr2-gene-241860084"; transcript_id "chr2-gene-241860084-1"; exon_number "1";
3	human_novel	exon	9493161	9497539	.	-	.	gene_id "chr3-gene-9493161"; transcript_id "chr3-gene-9493161-1"; exon_number "1";
3	human_novel	exon	11777103	11784947	.	-	.	gene_id "chr3-gene-11777103"; transcript_id "chr3-gene-11777103-1"; exon_number "1";
3	human_novel	exon	14216525	14218794	.	+	.	gene_id "chr3-gene-14216525"; transcript_id "chr3-gene-14216525-1"; exon_number "1";
3	human_novel	exon	15553152	15554565	.	+	.	gene_id "chr3-gene-15553152"; transcript_id "chr3-gene-15553152-1"; exon_number "1";
3	human_novel	exon	15861883	15868302	.	+	.	gene_id "chr3-gene-15861883"; transcript_id "chr3-gene-15861883-1"; exon_number "1";
3	human_novel	exon	17096813	17104710	.	-	.	gene_id "chr3-gene-17096813"; transcript_id "chr3-gene-17096813-1"; exon_number "1";
3	human_novel	exon	31462239	31462616	.	+	.	gene_id "chr3-gene-31462239"; transcript_id "chr3-gene-31462239-1"; exon_number "1";
3	human_novel	exon	31462239	31462616	.	+	.	gene_id "chr3-gene-31462239"; transcript_id "chr3-gene-31462239-2"; exon_number "1";
3	human_novel	exon	31463961	31464036	.	+	.	gene_id "chr3-gene-31462239"; transcript_id "chr3-gene-31462239-3"; exon_number "1";
3	human_novel	exon	31463963	31464036	.	+	.	gene_id "chr3-gene-31462239"; transcript_id "chr3-gene-31462239-1"; exon_number "2";
3	human_novel	exon	31463963	31464036	.	+	.	gene_id "chr3-gene-31462239"; transcript_id "chr3-gene-31462239-2"; exon_number "2";
3	human_novel	exon	31468414	31471404	.	+	.	gene_id "chr3-gene-31462239"; transcript_id "chr3-gene-31462239-4"; exon_number "1";
3	human_novel	exon	31469529	31473359	.	+	.	gene_id "chr3-gene-31462239"; transcript_id "chr3-gene-31462239-1"; exon_number "3";
3	human_novel	exon	31469529	31471404	.	+	.	gene_id "chr3-gene-31462239"; transcript_id "chr3-gene-31462239-2"; exon_number "3";
3	human_novel	exon	31469529	31471404	.	+	.	gene_id "chr3-gene-31462239"; transcript_id "chr3-gene-31462239-3"; exon_number "2";
3	human_novel	exon	31477025	31478729	.	+	.	gene_id "chr3-gene-31462239"; transcript_id "chr3-gene-31462239-4"; exon_number "2";
3	human_novel	exon	31477025	31477097	.	+	.	gene_id "chr3-gene-31462239"; transcript_id "chr3-gene-31462239-2"; exon_number "4";
3	human_novel	exon	31477236	31478729	.	+	.	gene_id "chr3-gene-31462239"; transcript_id "chr3-gene-31462239-2"; exon_number "5";
3	human_novel	exon	31477236	31478729	.	+	.	gene_id "chr3-gene-31462239"; transcript_id "chr3-gene-31462239-3"; exon_number "3";
3	human_novel	exon	32371679	32379102	.	+	.	gene_id "chr3-gene-32371679"; transcript_id "chr3-gene-32371679-1"; exon_number "1";
3	human_novel	exon	33869941	33879467	.	+	.	gene_id "chr3-gene-33869941"; transcript_id "chr3-gene-33869941-1"; exon_number "1";
3	human_novel	exon	39232424	39232802	.	+	.	gene_id "chr3-gene-39232424"; transcript_id "chr3-gene-39232424-1"; exon_number "1";
3	human_novel	exon	39232496	39232780	.	+	.	gene_id "chr3-gene-39232424"; transcript_id "chr3-gene-39232424-2"; exon_number "1";
3	human_novel	exon	39239086	39239187	.	+	.	gene_id "chr3-gene-39232424"; transcript_id "chr3-gene-39232424-1"; exon_number "2";
3	human_novel	exon	39239086	39239187	.	+	.	gene_id "chr3-gene-39232424"; transcript_id "chr3-gene-39232424-2"; exon_number "2";
3	human_novel	exon	39239760	39239827	.	+	.	gene_id "chr3-gene-39232424"; transcript_id "chr3-gene-39232424-1"; exon_number "3";
3	human_novel	exon	39239760	39239827	.	+	.	gene_id "chr3-gene-39232424"; transcript_id "chr3-gene-39232424-2"; exon_number "3";
3	human_novel	exon	39240884	39242468	.	+	.	gene_id "chr3-gene-39232424"; transcript_id "chr3-gene-39232424-1"; exon_number "4";
3	human_novel	exon	39240884	39242468	.	+	.	gene_id "chr3-gene-39232424"; transcript_id "chr3-gene-39232424-2"; exon_number "4";
3	human_novel	exon	39359930	39360212	.	+	.	gene_id "chr3-gene-39359930"; transcript_id "chr3-gene-39359930-1"; exon_number "1";
3	human_novel	exon	39423052	39426487	.	+	.	gene_id "chr3-gene-39423052"; transcript_id "chr3-gene-39423052-1"; exon_number "1";
3	human_novel	exon	40492549	40497043	.	-	.	gene_id "chr3-gene-40492549"; transcript_id "chr3-gene-40492549-2"; exon_number "1";
3	human_novel	exon	40492549	40497043	.	+	.	gene_id "chr3-gene-40492549"; transcript_id "chr3-gene-40492549-1"; exon_number "1";
3	human_novel	exon	44493971	44496854	.	-	.	gene_id "chr3-gene-44493971"; transcript_id "chr3-gene-44493971-1"; exon_number "1";
3	human_novel	exon	47490701	47492497	.	+	.	gene_id "chr3-gene-47490701"; transcript_id "chr3-gene-47490701-1"; exon_number "1";
3	human_novel	exon	50651279	50661002	.	+	.	gene_id "chr3-gene-50651279"; transcript_id "chr3-gene-50651279-1"; exon_number "1";
3	human_novel	exon	51539007	51540373	.	-	.	gene_id "chr3-gene-51539007"; transcript_id "chr3-gene-51539007-1"; exon_number "1";
3	human_novel	exon	56713409	56717572	.	-	.	gene_id "chr3-gene-56713409"; transcript_id "chr3-gene-56713409-1"; exon_number "1";
3	human_novel	exon	57602934	57612147	.	+	.	gene_id "chr3-gene-57602934"; transcript_id "chr3-gene-57602934-1"; exon_number "1";
3	human_novel	exon	57602934	57612147	.	-	.	gene_id "chr3-gene-57602934"; transcript_id "chr3-gene-57602934-2"; exon_number "1";
3	human_novel	exon	57614947	57618591	.	-	.	gene_id "chr3-gene-57614947"; transcript_id "chr3-gene-57614947-1"; exon_number "1";
3	human_novel	exon	58439418	58447183	.	+	.	gene_id "chr3-gene-58439418"; transcript_id "chr3-gene-58439418-1"; exon_number "1";
3	human_novel	exon	71639338	71642638	.	+	.	gene_id "chr3-gene-71639338"; transcript_id "chr3-gene-71639338-1"; exon_number "1";
3	human_novel	exon	72742677	72745750	.	+	.	gene_id "chr3-gene-72742677"; transcript_id "chr3-gene-72742677-1"; exon_number "1";
3	human_novel	exon	72742677	72744376	.	+	.	gene_id "chr3-gene-72742677"; transcript_id "chr3-gene-72742677-2"; exon_number "1";
3	human_novel	exon	72744567	72745750	.	+	.	gene_id "chr3-gene-72742677"; transcript_id "chr3-gene-72742677-2"; exon_number "2";
3	human_novel	exon	75405623	75410557	.	+	.	gene_id "chr3-gene-75405623"; transcript_id "chr3-gene-75405623-1"; exon_number "1";
3	human_novel	exon	93469916	93470482	.	-	.	gene_id "chr3-gene-93469916"; transcript_id "chr3-gene-93469916-1"; exon_number "2";
3	human_novel	exon	93469916	93470577	.	-	.	gene_id "chr3-gene-93469916"; transcript_id "chr3-gene-93469916-2"; exon_number "2";
3	human_novel	exon	93470362	93470807	.	-	.	gene_id "chr3-gene-93469916"; transcript_id "chr3-gene-93469916-3"; exon_number "1";
3	human_novel	exon	93470646	93470799	.	-	.	gene_id "chr3-gene-93469916"; transcript_id "chr3-gene-93469916-1"; exon_number "1";
3	human_novel	exon	93470704	93470799	.	-	.	gene_id "chr3-gene-93469916"; transcript_id "chr3-gene-93469916-2"; exon_number "1";
3	human_novel	exon	101693133	101700940	.	-	.	gene_id "chr3-gene-101693133"; transcript_id "chr3-gene-101693133-1"; exon_number "1";
3	human_novel	exon	106176773	106177009	.	+	.	gene_id "chr3-gene-106176773"; transcript_id "chr3-gene-106176773-1"; exon_number "1";
3	human_novel	exon	106176773	106177009	.	+	.	gene_id "chr3-gene-106176773"; transcript_id "chr3-gene-106176773-2"; exon_number "1";
3	human_novel	exon	106178501	106178548	.	+	.	gene_id "chr3-gene-106176773"; transcript_id "chr3-gene-106176773-1"; exon_number "2";
3	human_novel	exon	106178501	106178548	.	+	.	gene_id "chr3-gene-106176773"; transcript_id "chr3-gene-106176773-2"; exon_number "2";
3	human_novel	exon	106183252	106188524	.	-	.	gene_id "chr3-gene-106176773"; transcript_id "chr3-gene-106176773-3"; exon_number "4";
3	human_novel	exon	106186865	106188524	.	-	.	gene_id "chr3-gene-106176773"; transcript_id "chr3-gene-106176773-6"; exon_number "5";
3	human_novel	exon	106186865	106188524	.	-	.	gene_id "chr3-gene-106176773"; transcript_id "chr3-gene-106176773-5"; exon_number "4";
3	human_novel	exon	106186865	106188524	.	-	.	gene_id "chr3-gene-106176773"; transcript_id "chr3-gene-106176773-4"; exon_number "5";
3	human_novel	exon	106189190	106189298	.	-	.	gene_id "chr3-gene-106176773"; transcript_id "chr3-gene-106176773-3"; exon_number "3";
3	human_novel	exon	106189190	106189298	.	-	.	gene_id "chr3-gene-106176773"; transcript_id "chr3-gene-106176773-6"; exon_number "4";
3	human_novel	exon	106193800	106204990	.	+	.	gene_id "chr3-gene-106176773"; transcript_id "chr3-gene-106176773-1"; exon_number "3";
3	human_novel	exon	106202514	106204990	.	+	.	gene_id "chr3-gene-106176773"; transcript_id "chr3-gene-106176773-2"; exon_number "3";
3	human_novel	exon	106203915	106204062	.	-	.	gene_id "chr3-gene-106176773"; transcript_id "chr3-gene-106176773-4"; exon_number "4";
3	human_novel	exon	106209083	106209123	.	-	.	gene_id "chr3-gene-106176773"; transcript_id "chr3-gene-106176773-3"; exon_number "2";
3	human_novel	exon	106209083	106209123	.	-	.	gene_id "chr3-gene-106176773"; transcript_id "chr3-gene-106176773-6"; exon_number "3";
3	human_novel	exon	106209083	106209123	.	-	.	gene_id "chr3-gene-106176773"; transcript_id "chr3-gene-106176773-5"; exon_number "3";
3	human_novel	exon	106209083	106209123	.	-	.	gene_id "chr3-gene-106176773"; transcript_id "chr3-gene-106176773-4"; exon_number "3";
3	human_novel	exon	106210087	106213358	.	-	.	gene_id "chr3-gene-106176773"; transcript_id "chr3-gene-106176773-7"; exon_number "1";
3	human_novel	exon	106213669	106214377	.	+	.	gene_id "chr3-gene-106176773"; transcript_id "chr3-gene-106176773-8"; exon_number "1";
3	human_novel	exon	106214193	106224879	.	-	.	gene_id "chr3-gene-106176773"; transcript_id "chr3-gene-106176773-3"; exon_number "1";
3	human_novel	exon	106214193	106214329	.	-	.	gene_id "chr3-gene-106176773"; transcript_id "chr3-gene-106176773-6"; exon_number "2";
3	human_novel	exon	106214193	106214329	.	-	.	gene_id "chr3-gene-106176773"; transcript_id "chr3-gene-106176773-5"; exon_number "2";
3	human_novel	exon	106214193	106214329	.	-	.	gene_id "chr3-gene-106176773"; transcript_id "chr3-gene-106176773-4"; exon_number "2";
3	human_novel	exon	106223658	106224879	.	+	.	gene_id "chr3-gene-106176773"; transcript_id "chr3-gene-106176773-8"; exon_number "2";
3	human_novel	exon	106227252	106229134	.	+	.	gene_id "chr3-gene-106176773"; transcript_id "chr3-gene-106176773-9"; exon_number "1";
3	human_novel	exon	106234070	106240533	.	-	.	gene_id "chr3-gene-106176773"; transcript_id "chr3-gene-106176773-10"; exon_number "1";
3	human_novel	exon	106238640	106239703	.	-	.	gene_id "chr3-gene-106176773"; transcript_id "chr3-gene-106176773-6"; exon_number "1";
3	human_novel	exon	106238640	106239703	.	-	.	gene_id "chr3-gene-106176773"; transcript_id "chr3-gene-106176773-5"; exon_number "1";
3	human_novel	exon	106238640	106239703	.	-	.	gene_id "chr3-gene-106176773"; transcript_id "chr3-gene-106176773-4"; exon_number "1";
3	human_novel	exon	106270721	106276010	.	+	.	gene_id "chr3-gene-106270721"; transcript_id "chr3-gene-106270721-1"; exon_number "1";
3	human_novel	exon	108019261	108026780	.	-	.	gene_id "chr3-gene-108019261"; transcript_id "chr3-gene-108019261-1"; exon_number "1";
3	human_novel	exon	108091280	108097692	.	-	.	gene_id "chr3-gene-108091280"; transcript_id "chr3-gene-108091280-2"; exon_number "1";
3	human_novel	exon	108091280	108097692	.	+	.	gene_id "chr3-gene-108091280"; transcript_id "chr3-gene-108091280-1"; exon_number "1";
3	human_novel	exon	112418450	112424787	.	-	.	gene_id "chr3-gene-112418450"; transcript_id "chr3-gene-112418450-1"; exon_number "1";
3	human_novel	exon	112695400	112696811	.	+	.	gene_id "chr3-gene-112695400"; transcript_id "chr3-gene-112695400-1"; exon_number "1";
3	human_novel	exon	114244710	114250305	.	+	.	gene_id "chr3-gene-114244710"; transcript_id "chr3-gene-114244710-1"; exon_number "1";
3	human_novel	exon	115162212	115169130	.	+	.	gene_id "chr3-gene-115162212"; transcript_id "chr3-gene-115162212-1"; exon_number "1";
3	human_novel	exon	122734260	122738700	.	+	.	gene_id "chr3-gene-122734260"; transcript_id "chr3-gene-122734260-1"; exon_number "1";
3	human_novel	exon	125996151	126004168	.	-	.	gene_id "chr3-gene-125996151"; transcript_id "chr3-gene-125996151-1"; exon_number "1";
3	human_novel	exon	128433384	128437968	.	+	.	gene_id "chr3-gene-128433384"; transcript_id "chr3-gene-128433384-1"; exon_number "1";
3	human_novel	exon	128588738	128596791	.	-	.	gene_id "chr3-gene-128588738"; transcript_id "chr3-gene-128588738-1"; exon_number "1";
3	human_novel	exon	128681241	128683425	.	+	.	gene_id "chr3-gene-128681241"; transcript_id "chr3-gene-128681241-1"; exon_number "1";
3	human_novel	exon	128873532	128873701	.	-	.	gene_id "chr3-gene-128873532"; transcript_id "chr3-gene-128873532-1"; exon_number "2";
3	human_novel	exon	128875867	128878835	.	-	.	gene_id "chr3-gene-128873532"; transcript_id "chr3-gene-128873532-1"; exon_number "1";
3	human_novel	exon	129199087	129202986	.	+	.	gene_id "chr3-gene-129199087"; transcript_id "chr3-gene-129199087-1"; exon_number "1";
3	human_novel	exon	133551767	133556598	.	-	.	gene_id "chr3-gene-133551767"; transcript_id "chr3-gene-133551767-1"; exon_number "1";
3	human_novel	exon	133569342	133573620	.	+	.	gene_id "chr3-gene-133569342"; transcript_id "chr3-gene-133569342-2"; exon_number "1";
3	human_novel	exon	133569342	133573620	.	-	.	gene_id "chr3-gene-133569342"; transcript_id "chr3-gene-133569342-1"; exon_number "1";
3	human_novel	exon	141747939	141772741	.	-	.	gene_id "chr3-gene-141747939"; transcript_id "chr3-gene-141747939-2"; exon_number "1";
3	human_novel	exon	141747939	141772741	.	+	.	gene_id "chr3-gene-141747939"; transcript_id "chr3-gene-141747939-1"; exon_number "1";
3	human_novel	exon	142293214	142302520	.	-	.	gene_id "chr3-gene-142293214"; transcript_id "chr3-gene-142293214-1"; exon_number "1";
3	human_novel	exon	152189588	152195110	.	-	.	gene_id "chr3-gene-152189588"; transcript_id "chr3-gene-152189588-1"; exon_number "1";
3	human_novel	exon	156727794	156741554	.	-	.	gene_id "chr3-gene-156727794"; transcript_id "chr3-gene-156727794-1"; exon_number "1";
3	human_novel	exon	156727794	156741554	.	+	.	gene_id "chr3-gene-156727794"; transcript_id "chr3-gene-156727794-2"; exon_number "1";
3	human_novel	exon	178958554	178961563	.	-	.	gene_id "chr3-gene-178958554"; transcript_id "chr3-gene-178958554-1"; exon_number "3";
3	human_novel	exon	178965445	178965496	.	-	.	gene_id "chr3-gene-178958554"; transcript_id "chr3-gene-178958554-1"; exon_number "2";
3	human_novel	exon	179004061	179005104	.	-	.	gene_id "chr3-gene-178958554"; transcript_id "chr3-gene-178958554-1"; exon_number "1";
3	human_novel	exon	196460094	196464709	.	-	.	gene_id "chr3-gene-196460094"; transcript_id "chr3-gene-196460094-2"; exon_number "1";
3	human_novel	exon	196460094	196462986	.	+	.	gene_id "chr3-gene-196460094"; transcript_id "chr3-gene-196460094-1"; exon_number "1";
3	human_novel	exon	196833556	196839503	.	+	.	gene_id "chr3-gene-196833556"; transcript_id "chr3-gene-196833556-1"; exon_number "1";
3	human_novel	exon	197031749	197032827	.	-	.	gene_id "chr3-gene-197031749"; transcript_id "chr3-gene-197031749-1"; exon_number "4";
3	human_novel	exon	197033608	197033787	.	-	.	gene_id "chr3-gene-197031749"; transcript_id "chr3-gene-197031749-1"; exon_number "3";
3	human_novel	exon	197034204	197034743	.	-	.	gene_id "chr3-gene-197031749"; transcript_id "chr3-gene-197031749-1"; exon_number "2";
3	human_novel	exon	197034804	197037999	.	-	.	gene_id "chr3-gene-197031749"; transcript_id "chr3-gene-197031749-1"; exon_number "1";
4	human_novel	exon	1004704	1005989	.	+	.	gene_id "chr4-gene-1004704"; transcript_id "chr4-gene-1004704-2"; exon_number "1";
4	human_novel	exon	1004704	1005989	.	+	.	gene_id "chr4-gene-1004704"; transcript_id "chr4-gene-1004704-3"; exon_number "1";
4	human_novel	exon	1004704	1005989	.	+	.	gene_id "chr4-gene-1004704"; transcript_id "chr4-gene-1004704-1"; exon_number "1";
4	human_novel	exon	1006695	1009310	.	+	.	gene_id "chr4-gene-1004704"; transcript_id "chr4-gene-1004704-4"; exon_number "1";
4	human_novel	exon	1007614	1009269	.	+	.	gene_id "chr4-gene-1004704"; transcript_id "chr4-gene-1004704-2"; exon_number "2";
4	human_novel	exon	1007688	1009269	.	+	.	gene_id "chr4-gene-1004704"; transcript_id "chr4-gene-1004704-3"; exon_number "2";
4	human_novel	exon	1007762	1009193	.	+	.	gene_id "chr4-gene-1004704"; transcript_id "chr4-gene-1004704-1"; exon_number "2";
4	human_novel	exon	1154352	1161913	.	-	.	gene_id "chr4-gene-1154352"; transcript_id "chr4-gene-1154352-1"; exon_number "1";
4	human_novel	exon	6625200	6630203	.	-	.	gene_id "chr4-gene-6625200"; transcript_id "chr4-gene-6625200-1"; exon_number "1";
4	human_novel	exon	6630307	6639838	.	-	.	gene_id "chr4-gene-6630307"; transcript_id "chr4-gene-6630307-1"; exon_number "1";
4	human_novel	exon	6679171	6683854	.	+	.	gene_id "chr4-gene-6679171"; transcript_id "chr4-gene-6679171-2"; exon_number "1";
4	human_novel	exon	6679171	6683854	.	-	.	gene_id "chr4-gene-6679171"; transcript_id "chr4-gene-6679171-1"; exon_number "1";
4	human_novel	exon	9056396	9059674	.	-	.	gene_id "chr4-gene-9056396"; transcript_id "chr4-gene-9056396-1"; exon_number "1";
4	human_novel	exon	9143590	9153051	.	-	.	gene_id "chr4-gene-9143590"; transcript_id "chr4-gene-9143590-1"; exon_number "1";
4	human_novel	exon	9143590	9151439	.	-	.	gene_id "chr4-gene-9143590"; transcript_id "chr4-gene-9143590-2"; exon_number "2";
4	human_novel	exon	9151893	9153051	.	-	.	gene_id "chr4-gene-9143590"; transcript_id "chr4-gene-9143590-2"; exon_number "1";
4	human_novel	exon	9595140	9598828	.	-	.	gene_id "chr4-gene-9595140"; transcript_id "chr4-gene-9595140-1"; exon_number "1";
4	human_novel	exon	9599040	9606201	.	-	.	gene_id "chr4-gene-9599040"; transcript_id "chr4-gene-9599040-1"; exon_number "1";
4	human_novel	exon	13286951	13292859	.	-	.	gene_id "chr4-gene-13286951"; transcript_id "chr4-gene-13286951-1"; exon_number "1";
4	human_novel	exon	13293427	13298704	.	-	.	gene_id "chr4-gene-13293427"; transcript_id "chr4-gene-13293427-1"; exon_number "1";
4	human_novel	exon	13320163	13325420	.	+	.	gene_id "chr4-gene-13320163"; transcript_id "chr4-gene-13320163-1"; exon_number "1";
4	human_novel	exon	25288480	25294857	.	+	.	gene_id "chr4-gene-25288480"; transcript_id "chr4-gene-25288480-1"; exon_number "1";
4	human_novel	exon	26778056	26785762	.	+	.	gene_id "chr4-gene-26778056"; transcript_id "chr4-gene-26778056-1"; exon_number "1";
4	human_novel	exon	26786738	26794560	.	+	.	gene_id "chr4-gene-26786738"; transcript_id "chr4-gene-26786738-2"; exon_number "1";
4	human_novel	exon	26786738	26788149	.	+	.	gene_id "chr4-gene-26786738"; transcript_id "chr4-gene-26786738-1"; exon_number "1";
4	human_novel	exon	26788522	26794560	.	+	.	gene_id "chr4-gene-26786738"; transcript_id "chr4-gene-26786738-1"; exon_number "2";
4	human_novel	exon	27730423	27730698	.	+	.	gene_id "chr4-gene-27730423"; transcript_id "chr4-gene-27730423-1"; exon_number "1";
4	human_novel	exon	38600246	38602049	.	-	.	gene_id "chr4-gene-38600246"; transcript_id "chr4-gene-38600246-1"; exon_number "5";
4	human_novel	exon	38600246	38602049	.	-	.	gene_id "chr4-gene-38600246"; transcript_id "chr4-gene-38600246-2"; exon_number "3";
4	human_novel	exon	38600246	38602049	.	-	.	gene_id "chr4-gene-38600246"; transcript_id "chr4-gene-38600246-3"; exon_number "2";
4	human_novel	exon	38602309	38602493	.	-	.	gene_id "chr4-gene-38600246"; transcript_id "chr4-gene-38600246-1"; exon_number "4";
4	human_novel	exon	38602309	38606016	.	-	.	gene_id "chr4-gene-38600246"; transcript_id "chr4-gene-38600246-2"; exon_number "2";
4	human_novel	exon	38602309	38608977	.	-	.	gene_id "chr4-gene-38600246"; transcript_id "chr4-gene-38600246-3"; exon_number "1";
4	human_novel	exon	38605927	38606016	.	-	.	gene_id "chr4-gene-38600246"; transcript_id "chr4-gene-38600246-1"; exon_number "3";
4	human_novel	exon	38606314	38606486	.	-	.	gene_id "chr4-gene-38600246"; transcript_id "chr4-gene-38600246-1"; exon_number "2";
4	human_novel	exon	38606314	38608977	.	-	.	gene_id "chr4-gene-38600246"; transcript_id "chr4-gene-38600246-2"; exon_number "1";
4	human_novel	exon	38607651	38608977	.	-	.	gene_id "chr4-gene-38600246"; transcript_id "chr4-gene-38600246-1"; exon_number "1";
4	human_novel	exon	38705727	38712215	.	+	.	gene_id "chr4-gene-38705727"; transcript_id "chr4-gene-38705727-1"; exon_number "1";
4	human_novel	exon	39136240	39139277	.	-	.	gene_id "chr4-gene-39136240"; transcript_id "chr4-gene-39136240-1"; exon_number "1";
4	human_novel	exon	39139347	39141194	.	-	.	gene_id "chr4-gene-39139347"; transcript_id "chr4-gene-39139347-1"; exon_number "1";
4	human_novel	exon	39146218	39151996	.	+	.	gene_id "chr4-gene-39146218"; transcript_id "chr4-gene-39146218-2"; exon_number "1";
4	human_novel	exon	39146218	39151996	.	-	.	gene_id "chr4-gene-39146218"; transcript_id "chr4-gene-39146218-1"; exon_number "1";
4	human_novel	exon	40170605	40179376	.	-	.	gene_id "chr4-gene-40170605"; transcript_id "chr4-gene-40170605-1"; exon_number "1";
4	human_novel	exon	41964030	41973108	.	+	.	gene_id "chr4-gene-41964030"; transcript_id "chr4-gene-41964030-1"; exon_number "1";
4	human_novel	exon	48053482	48058826	.	-	.	gene_id "chr4-gene-48053482"; transcript_id "chr4-gene-48053482-1"; exon_number "1";
4	human_novel	exon	49709071	49711959	.	-	.	gene_id "chr4-gene-49709071"; transcript_id "chr4-gene-49709071-1"; exon_number "1";
4	human_novel	exon	49709311	49711959	.	+	.	gene_id "chr4-gene-49709071"; transcript_id "chr4-gene-49709071-2"; exon_number "1";
4	human_novel	exon	49711139	49711604	.	-	.	gene_id "chr4-gene-49709071"; transcript_id "chr4-gene-49709071-3"; exon_number "2";
4	human_novel	exon	49711849	49711950	.	-	.	gene_id "chr4-gene-49709071"; transcript_id "chr4-gene-49709071-3"; exon_number "1";
4	human_novel	exon	56947792	56950530	.	+	.	gene_id "chr4-gene-56947792"; transcript_id "chr4-gene-56947792-1"; exon_number "1";
4	human_novel	exon	75466074	75471361	.	+	.	gene_id "chr4-gene-75466074"; transcript_id "chr4-gene-75466074-2"; exon_number "1";
4	human_novel	exon	75466074	75471361	.	-	.	gene_id "chr4-gene-75466074"; transcript_id "chr4-gene-75466074-1"; exon_number "1";
4	human_novel	exon	77083708	77088058	.	-	.	gene_id "chr4-gene-77083708"; transcript_id "chr4-gene-77083708-1"; exon_number "1";
4	human_novel	exon	77852044	77855124	.	+	.	gene_id "chr4-gene-77852044"; transcript_id "chr4-gene-77852044-1"; exon_number "1";
4	human_novel	exon	82469469	82471155	.	+	.	gene_id "chr4-gene-82469469"; transcript_id "chr4-gene-82469469-1"; exon_number "1";
4	human_novel	exon	82472211	82479195	.	+	.	gene_id "chr4-gene-82472211"; transcript_id "chr4-gene-82472211-1"; exon_number "1";
4	human_novel	exon	82480195	82481953	.	+	.	gene_id "chr4-gene-82480195"; transcript_id "chr4-gene-82480195-1"; exon_number "1";
4	human_novel	exon	87143605	87157718	.	-	.	gene_id "chr4-gene-87143605"; transcript_id "chr4-gene-87143605-1"; exon_number "1";
4	human_novel	exon	87143605	87157718	.	+	.	gene_id "chr4-gene-87143605"; transcript_id "chr4-gene-87143605-2"; exon_number "1";
4	human_novel	exon	102779433	102784743	.	+	.	gene_id "chr4-gene-102779433"; transcript_id "chr4-gene-102779433-1"; exon_number "1";
4	human_novel	exon	102779433	102784743	.	-	.	gene_id "chr4-gene-102779433"; transcript_id "chr4-gene-102779433-2"; exon_number "1";
4	human_novel	exon	108266639	108278826	.	+	.	gene_id "chr4-gene-108266639"; transcript_id "chr4-gene-108266639-1"; exon_number "1";
4	human_novel	exon	108280784	108289054	.	+	.	gene_id "chr4-gene-108280784"; transcript_id "chr4-gene-108280784-1"; exon_number "1";
4	human_novel	exon	108303082	108306288	.	+	.	gene_id "chr4-gene-108303082"; transcript_id "chr4-gene-108303082-1"; exon_number "1";
4	human_novel	exon	108307559	108310395	.	+	.	gene_id "chr4-gene-108307559"; transcript_id "chr4-gene-108307559-1"; exon_number "1";
4	human_novel	exon	108332277	108333423	.	+	.	gene_id "chr4-gene-108307559"; transcript_id "chr4-gene-108307559-1"; exon_number "2";
4	human_novel	exon	113430968	113442899	.	-	.	gene_id "chr4-gene-113430968"; transcript_id "chr4-gene-113430968-1"; exon_number "1";
4	human_novel	exon	145180436	145183874	.	-	.	gene_id "chr4-gene-145180436"; transcript_id "chr4-gene-145180436-1"; exon_number "1";
4	human_novel	exon	146212750	146214694	.	+	.	gene_id "chr4-gene-146212750"; transcript_id "chr4-gene-146212750-1"; exon_number "1";
4	human_novel	exon	146215076	146215198	.	+	.	gene_id "chr4-gene-146212750"; transcript_id "chr4-gene-146212750-1"; exon_number "2";
4	human_novel	exon	146216942	146219870	.	+	.	gene_id "chr4-gene-146212750"; transcript_id "chr4-gene-146212750-1"; exon_number "3";
4	human_novel	exon	152114098	152114277	.	+	.	gene_id "chr4-gene-152114098"; transcript_id "chr4-gene-152114098-1"; exon_number "1";
4	human_novel	exon	152114439	152115237	.	+	.	gene_id "chr4-gene-152114098"; transcript_id "chr4-gene-152114098-2"; exon_number "1";
4	human_novel	exon	152115525	152120294	.	+	.	gene_id "chr4-gene-152114098"; transcript_id "chr4-gene-152114098-2"; exon_number "2";
4	human_novel	exon	152115525	152120294	.	+	.	gene_id "chr4-gene-152114098"; transcript_id "chr4-gene-152114098-1"; exon_number "2";
4	human_novel	exon	153684648	153691276	.	-	.	gene_id "chr4-gene-153684648"; transcript_id "chr4-gene-153684648-1"; exon_number "1";
4	human_novel	exon	168212177	168215662	.	-	.	gene_id "chr4-gene-168212177"; transcript_id "chr4-gene-168212177-1"; exon_number "1";
4	human_novel	exon	182871086	182874875	.	-	.	gene_id "chr4-gene-182871086"; transcript_id "chr4-gene-182871086-1"; exon_number "2";
4	human_novel	exon	182877511	182878840	.	-	.	gene_id "chr4-gene-182871086"; transcript_id "chr4-gene-182871086-1"; exon_number "1";
4	human_novel	exon	183487793	183490893	.	+	.	gene_id "chr4-gene-183487793"; transcript_id "chr4-gene-183487793-1"; exon_number "1";
5	human_novel	exon	696731	699624	.	+	.	gene_id "chr5-gene-696731"; transcript_id "chr5-gene-696731-1"; exon_number "1";
5	human_novel	exon	787991	790690	.	-	.	gene_id "chr5-gene-787991"; transcript_id "chr5-gene-787991-1"; exon_number "1";
5	human_novel	exon	1345379	1350815	.	-	.	gene_id "chr5-gene-1345379"; transcript_id "chr5-gene-1345379-1"; exon_number "1";
5	human_novel	exon	1345379	1350815	.	+	.	gene_id "chr5-gene-1345379"; transcript_id "chr5-gene-1345379-2"; exon_number "1";
5	human_novel	exon	1793049	1793635	.	+	.	gene_id "chr5-gene-1793049"; transcript_id "chr5-gene-1793049-1"; exon_number "1";
5	human_novel	exon	1793804	1795846	.	+	.	gene_id "chr5-gene-1793049"; transcript_id "chr5-gene-1793049-1"; exon_number "2";
5	human_novel	exon	6342159	6347083	.	-	.	gene_id "chr5-gene-6342159"; transcript_id "chr5-gene-6342159-1"; exon_number "1";
5	human_novel	exon	36865019	36876534	.	-	.	gene_id "chr5-gene-36865019"; transcript_id "chr5-gene-36865019-1"; exon_number "1";
5	human_novel	exon	37784098	37789912	.	-	.	gene_id "chr5-gene-37784098"; transcript_id "chr5-gene-37784098-2"; exon_number "1";
5	human_novel	exon	37784098	37789912	.	+	.	gene_id "chr5-gene-37784098"; transcript_id "chr5-gene-37784098-1"; exon_number "1";
5	human_novel	exon	40642749	40651729	.	-	.	gene_id "chr5-gene-40642749"; transcript_id "chr5-gene-40642749-1"; exon_number "1";
5	human_novel	exon	41942889	41950002	.	-	.	gene_id "chr5-gene-41942889"; transcript_id "chr5-gene-41942889-1"; exon_number "1";
5	human_novel	exon	42927993	42936955	.	-	.	gene_id "chr5-gene-42927993"; transcript_id "chr5-gene-42927993-1"; exon_number "1";
5	human_novel	exon	42927993	42936955	.	+	.	gene_id "chr5-gene-42927993"; transcript_id "chr5-gene-42927993-2"; exon_number "1";
5	human_novel	exon	42948872	42955155	.	-	.	gene_id "chr5-gene-42948872"; transcript_id "chr5-gene-42948872-1"; exon_number "1";
5	human_novel	exon	42974283	42974755	.	-	.	gene_id "chr5-gene-42974283"; transcript_id "chr5-gene-42974283-1"; exon_number "4";
5	human_novel	exon	42975907	42976028	.	-	.	gene_id "chr5-gene-42974283"; transcript_id "chr5-gene-42974283-1"; exon_number "3";
5	human_novel	exon	42983104	42996397	.	+	.	gene_id "chr5-gene-42974283"; transcript_id "chr5-gene-42974283-2"; exon_number "1";
5	human_novel	exon	42984860	42985523	.	-	.	gene_id "chr5-gene-42974283"; transcript_id "chr5-gene-42974283-3"; exon_number "2";
5	human_novel	exon	42985606	42985662	.	-	.	gene_id "chr5-gene-42974283"; transcript_id "chr5-gene-42974283-1"; exon_number "2";
5	human_novel	exon	42985606	42985893	.	-	.	gene_id "chr5-gene-42974283"; transcript_id "chr5-gene-42974283-3"; exon_number "1";
5	human_novel	exon	42991153	42993453	.	-	.	gene_id "chr5-gene-42974283"; transcript_id "chr5-gene-42974283-1"; exon_number "1";
5	human_novel	exon	42993481	42996397	.	+	.	gene_id "chr5-gene-42974283"; transcript_id "chr5-gene-42974283-4"; exon_number "1";
5	human_novel	exon	42996508	42996862	.	+	.	gene_id "chr5-gene-42974283"; transcript_id "chr5-gene-42974283-4"; exon_number "2";
5	human_novel	exon	42996508	42996625	.	+	.	gene_id "chr5-gene-42974283"; transcript_id "chr5-gene-42974283-2"; exon_number "2";
5	human_novel	exon	43000133	43001007	.	+	.	gene_id "chr5-gene-42974283"; transcript_id "chr5-gene-42974283-4"; exon_number "3";
5	human_novel	exon	43000133	43000950	.	+	.	gene_id "chr5-gene-42974283"; transcript_id "chr5-gene-42974283-2"; exon_number "3";
5	human_novel	exon	49656372	49659053	.	-	.	gene_id "chr5-gene-49656372"; transcript_id "chr5-gene-49656372-2"; exon_number "1";
5	human_novel	exon	49656372	49657316	.	-	.	gene_id "chr5-gene-49656372"; transcript_id "chr5-gene-49656372-1"; exon_number "2";
5	human_novel	exon	49658653	49659053	.	-	.	gene_id "chr5-gene-49656372"; transcript_id "chr5-gene-49656372-1"; exon_number "1";
5	human_novel	exon	50337580	50340087	.	-	.	gene_id "chr5-gene-50337580"; transcript_id "chr5-gene-50337580-1"; exon_number "1";
5	human_novel	exon	50373043	50381482	.	-	.	gene_id "chr5-gene-50373043"; transcript_id "chr5-gene-50373043-1"; exon_number "1";
5	human_novel	exon	54310725	54318569	.	+	.	gene_id "chr5-gene-54310725"; transcript_id "chr5-gene-54310725-1"; exon_number "1";
5	human_novel	exon	62631860	62636129	.	-	.	gene_id "chr5-gene-62631860"; transcript_id "chr5-gene-62631860-1"; exon_number "1";
5	human_novel	exon	62636277	62641874	.	+	.	gene_id "chr5-gene-62636277"; transcript_id "chr5-gene-62636277-1"; exon_number "1";
5	human_novel	exon	62641945	62647123	.	+	.	gene_id "chr5-gene-62641945"; transcript_id "chr5-gene-62641945-1"; exon_number "1";
5	human_novel	exon	62654177	62662038	.	+	.	gene_id "chr5-gene-62654177"; transcript_id "chr5-gene-62654177-2"; exon_number "1";
5	human_novel	exon	62654177	62662038	.	-	.	gene_id "chr5-gene-62654177"; transcript_id "chr5-gene-62654177-1"; exon_number "1";
5	human_novel	exon	66100825	66115307	.	-	.	gene_id "chr5-gene-66100825"; transcript_id "chr5-gene-66100825-2"; exon_number "1";
5	human_novel	exon	66100825	66115307	.	+	.	gene_id "chr5-gene-66100825"; transcript_id "chr5-gene-66100825-1"; exon_number "1";
5	human_novel	exon	70157383	70181484	.	+	.	gene_id "chr5-gene-70157383"; transcript_id "chr5-gene-70157383-1"; exon_number "1";
5	human_novel	exon	71192865	71196042	.	-	.	gene_id "chr5-gene-71192865"; transcript_id "chr5-gene-71192865-1"; exon_number "2";
5	human_novel	exon	71196114	71197478	.	-	.	gene_id "chr5-gene-71192865"; transcript_id "chr5-gene-71192865-1"; exon_number "1";
5	human_novel	exon	71850909	71853928	.	-	.	gene_id "chr5-gene-71850909"; transcript_id "chr5-gene-71850909-2"; exon_number "1";
5	human_novel	exon	71850909	71851392	.	+	.	gene_id "chr5-gene-71850909"; transcript_id "chr5-gene-71850909-1"; exon_number "1";
5	human_novel	exon	71851458	71853928	.	+	.	gene_id "chr5-gene-71850909"; transcript_id "chr5-gene-71850909-3"; exon_number "1";
5	human_novel	exon	73511993	73515925	.	+	.	gene_id "chr5-gene-73511993"; transcript_id "chr5-gene-73511993-1"; exon_number "1";
5	human_novel	exon	74898141	74899519	.	-	.	gene_id "chr5-gene-74898141"; transcript_id "chr5-gene-74898141-1"; exon_number "2";
5	human_novel	exon	74901249	74902706	.	-	.	gene_id "chr5-gene-74898141"; transcript_id "chr5-gene-74898141-2"; exon_number "1";
5	human_novel	exon	74903529	74903710	.	-	.	gene_id "chr5-gene-74898141"; transcript_id "chr5-gene-74898141-1"; exon_number "1";
5	human_novel	exon	80256181	80258636	.	-	.	gene_id "chr5-gene-80256181"; transcript_id "chr5-gene-80256181-1"; exon_number "1";
5	human_novel	exon	80259051	80261235	.	+	.	gene_id "chr5-gene-80259051"; transcript_id "chr5-gene-80259051-1"; exon_number "1";
5	human_novel	exon	80358787	80359018	.	+	.	gene_id "chr5-gene-80358787"; transcript_id "chr5-gene-80358787-1"; exon_number "1";
5	human_novel	exon	80358808	80359064	.	-	.	gene_id "chr5-gene-80358787"; transcript_id "chr5-gene-80358787-2"; exon_number "1";
5	human_novel	exon	80900806	80906197	.	+	.	gene_id "chr5-gene-80900806"; transcript_id "chr5-gene-80900806-1"; exon_number "1";
5	human_novel	exon	80909427	80917587	.	+	.	gene_id "chr5-gene-80909427"; transcript_id "chr5-gene-80909427-1"; exon_number "1";
5	human_novel	exon	80918090	80922525	.	+	.	gene_id "chr5-gene-80918090"; transcript_id "chr5-gene-80918090-1"; exon_number "1";
5	human_novel	exon	83018765	83025089	.	-	.	gene_id "chr5-gene-83018765"; transcript_id "chr5-gene-83018765-1"; exon_number "1";
5	human_novel	exon	83033415	83044177	.	+	.	gene_id "chr5-gene-83033415"; transcript_id "chr5-gene-83033415-1"; exon_number "1";
5	human_novel	exon	83033415	83044177	.	-	.	gene_id "chr5-gene-83033415"; transcript_id "chr5-gene-83033415-2"; exon_number "1";
5	human_novel	exon	90412649	90416021	.	+	.	gene_id "chr5-gene-90412649"; transcript_id "chr5-gene-90412649-1"; exon_number "1";
5	human_novel	exon	90412649	90416021	.	-	.	gene_id "chr5-gene-90412649"; transcript_id "chr5-gene-90412649-2"; exon_number "1";
5	human_novel	exon	100904759	100905669	.	+	.	gene_id "chr5-gene-100904759"; transcript_id "chr5-gene-100904759-2"; exon_number "1";
5	human_novel	exon	100904759	100905669	.	+	.	gene_id "chr5-gene-100904759"; transcript_id "chr5-gene-100904759-1"; exon_number "1";
5	human_novel	exon	100914216	100915418	.	+	.	gene_id "chr5-gene-100904759"; transcript_id "chr5-gene-100904759-1"; exon_number "2";
5	human_novel	exon	100915737	100919009	.	-	.	gene_id "chr5-gene-100904759"; transcript_id "chr5-gene-100904759-3"; exon_number "1";
5	human_novel	exon	100931025	100933464	.	-	.	gene_id "chr5-gene-100904759"; transcript_id "chr5-gene-100904759-4"; exon_number "1";
5	human_novel	exon	100933656	100935068	.	-	.	gene_id "chr5-gene-100904759"; transcript_id "chr5-gene-100904759-5"; exon_number "1";
5	human_novel	exon	100939966	100940393	.	+	.	gene_id "chr5-gene-100904759"; transcript_id "chr5-gene-100904759-2"; exon_number "2";
5	human_novel	exon	115192558	115198327	.	-	.	gene_id "chr5-gene-115192558"; transcript_id "chr5-gene-115192558-1"; exon_number "1";
5	human_novel	exon	126839455	126845264	.	-	.	gene_id "chr5-gene-126839455"; transcript_id "chr5-gene-126839455-2"; exon_number "2";
5	human_novel	exon	126839455	126845899	.	-	.	gene_id "chr5-gene-126839455"; transcript_id "chr5-gene-126839455-1"; exon_number "1";
5	human_novel	exon	126845800	126845899	.	-	.	gene_id "chr5-gene-126839455"; transcript_id "chr5-gene-126839455-2"; exon_number "1";
5	human_novel	exon	127555838	127563559	.	+	.	gene_id "chr5-gene-127555838"; transcript_id "chr5-gene-127555838-1"; exon_number "1";
5	human_novel	exon	131154886	131157679	.	+	.	gene_id "chr5-gene-131154886"; transcript_id "chr5-gene-131154886-1"; exon_number "1";
5	human_novel	exon	131209018	131210163	.	+	.	gene_id "chr5-gene-131209018"; transcript_id "chr5-gene-131209018-2"; exon_number "1";
5	human_novel	exon	131209018	131210153	.	-	.	gene_id "chr5-gene-131209018"; transcript_id "chr5-gene-131209018-1"; exon_number "2";
5	human_novel	exon	131224361	131224570	.	-	.	gene_id "chr5-gene-131209018"; transcript_id "chr5-gene-131209018-1"; exon_number "1";
5	human_novel	exon	131225756	131225868	.	+	.	gene_id "chr5-gene-131209018"; transcript_id "chr5-gene-131209018-2"; exon_number "2";
5	human_novel	exon	131401765	131408207	.	-	.	gene_id "chr5-gene-131401765"; transcript_id "chr5-gene-131401765-1"; exon_number "4";
5	human_novel	exon	131415071	131415145	.	-	.	gene_id "chr5-gene-131401765"; transcript_id "chr5-gene-131401765-1"; exon_number "3";
5	human_novel	exon	131416961	131417177	.	-	.	gene_id "chr5-gene-131401765"; transcript_id "chr5-gene-131401765-1"; exon_number "2";
5	human_novel	exon	131417405	131418793	.	-	.	gene_id "chr5-gene-131401765"; transcript_id "chr5-gene-131401765-1"; exon_number "1";
5	human_novel	exon	134073216	134076431	.	-	.	gene_id "chr5-gene-134073216"; transcript_id "chr5-gene-134073216-1"; exon_number "1";
5	human_novel	exon	134085865	134090582	.	-	.	gene_id "chr5-gene-134085865"; transcript_id "chr5-gene-134085865-1"; exon_number "1";
5	human_novel	exon	134090635	134102323	.	+	.	gene_id "chr5-gene-134090635"; transcript_id "chr5-gene-134090635-1"; exon_number "1";
5	human_novel	exon	134104396	134105630	.	-	.	gene_id "chr5-gene-134104396"; transcript_id "chr5-gene-134104396-1"; exon_number "2";
5	human_novel	exon	134105880	134113289	.	-	.	gene_id "chr5-gene-134104396"; transcript_id "chr5-gene-134104396-1"; exon_number "1";
5	human_novel	exon	138543505	138547577	.	-	.	gene_id "chr5-gene-138543505"; transcript_id "chr5-gene-138543505-1"; exon_number "1";
5	human_novel	exon	138547716	138550285	.	-	.	gene_id "chr5-gene-138547716"; transcript_id "chr5-gene-138547716-1"; exon_number "1";
5	human_novel	exon	138938291	138943830	.	+	.	gene_id "chr5-gene-138938291"; transcript_id "chr5-gene-138938291-1"; exon_number "1";
5	human_novel	exon	138938291	138943830	.	-	.	gene_id "chr5-gene-138938291"; transcript_id "chr5-gene-138938291-2"; exon_number "1";
5	human_novel	exon	139629669	139633078	.	+	.	gene_id "chr5-gene-139629669"; transcript_id "chr5-gene-139629669-1"; exon_number "1";
5	human_novel	exon	139638285	139639822	.	+	.	gene_id "chr5-gene-139638285"; transcript_id "chr5-gene-139638285-1"; exon_number "1";
5	human_novel	exon	143267274	143271913	.	+	.	gene_id "chr5-gene-143267274"; transcript_id "chr5-gene-143267274-1"; exon_number "1";
5	human_novel	exon	148866458	148869550	.	+	.	gene_id "chr5-gene-148866458"; transcript_id "chr5-gene-148866458-1"; exon_number "1";
5	human_novel	exon	148872504	148872589	.	+	.	gene_id "chr5-gene-148866458"; transcript_id "chr5-gene-148866458-1"; exon_number "2";
5	human_novel	exon	148875904	148876007	.	+	.	gene_id "chr5-gene-148866458"; transcript_id "chr5-gene-148866458-1"; exon_number "3";
5	human_novel	exon	148877512	148878055	.	+	.	gene_id "chr5-gene-148866458"; transcript_id "chr5-gene-148866458-1"; exon_number "4";
5	human_novel	exon	149475452	149478639	.	-	.	gene_id "chr5-gene-149475452"; transcript_id "chr5-gene-149475452-1"; exon_number "1";
5	human_novel	exon	154880393	154884122	.	+	.	gene_id "chr5-gene-154880393"; transcript_id "chr5-gene-154880393-1"; exon_number "1";
5	human_novel	exon	170199530	170203378	.	-	.	gene_id "chr5-gene-170199530"; transcript_id "chr5-gene-170199530-1"; exon_number "2";
5	human_novel	exon	170212854	170219813	.	-	.	gene_id "chr5-gene-170199530"; transcript_id "chr5-gene-170199530-2"; exon_number "2";
5	human_novel	exon	170220257	170221343	.	-	.	gene_id "chr5-gene-170199530"; transcript_id "chr5-gene-170199530-1"; exon_number "1";
5	human_novel	exon	170220257	170221343	.	-	.	gene_id "chr5-gene-170199530"; transcript_id "chr5-gene-170199530-2"; exon_number "1";
5	human_novel	exon	171803597	171806839	.	-	.	gene_id "chr5-gene-171803597"; transcript_id "chr5-gene-171803597-1"; exon_number "1";
5	human_novel	exon	172030003	172035909	.	-	.	gene_id "chr5-gene-172030003"; transcript_id "chr5-gene-172030003-1"; exon_number "1";
5	human_novel	exon	177315604	177323962	.	+	.	gene_id "chr5-gene-177315604"; transcript_id "chr5-gene-177315604-1"; exon_number "1";
5	human_novel	exon	177324325	177326702	.	-	.	gene_id "chr5-gene-177324325"; transcript_id "chr5-gene-177324325-1"; exon_number "1";
5	human_novel	exon	181186942	181189886	.	-	.	gene_id "chr5-gene-181186942"; transcript_id "chr5-gene-181186942-1"; exon_number "1";
5	human_novel	exon	181276117	181280446	.	-	.	gene_id "chr5-gene-181276117"; transcript_id "chr5-gene-181276117-1"; exon_number "1";
6	human_novel	exon	2850234	2853397	.	-	.	gene_id "chr6-gene-2850234"; transcript_id "chr6-gene-2850234-1"; exon_number "1";
6	human_novel	exon	2851186	2853397	.	+	.	gene_id "chr6-gene-2850234"; transcript_id "chr6-gene-2850234-2"; exon_number "1";
6	human_novel	exon	3998873	4005676	.	+	.	gene_id "chr6-gene-3998873"; transcript_id "chr6-gene-3998873-1"; exon_number "1";
6	human_novel	exon	3998873	4005676	.	-	.	gene_id "chr6-gene-3998873"; transcript_id "chr6-gene-3998873-2"; exon_number "1";
6	human_novel	exon	5886304	5893628	.	-	.	gene_id "chr6-gene-5886304"; transcript_id "chr6-gene-5886304-1"; exon_number "1";
6	human_novel	exon	5886304	5893628	.	+	.	gene_id "chr6-gene-5886304"; transcript_id "chr6-gene-5886304-2"; exon_number "1";
6	human_novel	exon	12247598	12257322	.	+	.	gene_id "chr6-gene-12247598"; transcript_id "chr6-gene-12247598-1"; exon_number "1";
6	human_novel	exon	17585242	17585393	.	-	.	gene_id "chr6-gene-17585242"; transcript_id "chr6-gene-17585242-1"; exon_number "3";
6	human_novel	exon	17585242	17585393	.	-	.	gene_id "chr6-gene-17585242"; transcript_id "chr6-gene-17585242-3"; exon_number "3";
6	human_novel	exon	17585242	17585393	.	-	.	gene_id "chr6-gene-17585242"; transcript_id "chr6-gene-17585242-2"; exon_number "2";
6	human_novel	exon	17585717	17585887	.	-	.	gene_id "chr6-gene-17585242"; transcript_id "chr6-gene-17585242-1"; exon_number "2";
6	human_novel	exon	17585717	17585887	.	-	.	gene_id "chr6-gene-17585242"; transcript_id "chr6-gene-17585242-3"; exon_number "2";
6	human_novel	exon	17585717	17588865	.	-	.	gene_id "chr6-gene-17585242"; transcript_id "chr6-gene-17585242-2"; exon_number "1";
6	human_novel	exon	17586049	17586961	.	-	.	gene_id "chr6-gene-17585242"; transcript_id "chr6-gene-17585242-1"; exon_number "1";
6	human_novel	exon	17587676	17588865	.	-	.	gene_id "chr6-gene-17585242"; transcript_id "chr6-gene-17585242-3"; exon_number "1";
6	human_novel	exon	17594086	17598560	.	+	.	gene_id "chr6-gene-17594086"; transcript_id "chr6-gene-17594086-1"; exon_number "1";
6	human_novel	exon	27435137	27440068	.	-	.	gene_id "chr6-gene-27435137"; transcript_id "chr6-gene-27435137-1"; exon_number "1";
6	human_novel	exon	27757799	27763277	.	+	.	gene_id "chr6-gene-27757799"; transcript_id "chr6-gene-27757799-1"; exon_number "1";
6	human_novel	exon	30519722	30528764	.	+	.	gene_id "chr6-gene-30519722"; transcript_id "chr6-gene-30519722-1"; exon_number "1";
6	human_novel	exon	30528822	30538899	.	-	.	gene_id "chr6-gene-30528822"; transcript_id "chr6-gene-30528822-1"; exon_number "1";
6	human_novel	exon	30565603	30568938	.	-	.	gene_id "chr6-gene-30565603"; transcript_id "chr6-gene-30565603-2"; exon_number "1";
6	human_novel	exon	30565603	30568938	.	+	.	gene_id "chr6-gene-30565603"; transcript_id "chr6-gene-30565603-1"; exon_number "1";
6	human_novel	exon	30569240	30571239	.	+	.	gene_id "chr6-gene-30569240"; transcript_id "chr6-gene-30569240-1"; exon_number "1";
6	human_novel	exon	31207136	31212027	.	+	.	gene_id "chr6-gene-31207136"; transcript_id "chr6-gene-31207136-1"; exon_number "1";
6	human_novel	exon	35323976	35331293	.	+	.	gene_id "chr6-gene-35323976"; transcript_id "chr6-gene-35323976-1"; exon_number "1";
6	human_novel	exon	35331400	35340428	.	+	.	gene_id "chr6-gene-35331400"; transcript_id "chr6-gene-35331400-1"; exon_number "1";
6	human_novel	exon	35340725	35342370	.	+	.	gene_id "chr6-gene-35340725"; transcript_id "chr6-gene-35340725-1"; exon_number "1";
6	human_novel	exon	35559880	35570829	.	-	.	gene_id "chr6-gene-35559880"; transcript_id "chr6-gene-35559880-1"; exon_number "1";
6	human_novel	exon	35559880	35570829	.	+	.	gene_id "chr6-gene-35559880"; transcript_id "chr6-gene-35559880-2"; exon_number "1";
6	human_novel	exon	37563398	37565404	.	+	.	gene_id "chr6-gene-37563398"; transcript_id "chr6-gene-37563398-1"; exon_number "1";
6	human_novel	exon	42195498	42205419	.	-	.	gene_id "chr6-gene-42195498"; transcript_id "chr6-gene-42195498-1"; exon_number "1";
6	human_novel	exon	42453653	42458766	.	+	.	gene_id "chr6-gene-42453653"; transcript_id "chr6-gene-42453653-1"; exon_number "1";
6	human_novel	exon	43457361	43458522	.	+	.	gene_id "chr6-gene-43457361"; transcript_id "chr6-gene-43457361-1"; exon_number "1";
6	human_novel	exon	43458828	43464700	.	-	.	gene_id "chr6-gene-43458828"; transcript_id "chr6-gene-43458828-1"; exon_number "1";
6	human_novel	exon	43458869	43461770	.	-	.	gene_id "chr6-gene-43458828"; transcript_id "chr6-gene-43458828-2"; exon_number "2";
6	human_novel	exon	43461908	43464084	.	-	.	gene_id "chr6-gene-43458828"; transcript_id "chr6-gene-43458828-2"; exon_number "1";
6	human_novel	exon	52258493	52263252	.	-	.	gene_id "chr6-gene-52258493"; transcript_id "chr6-gene-52258493-1"; exon_number "1";
6	human_novel	exon	53243550	53255279	.	-	.	gene_id "chr6-gene-53243550"; transcript_id "chr6-gene-53243550-1"; exon_number "1";
6	human_novel	exon	57056616	57084001	.	+	.	gene_id "chr6-gene-57056616"; transcript_id "chr6-gene-57056616-1"; exon_number "1";
6	human_novel	exon	57860028	57872058	.	-	.	gene_id "chr6-gene-57860028"; transcript_id "chr6-gene-57860028-1"; exon_number "1";
6	human_novel	exon	73457979	73460343	.	+	.	gene_id "chr6-gene-73457979"; transcript_id "chr6-gene-73457979-1"; exon_number "1";
6	human_novel	exon	87268431	87280092	.	-	.	gene_id "chr6-gene-87268431"; transcript_id "chr6-gene-87268431-1"; exon_number "1";
6	human_novel	exon	106177655	106184107	.	+	.	gene_id "chr6-gene-106177655"; transcript_id "chr6-gene-106177655-1"; exon_number "1";
6	human_novel	exon	108011321	108017088	.	-	.	gene_id "chr6-gene-108011321"; transcript_id "chr6-gene-108011321-1"; exon_number "1";
6	human_novel	exon	108976493	108981504	.	+	.	gene_id "chr6-gene-108976493"; transcript_id "chr6-gene-108976493-1"; exon_number "1";
6	human_novel	exon	111281939	111284506	.	+	.	gene_id "chr6-gene-111281939"; transcript_id "chr6-gene-111281939-2"; exon_number "1";
6	human_novel	exon	111281939	111292921	.	+	.	gene_id "chr6-gene-111281939"; transcript_id "chr6-gene-111281939-1"; exon_number "1";
6	human_novel	exon	111281939	111292921	.	-	.	gene_id "chr6-gene-111281939"; transcript_id "chr6-gene-111281939-3"; exon_number "1";
6	human_novel	exon	111290481	111292921	.	+	.	gene_id "chr6-gene-111281939"; transcript_id "chr6-gene-111281939-2"; exon_number "2";
6	human_novel	exon	111633808	111645965	.	-	.	gene_id "chr6-gene-111633808"; transcript_id "chr6-gene-111633808-1"; exon_number "1";
6	human_novel	exon	111633808	111645965	.	+	.	gene_id "chr6-gene-111633808"; transcript_id "chr6-gene-111633808-2"; exon_number "1";
6	human_novel	exon	111873688	111876356	.	+	.	gene_id "chr6-gene-111873688"; transcript_id "chr6-gene-111873688-1"; exon_number "1";
6	human_novel	exon	126040368	126053826	.	+	.	gene_id "chr6-gene-126040368"; transcript_id "chr6-gene-126040368-1"; exon_number "1";
6	human_novel	exon	126059276	126063034	.	+	.	gene_id "chr6-gene-126059276"; transcript_id "chr6-gene-126059276-1"; exon_number "1";
6	human_novel	exon	126075878	126078840	.	+	.	gene_id "chr6-gene-126075878"; transcript_id "chr6-gene-126075878-1"; exon_number "1";
6	human_novel	exon	126081970	126083627	.	+	.	gene_id "chr6-gene-126075878"; transcript_id "chr6-gene-126075878-1"; exon_number "2";
6	human_novel	exon	131303014	131307123	.	-	.	gene_id "chr6-gene-131303014"; transcript_id "chr6-gene-131303014-1"; exon_number "1";
6	human_novel	exon	131308329	131329519	.	-	.	gene_id "chr6-gene-131308329"; transcript_id "chr6-gene-131308329-1"; exon_number "1";
6	human_novel	exon	131308329	131329519	.	+	.	gene_id "chr6-gene-131308329"; transcript_id "chr6-gene-131308329-2"; exon_number "1";
6	human_novel	exon	131329613	131333793	.	-	.	gene_id "chr6-gene-131329613"; transcript_id "chr6-gene-131329613-1"; exon_number "1";
6	human_novel	exon	131333846	131344428	.	+	.	gene_id "chr6-gene-131333846"; transcript_id "chr6-gene-131333846-1"; exon_number "1";
6	human_novel	exon	131333846	131344428	.	-	.	gene_id "chr6-gene-131333846"; transcript_id "chr6-gene-131333846-2"; exon_number "1";
6	human_novel	exon	131357512	131374062	.	-	.	gene_id "chr6-gene-131357512"; transcript_id "chr6-gene-131357512-1"; exon_number "1";
6	human_novel	exon	131435118	131440224	.	-	.	gene_id "chr6-gene-131435118"; transcript_id "chr6-gene-131435118-1"; exon_number "2";
6	human_novel	exon	131439017	131440240	.	-	.	gene_id "chr6-gene-131435118"; transcript_id "chr6-gene-131435118-3"; exon_number "3";
6	human_novel	exon	131439017	131440240	.	-	.	gene_id "chr6-gene-131435118"; transcript_id "chr6-gene-131435118-2"; exon_number "3";
6	human_novel	exon	131439027	131440224	.	-	.	gene_id "chr6-gene-131435118"; transcript_id "chr6-gene-131435118-4"; exon_number "3";
6	human_novel	exon	131443366	131443456	.	-	.	gene_id "chr6-gene-131435118"; transcript_id "chr6-gene-131435118-4"; exon_number "2";
6	human_novel	exon	131443366	131443456	.	-	.	gene_id "chr6-gene-131435118"; transcript_id "chr6-gene-131435118-3"; exon_number "2";
6	human_novel	exon	131443366	131443459	.	-	.	gene_id "chr6-gene-131435118"; transcript_id "chr6-gene-131435118-2"; exon_number "2";
6	human_novel	exon	131443366	131443818	.	-	.	gene_id "chr6-gene-131435118"; transcript_id "chr6-gene-131435118-1"; exon_number "1";
6	human_novel	exon	131443708	131443815	.	-	.	gene_id "chr6-gene-131435118"; transcript_id "chr6-gene-131435118-4"; exon_number "1";
6	human_novel	exon	131443708	131443815	.	-	.	gene_id "chr6-gene-131435118"; transcript_id "chr6-gene-131435118-3"; exon_number "1";
6	human_novel	exon	131443708	131443815	.	-	.	gene_id "chr6-gene-131435118"; transcript_id "chr6-gene-131435118-2"; exon_number "1";
6	human_novel	exon	137817946	137821358	.	-	.	gene_id "chr6-gene-137817946"; transcript_id "chr6-gene-137817946-1"; exon_number "1";
6	human_novel	exon	143413509	143419342	.	-	.	gene_id "chr6-gene-143413509"; transcript_id "chr6-gene-143413509-1"; exon_number "1";
6	human_novel	exon	143419577	143421606	.	-	.	gene_id "chr6-gene-143419577"; transcript_id "chr6-gene-143419577-1"; exon_number "1";
6	human_novel	exon	143518129	143522615	.	+	.	gene_id "chr6-gene-143518129"; transcript_id "chr6-gene-143518129-1"; exon_number "1";
6	human_novel	exon	149139165	149157708	.	+	.	gene_id "chr6-gene-149139165"; transcript_id "chr6-gene-149139165-1"; exon_number "1";
6	human_novel	exon	149139165	149157708	.	-	.	gene_id "chr6-gene-149139165"; transcript_id "chr6-gene-149139165-2"; exon_number "1";
6	human_novel	exon	149204832	149215199	.	+	.	gene_id "chr6-gene-149204832"; transcript_id "chr6-gene-149204832-1"; exon_number "1";
6	human_novel	exon	150061054	150063042	.	+	.	gene_id "chr6-gene-150061054"; transcript_id "chr6-gene-150061054-1"; exon_number "1";
6	human_novel	exon	170088367	170092963	.	+	.	gene_id "chr6-gene-170088367"; transcript_id "chr6-gene-170088367-1"; exon_number "1";
7	human_novel	exon	344356	345139	.	-	.	gene_id "chr7-gene-344356"; transcript_id "chr7-gene-344356-1"; exon_number "2";
7	human_novel	exon	344356	345139	.	-	.	gene_id "chr7-gene-344356"; transcript_id "chr7-gene-344356-3"; exon_number "2";
7	human_novel	exon	344356	345139	.	-	.	gene_id "chr7-gene-344356"; transcript_id "chr7-gene-344356-2"; exon_number "2";
7	human_novel	exon	346217	346947	.	-	.	gene_id "chr7-gene-344356"; transcript_id "chr7-gene-344356-1"; exon_number "1";
7	human_novel	exon	348185	351990	.	-	.	gene_id "chr7-gene-344356"; transcript_id "chr7-gene-344356-2"; exon_number "1";
7	human_novel	exon	349337	350056	.	+	.	gene_id "chr7-gene-344356"; transcript_id "chr7-gene-344356-4"; exon_number "1";
7	human_novel	exon	349352	350278	.	+	.	gene_id "chr7-gene-344356"; transcript_id "chr7-gene-344356-5"; exon_number "1";
7	human_novel	exon	349385	351990	.	-	.	gene_id "chr7-gene-344356"; transcript_id "chr7-gene-344356-3"; exon_number "1";
7	human_novel	exon	351040	351625	.	+	.	gene_id "chr7-gene-344356"; transcript_id "chr7-gene-344356-5"; exon_number "2";
7	human_novel	exon	351040	351625	.	+	.	gene_id "chr7-gene-344356"; transcript_id "chr7-gene-344356-4"; exon_number "2";
7	human_novel	exon	2455131	2460104	.	+	.	gene_id "chr7-gene-2455131"; transcript_id "chr7-gene-2455131-1"; exon_number "1";
7	human_novel	exon	2455131	2460104	.	-	.	gene_id "chr7-gene-2455131"; transcript_id "chr7-gene-2455131-2"; exon_number "1";
7	human_novel	exon	2529859	2533397	.	-	.	gene_id "chr7-gene-2529859"; transcript_id "chr7-gene-2529859-2"; exon_number "1";
7	human_novel	exon	2529859	2533397	.	+	.	gene_id "chr7-gene-2529859"; transcript_id "chr7-gene-2529859-1"; exon_number "1";
7	human_novel	exon	2533461	2533957	.	-	.	gene_id "chr7-gene-2533461"; transcript_id "chr7-gene-2533461-1"; exon_number "1";
7	human_novel	exon	2535351	2537283	.	+	.	gene_id "chr7-gene-2535351"; transcript_id "chr7-gene-2535351-1"; exon_number "1";
7	human_novel	exon	3070624	3075828	.	-	.	gene_id "chr7-gene-3070624"; transcript_id "chr7-gene-3070624-1"; exon_number "1";
7	human_novel	exon	3093494	3095532	.	-	.	gene_id "chr7-gene-3093494"; transcript_id "chr7-gene-3093494-1"; exon_number "2";
7	human_novel	exon	3093494	3097713	.	-	.	gene_id "chr7-gene-3093494"; transcript_id "chr7-gene-3093494-3"; exon_number "2";
7	human_novel	exon	3093494	3095585	.	-	.	gene_id "chr7-gene-3093494"; transcript_id "chr7-gene-3093494-2"; exon_number "2";
7	human_novel	exon	3093499	3095532	.	-	.	gene_id "chr7-gene-3093494"; transcript_id "chr7-gene-3093494-4"; exon_number "3";
7	human_novel	exon	3097485	3098827	.	-	.	gene_id "chr7-gene-3093494"; transcript_id "chr7-gene-3093494-1"; exon_number "1";
7	human_novel	exon	3097485	3097713	.	-	.	gene_id "chr7-gene-3093494"; transcript_id "chr7-gene-3093494-4"; exon_number "2";
7	human_novel	exon	3117975	3118074	.	-	.	gene_id "chr7-gene-3093494"; transcript_id "chr7-gene-3093494-3"; exon_number "1";
7	human_novel	exon	3117975	3118064	.	-	.	gene_id "chr7-gene-3093494"; transcript_id "chr7-gene-3093494-4"; exon_number "1";
7	human_novel	exon	3117975	3118074	.	-	.	gene_id "chr7-gene-3093494"; transcript_id "chr7-gene-3093494-2"; exon_number "1";
7	human_novel	exon	4583305	4583487	.	-	.	gene_id "chr7-gene-4583305"; transcript_id "chr7-gene-4583305-1"; exon_number "2";
7	human_novel	exon	4583305	4583487	.	-	.	gene_id "chr7-gene-4583305"; transcript_id "chr7-gene-4583305-2"; exon_number "2";
7	human_novel	exon	4584575	4585288	.	-	.	gene_id "chr7-gene-4583305"; transcript_id "chr7-gene-4583305-3"; exon_number "1";
7	human_novel	exon	4585821	4589325	.	-	.	gene_id "chr7-gene-4583305"; transcript_id "chr7-gene-4583305-4"; exon_number "2";
7	human_novel	exon	4590822	4590900	.	-	.	gene_id "chr7-gene-4583305"; transcript_id "chr7-gene-4583305-1"; exon_number "1";
7	human_novel	exon	4591807	4591991	.	-	.	gene_id "chr7-gene-4583305"; transcript_id "chr7-gene-4583305-5"; exon_number "2";
7	human_novel	exon	4597830	4599522	.	-	.	gene_id "chr7-gene-4583305"; transcript_id "chr7-gene-4583305-4"; exon_number "1";
7	human_novel	exon	4599325	4599500	.	-	.	gene_id "chr7-gene-4583305"; transcript_id "chr7-gene-4583305-5"; exon_number "1";
7	human_novel	exon	4599325	4599500	.	-	.	gene_id "chr7-gene-4583305"; transcript_id "chr7-gene-4583305-2"; exon_number "1";
7	human_novel	exon	5109657	5111404	.	-	.	gene_id "chr7-gene-5109657"; transcript_id "chr7-gene-5109657-2"; exon_number "1";
7	human_novel	exon	5109657	5111404	.	+	.	gene_id "chr7-gene-5109657"; transcript_id "chr7-gene-5109657-1"; exon_number "1";
7	human_novel	exon	5111483	5116730	.	+	.	gene_id "chr7-gene-5111483"; transcript_id "chr7-gene-5111483-1"; exon_number "1";
7	human_novel	exon	5613338	5613952	.	-	.	gene_id "chr7-gene-5613338"; transcript_id "chr7-gene-5613338-1"; exon_number "2";
7	human_novel	exon	5613338	5617594	.	-	.	gene_id "chr7-gene-5613338"; transcript_id "chr7-gene-5613338-2"; exon_number "1";
7	human_novel	exon	5615951	5617330	.	-	.	gene_id "chr7-gene-5613338"; transcript_id "chr7-gene-5613338-1"; exon_number "1";
7	human_novel	exon	5860698	5863188	.	-	.	gene_id "chr7-gene-5860698"; transcript_id "chr7-gene-5860698-1"; exon_number "1";
7	human_novel	exon	5868400	5871181	.	+	.	gene_id "chr7-gene-5868400"; transcript_id "chr7-gene-5868400-1"; exon_number "1";
7	human_novel	exon	5873370	5877771	.	-	.	gene_id "chr7-gene-5873370"; transcript_id "chr7-gene-5873370-1"; exon_number "1";
7	human_novel	exon	5873370	5877771	.	+	.	gene_id "chr7-gene-5873370"; transcript_id "chr7-gene-5873370-2"; exon_number "1";
7	human_novel	exon	6102865	6104135	.	-	.	gene_id "chr7-gene-6102865"; transcript_id "chr7-gene-6102865-1"; exon_number "1";
7	human_novel	exon	27456345	27456896	.	+	.	gene_id "chr7-gene-27456345"; transcript_id "chr7-gene-27456345-1"; exon_number "1";
7	human_novel	exon	27456345	27456966	.	-	.	gene_id "chr7-gene-27456345"; transcript_id "chr7-gene-27456345-2"; exon_number "1";
7	human_novel	exon	30242123	30243973	.	-	.	gene_id "chr7-gene-30242123"; transcript_id "chr7-gene-30242123-1"; exon_number "2";
7	human_novel	exon	30254112	30256887	.	-	.	gene_id "chr7-gene-30242123"; transcript_id "chr7-gene-30242123-1"; exon_number "1";
7	human_novel	exon	30415338	30421643	.	-	.	gene_id "chr7-gene-30415338"; transcript_id "chr7-gene-30415338-1"; exon_number "1";
7	human_novel	exon	30415338	30421643	.	+	.	gene_id "chr7-gene-30415338"; transcript_id "chr7-gene-30415338-2"; exon_number "1";
7	human_novel	exon	33632745	33638430	.	+	.	gene_id "chr7-gene-33632745"; transcript_id "chr7-gene-33632745-1"; exon_number "1";
7	human_novel	exon	33638500	33644324	.	+	.	gene_id "chr7-gene-33638500"; transcript_id "chr7-gene-33638500-1"; exon_number "1";
7	human_novel	exon	35602062	35610344	.	-	.	gene_id "chr7-gene-35602062"; transcript_id "chr7-gene-35602062-1"; exon_number "1";
7	human_novel	exon	35613178	35619796	.	-	.	gene_id "chr7-gene-35613178"; transcript_id "chr7-gene-35613178-1"; exon_number "1";
7	human_novel	exon	39619323	39623277	.	-	.	gene_id "chr7-gene-39619323"; transcript_id "chr7-gene-39619323-1"; exon_number "1";
7	human_novel	exon	39793611	39794794	.	+	.	gene_id "chr7-gene-39793611"; transcript_id "chr7-gene-39793611-1"; exon_number "1";
7	human_novel	exon	39793611	39794794	.	-	.	gene_id "chr7-gene-39793611"; transcript_id "chr7-gene-39793611-2"; exon_number "1";
7	human_novel	exon	44888541	44892973	.	-	.	gene_id "chr7-gene-44888541"; transcript_id "chr7-gene-44888541-1"; exon_number "1";
7	human_novel	exon	48067134	48070402	.	-	.	gene_id "chr7-gene-48067134"; transcript_id "chr7-gene-48067134-1"; exon_number "2";
7	human_novel	exon	48082881	48084397	.	-	.	gene_id "chr7-gene-48067134"; transcript_id "chr7-gene-48067134-1"; exon_number "1";
7	human_novel	exon	65480484	65485381	.	+	.	gene_id "chr7-gene-65480484"; transcript_id "chr7-gene-65480484-1"; exon_number "1";
7	human_novel	exon	66844963	66847562	.	-	.	gene_id "chr7-gene-66844963"; transcript_id "chr7-gene-66844963-1"; exon_number "1";
7	human_novel	exon	66864287	66865385	.	-	.	gene_id "chr7-gene-66864287"; transcript_id "chr7-gene-66864287-1"; exon_number "1";
7	human_novel	exon	67241237	67259909	.	+	.	gene_id "chr7-gene-67241237"; transcript_id "chr7-gene-67241237-1"; exon_number "1";
7	human_novel	exon	67248786	67259909	.	-	.	gene_id "chr7-gene-67241237"; transcript_id "chr7-gene-67241237-2"; exon_number "1";
7	human_novel	exon	67261896	67264809	.	+	.	gene_id "chr7-gene-67261896"; transcript_id "chr7-gene-67261896-2"; exon_number "1";
7	human_novel	exon	67261896	67264809	.	-	.	gene_id "chr7-gene-67261896"; transcript_id "chr7-gene-67261896-1"; exon_number "1";
7	human_novel	exon	72954811	72958478	.	+	.	gene_id "chr7-gene-72954811"; transcript_id "chr7-gene-72954811-1"; exon_number "1";
7	human_novel	exon	73673891	73677593	.	-	.	gene_id "chr7-gene-73673891"; transcript_id "chr7-gene-73673891-1"; exon_number "1";
7	human_novel	exon	75487055	75489801	.	-	.	gene_id "chr7-gene-75487055"; transcript_id "chr7-gene-75487055-1"; exon_number "1";
7	human_novel	exon	76960133	76966006	.	+	.	gene_id "chr7-gene-76960133"; transcript_id "chr7-gene-76960133-1"; exon_number "1";
7	human_novel	exon	91885226	91887221	.	+	.	gene_id "chr7-gene-91885226"; transcript_id "chr7-gene-91885226-1"; exon_number "1";
7	human_novel	exon	94572722	94580473	.	+	.	gene_id "chr7-gene-94572722"; transcript_id "chr7-gene-94572722-1"; exon_number "1";
7	human_novel	exon	99738508	99749775	.	+	.	gene_id "chr7-gene-99738508"; transcript_id "chr7-gene-99738508-1"; exon_number "1";
7	human_novel	exon	99738508	99749775	.	-	.	gene_id "chr7-gene-99738508"; transcript_id "chr7-gene-99738508-2"; exon_number "1";
7	human_novel	exon	100274221	100280373	.	+	.	gene_id "chr7-gene-100274221"; transcript_id "chr7-gene-100274221-2"; exon_number "1";
7	human_novel	exon	100274221	100280373	.	-	.	gene_id "chr7-gene-100274221"; transcript_id "chr7-gene-100274221-1"; exon_number "1";
7	human_novel	exon	100283202	100286961	.	+	.	gene_id "chr7-gene-100283202"; transcript_id "chr7-gene-100283202-1"; exon_number "1";
7	human_novel	exon	100283202	100286961	.	-	.	gene_id "chr7-gene-100283202"; transcript_id "chr7-gene-100283202-2"; exon_number "1";
7	human_novel	exon	106081300	106088842	.	+	.	gene_id "chr7-gene-106081300"; transcript_id "chr7-gene-106081300-1"; exon_number "1";
7	human_novel	exon	112755679	112758714	.	+	.	gene_id "chr7-gene-112755679"; transcript_id "chr7-gene-112755679-1"; exon_number "1";
7	human_novel	exon	127562770	127572127	.	-	.	gene_id "chr7-gene-127562770"; transcript_id "chr7-gene-127562770-1"; exon_number "1";
7	human_novel	exon	129531152	129533846	.	+	.	gene_id "chr7-gene-129531152"; transcript_id "chr7-gene-129531152-1"; exon_number "1";
7	human_novel	exon	129531337	129533846	.	-	.	gene_id "chr7-gene-129531152"; transcript_id "chr7-gene-129531152-2"; exon_number "1";
7	human_novel	exon	129819745	129823199	.	-	.	gene_id "chr7-gene-129819745"; transcript_id "chr7-gene-129819745-1"; exon_number "1";
7	human_novel	exon	134073900	134075937	.	+	.	gene_id "chr7-gene-134073900"; transcript_id "chr7-gene-134073900-1"; exon_number "1";
7	human_novel	exon	134086615	134098246	.	+	.	gene_id "chr7-gene-134073900"; transcript_id "chr7-gene-134073900-2"; exon_number "1";
7	human_novel	exon	134098152	134098246	.	+	.	gene_id "chr7-gene-134073900"; transcript_id "chr7-gene-134073900-1"; exon_number "2";
7	human_novel	exon	134100188	134100458	.	+	.	gene_id "chr7-gene-134073900"; transcript_id "chr7-gene-134073900-1"; exon_number "3";
7	human_novel	exon	134100188	134100539	.	+	.	gene_id "chr7-gene-134073900"; transcript_id "chr7-gene-134073900-2"; exon_number "2";
7	human_novel	exon	134710734	134726405	.	-	.	gene_id "chr7-gene-134710734"; transcript_id "chr7-gene-134710734-1"; exon_number "1";
7	human_novel	exon	143837118	143849208	.	+	.	gene_id "chr7-gene-143837118"; transcript_id "chr7-gene-143837118-2"; exon_number "1";
7	human_novel	exon	143837118	143849208	.	-	.	gene_id "chr7-gene-143837118"; transcript_id "chr7-gene-143837118-1"; exon_number "1";
7	human_novel	exon	150201732	150207366	.	-	.	gene_id "chr7-gene-150201732"; transcript_id "chr7-gene-150201732-1"; exon_number "1";
7	human_novel	exon	150207433	150215496	.	-	.	gene_id "chr7-gene-150207433"; transcript_id "chr7-gene-150207433-1"; exon_number "1";
7	human_novel	exon	150220893	150229602	.	+	.	gene_id "chr7-gene-150220893"; transcript_id "chr7-gene-150220893-1"; exon_number "1";
7	human_novel	exon	150548027	150549577	.	-	.	gene_id "chr7-gene-150548027"; transcript_id "chr7-gene-150548027-1"; exon_number "2";
7	human_novel	exon	150563213	150564110	.	-	.	gene_id "chr7-gene-150548027"; transcript_id "chr7-gene-150548027-1"; exon_number "1";
7	human_novel	exon	150754181	150766018	.	+	.	gene_id "chr7-gene-150754181"; transcript_id "chr7-gene-150754181-1"; exon_number "1";
7	human_novel	exon	150754181	150766022	.	-	.	gene_id "chr7-gene-150754181"; transcript_id "chr7-gene-150754181-2"; exon_number "1";
7	human_novel	exon	150766284	150771901	.	+	.	gene_id "chr7-gene-150766284"; transcript_id "chr7-gene-150766284-1"; exon_number "1";
7	human_novel	exon	152912332	152915431	.	+	.	gene_id "chr7-gene-152912332"; transcript_id "chr7-gene-152912332-2"; exon_number "1";
7	human_novel	exon	152912332	152915431	.	-	.	gene_id "chr7-gene-152912332"; transcript_id "chr7-gene-152912332-1"; exon_number "1";
7	human_novel	exon	158610986	158616541	.	-	.	gene_id "chr7-gene-158610986"; transcript_id "chr7-gene-158610986-1"; exon_number "1";
7	human_novel	exon	158710548	158717945	.	-	.	gene_id "chr7-gene-158710548"; transcript_id "chr7-gene-158710548-1"; exon_number "1";
7	human_novel	exon	158710548	158717945	.	+	.	gene_id "chr7-gene-158710548"; transcript_id "chr7-gene-158710548-2"; exon_number "1";
7	human_novel	exon	158722152	158729066	.	-	.	gene_id "chr7-gene-158722152"; transcript_id "chr7-gene-158722152-1"; exon_number "1";
8	human_novel	exon	8127486	8137841	.	-	.	gene_id "chr8-gene-8127486"; transcript_id "chr8-gene-8127486-1"; exon_number "1";
8	human_novel	exon	8127486	8128203	.	-	.	gene_id "chr8-gene-8127486"; transcript_id "chr8-gene-8127486-2"; exon_number "2";
8	human_novel	exon	8127889	8128291	.	-	.	gene_id "chr8-gene-8127486"; transcript_id "chr8-gene-8127486-4"; exon_number "3";
8	human_novel	exon	8127889	8128203	.	-	.	gene_id "chr8-gene-8127486"; transcript_id "chr8-gene-8127486-3"; exon_number "3";
8	human_novel	exon	8134175	8137841	.	-	.	gene_id "chr8-gene-8127486"; transcript_id "chr8-gene-8127486-2"; exon_number "1";
8	human_novel	exon	8134175	8134740	.	-	.	gene_id "chr8-gene-8127486"; transcript_id "chr8-gene-8127486-3"; exon_number "2";
8	human_novel	exon	8134263	8134740	.	-	.	gene_id "chr8-gene-8127486"; transcript_id "chr8-gene-8127486-4"; exon_number "2";
8	human_novel	exon	8137947	8149782	.	+	.	gene_id "chr8-gene-8127486"; transcript_id "chr8-gene-8127486-6"; exon_number "1";
8	human_novel	exon	8137947	8149782	.	-	.	gene_id "chr8-gene-8127486"; transcript_id "chr8-gene-8127486-5"; exon_number "1";
8	human_novel	exon	8142818	8143945	.	-	.	gene_id "chr8-gene-8127486"; transcript_id "chr8-gene-8127486-4"; exon_number "1";
8	human_novel	exon	8142818	8143945	.	-	.	gene_id "chr8-gene-8127486"; transcript_id "chr8-gene-8127486-3"; exon_number "1";
8	human_novel	exon	12437099	12437710	.	+	.	gene_id "chr8-gene-12437099"; transcript_id "chr8-gene-12437099-2"; exon_number "1";
8	human_novel	exon	12437099	12437710	.	+	.	gene_id "chr8-gene-12437099"; transcript_id "chr8-gene-12437099-1"; exon_number "1";
8	human_novel	exon	12437108	12437710	.	+	.	gene_id "chr8-gene-12437099"; transcript_id "chr8-gene-12437099-3"; exon_number "1";
8	human_novel	exon	12438164	12438511	.	+	.	gene_id "chr8-gene-12437099"; transcript_id "chr8-gene-12437099-2"; exon_number "2";
8	human_novel	exon	12438164	12438511	.	+	.	gene_id "chr8-gene-12437099"; transcript_id "chr8-gene-12437099-1"; exon_number "2";
8	human_novel	exon	12438164	12438511	.	+	.	gene_id "chr8-gene-12437099"; transcript_id "chr8-gene-12437099-3"; exon_number "2";
8	human_novel	exon	12438871	12440200	.	-	.	gene_id "chr8-gene-12437099"; transcript_id "chr8-gene-12437099-4"; exon_number "1";
8	human_novel	exon	12440969	12441061	.	+	.	gene_id "chr8-gene-12437099"; transcript_id "chr8-gene-12437099-3"; exon_number "3";
8	human_novel	exon	12441000	12441061	.	+	.	gene_id "chr8-gene-12437099"; transcript_id "chr8-gene-12437099-2"; exon_number "3";
8	human_novel	exon	12441000	12441061	.	+	.	gene_id "chr8-gene-12437099"; transcript_id "chr8-gene-12437099-1"; exon_number "3";
8	human_novel	exon	12441588	12442041	.	+	.	gene_id "chr8-gene-12437099"; transcript_id "chr8-gene-12437099-1"; exon_number "4";
8	human_novel	exon	12444756	12444894	.	+	.	gene_id "chr8-gene-12437099"; transcript_id "chr8-gene-12437099-2"; exon_number "4";
8	human_novel	exon	12444756	12447570	.	+	.	gene_id "chr8-gene-12437099"; transcript_id "chr8-gene-12437099-3"; exon_number "4";
8	human_novel	exon	12447088	12447523	.	+	.	gene_id "chr8-gene-12437099"; transcript_id "chr8-gene-12437099-2"; exon_number "5";
8	human_novel	exon	12519859	12527604	.	+	.	gene_id "chr8-gene-12519859"; transcript_id "chr8-gene-12519859-1"; exon_number "1";
8	human_novel	exon	12521233	12522846	.	+	.	gene_id "chr8-gene-12519859"; transcript_id "chr8-gene-12519859-3"; exon_number "1";
8	human_novel	exon	12521233	12522846	.	+	.	gene_id "chr8-gene-12519859"; transcript_id "chr8-gene-12519859-2"; exon_number "1";
8	human_novel	exon	12527785	12531508	.	+	.	gene_id "chr8-gene-12519859"; transcript_id "chr8-gene-12519859-4"; exon_number "1";
8	human_novel	exon	12530943	12531031	.	+	.	gene_id "chr8-gene-12519859"; transcript_id "chr8-gene-12519859-3"; exon_number "2";
8	human_novel	exon	12530943	12531508	.	+	.	gene_id "chr8-gene-12519859"; transcript_id "chr8-gene-12519859-2"; exon_number "2";
8	human_novel	exon	12537480	12537923	.	+	.	gene_id "chr8-gene-12519859"; transcript_id "chr8-gene-12519859-2"; exon_number "3";
8	human_novel	exon	12537480	12560456	.	+	.	gene_id "chr8-gene-12519859"; transcript_id "chr8-gene-12519859-4"; exon_number "2";
8	human_novel	exon	12565886	12567991	.	+	.	gene_id "chr8-gene-12519859"; transcript_id "chr8-gene-12519859-3"; exon_number "3";
8	human_novel	exon	12583434	12591654	.	-	.	gene_id "chr8-gene-12583434"; transcript_id "chr8-gene-12583434-1"; exon_number "1";
8	human_novel	exon	23263085	23263703	.	+	.	gene_id "chr8-gene-23263085"; transcript_id "chr8-gene-23263085-1"; exon_number "1";
8	human_novel	exon	23264209	23266271	.	+	.	gene_id "chr8-gene-23263085"; transcript_id "chr8-gene-23263085-1"; exon_number "2";
8	human_novel	exon	28202124	28204994	.	+	.	gene_id "chr8-gene-28202124"; transcript_id "chr8-gene-28202124-1"; exon_number "1";
8	human_novel	exon	38216926	38224783	.	+	.	gene_id "chr8-gene-38216926"; transcript_id "chr8-gene-38216926-1"; exon_number "1";
8	human_novel	exon	38221144	38224783	.	-	.	gene_id "chr8-gene-38216926"; transcript_id "chr8-gene-38216926-2"; exon_number "1";
8	human_novel	exon	42141276	42143873	.	+	.	gene_id "chr8-gene-42141276"; transcript_id "chr8-gene-42141276-1"; exon_number "1";
8	human_novel	exon	42832435	42835174	.	-	.	gene_id "chr8-gene-42832435"; transcript_id "chr8-gene-42832435-1"; exon_number "1";
8	human_novel	exon	43132873	43139770	.	-	.	gene_id "chr8-gene-43132873"; transcript_id "chr8-gene-43132873-2"; exon_number "1";
8	human_novel	exon	43132873	43139770	.	+	.	gene_id "chr8-gene-43132873"; transcript_id "chr8-gene-43132873-1"; exon_number "1";
8	human_novel	exon	47741308	47749000	.	+	.	gene_id "chr8-gene-47741308"; transcript_id "chr8-gene-47741308-1"; exon_number "1";
8	human_novel	exon	54027689	54028044	.	-	.	gene_id "chr8-gene-54027689"; transcript_id "chr8-gene-54027689-1"; exon_number "1";
8	human_novel	exon	65594684	65601610	.	-	.	gene_id "chr8-gene-65594684"; transcript_id "chr8-gene-65594684-1"; exon_number "1";
8	human_novel	exon	70560351	70566081	.	-	.	gene_id "chr8-gene-70560351"; transcript_id "chr8-gene-70560351-1"; exon_number "1";
8	human_novel	exon	77025391	77035871	.	+	.	gene_id "chr8-gene-77025391"; transcript_id "chr8-gene-77025391-1"; exon_number "1";
8	human_novel	exon	89880568	89888903	.	-	.	gene_id "chr8-gene-89880568"; transcript_id "chr8-gene-89880568-1"; exon_number "1";
8	human_novel	exon	97152496	97185444	.	+	.	gene_id "chr8-gene-97152496"; transcript_id "chr8-gene-97152496-1"; exon_number "1";
8	human_novel	exon	103443871	103452637	.	-	.	gene_id "chr8-gene-103443871"; transcript_id "chr8-gene-103443871-1"; exon_number "1";
8	human_novel	exon	108499669	108505191	.	-	.	gene_id "chr8-gene-108499669"; transcript_id "chr8-gene-108499669-1"; exon_number "1";
8	human_novel	exon	114243142	114247593	.	-	.	gene_id "chr8-gene-114243142"; transcript_id "chr8-gene-114243142-1"; exon_number "1";
8	human_novel	exon	123469298	123475369	.	-	.	gene_id "chr8-gene-123469298"; transcript_id "chr8-gene-123469298-1"; exon_number "1";
8	human_novel	exon	125371982	125376803	.	+	.	gene_id "chr8-gene-125371982"; transcript_id "chr8-gene-125371982-1"; exon_number "1";
8	human_novel	exon	125377314	125385546	.	+	.	gene_id "chr8-gene-125377314"; transcript_id "chr8-gene-125377314-2"; exon_number "1";
8	human_novel	exon	125377314	125385546	.	-	.	gene_id "chr8-gene-125377314"; transcript_id "chr8-gene-125377314-1"; exon_number "1";
8	human_novel	exon	125851540	125876710	.	-	.	gene_id "chr8-gene-125851540"; transcript_id "chr8-gene-125851540-2"; exon_number "1";
8	human_novel	exon	125851540	125860796	.	-	.	gene_id "chr8-gene-125851540"; transcript_id "chr8-gene-125851540-1"; exon_number "2";
8	human_novel	exon	125857902	125860796	.	-	.	gene_id "chr8-gene-125851540"; transcript_id "chr8-gene-125851540-3"; exon_number "4";
8	human_novel	exon	125864936	125871260	.	-	.	gene_id "chr8-gene-125851540"; transcript_id "chr8-gene-125851540-4"; exon_number "2";
8	human_novel	exon	125865815	125872957	.	-	.	gene_id "chr8-gene-125851540"; transcript_id "chr8-gene-125851540-5"; exon_number "3";
8	human_novel	exon	125871371	125872328	.	-	.	gene_id "chr8-gene-125851540"; transcript_id "chr8-gene-125851540-4"; exon_number "1";
8	human_novel	exon	125872897	125872957	.	-	.	gene_id "chr8-gene-125851540"; transcript_id "chr8-gene-125851540-3"; exon_number "3";
8	human_novel	exon	125872897	125876710	.	-	.	gene_id "chr8-gene-125851540"; transcript_id "chr8-gene-125851540-1"; exon_number "1";
8	human_novel	exon	125876303	125876447	.	-	.	gene_id "chr8-gene-125851540"; transcript_id "chr8-gene-125851540-3"; exon_number "2";
8	human_novel	exon	125876303	125876447	.	-	.	gene_id "chr8-gene-125851540"; transcript_id "chr8-gene-125851540-5"; exon_number "2";
8	human_novel	exon	125876782	125877612	.	-	.	gene_id "chr8-gene-125851540"; transcript_id "chr8-gene-125851540-6"; exon_number "2";
8	human_novel	exon	125877443	125877793	.	-	.	gene_id "chr8-gene-125851540"; transcript_id "chr8-gene-125851540-3"; exon_number "1";
8	human_novel	exon	125877443	125877793	.	-	.	gene_id "chr8-gene-125851540"; transcript_id "chr8-gene-125851540-5"; exon_number "1";
8	human_novel	exon	125883729	125887398	.	-	.	gene_id "chr8-gene-125851540"; transcript_id "chr8-gene-125851540-6"; exon_number "1";
8	human_novel	exon	126727446	126731808	.	-	.	gene_id "chr8-gene-126727446"; transcript_id "chr8-gene-126727446-1"; exon_number "1";
8	human_novel	exon	126799308	126806063	.	-	.	gene_id "chr8-gene-126799308"; transcript_id "chr8-gene-126799308-1"; exon_number "1";
8	human_novel	exon	127121973	127129411	.	-	.	gene_id "chr8-gene-127121973"; transcript_id "chr8-gene-127121973-1"; exon_number "1";
8	human_novel	exon	131819400	131824963	.	-	.	gene_id "chr8-gene-131819400"; transcript_id "chr8-gene-131819400-1"; exon_number "1";
8	human_novel	exon	131878780	131883936	.	+	.	gene_id "chr8-gene-131878780"; transcript_id "chr8-gene-131878780-1"; exon_number "1";
8	human_novel	exon	131878780	131883936	.	-	.	gene_id "chr8-gene-131878780"; transcript_id "chr8-gene-131878780-2"; exon_number "1";
8	human_novel	exon	134810907	134831782	.	-	.	gene_id "chr8-gene-134810907"; transcript_id "chr8-gene-134810907-2"; exon_number "1";
8	human_novel	exon	134810907	134831782	.	+	.	gene_id "chr8-gene-134810907"; transcript_id "chr8-gene-134810907-1"; exon_number "1";
8	human_novel	exon	139714151	139724960	.	-	.	gene_id "chr8-gene-139714151"; transcript_id "chr8-gene-139714151-1"; exon_number "1";
8	human_novel	exon	142641677	142655112	.	+	.	gene_id "chr8-gene-142641677"; transcript_id "chr8-gene-142641677-2"; exon_number "1";
8	human_novel	exon	142641677	142655112	.	-	.	gene_id "chr8-gene-142641677"; transcript_id "chr8-gene-142641677-1"; exon_number "1";
8	human_novel	exon	143025815	143031883	.	+	.	gene_id "chr8-gene-143025815"; transcript_id "chr8-gene-143025815-2"; exon_number "1";
8	human_novel	exon	143025815	143032639	.	+	.	gene_id "chr8-gene-143025815"; transcript_id "chr8-gene-143025815-1"; exon_number "1";
8	human_novel	exon	143032001	143032639	.	+	.	gene_id "chr8-gene-143025815"; transcript_id "chr8-gene-143025815-2"; exon_number "2";
8	human_novel	exon	144089735	144094397	.	-	.	gene_id "chr8-gene-144089735"; transcript_id "chr8-gene-144089735-1"; exon_number "1";
8	human_novel	exon	144144012	144147258	.	-	.	gene_id "chr8-gene-144144012"; transcript_id "chr8-gene-144144012-1"; exon_number "1";
8	human_novel	exon	144756746	144762246	.	-	.	gene_id "chr8-gene-144756746"; transcript_id "chr8-gene-144756746-1"; exon_number "1";
8	human_novel	exon	144763621	144767477	.	+	.	gene_id "chr8-gene-144763621"; transcript_id "chr8-gene-144763621-1"; exon_number "1";
8	human_novel	exon	144763621	144768613	.	-	.	gene_id "chr8-gene-144763621"; transcript_id "chr8-gene-144763621-2"; exon_number "1";
8	human_novel	exon	144811598	144817567	.	-	.	gene_id "chr8-gene-144811598"; transcript_id "chr8-gene-144811598-1"; exon_number "2";
8	human_novel	exon	144817703	144821322	.	-	.	gene_id "chr8-gene-144811598"; transcript_id "chr8-gene-144811598-1"; exon_number "1";
8	human_novel	exon	144825323	144826521	.	-	.	gene_id "chr8-gene-144825323"; transcript_id "chr8-gene-144825323-1"; exon_number "1";
8	human_novel	exon	144858408	144869379	.	+	.	gene_id "chr8-gene-144858408"; transcript_id "chr8-gene-144858408-1"; exon_number "1";
9	human_novel	exon	5834432	5840512	.	-	.	gene_id "chr9-gene-5834432"; transcript_id "chr9-gene-5834432-1"; exon_number "1";
9	human_novel	exon	5862868	5877293	.	-	.	gene_id "chr9-gene-5862868"; transcript_id "chr9-gene-5862868-1"; exon_number "3";
9	human_novel	exon	5862868	5867902	.	-	.	gene_id "chr9-gene-5862868"; transcript_id "chr9-gene-5862868-2"; exon_number "2";
9	human_novel	exon	5872158	5880286	.	-	.	gene_id "chr9-gene-5862868"; transcript_id "chr9-gene-5862868-2"; exon_number "1";
9	human_novel	exon	5878464	5879103	.	-	.	gene_id "chr9-gene-5862868"; transcript_id "chr9-gene-5862868-1"; exon_number "2";
9	human_novel	exon	5879930	5880286	.	-	.	gene_id "chr9-gene-5862868"; transcript_id "chr9-gene-5862868-1"; exon_number "1";
9	human_novel	exon	6524695	6529791	.	+	.	gene_id "chr9-gene-6524695"; transcript_id "chr9-gene-6524695-1"; exon_number "1";
9	human_novel	exon	7175801	7188549	.	+	.	gene_id "chr9-gene-7175801"; transcript_id "chr9-gene-7175801-1"; exon_number "1";
9	human_novel	exon	15156742	15161629	.	-	.	gene_id "chr9-gene-15156742"; transcript_id "chr9-gene-15156742-1"; exon_number "1";
9	human_novel	exon	27535285	27538354	.	+	.	gene_id "chr9-gene-27535285"; transcript_id "chr9-gene-27535285-1"; exon_number "1";
9	human_novel	exon	32952510	32956230	.	-	.	gene_id "chr9-gene-32952510"; transcript_id "chr9-gene-32952510-1"; exon_number "1";
9	human_novel	exon	32965550	32969755	.	-	.	gene_id "chr9-gene-32965550"; transcript_id "chr9-gene-32965550-1"; exon_number "1";
9	human_novel	exon	33085911	33093115	.	-	.	gene_id "chr9-gene-33085911"; transcript_id "chr9-gene-33085911-1"; exon_number "1";
9	human_novel	exon	33450338	33452916	.	-	.	gene_id "chr9-gene-33450338"; transcript_id "chr9-gene-33450338-1"; exon_number "1";
9	human_novel	exon	33658912	33659330	.	+	.	gene_id "chr9-gene-33658912"; transcript_id "chr9-gene-33658912-1"; exon_number "1";
9	human_novel	exon	33658917	33659330	.	-	.	gene_id "chr9-gene-33658912"; transcript_id "chr9-gene-33658912-2"; exon_number "1";
9	human_novel	exon	36327094	36330783	.	-	.	gene_id "chr9-gene-36327094"; transcript_id "chr9-gene-36327094-1"; exon_number "1";
9	human_novel	exon	37363034	37365367	.	-	.	gene_id "chr9-gene-37363034"; transcript_id "chr9-gene-37363034-1"; exon_number "1";
9	human_novel	exon	40940670	40982795	.	-	.	gene_id "chr9-gene-40940670"; transcript_id "chr9-gene-40940670-1"; exon_number "1";
9	human_novel	exon	41257661	41265191	.	-	.	gene_id "chr9-gene-41257661"; transcript_id "chr9-gene-41257661-1"; exon_number "1";
9	human_novel	exon	41257661	41265191	.	+	.	gene_id "chr9-gene-41257661"; transcript_id "chr9-gene-41257661-2"; exon_number "1";
9	human_novel	exon	41358860	41365480	.	+	.	gene_id "chr9-gene-41358860"; transcript_id "chr9-gene-41358860-1"; exon_number "1";
9	human_novel	exon	41358868	41359152	.	+	.	gene_id "chr9-gene-41358860"; transcript_id "chr9-gene-41358860-2"; exon_number "1";
9	human_novel	exon	41365531	41383950	.	+	.	gene_id "chr9-gene-41358860"; transcript_id "chr9-gene-41358860-3"; exon_number "1";
9	human_novel	exon	41373319	41380490	.	+	.	gene_id "chr9-gene-41358860"; transcript_id "chr9-gene-41358860-2"; exon_number "2";
9	human_novel	exon	41384095	41386632	.	+	.	gene_id "chr9-gene-41384095"; transcript_id "chr9-gene-41384095-1"; exon_number "1";
9	human_novel	exon	41405683	41421867	.	-	.	gene_id "chr9-gene-41405683"; transcript_id "chr9-gene-41405683-2"; exon_number "1";
9	human_novel	exon	41405683	41421867	.	+	.	gene_id "chr9-gene-41405683"; transcript_id "chr9-gene-41405683-1"; exon_number "1";
9	human_novel	exon	41408156	41409032	.	+	.	gene_id "chr9-gene-41405683"; transcript_id "chr9-gene-41405683-3"; exon_number "1";
9	human_novel	exon	41409394	41411109	.	+	.	gene_id "chr9-gene-41405683"; transcript_id "chr9-gene-41405683-3"; exon_number "2";
9	human_novel	exon	62821908	62830816	.	-	.	gene_id "chr9-gene-62821908"; transcript_id "chr9-gene-62821908-1"; exon_number "1";
9	human_novel	exon	63351018	63365784	.	-	.	gene_id "chr9-gene-63351018"; transcript_id "chr9-gene-63351018-1"; exon_number "1";
9	human_novel	exon	63820519	63826073	.	-	.	gene_id "chr9-gene-63820519"; transcript_id "chr9-gene-63820519-1"; exon_number "1";
9	human_novel	exon	65652810	65664524	.	+	.	gene_id "chr9-gene-65652810"; transcript_id "chr9-gene-65652810-1"; exon_number "1";
9	human_novel	exon	65665990	65666751	.	+	.	gene_id "chr9-gene-65652810"; transcript_id "chr9-gene-65652810-1"; exon_number "2";
9	human_novel	exon	66269967	66270267	.	+	.	gene_id "chr9-gene-66269967"; transcript_id "chr9-gene-66269967-1"; exon_number "1";
9	human_novel	exon	66284501	66302431	.	+	.	gene_id "chr9-gene-66269967"; transcript_id "chr9-gene-66269967-1"; exon_number "2";
9	human_novel	exon	71654567	71660478	.	+	.	gene_id "chr9-gene-71654567"; transcript_id "chr9-gene-71654567-1"; exon_number "1";
9	human_novel	exon	71664018	71669192	.	-	.	gene_id "chr9-gene-71664018"; transcript_id "chr9-gene-71664018-1"; exon_number "1";
9	human_novel	exon	78283270	78291712	.	-	.	gene_id "chr9-gene-78283270"; transcript_id "chr9-gene-78283270-1"; exon_number "1";
9	human_novel	exon	83569945	83576993	.	-	.	gene_id "chr9-gene-83569945"; transcript_id "chr9-gene-83569945-1"; exon_number "1";
9	human_novel	exon	85542730	85545824	.	-	.	gene_id "chr9-gene-85542730"; transcript_id "chr9-gene-85542730-1"; exon_number "1";
9	human_novel	exon	85880954	85886628	.	+	.	gene_id "chr9-gene-85880954"; transcript_id "chr9-gene-85880954-1"; exon_number "1";
9	human_novel	exon	92670303	92670673	.	+	.	gene_id "chr9-gene-92670303"; transcript_id "chr9-gene-92670303-1"; exon_number "1";
9	human_novel	exon	92672866	92675914	.	+	.	gene_id "chr9-gene-92670303"; transcript_id "chr9-gene-92670303-1"; exon_number "2";
9	human_novel	exon	92690014	92696364	.	+	.	gene_id "chr9-gene-92690014"; transcript_id "chr9-gene-92690014-1"; exon_number "1";
9	human_novel	exon	93088524	93091378	.	+	.	gene_id "chr9-gene-93088524"; transcript_id "chr9-gene-93088524-1"; exon_number "1";
9	human_novel	exon	93567277	93575995	.	-	.	gene_id "chr9-gene-93567277"; transcript_id "chr9-gene-93567277-2"; exon_number "1";
9	human_novel	exon	93567277	93573944	.	+	.	gene_id "chr9-gene-93567277"; transcript_id "chr9-gene-93567277-1"; exon_number "1";
9	human_novel	exon	94111561	94118172	.	-	.	gene_id "chr9-gene-94111561"; transcript_id "chr9-gene-94111561-1"; exon_number "1";
9	human_novel	exon	96038133	96042706	.	+	.	gene_id "chr9-gene-96038133"; transcript_id "chr9-gene-96038133-1"; exon_number "1";
9	human_novel	exon	96311822	96314342	.	+	.	gene_id "chr9-gene-96311822"; transcript_id "chr9-gene-96311822-2"; exon_number "1";
9	human_novel	exon	96311822	96314342	.	-	.	gene_id "chr9-gene-96311822"; transcript_id "chr9-gene-96311822-1"; exon_number "1";
9	human_novel	exon	96740173	96746671	.	-	.	gene_id "chr9-gene-96740173"; transcript_id "chr9-gene-96740173-1"; exon_number "1";
9	human_novel	exon	96877788	96886937	.	-	.	gene_id "chr9-gene-96877788"; transcript_id "chr9-gene-96877788-1"; exon_number "1";
9	human_novel	exon	97875655	97879972	.	-	.	gene_id "chr9-gene-97875655"; transcript_id "chr9-gene-97875655-1"; exon_number "1";
9	human_novel	exon	98018275	98018489	.	+	.	gene_id "chr9-gene-98018275"; transcript_id "chr9-gene-98018275-2"; exon_number "1";
9	human_novel	exon	98018275	98018489	.	+	.	gene_id "chr9-gene-98018275"; transcript_id "chr9-gene-98018275-3"; exon_number "1";
9	human_novel	exon	98018275	98018489	.	+	.	gene_id "chr9-gene-98018275"; transcript_id "chr9-gene-98018275-1"; exon_number "1";
9	human_novel	exon	98021343	98022264	.	+	.	gene_id "chr9-gene-98018275"; transcript_id "chr9-gene-98018275-1"; exon_number "2";
9	human_novel	exon	98026380	98027023	.	+	.	gene_id "chr9-gene-98018275"; transcript_id "chr9-gene-98018275-2"; exon_number "2";
9	human_novel	exon	98029995	98030624	.	+	.	gene_id "chr9-gene-98018275"; transcript_id "chr9-gene-98018275-3"; exon_number "2";
9	human_novel	exon	99204153	99209818	.	+	.	gene_id "chr9-gene-99204153"; transcript_id "chr9-gene-99204153-1"; exon_number "1";
9	human_novel	exon	111673783	111679993	.	-	.	gene_id "chr9-gene-111673783"; transcript_id "chr9-gene-111673783-1"; exon_number "1";
9	human_novel	exon	112333923	112335591	.	+	.	gene_id "chr9-gene-112333923"; transcript_id "chr9-gene-112333923-1"; exon_number "1";
9	human_novel	exon	112376198	112379887	.	-	.	gene_id "chr9-gene-112376198"; transcript_id "chr9-gene-112376198-1"; exon_number "1";
9	human_novel	exon	116419710	116421568	.	-	.	gene_id "chr9-gene-116419710"; transcript_id "chr9-gene-116419710-1"; exon_number "1";
9	human_novel	exon	129239966	129242341	.	+	.	gene_id "chr9-gene-129239966"; transcript_id "chr9-gene-129239966-1"; exon_number "1";
9	human_novel	exon	131244702	131248971	.	-	.	gene_id "chr9-gene-131244702"; transcript_id "chr9-gene-131244702-1"; exon_number "1";
9	human_novel	exon	131252846	131256595	.	+	.	gene_id "chr9-gene-131252846"; transcript_id "chr9-gene-131252846-2"; exon_number "1";
9	human_novel	exon	131252846	131256595	.	-	.	gene_id "chr9-gene-131252846"; transcript_id "chr9-gene-131252846-1"; exon_number "1";
9	human_novel	exon	131548172	131551748	.	+	.	gene_id "chr9-gene-131548172"; transcript_id "chr9-gene-131548172-1"; exon_number "1";
9	human_novel	exon	131559357	131567487	.	-	.	gene_id "chr9-gene-131559357"; transcript_id "chr9-gene-131559357-2"; exon_number "1";
9	human_novel	exon	131559357	131567487	.	+	.	gene_id "chr9-gene-131559357"; transcript_id "chr9-gene-131559357-1"; exon_number "1";
9	human_novel	exon	137128684	137129867	.	-	.	gene_id "chr9-gene-137128684"; transcript_id "chr9-gene-137128684-1"; exon_number "1";
10	human_novel	exon	3785575	3789080	.	+	.	gene_id "chr10-gene-3785575"; transcript_id "chr10-gene-3785575-1"; exon_number "1";
10	human_novel	exon	5223990	5230319	.	-	.	gene_id "chr10-gene-5223990"; transcript_id "chr10-gene-5223990-2"; exon_number "1";
10	human_novel	exon	5223990	5228064	.	+	.	gene_id "chr10-gene-5223990"; transcript_id "chr10-gene-5223990-1"; exon_number "1";
10	human_novel	exon	6255517	6262177	.	-	.	gene_id "chr10-gene-6255517"; transcript_id "chr10-gene-6255517-1"; exon_number "1";
10	human_novel	exon	6343127	6349295	.	+	.	gene_id "chr10-gene-6343127"; transcript_id "chr10-gene-6343127-1"; exon_number "1";
10	human_novel	exon	6376989	6381608	.	+	.	gene_id "chr10-gene-6376989"; transcript_id "chr10-gene-6376989-1"; exon_number "1";
10	human_novel	exon	6640770	6646881	.	+	.	gene_id "chr10-gene-6640770"; transcript_id "chr10-gene-6640770-1"; exon_number "1";
10	human_novel	exon	13304577	13306315	.	+	.	gene_id "chr10-gene-13304577"; transcript_id "chr10-gene-13304577-1"; exon_number "1";
10	human_novel	exon	14493069	14500129	.	+	.	gene_id "chr10-gene-14493069"; transcript_id "chr10-gene-14493069-1"; exon_number "1";
10	human_novel	exon	14501634	14508445	.	-	.	gene_id "chr10-gene-14501634"; transcript_id "chr10-gene-14501634-1"; exon_number "1";
10	human_novel	exon	15772602	15774999	.	-	.	gene_id "chr10-gene-15772602"; transcript_id "chr10-gene-15772602-1"; exon_number "1";
10	human_novel	exon	17716292	17726292	.	+	.	gene_id "chr10-gene-17716292"; transcript_id "chr10-gene-17716292-1"; exon_number "1";
10	human_novel	exon	21746136	21749571	.	-	.	gene_id "chr10-gene-21746136"; transcript_id "chr10-gene-21746136-1"; exon_number "1";
10	human_novel	exon	22245710	22248759	.	-	.	gene_id "chr10-gene-22245710"; transcript_id "chr10-gene-22245710-1"; exon_number "1";
10	human_novel	exon	22507662	22514110	.	-	.	gene_id "chr10-gene-22507662"; transcript_id "chr10-gene-22507662-1"; exon_number "1";
10	human_novel	exon	23446145	23460125	.	-	.	gene_id "chr10-gene-23446145"; transcript_id "chr10-gene-23446145-1"; exon_number "1";
10	human_novel	exon	23446145	23460125	.	+	.	gene_id "chr10-gene-23446145"; transcript_id "chr10-gene-23446145-2"; exon_number "1";
10	human_novel	exon	24967112	24970443	.	+	.	gene_id "chr10-gene-24967112"; transcript_id "chr10-gene-24967112-1"; exon_number "1";
10	human_novel	exon	26950077	26963797	.	-	.	gene_id "chr10-gene-26950077"; transcript_id "chr10-gene-26950077-2"; exon_number "1";
10	human_novel	exon	26950077	26963797	.	+	.	gene_id "chr10-gene-26950077"; transcript_id "chr10-gene-26950077-1"; exon_number "1";
10	human_novel	exon	26963934	26966881	.	-	.	gene_id "chr10-gene-26963934"; transcript_id "chr10-gene-26963934-3"; exon_number "6";
10	human_novel	exon	26963934	26965997	.	-	.	gene_id "chr10-gene-26963934"; transcript_id "chr10-gene-26963934-2"; exon_number "7";
10	human_novel	exon	26963934	26969050	.	-	.	gene_id "chr10-gene-26963934"; transcript_id "chr10-gene-26963934-1"; exon_number "2";
10	human_novel	exon	26966679	26966881	.	-	.	gene_id "chr10-gene-26963934"; transcript_id "chr10-gene-26963934-2"; exon_number "6";
10	human_novel	exon	26968935	26969050	.	-	.	gene_id "chr10-gene-26963934"; transcript_id "chr10-gene-26963934-3"; exon_number "5";
10	human_novel	exon	26968935	26969050	.	-	.	gene_id "chr10-gene-26963934"; transcript_id "chr10-gene-26963934-2"; exon_number "5";
10	human_novel	exon	26969493	26969653	.	-	.	gene_id "chr10-gene-26963934"; transcript_id "chr10-gene-26963934-3"; exon_number "4";
10	human_novel	exon	26969493	26969653	.	-	.	gene_id "chr10-gene-26963934"; transcript_id "chr10-gene-26963934-2"; exon_number "4";
10	human_novel	exon	26969493	26971666	.	-	.	gene_id "chr10-gene-26963934"; transcript_id "chr10-gene-26963934-1"; exon_number "1";
10	human_novel	exon	26975966	26976042	.	-	.	gene_id "chr10-gene-26963934"; transcript_id "chr10-gene-26963934-3"; exon_number "3";
10	human_novel	exon	26975966	26976042	.	-	.	gene_id "chr10-gene-26963934"; transcript_id "chr10-gene-26963934-2"; exon_number "3";
10	human_novel	exon	26977183	26977249	.	-	.	gene_id "chr10-gene-26963934"; transcript_id "chr10-gene-26963934-3"; exon_number "2";
10	human_novel	exon	26977183	26977249	.	-	.	gene_id "chr10-gene-26963934"; transcript_id "chr10-gene-26963934-2"; exon_number "2";
10	human_novel	exon	26980576	26984465	.	-	.	gene_id "chr10-gene-26963934"; transcript_id "chr10-gene-26963934-3"; exon_number "1";
10	human_novel	exon	26980576	26984465	.	-	.	gene_id "chr10-gene-26963934"; transcript_id "chr10-gene-26963934-2"; exon_number "1";
10	human_novel	exon	27104907	27109512	.	-	.	gene_id "chr10-gene-27104907"; transcript_id "chr10-gene-27104907-1"; exon_number "1";
10	human_novel	exon	27572710	27576632	.	+	.	gene_id "chr10-gene-27572710"; transcript_id "chr10-gene-27572710-1"; exon_number "1";
10	human_novel	exon	30533956	30537550	.	+	.	gene_id "chr10-gene-30533956"; transcript_id "chr10-gene-30533956-2"; exon_number "1";
10	human_novel	exon	30533956	30536451	.	-	.	gene_id "chr10-gene-30533956"; transcript_id "chr10-gene-30533956-1"; exon_number "1";
10	human_novel	exon	35003025	35006683	.	+	.	gene_id "chr10-gene-35003025"; transcript_id "chr10-gene-35003025-1"; exon_number "1";
10	human_novel	exon	43409378	43412375	.	+	.	gene_id "chr10-gene-43409378"; transcript_id "chr10-gene-43409378-1"; exon_number "1";
10	human_novel	exon	43484401	43485171	.	+	.	gene_id "chr10-gene-43484401"; transcript_id "chr10-gene-43484401-1"; exon_number "1";
10	human_novel	exon	43490703	43493549	.	+	.	gene_id "chr10-gene-43484401"; transcript_id "chr10-gene-43484401-2"; exon_number "1";
10	human_novel	exon	43491372	43493741	.	+	.	gene_id "chr10-gene-43484401"; transcript_id "chr10-gene-43484401-1"; exon_number "2";
10	human_novel	exon	43496016	43496142	.	+	.	gene_id "chr10-gene-43484401"; transcript_id "chr10-gene-43484401-2"; exon_number "2";
10	human_novel	exon	43496435	43496530	.	+	.	gene_id "chr10-gene-43484401"; transcript_id "chr10-gene-43484401-2"; exon_number "3";
10	human_novel	exon	43501807	43502687	.	+	.	gene_id "chr10-gene-43484401"; transcript_id "chr10-gene-43484401-2"; exon_number "4";
10	human_novel	exon	46090139	46091942	.	+	.	gene_id "chr10-gene-46090139"; transcript_id "chr10-gene-46090139-1"; exon_number "1";
10	human_novel	exon	46092015	46094220	.	-	.	gene_id "chr10-gene-46090139"; transcript_id "chr10-gene-46090139-2"; exon_number "1";
10	human_novel	exon	46094294	46095035	.	-	.	gene_id "chr10-gene-46090139"; transcript_id "chr10-gene-46090139-3"; exon_number "1";
10	human_novel	exon	46096159	46098571	.	+	.	gene_id "chr10-gene-46090139"; transcript_id "chr10-gene-46090139-1"; exon_number "2";
10	human_novel	exon	46102137	46106089	.	+	.	gene_id "chr10-gene-46102137"; transcript_id "chr10-gene-46102137-1"; exon_number "1";
10	human_novel	exon	46163203	46213368	.	+	.	gene_id "chr10-gene-46163203"; transcript_id "chr10-gene-46163203-1"; exon_number "1";
10	human_novel	exon	46163203	46213368	.	-	.	gene_id "chr10-gene-46163203"; transcript_id "chr10-gene-46163203-2"; exon_number "1";
10	human_novel	exon	46833211	46838250	.	+	.	gene_id "chr10-gene-46833211"; transcript_id "chr10-gene-46833211-1"; exon_number "1";
10	human_novel	exon	46842669	46848322	.	-	.	gene_id "chr10-gene-46842669"; transcript_id "chr10-gene-46842669-1"; exon_number "1";
10	human_novel	exon	47206887	47207601	.	+	.	gene_id "chr10-gene-47206887"; transcript_id "chr10-gene-47206887-2"; exon_number "1";
10	human_novel	exon	47206887	47207601	.	+	.	gene_id "chr10-gene-47206887"; transcript_id "chr10-gene-47206887-1"; exon_number "1";
10	human_novel	exon	47210916	47210992	.	+	.	gene_id "chr10-gene-47206887"; transcript_id "chr10-gene-47206887-2"; exon_number "2";
10	human_novel	exon	47210916	47210992	.	+	.	gene_id "chr10-gene-47206887"; transcript_id "chr10-gene-47206887-1"; exon_number "2";
10	human_novel	exon	47223812	47224026	.	+	.	gene_id "chr10-gene-47206887"; transcript_id "chr10-gene-47206887-1"; exon_number "3";
10	human_novel	exon	47224736	47227370	.	+	.	gene_id "chr10-gene-47206887"; transcript_id "chr10-gene-47206887-2"; exon_number "3";
10	human_novel	exon	47224736	47227370	.	+	.	gene_id "chr10-gene-47206887"; transcript_id "chr10-gene-47206887-1"; exon_number "4";
10	human_novel	exon	58293517	58299560	.	+	.	gene_id "chr10-gene-58293517"; transcript_id "chr10-gene-58293517-1"; exon_number "1";
10	human_novel	exon	70575745	70582335	.	-	.	gene_id "chr10-gene-70575745"; transcript_id "chr10-gene-70575745-1"; exon_number "1";
10	human_novel	exon	87195047	87202123	.	-	.	gene_id "chr10-gene-87195047"; transcript_id "chr10-gene-87195047-1"; exon_number "1";
10	human_novel	exon	87436005	87461967	.	+	.	gene_id "chr10-gene-87436005"; transcript_id "chr10-gene-87436005-1"; exon_number "1";
10	human_novel	exon	87462039	87478137	.	-	.	gene_id "chr10-gene-87462039"; transcript_id "chr10-gene-87462039-2"; exon_number "1";
10	human_novel	exon	87462039	87476217	.	+	.	gene_id "chr10-gene-87462039"; transcript_id "chr10-gene-87462039-1"; exon_number "1";
10	human_novel	exon	89427757	89429988	.	-	.	gene_id "chr10-gene-89427757"; transcript_id "chr10-gene-89427757-1"; exon_number "1";
10	human_novel	exon	91154110	91162578	.	-	.	gene_id "chr10-gene-91154110"; transcript_id "chr10-gene-91154110-1"; exon_number "1";
10	human_novel	exon	95658938	95662877	.	-	.	gene_id "chr10-gene-95658938"; transcript_id "chr10-gene-95658938-1"; exon_number "1";
10	human_novel	exon	97325138	97329953	.	-	.	gene_id "chr10-gene-97325138"; transcript_id "chr10-gene-97325138-2"; exon_number "1";
10	human_novel	exon	97325138	97329920	.	+	.	gene_id "chr10-gene-97325138"; transcript_id "chr10-gene-97325138-1"; exon_number "1";
10	human_novel	exon	100406628	100412257	.	+	.	gene_id "chr10-gene-100406628"; transcript_id "chr10-gene-100406628-1"; exon_number "1";
10	human_novel	exon	100563005	100567236	.	+	.	gene_id "chr10-gene-100563005"; transcript_id "chr10-gene-100563005-1"; exon_number "1";
10	human_novel	exon	102664215	102667508	.	-	.	gene_id "chr10-gene-102664215"; transcript_id "chr10-gene-102664215-1"; exon_number "1";
10	human_novel	exon	103193365	103198763	.	+	.	gene_id "chr10-gene-103193365"; transcript_id "chr10-gene-103193365-1"; exon_number "1";
10	human_novel	exon	103861946	103867252	.	-	.	gene_id "chr10-gene-103861946"; transcript_id "chr10-gene-103861946-1"; exon_number "1";
10	human_novel	exon	103867410	103873983	.	+	.	gene_id "chr10-gene-103867410"; transcript_id "chr10-gene-103867410-1"; exon_number "1";
10	human_novel	exon	110511599	110517154	.	-	.	gene_id "chr10-gene-110511599"; transcript_id "chr10-gene-110511599-1"; exon_number "1";
10	human_novel	exon	111017517	111025703	.	+	.	gene_id "chr10-gene-111017517"; transcript_id "chr10-gene-111017517-1"; exon_number "1";
10	human_novel	exon	112845876	112852311	.	+	.	gene_id "chr10-gene-112845876"; transcript_id "chr10-gene-112845876-1"; exon_number "1";
10	human_novel	exon	112852400	112858171	.	+	.	gene_id "chr10-gene-112852400"; transcript_id "chr10-gene-112852400-1"; exon_number "1";
10	human_novel	exon	112943593	112944799	.	+	.	gene_id "chr10-gene-112943593"; transcript_id "chr10-gene-112943593-1"; exon_number "1";
10	human_novel	exon	112945495	112949842	.	+	.	gene_id "chr10-gene-112943593"; transcript_id "chr10-gene-112943593-1"; exon_number "2";
10	human_novel	exon	119484900	119493719	.	-	.	gene_id "chr10-gene-119484900"; transcript_id "chr10-gene-119484900-1"; exon_number "1";
10	human_novel	exon	123173933	123191223	.	+	.	gene_id "chr10-gene-123173933"; transcript_id "chr10-gene-123173933-1"; exon_number "1";
10	human_novel	exon	129780028	129793861	.	+	.	gene_id "chr10-gene-129780028"; transcript_id "chr10-gene-129780028-1"; exon_number "1";
10	human_novel	exon	130111811	130112116	.	+	.	gene_id "chr10-gene-130111811"; transcript_id "chr10-gene-130111811-1"; exon_number "1";
10	human_novel	exon	130120066	130122461	.	+	.	gene_id "chr10-gene-130111811"; transcript_id "chr10-gene-130111811-1"; exon_number "2";
10	human_novel	exon	132392073	132395256	.	+	.	gene_id "chr10-gene-132392073"; transcript_id "chr10-gene-132392073-1"; exon_number "1";
10	human_novel	exon	133425232	133429606	.	-	.	gene_id "chr10-gene-133425232"; transcript_id "chr10-gene-133425232-1"; exon_number "1";
10	human_novel	exon	133429156	133429606	.	+	.	gene_id "chr10-gene-133425232"; transcript_id "chr10-gene-133425232-2"; exon_number "1";
10	human_novel	exon	133648354	133655941	.	+	.	gene_id "chr10-gene-133648354"; transcript_id "chr10-gene-133648354-1"; exon_number "1";
11	human_novel	exon	511269	516869	.	+	.	gene_id "chr11-gene-511269"; transcript_id "chr11-gene-511269-1"; exon_number "1";
11	human_novel	exon	511269	516869	.	-	.	gene_id "chr11-gene-511269"; transcript_id "chr11-gene-511269-2"; exon_number "1";
11	human_novel	exon	627438	632122	.	+	.	gene_id "chr11-gene-627438"; transcript_id "chr11-gene-627438-1"; exon_number "1";
11	human_novel	exon	1264325	1270065	.	-	.	gene_id "chr11-gene-1264325"; transcript_id "chr11-gene-1264325-1"; exon_number "1";
11	human_novel	exon	2428042	2431767	.	+	.	gene_id "chr11-gene-2428042"; transcript_id "chr11-gene-2428042-1"; exon_number "1";
11	human_novel	exon	2433940	2436255	.	+	.	gene_id "chr11-gene-2433940"; transcript_id "chr11-gene-2433940-1"; exon_number "1";
11	human_novel	exon	2440788	2444114	.	-	.	gene_id "chr11-gene-2440788"; transcript_id "chr11-gene-2440788-1"; exon_number "1";
11	human_novel	exon	18061970	18066903	.	-	.	gene_id "chr11-gene-18061970"; transcript_id "chr11-gene-18061970-1"; exon_number "1";
11	human_novel	exon	30347744	30355960	.	+	.	gene_id "chr11-gene-30347744"; transcript_id "chr11-gene-30347744-1"; exon_number "1";
11	human_novel	exon	35042595	35051918	.	-	.	gene_id "chr11-gene-35042595"; transcript_id "chr11-gene-35042595-1"; exon_number "1";
11	human_novel	exon	47450983	47455605	.	-	.	gene_id "chr11-gene-47450983"; transcript_id "chr11-gene-47450983-1"; exon_number "1";
11	human_novel	exon	47460367	47462889	.	-	.	gene_id "chr11-gene-47460367"; transcript_id "chr11-gene-47460367-1"; exon_number "1";
11	human_novel	exon	47460367	47462889	.	+	.	gene_id "chr11-gene-47460367"; transcript_id "chr11-gene-47460367-2"; exon_number "1";
11	human_novel	exon	47604110	47609640	.	-	.	gene_id "chr11-gene-47604110"; transcript_id "chr11-gene-47604110-1"; exon_number "1";
11	human_novel	exon	47604110	47609640	.	+	.	gene_id "chr11-gene-47604110"; transcript_id "chr11-gene-47604110-2"; exon_number "1";
11	human_novel	exon	47609709	47612105	.	-	.	gene_id "chr11-gene-47609709"; transcript_id "chr11-gene-47609709-1"; exon_number "1";
11	human_novel	exon	57820734	57824142	.	+	.	gene_id "chr11-gene-57820734"; transcript_id "chr11-gene-57820734-2"; exon_number "1";
11	human_novel	exon	57820734	57824142	.	-	.	gene_id "chr11-gene-57820734"; transcript_id "chr11-gene-57820734-1"; exon_number "1";
11	human_novel	exon	57829979	57836590	.	-	.	gene_id "chr11-gene-57829979"; transcript_id "chr11-gene-57829979-1"; exon_number "1";
11	human_novel	exon	58482422	58490277	.	+	.	gene_id "chr11-gene-58482422"; transcript_id "chr11-gene-58482422-1"; exon_number "1";
11	human_novel	exon	60882024	60889370	.	+	.	gene_id "chr11-gene-60882024"; transcript_id "chr11-gene-60882024-1"; exon_number "1";
11	human_novel	exon	61026525	61028564	.	-	.	gene_id "chr11-gene-61026525"; transcript_id "chr11-gene-61026525-1"; exon_number "1";
11	human_novel	exon	61029630	61030395	.	-	.	gene_id "chr11-gene-61029630"; transcript_id "chr11-gene-61029630-1"; exon_number "2";
11	human_novel	exon	61043066	61048413	.	-	.	gene_id "chr11-gene-61029630"; transcript_id "chr11-gene-61029630-1"; exon_number "1";
11	human_novel	exon	62740429	62743072	.	-	.	gene_id "chr11-gene-62740429"; transcript_id "chr11-gene-62740429-1"; exon_number "1";
11	human_novel	exon	62740429	62743072	.	+	.	gene_id "chr11-gene-62740429"; transcript_id "chr11-gene-62740429-2"; exon_number "1";
11	human_novel	exon	64337365	64339230	.	-	.	gene_id "chr11-gene-64337365"; transcript_id "chr11-gene-64337365-1"; exon_number "2";
11	human_novel	exon	64339900	64340186	.	-	.	gene_id "chr11-gene-64337365"; transcript_id "chr11-gene-64337365-1"; exon_number "1";
11	human_novel	exon	65418432	65421785	.	-	.	gene_id "chr11-gene-65418432"; transcript_id "chr11-gene-65418432-1"; exon_number "2";
11	human_novel	exon	65422507	65422508	.	-	.	gene_id "chr11-gene-65418432"; transcript_id "chr11-gene-65418432-1"; exon_number "1";
11	human_novel	exon	65522091	65524930	.	-	.	gene_id "chr11-gene-65522091"; transcript_id "chr11-gene-65522091-1"; exon_number "1";
11	human_novel	exon	65990553	65993563	.	+	.	gene_id "chr11-gene-65990553"; transcript_id "chr11-gene-65990553-1"; exon_number "1";
11	human_novel	exon	66609418	66613520	.	-	.	gene_id "chr11-gene-66609418"; transcript_id "chr11-gene-66609418-1"; exon_number "1";
11	human_novel	exon	73664532	73669652	.	-	.	gene_id "chr11-gene-73664532"; transcript_id "chr11-gene-73664532-1"; exon_number "1";
11	human_novel	exon	73670141	73673260	.	-	.	gene_id "chr11-gene-73670141"; transcript_id "chr11-gene-73670141-1"; exon_number "1";
11	human_novel	exon	88256460	88266466	.	-	.	gene_id "chr11-gene-88256460"; transcript_id "chr11-gene-88256460-1"; exon_number "1";
11	human_novel	exon	88372626	88377438	.	+	.	gene_id "chr11-gene-88372626"; transcript_id "chr11-gene-88372626-1"; exon_number "1";
11	human_novel	exon	88423485	88423597	.	+	.	gene_id "chr11-gene-88423485"; transcript_id "chr11-gene-88423485-1"; exon_number "1";
11	human_novel	exon	88424381	88427548	.	+	.	gene_id "chr11-gene-88423485"; transcript_id "chr11-gene-88423485-1"; exon_number "2";
11	human_novel	exon	95609679	95611990	.	-	.	gene_id "chr11-gene-95609679"; transcript_id "chr11-gene-95609679-2"; exon_number "3";
11	human_novel	exon	95609679	95611969	.	-	.	gene_id "chr11-gene-95609679"; transcript_id "chr11-gene-95609679-1"; exon_number "2";
11	human_novel	exon	95615060	95615164	.	-	.	gene_id "chr11-gene-95609679"; transcript_id "chr11-gene-95609679-2"; exon_number "2";
11	human_novel	exon	95615060	95615217	.	-	.	gene_id "chr11-gene-95609679"; transcript_id "chr11-gene-95609679-1"; exon_number "1";
11	human_novel	exon	95687737	95687895	.	-	.	gene_id "chr11-gene-95609679"; transcript_id "chr11-gene-95609679-2"; exon_number "1";
11	human_novel	exon	102381527	102395169	.	+	.	gene_id "chr11-gene-102381527"; transcript_id "chr11-gene-102381527-1"; exon_number "1";
11	human_novel	exon	102381527	102395169	.	-	.	gene_id "chr11-gene-102381527"; transcript_id "chr11-gene-102381527-2"; exon_number "1";
11	human_novel	exon	107266126	107271688	.	-	.	gene_id "chr11-gene-107266126"; transcript_id "chr11-gene-107266126-1"; exon_number "1";
11	human_novel	exon	107277390	107301570	.	+	.	gene_id "chr11-gene-107277390"; transcript_id "chr11-gene-107277390-1"; exon_number "1";
11	human_novel	exon	112366435	112367164	.	+	.	gene_id "chr11-gene-112366435"; transcript_id "chr11-gene-112366435-1"; exon_number "1";
11	human_novel	exon	112375546	112377948	.	+	.	gene_id "chr11-gene-112366435"; transcript_id "chr11-gene-112366435-1"; exon_number "2";
11	human_novel	exon	117943188	117947427	.	-	.	gene_id "chr11-gene-117943188"; transcript_id "chr11-gene-117943188-1"; exon_number "1";
11	human_novel	exon	117972618	117975202	.	-	.	gene_id "chr11-gene-117972618"; transcript_id "chr11-gene-117972618-1"; exon_number "1";
11	human_novel	exon	117975405	117981300	.	-	.	gene_id "chr11-gene-117975405"; transcript_id "chr11-gene-117975405-1"; exon_number "2";
11	human_novel	exon	117983858	117984121	.	-	.	gene_id "chr11-gene-117975405"; transcript_id "chr11-gene-117975405-1"; exon_number "1";
11	human_novel	exon	118316279	118320417	.	+	.	gene_id "chr11-gene-118316279"; transcript_id "chr11-gene-118316279-1"; exon_number "1";
11	human_novel	exon	118870330	118871488	.	+	.	gene_id "chr11-gene-118870330"; transcript_id "chr11-gene-118870330-1"; exon_number "1";
11	human_novel	exon	118874638	118879094	.	+	.	gene_id "chr11-gene-118874638"; transcript_id "chr11-gene-118874638-2"; exon_number "1";
11	human_novel	exon	118874638	118875861	.	+	.	gene_id "chr11-gene-118874638"; transcript_id "chr11-gene-118874638-1"; exon_number "1";
11	human_novel	exon	118875947	118879094	.	+	.	gene_id "chr11-gene-118874638"; transcript_id "chr11-gene-118874638-1"; exon_number "2";
11	human_novel	exon	121394581	121399505	.	-	.	gene_id "chr11-gene-121394581"; transcript_id "chr11-gene-121394581-1"; exon_number "1";
11	human_novel	exon	121408447	121413885	.	-	.	gene_id "chr11-gene-121408447"; transcript_id "chr11-gene-121408447-1"; exon_number "1";
11	human_novel	exon	121414282	121425514	.	-	.	gene_id "chr11-gene-121414282"; transcript_id "chr11-gene-121414282-1"; exon_number "1";
11	human_novel	exon	121442779	121447103	.	-	.	gene_id "chr11-gene-121442779"; transcript_id "chr11-gene-121442779-1"; exon_number "1";
11	human_novel	exon	121635658	121646075	.	+	.	gene_id "chr11-gene-121635658"; transcript_id "chr11-gene-121635658-1"; exon_number "1";
11	human_novel	exon	121635658	121646075	.	-	.	gene_id "chr11-gene-121635658"; transcript_id "chr11-gene-121635658-2"; exon_number "1";
11	human_novel	exon	122817029	122828656	.	+	.	gene_id "chr11-gene-122817029"; transcript_id "chr11-gene-122817029-1"; exon_number "1";
11	human_novel	exon	123421100	123429108	.	-	.	gene_id "chr11-gene-123421100"; transcript_id "chr11-gene-123421100-1"; exon_number "1";
11	human_novel	exon	125043988	125048698	.	+	.	gene_id "chr11-gene-125043988"; transcript_id "chr11-gene-125043988-1"; exon_number "1";
11	human_novel	exon	128288821	128296817	.	+	.	gene_id "chr11-gene-128288821"; transcript_id "chr11-gene-128288821-1"; exon_number "1";
11	human_novel	exon	128298303	128302638	.	+	.	gene_id "chr11-gene-128298303"; transcript_id "chr11-gene-128298303-1"; exon_number "1";
11	human_novel	exon	128302754	128305954	.	+	.	gene_id "chr11-gene-128302754"; transcript_id "chr11-gene-128302754-1"; exon_number "1";
11	human_novel	exon	128830323	128833182	.	-	.	gene_id "chr11-gene-128830323"; transcript_id "chr11-gene-128830323-1"; exon_number "1";
12	human_novel	exon	263312	265976	.	-	.	gene_id "chr12-gene-263312"; transcript_id "chr12-gene-263312-1"; exon_number "1";
12	human_novel	exon	3767630	3785452	.	-	.	gene_id "chr12-gene-3767630"; transcript_id "chr12-gene-3767630-1"; exon_number "1";
12	human_novel	exon	4142405	4148542	.	+	.	gene_id "chr12-gene-4142405"; transcript_id "chr12-gene-4142405-1"; exon_number "1";
12	human_novel	exon	6607676	6613602	.	-	.	gene_id "chr12-gene-6607676"; transcript_id "chr12-gene-6607676-1"; exon_number "1";
12	human_novel	exon	6607676	6613602	.	+	.	gene_id "chr12-gene-6607676"; transcript_id "chr12-gene-6607676-2"; exon_number "1";
12	human_novel	exon	6733544	6739091	.	-	.	gene_id "chr12-gene-6733544"; transcript_id "chr12-gene-6733544-2"; exon_number "1";
12	human_novel	exon	6733544	6739091	.	+	.	gene_id "chr12-gene-6733544"; transcript_id "chr12-gene-6733544-1"; exon_number "1";
12	human_novel	exon	8103388	8114836	.	+	.	gene_id "chr12-gene-8103388"; transcript_id "chr12-gene-8103388-1"; exon_number "1";
12	human_novel	exon	8105468	8114836	.	-	.	gene_id "chr12-gene-8103388"; transcript_id "chr12-gene-8103388-2"; exon_number "1";
12	human_novel	exon	9316233	9321838	.	+	.	gene_id "chr12-gene-9316233"; transcript_id "chr12-gene-9316233-1"; exon_number "1";
12	human_novel	exon	9609716	9615466	.	-	.	gene_id "chr12-gene-9609716"; transcript_id "chr12-gene-9609716-1"; exon_number "1";
12	human_novel	exon	10345274	10353779	.	+	.	gene_id "chr12-gene-10345274"; transcript_id "chr12-gene-10345274-2"; exon_number "1";
12	human_novel	exon	10345274	10353779	.	-	.	gene_id "chr12-gene-10345274"; transcript_id "chr12-gene-10345274-1"; exon_number "1";
12	human_novel	exon	10467388	10471594	.	-	.	gene_id "chr12-gene-10467388"; transcript_id "chr12-gene-10467388-1"; exon_number "1";
12	human_novel	exon	10472161	10479706	.	+	.	gene_id "chr12-gene-10472161"; transcript_id "chr12-gene-10472161-1"; exon_number "1";
12	human_novel	exon	10572232	10572314	.	+	.	gene_id "chr12-gene-10572232"; transcript_id "chr12-gene-10572232-1"; exon_number "1";
12	human_novel	exon	10572232	10572314	.	+	.	gene_id "chr12-gene-10572232"; transcript_id "chr12-gene-10572232-2"; exon_number "1";
12	human_novel	exon	10572232	10572314	.	+	.	gene_id "chr12-gene-10572232"; transcript_id "chr12-gene-10572232-3"; exon_number "1";
12	human_novel	exon	10573002	10573221	.	+	.	gene_id "chr12-gene-10572232"; transcript_id "chr12-gene-10572232-1"; exon_number "2";
12	human_novel	exon	10573002	10573221	.	+	.	gene_id "chr12-gene-10572232"; transcript_id "chr12-gene-10572232-3"; exon_number "2";
12	human_novel	exon	10574824	10576127	.	+	.	gene_id "chr12-gene-10572232"; transcript_id "chr12-gene-10572232-1"; exon_number "3";
12	human_novel	exon	10574824	10576127	.	+	.	gene_id "chr12-gene-10572232"; transcript_id "chr12-gene-10572232-2"; exon_number "2";
12	human_novel	exon	10579694	10583684	.	-	.	gene_id "chr12-gene-10572232"; transcript_id "chr12-gene-10572232-4"; exon_number "1";
12	human_novel	exon	10580447	10583534	.	+	.	gene_id "chr12-gene-10572232"; transcript_id "chr12-gene-10572232-3"; exon_number "3";
12	human_novel	exon	11275243	11288447	.	-	.	gene_id "chr12-gene-11275243"; transcript_id "chr12-gene-11275243-1"; exon_number "1";
12	human_novel	exon	11288523	11304784	.	-	.	gene_id "chr12-gene-11288523"; transcript_id "chr12-gene-11288523-1"; exon_number "1";
12	human_novel	exon	12699636	12707461	.	-	.	gene_id "chr12-gene-12699636"; transcript_id "chr12-gene-12699636-1"; exon_number "2";
12	human_novel	exon	12709272	12710844	.	-	.	gene_id "chr12-gene-12699636"; transcript_id "chr12-gene-12699636-1"; exon_number "1";
12	human_novel	exon	26897730	26902975	.	-	.	gene_id "chr12-gene-26897730"; transcript_id "chr12-gene-26897730-1"; exon_number "1";
12	human_novel	exon	27193978	27199150	.	+	.	gene_id "chr12-gene-27193978"; transcript_id "chr12-gene-27193978-1"; exon_number "1";
12	human_novel	exon	32002286	32004824	.	-	.	gene_id "chr12-gene-32002286"; transcript_id "chr12-gene-32002286-1"; exon_number "1";
12	human_novel	exon	32010466	32016222	.	+	.	gene_id "chr12-gene-32010466"; transcript_id "chr12-gene-32010466-1"; exon_number "1";
12	human_novel	exon	32024546	32028132	.	+	.	gene_id "chr12-gene-32024546"; transcript_id "chr12-gene-32024546-1"; exon_number "1";
12	human_novel	exon	39469857	39476588	.	-	.	gene_id "chr12-gene-39469857"; transcript_id "chr12-gene-39469857-1"; exon_number "1";
12	human_novel	exon	39469857	39476588	.	+	.	gene_id "chr12-gene-39469857"; transcript_id "chr12-gene-39469857-2"; exon_number "1";
12	human_novel	exon	39489964	39494938	.	-	.	gene_id "chr12-gene-39489964"; transcript_id "chr12-gene-39489964-1"; exon_number "1";
12	human_novel	exon	39498487	39509359	.	-	.	gene_id "chr12-gene-39498487"; transcript_id "chr12-gene-39498487-1"; exon_number "1";
12	human_novel	exon	47304034	47308249	.	-	.	gene_id "chr12-gene-47304034"; transcript_id "chr12-gene-47304034-2"; exon_number "1";
12	human_novel	exon	47304034	47306680	.	-	.	gene_id "chr12-gene-47304034"; transcript_id "chr12-gene-47304034-1"; exon_number "2";
12	human_novel	exon	47307319	47308249	.	-	.	gene_id "chr12-gene-47304034"; transcript_id "chr12-gene-47304034-1"; exon_number "1";
12	human_novel	exon	47648010	47651771	.	+	.	gene_id "chr12-gene-47648010"; transcript_id "chr12-gene-47648010-1"; exon_number "1";
12	human_novel	exon	49781426	49784692	.	-	.	gene_id "chr12-gene-49781426"; transcript_id "chr12-gene-49781426-1"; exon_number "1";
12	human_novel	exon	49784794	49788740	.	-	.	gene_id "chr12-gene-49784794"; transcript_id "chr12-gene-49784794-1"; exon_number "1";
12	human_novel	exon	50823613	50829888	.	+	.	gene_id "chr12-gene-50823613"; transcript_id "chr12-gene-50823613-1"; exon_number "1";
12	human_novel	exon	51087412	51091061	.	+	.	gene_id "chr12-gene-51087412"; transcript_id "chr12-gene-51087412-1"; exon_number "1";
12	human_novel	exon	51221255	51226270	.	-	.	gene_id "chr12-gene-51221255"; transcript_id "chr12-gene-51221255-1"; exon_number "1";
12	human_novel	exon	51221255	51226270	.	+	.	gene_id "chr12-gene-51221255"; transcript_id "chr12-gene-51221255-2"; exon_number "1";
12	human_novel	exon	55004536	55005880	.	+	.	gene_id "chr12-gene-55004536"; transcript_id "chr12-gene-55004536-1"; exon_number "1";
12	human_novel	exon	64180258	64185936	.	+	.	gene_id "chr12-gene-64180258"; transcript_id "chr12-gene-64180258-1"; exon_number "1";
12	human_novel	exon	64700555	64702950	.	+	.	gene_id "chr12-gene-64700555"; transcript_id "chr12-gene-64700555-1"; exon_number "1";
12	human_novel	exon	67678112	67700452	.	-	.	gene_id "chr12-gene-67678112"; transcript_id "chr12-gene-67678112-1"; exon_number "1";
12	human_novel	exon	67678112	67700452	.	+	.	gene_id "chr12-gene-67678112"; transcript_id "chr12-gene-67678112-3"; exon_number "1";
12	human_novel	exon	67678112	67678972	.	+	.	gene_id "chr12-gene-67678112"; transcript_id "chr12-gene-67678112-2"; exon_number "1";
12	human_novel	exon	67681232	67700452	.	+	.	gene_id "chr12-gene-67678112"; transcript_id "chr12-gene-67678112-2"; exon_number "2";
12	human_novel	exon	67843982	67849911	.	-	.	gene_id "chr12-gene-67843982"; transcript_id "chr12-gene-67843982-1"; exon_number "1";
12	human_novel	exon	67843982	67850014	.	+	.	gene_id "chr12-gene-67843982"; transcript_id "chr12-gene-67843982-2"; exon_number "1";
12	human_novel	exon	89400406	89403088	.	-	.	gene_id "chr12-gene-89400406"; transcript_id "chr12-gene-89400406-1"; exon_number "1";
12	human_novel	exon	92403054	92406566	.	-	.	gene_id "chr12-gene-92403054"; transcript_id "chr12-gene-92403054-2"; exon_number "1";
12	human_novel	exon	92403054	92406566	.	+	.	gene_id "chr12-gene-92403054"; transcript_id "chr12-gene-92403054-1"; exon_number "1";
12	human_novel	exon	95305561	95308316	.	-	.	gene_id "chr12-gene-95305561"; transcript_id "chr12-gene-95305561-1"; exon_number "1";
12	human_novel	exon	107721197	107729237	.	+	.	gene_id "chr12-gene-107721197"; transcript_id "chr12-gene-107721197-2"; exon_number "1";
12	human_novel	exon	107721197	107729237	.	-	.	gene_id "chr12-gene-107721197"; transcript_id "chr12-gene-107721197-1"; exon_number "1";
12	human_novel	exon	108604126	108607230	.	+	.	gene_id "chr12-gene-108604126"; transcript_id "chr12-gene-108604126-1"; exon_number "1";
12	human_novel	exon	111902631	111914371	.	-	.	gene_id "chr12-gene-111902631"; transcript_id "chr12-gene-111902631-1"; exon_number "1";
12	human_novel	exon	111902631	111914371	.	+	.	gene_id "chr12-gene-111902631"; transcript_id "chr12-gene-111902631-2"; exon_number "1";
12	human_novel	exon	113795010	113799245	.	-	.	gene_id "chr12-gene-113795010"; transcript_id "chr12-gene-113795010-1"; exon_number "1";
12	human_novel	exon	121597979	121601650	.	-	.	gene_id "chr12-gene-121597979"; transcript_id "chr12-gene-121597979-1"; exon_number "1";
12	human_novel	exon	121608207	121612498	.	+	.	gene_id "chr12-gene-121608207"; transcript_id "chr12-gene-121608207-2"; exon_number "1";
12	human_novel	exon	121608207	121612498	.	-	.	gene_id "chr12-gene-121608207"; transcript_id "chr12-gene-121608207-1"; exon_number "1";
12	human_novel	exon	132154640	132156730	.	+	.	gene_id "chr12-gene-132154640"; transcript_id "chr12-gene-132154640-2"; exon_number "1";
12	human_novel	exon	132154640	132156730	.	-	.	gene_id "chr12-gene-132154640"; transcript_id "chr12-gene-132154640-1"; exon_number "1";
12	human_novel	exon	132483894	132489366	.	-	.	gene_id "chr12-gene-132483894"; transcript_id "chr12-gene-132483894-1"; exon_number "1";
13	human_novel	exon	27045633	27048236	.	-	.	gene_id "chr13-gene-27045633"; transcript_id "chr13-gene-27045633-1"; exon_number "1";
13	human_novel	exon	27263209	27266178	.	+	.	gene_id "chr13-gene-27263209"; transcript_id "chr13-gene-27263209-1"; exon_number "1";
13	human_novel	exon	27524512	27533927	.	-	.	gene_id "chr13-gene-27524512"; transcript_id "chr13-gene-27524512-1"; exon_number "1";
13	human_novel	exon	27534175	27538186	.	-	.	gene_id "chr13-gene-27534175"; transcript_id "chr13-gene-27534175-1"; exon_number "1";
13	human_novel	exon	40721796	40725236	.	-	.	gene_id "chr13-gene-40721796"; transcript_id "chr13-gene-40721796-1"; exon_number "1";
13	human_novel	exon	40923216	40928308	.	-	.	gene_id "chr13-gene-40923216"; transcript_id "chr13-gene-40923216-1"; exon_number "1";
13	human_novel	exon	45287135	45294252	.	-	.	gene_id "chr13-gene-45287135"; transcript_id "chr13-gene-45287135-1"; exon_number "1";
13	human_novel	exon	45287157	45294254	.	+	.	gene_id "chr13-gene-45287135"; transcript_id "chr13-gene-45287135-2"; exon_number "1";
13	human_novel	exon	45303774	45306234	.	+	.	gene_id "chr13-gene-45303774"; transcript_id "chr13-gene-45303774-1"; exon_number "1";
13	human_novel	exon	45306298	45311124	.	-	.	gene_id "chr13-gene-45306298"; transcript_id "chr13-gene-45306298-1"; exon_number "1";
13	human_novel	exon	45321264	45324203	.	-	.	gene_id "chr13-gene-45321264"; transcript_id "chr13-gene-45321264-1"; exon_number "1";
13	human_novel	exon	46307285	46316203	.	-	.	gene_id "chr13-gene-46307285"; transcript_id "chr13-gene-46307285-1"; exon_number "3";
13	human_novel	exon	46317045	46317223	.	-	.	gene_id "chr13-gene-46307285"; transcript_id "chr13-gene-46307285-1"; exon_number "2";
13	human_novel	exon	46321608	46322082	.	-	.	gene_id "chr13-gene-46307285"; transcript_id "chr13-gene-46307285-1"; exon_number "1";
13	human_novel	exon	47895284	47902162	.	+	.	gene_id "chr13-gene-47895284"; transcript_id "chr13-gene-47895284-1"; exon_number "1";
13	human_novel	exon	48209288	48218862	.	-	.	gene_id "chr13-gene-48209288"; transcript_id "chr13-gene-48209288-1"; exon_number "1";
13	human_novel	exon	50977915	50990932	.	-	.	gene_id "chr13-gene-50977915"; transcript_id "chr13-gene-50977915-1"; exon_number "1";
13	human_novel	exon	97428646	97433914	.	-	.	gene_id "chr13-gene-97428646"; transcript_id "chr13-gene-97428646-1"; exon_number "1";
13	human_novel	exon	99413067	99417390	.	-	.	gene_id "chr13-gene-99413067"; transcript_id "chr13-gene-99413067-2"; exon_number "1";
13	human_novel	exon	99413067	99417390	.	+	.	gene_id "chr13-gene-99413067"; transcript_id "chr13-gene-99413067-1"; exon_number "1";
13	human_novel	exon	99471256	99476981	.	-	.	gene_id "chr13-gene-99471256"; transcript_id "chr13-gene-99471256-1"; exon_number "1";
13	human_novel	exon	104207838	104211482	.	+	.	gene_id "chr13-gene-104207838"; transcript_id "chr13-gene-104207838-1"; exon_number "1";
13	human_novel	exon	108236210	108241463	.	+	.	gene_id "chr13-gene-108236210"; transcript_id "chr13-gene-108236210-1"; exon_number "1";
13	human_novel	exon	109424057	109424421	.	-	.	gene_id "chr13-gene-109424057"; transcript_id "chr13-gene-109424057-1"; exon_number "1";
13	human_novel	exon	109424057	109424421	.	+	.	gene_id "chr13-gene-109424057"; transcript_id "chr13-gene-109424057-2"; exon_number "1";
13	human_novel	exon	109424121	109424208	.	+	.	gene_id "chr13-gene-109424057"; transcript_id "chr13-gene-109424057-3"; exon_number "1";
13	human_novel	exon	109424235	109431235	.	+	.	gene_id "chr13-gene-109424057"; transcript_id "chr13-gene-109424057-3"; exon_number "2";
13	human_novel	exon	110829102	110830713	.	+	.	gene_id "chr13-gene-110829102"; transcript_id "chr13-gene-110829102-1"; exon_number "1";
13	human_novel	exon	110838216	110839128	.	+	.	gene_id "chr13-gene-110829102"; transcript_id "chr13-gene-110829102-1"; exon_number "2";
13	human_novel	exon	111309773	111309981	.	+	.	gene_id "chr13-gene-111309773"; transcript_id "chr13-gene-111309773-1"; exon_number "1";
13	human_novel	exon	111310154	111313924	.	+	.	gene_id "chr13-gene-111309773"; transcript_id "chr13-gene-111309773-1"; exon_number "2";
13	human_novel	exon	113930961	113939202	.	-	.	gene_id "chr13-gene-113930961"; transcript_id "chr13-gene-113930961-1"; exon_number "1";
13	human_novel	exon	113930961	113939202	.	+	.	gene_id "chr13-gene-113930961"; transcript_id "chr13-gene-113930961-2"; exon_number "1";
13	human_novel	exon	113939586	113950935	.	-	.	gene_id "chr13-gene-113939586"; transcript_id "chr13-gene-113939586-2"; exon_number "1";
13	human_novel	exon	113939586	113950935	.	+	.	gene_id "chr13-gene-113939586"; transcript_id "chr13-gene-113939586-1"; exon_number "1";
13	human_novel	exon	113953441	113956839	.	-	.	gene_id "chr13-gene-113953441"; transcript_id "chr13-gene-113953441-1"; exon_number "7";
13	human_novel	exon	113953511	113958308	.	+	.	gene_id "chr13-gene-113953441"; transcript_id "chr13-gene-113953441-2"; exon_number "1";
13	human_novel	exon	113953511	113956839	.	-	.	gene_id "chr13-gene-113953441"; transcript_id "chr13-gene-113953441-3"; exon_number "4";
13	human_novel	exon	113953511	113956839	.	-	.	gene_id "chr13-gene-113953441"; transcript_id "chr13-gene-113953441-4"; exon_number "6";
13	human_novel	exon	113964927	113964994	.	-	.	gene_id "chr13-gene-113953441"; transcript_id "chr13-gene-113953441-1"; exon_number "6";
13	human_novel	exon	113964927	113964994	.	-	.	gene_id "chr13-gene-113953441"; transcript_id "chr13-gene-113953441-3"; exon_number "3";
13	human_novel	exon	113964927	113964994	.	-	.	gene_id "chr13-gene-113953441"; transcript_id "chr13-gene-113953441-4"; exon_number "5";
13	human_novel	exon	113967341	113967388	.	-	.	gene_id "chr13-gene-113953441"; transcript_id "chr13-gene-113953441-1"; exon_number "5";
13	human_novel	exon	113968467	113968514	.	-	.	gene_id "chr13-gene-113953441"; transcript_id "chr13-gene-113953441-1"; exon_number "4";
13	human_novel	exon	113968467	113968514	.	-	.	gene_id "chr13-gene-113953441"; transcript_id "chr13-gene-113953441-4"; exon_number "4";
13	human_novel	exon	113968595	113968760	.	-	.	gene_id "chr13-gene-113953441"; transcript_id "chr13-gene-113953441-1"; exon_number "3";
13	human_novel	exon	113968595	113968760	.	-	.	gene_id "chr13-gene-113953441"; transcript_id "chr13-gene-113953441-3"; exon_number "2";
13	human_novel	exon	113968595	113968760	.	-	.	gene_id "chr13-gene-113953441"; transcript_id "chr13-gene-113953441-4"; exon_number "3";
13	human_novel	exon	113970171	113970222	.	-	.	gene_id "chr13-gene-113953441"; transcript_id "chr13-gene-113953441-1"; exon_number "2";
13	human_novel	exon	113970171	113974509	.	-	.	gene_id "chr13-gene-113953441"; transcript_id "chr13-gene-113953441-3"; exon_number "1";
13	human_novel	exon	113970171	113970222	.	-	.	gene_id "chr13-gene-113953441"; transcript_id "chr13-gene-113953441-4"; exon_number "2";
13	human_novel	exon	113970805	113972198	.	-	.	gene_id "chr13-gene-113953441"; transcript_id "chr13-gene-113953441-1"; exon_number "1";
13	human_novel	exon	113970805	113974509	.	-	.	gene_id "chr13-gene-113953441"; transcript_id "chr13-gene-113953441-4"; exon_number "1";
13	human_novel	exon	114133821	114138604	.	+	.	gene_id "chr13-gene-114133821"; transcript_id "chr13-gene-114133821-1"; exon_number "1";
13	human_novel	exon	114133821	114138604	.	-	.	gene_id "chr13-gene-114133821"; transcript_id "chr13-gene-114133821-2"; exon_number "1";
13	human_novel	exon	114140059	114146940	.	+	.	gene_id "chr13-gene-114140059"; transcript_id "chr13-gene-114140059-1"; exon_number "1";
13	human_novel	exon	114140059	114147567	.	-	.	gene_id "chr13-gene-114140059"; transcript_id "chr13-gene-114140059-2"; exon_number "1";
13	human_novel	exon	114147912	114154784	.	+	.	gene_id "chr13-gene-114147912"; transcript_id "chr13-gene-114147912-3"; exon_number "1";
13	human_novel	exon	114147912	114149723	.	-	.	gene_id "chr13-gene-114147912"; transcript_id "chr13-gene-114147912-2"; exon_number "2";
13	human_novel	exon	114147912	114154828	.	-	.	gene_id "chr13-gene-114147912"; transcript_id "chr13-gene-114147912-1"; exon_number "1";
13	human_novel	exon	114150633	114154828	.	-	.	gene_id "chr13-gene-114147912"; transcript_id "chr13-gene-114147912-2"; exon_number "1";
13	human_novel	exon	114154567	114154784	.	+	.	gene_id "chr13-gene-114147912"; transcript_id "chr13-gene-114147912-4"; exon_number "1";
13	human_novel	exon	114157923	114161754	.	-	.	gene_id "chr13-gene-114147912"; transcript_id "chr13-gene-114147912-5"; exon_number "1";
13	human_novel	exon	114161022	114161754	.	+	.	gene_id "chr13-gene-114147912"; transcript_id "chr13-gene-114147912-3"; exon_number "2";
13	human_novel	exon	114161946	114176431	.	+	.	gene_id "chr13-gene-114147912"; transcript_id "chr13-gene-114147912-8"; exon_number "1";
13	human_novel	exon	114161946	114173008	.	+	.	gene_id "chr13-gene-114147912"; transcript_id "chr13-gene-114147912-7"; exon_number "1";
13	human_novel	exon	114161946	114176404	.	+	.	gene_id "chr13-gene-114147912"; transcript_id "chr13-gene-114147912-6"; exon_number "1";
13	human_novel	exon	114167037	114167665	.	+	.	gene_id "chr13-gene-114147912"; transcript_id "chr13-gene-114147912-10"; exon_number "1";
13	human_novel	exon	114167037	114167665	.	+	.	gene_id "chr13-gene-114147912"; transcript_id "chr13-gene-114147912-9"; exon_number "1";
13	human_novel	exon	114172956	114173008	.	+	.	gene_id "chr13-gene-114147912"; transcript_id "chr13-gene-114147912-10"; exon_number "2";
13	human_novel	exon	114172956	114173008	.	+	.	gene_id "chr13-gene-114147912"; transcript_id "chr13-gene-114147912-9"; exon_number "2";
13	human_novel	exon	114176360	114176431	.	+	.	gene_id "chr13-gene-114147912"; transcript_id "chr13-gene-114147912-10"; exon_number "3";
13	human_novel	exon	114176360	114176404	.	+	.	gene_id "chr13-gene-114147912"; transcript_id "chr13-gene-114147912-9"; exon_number "3";
13	human_novel	exon	114176360	114176431	.	+	.	gene_id "chr13-gene-114147912"; transcript_id "chr13-gene-114147912-7"; exon_number "2";
13	human_novel	exon	114176360	114176404	.	+	.	gene_id "chr13-gene-114147912"; transcript_id "chr13-gene-114147912-4"; exon_number "2";
13	human_novel	exon	114177578	114177888	.	+	.	gene_id "chr13-gene-114147912"; transcript_id "chr13-gene-114147912-10"; exon_number "4";
13	human_novel	exon	114177578	114178893	.	+	.	gene_id "chr13-gene-114147912"; transcript_id "chr13-gene-114147912-9"; exon_number "4";
13	human_novel	exon	114177578	114177888	.	+	.	gene_id "chr13-gene-114147912"; transcript_id "chr13-gene-114147912-8"; exon_number "2";
13	human_novel	exon	114177578	114177888	.	+	.	gene_id "chr13-gene-114147912"; transcript_id "chr13-gene-114147912-7"; exon_number "3";
13	human_novel	exon	114177578	114177888	.	+	.	gene_id "chr13-gene-114147912"; transcript_id "chr13-gene-114147912-6"; exon_number "2";
13	human_novel	exon	114177578	114178893	.	+	.	gene_id "chr13-gene-114147912"; transcript_id "chr13-gene-114147912-4"; exon_number "3";
13	human_novel	exon	114178392	114178893	.	+	.	gene_id "chr13-gene-114147912"; transcript_id "chr13-gene-114147912-10"; exon_number "5";
13	human_novel	exon	114178392	114178893	.	+	.	gene_id "chr13-gene-114147912"; transcript_id "chr13-gene-114147912-8"; exon_number "3";
13	human_novel	exon	114178392	114178893	.	+	.	gene_id "chr13-gene-114147912"; transcript_id "chr13-gene-114147912-7"; exon_number "4";
13	human_novel	exon	114178392	114178893	.	+	.	gene_id "chr13-gene-114147912"; transcript_id "chr13-gene-114147912-6"; exon_number "3";
13	human_novel	exon	114179063	114179742	.	+	.	gene_id "chr13-gene-114147912"; transcript_id "chr13-gene-114147912-10"; exon_number "6";
13	human_novel	exon	114179063	114179608	.	+	.	gene_id "chr13-gene-114147912"; transcript_id "chr13-gene-114147912-8"; exon_number "4";
13	human_novel	exon	114179063	114179608	.	+	.	gene_id "chr13-gene-114147912"; transcript_id "chr13-gene-114147912-7"; exon_number "5";
13	human_novel	exon	114179063	114179608	.	+	.	gene_id "chr13-gene-114147912"; transcript_id "chr13-gene-114147912-6"; exon_number "4";
14	human_novel	exon	21687890	21692531	.	-	.	gene_id "chr14-gene-21687890"; transcript_id "chr14-gene-21687890-1"; exon_number "1";
14	human_novel	exon	21737240	21737790	.	+	.	gene_id "chr14-gene-21737240"; transcript_id "chr14-gene-21737240-1"; exon_number "1";
14	human_novel	exon	21738028	21743239	.	+	.	gene_id "chr14-gene-21737240"; transcript_id "chr14-gene-21737240-1"; exon_number "2";
14	human_novel	exon	21853403	21860548	.	+	.	gene_id "chr14-gene-21853403"; transcript_id "chr14-gene-21853403-1"; exon_number "1";
14	human_novel	exon	21861215	21863274	.	+	.	gene_id "chr14-gene-21853403"; transcript_id "chr14-gene-21853403-2"; exon_number "1";
14	human_novel	exon	21861735	21865620	.	+	.	gene_id "chr14-gene-21853403"; transcript_id "chr14-gene-21853403-1"; exon_number "2";
14	human_novel	exon	21866488	21866608	.	+	.	gene_id "chr14-gene-21853403"; transcript_id "chr14-gene-21853403-2"; exon_number "2";
14	human_novel	exon	21867598	21867850	.	+	.	gene_id "chr14-gene-21853403"; transcript_id "chr14-gene-21853403-2"; exon_number "3";
14	human_novel	exon	24006991	24007461	.	+	.	gene_id "chr14-gene-24006991"; transcript_id "chr14-gene-24006991-1"; exon_number "1";
14	human_novel	exon	24025292	24025912	.	+	.	gene_id "chr14-gene-24006991"; transcript_id "chr14-gene-24006991-1"; exon_number "2";
14	human_novel	exon	24025970	24032013	.	+	.	gene_id "chr14-gene-24025970"; transcript_id "chr14-gene-24025970-1"; exon_number "1";
14	human_novel	exon	24025970	24032013	.	-	.	gene_id "chr14-gene-24025970"; transcript_id "chr14-gene-24025970-2"; exon_number "1";
14	human_novel	exon	24694808	24695609	.	+	.	gene_id "chr14-gene-24694808"; transcript_id "chr14-gene-24694808-3"; exon_number "1";
14	human_novel	exon	24694808	24696842	.	+	.	gene_id "chr14-gene-24694808"; transcript_id "chr14-gene-24694808-1"; exon_number "1";
14	human_novel	exon	24694808	24696966	.	+	.	gene_id "chr14-gene-24694808"; transcript_id "chr14-gene-24694808-2"; exon_number "1";
14	human_novel	exon	24694833	24696665	.	+	.	gene_id "chr14-gene-24694808"; transcript_id "chr14-gene-24694808-5"; exon_number "1";
14	human_novel	exon	24694833	24696665	.	+	.	gene_id "chr14-gene-24694808"; transcript_id "chr14-gene-24694808-4"; exon_number "1";
14	human_novel	exon	24696797	24696842	.	+	.	gene_id "chr14-gene-24694808"; transcript_id "chr14-gene-24694808-5"; exon_number "2";
14	human_novel	exon	24696797	24696966	.	+	.	gene_id "chr14-gene-24694808"; transcript_id "chr14-gene-24694808-4"; exon_number "2";
14	human_novel	exon	24697180	24697761	.	+	.	gene_id "chr14-gene-24694808"; transcript_id "chr14-gene-24694808-4"; exon_number "3";
14	human_novel	exon	24697180	24697812	.	+	.	gene_id "chr14-gene-24694808"; transcript_id "chr14-gene-24694808-2"; exon_number "2";
14	human_novel	exon	24697332	24697764	.	+	.	gene_id "chr14-gene-24694808"; transcript_id "chr14-gene-24694808-5"; exon_number "3";
14	human_novel	exon	24697332	24697812	.	+	.	gene_id "chr14-gene-24694808"; transcript_id "chr14-gene-24694808-1"; exon_number "2";
14	human_novel	exon	24701162	24701276	.	+	.	gene_id "chr14-gene-24694808"; transcript_id "chr14-gene-24694808-3"; exon_number "2";
14	human_novel	exon	24704096	24704431	.	+	.	gene_id "chr14-gene-24694808"; transcript_id "chr14-gene-24694808-3"; exon_number "3";
14	human_novel	exon	34910980	34913855	.	-	.	gene_id "chr14-gene-34910980"; transcript_id "chr14-gene-34910980-1"; exon_number "1";
14	human_novel	exon	34910980	34913181	.	-	.	gene_id "chr14-gene-34910980"; transcript_id "chr14-gene-34910980-2"; exon_number "2";
14	human_novel	exon	34913735	34913855	.	-	.	gene_id "chr14-gene-34910980"; transcript_id "chr14-gene-34910980-2"; exon_number "1";
14	human_novel	exon	39140355	39144656	.	+	.	gene_id "chr14-gene-39140355"; transcript_id "chr14-gene-39140355-1"; exon_number "1";
14	human_novel	exon	39140355	39144656	.	-	.	gene_id "chr14-gene-39140355"; transcript_id "chr14-gene-39140355-2"; exon_number "1";
14	human_novel	exon	39145139	39146366	.	+	.	gene_id "chr14-gene-39145139"; transcript_id "chr14-gene-39145139-1"; exon_number "1";
14	human_novel	exon	39432606	39444534	.	+	.	gene_id "chr14-gene-39432606"; transcript_id "chr14-gene-39432606-1"; exon_number "1";
14	human_novel	exon	51273067	51277997	.	-	.	gene_id "chr14-gene-51273067"; transcript_id "chr14-gene-51273067-1"; exon_number "1";
14	human_novel	exon	63585212	63591384	.	-	.	gene_id "chr14-gene-63585212"; transcript_id "chr14-gene-63585212-1"; exon_number "1";
14	human_novel	exon	63662826	63665612	.	+	.	gene_id "chr14-gene-63662826"; transcript_id "chr14-gene-63662826-1"; exon_number "1";
14	human_novel	exon	65379524	65383234	.	-	.	gene_id "chr14-gene-65379524"; transcript_id "chr14-gene-65379524-1"; exon_number "1";
14	human_novel	exon	65747735	65760291	.	+	.	gene_id "chr14-gene-65747735"; transcript_id "chr14-gene-65747735-2"; exon_number "1";
14	human_novel	exon	65747735	65752761	.	+	.	gene_id "chr14-gene-65747735"; transcript_id "chr14-gene-65747735-1"; exon_number "1";
14	human_novel	exon	65753726	65760291	.	+	.	gene_id "chr14-gene-65747735"; transcript_id "chr14-gene-65747735-1"; exon_number "2";
14	human_novel	exon	68806363	68816423	.	-	.	gene_id "chr14-gene-68806363"; transcript_id "chr14-gene-68806363-1"; exon_number "1";
14	human_novel	exon	69465912	69469711	.	+	.	gene_id "chr14-gene-69465912"; transcript_id "chr14-gene-69465912-1"; exon_number "1";
14	human_novel	exon	70565610	70569903	.	-	.	gene_id "chr14-gene-70565610"; transcript_id "chr14-gene-70565610-1"; exon_number "1";
14	human_novel	exon	70678894	70683576	.	+	.	gene_id "chr14-gene-70678894"; transcript_id "chr14-gene-70678894-1"; exon_number "1";
14	human_novel	exon	71123103	71132414	.	-	.	gene_id "chr14-gene-71123103"; transcript_id "chr14-gene-71123103-1"; exon_number "1";
14	human_novel	exon	71250052	71254386	.	-	.	gene_id "chr14-gene-71250052"; transcript_id "chr14-gene-71250052-1"; exon_number "1";
14	human_novel	exon	91264776	91269005	.	+	.	gene_id "chr14-gene-91264776"; transcript_id "chr14-gene-91264776-1"; exon_number "1";
14	human_novel	exon	92173489	92177415	.	-	.	gene_id "chr14-gene-92173489"; transcript_id "chr14-gene-92173489-1"; exon_number "1";
14	human_novel	exon	97706138	97706300	.	+	.	gene_id "chr14-gene-97706138"; transcript_id "chr14-gene-97706138-1"; exon_number "1";
14	human_novel	exon	97707793	97707975	.	+	.	gene_id "chr14-gene-97706138"; transcript_id "chr14-gene-97706138-1"; exon_number "2";
14	human_novel	exon	97716251	97716349	.	+	.	gene_id "chr14-gene-97706138"; transcript_id "chr14-gene-97706138-1"; exon_number "3";
14	human_novel	exon	97721455	97730576	.	+	.	gene_id "chr14-gene-97706138"; transcript_id "chr14-gene-97706138-1"; exon_number "4";
14	human_novel	exon	97768139	97773167	.	+	.	gene_id "chr14-gene-97768139"; transcript_id "chr14-gene-97768139-1"; exon_number "1";
14	human_novel	exon	97773929	97774977	.	+	.	gene_id "chr14-gene-97768139"; transcript_id "chr14-gene-97768139-1"; exon_number "2";
14	human_novel	exon	97777199	97784687	.	+	.	gene_id "chr14-gene-97777199"; transcript_id "chr14-gene-97777199-1"; exon_number "1";
14	human_novel	exon	98986650	98993647	.	-	.	gene_id "chr14-gene-98986650"; transcript_id "chr14-gene-98986650-1"; exon_number "1";
14	human_novel	exon	99050086	99055721	.	-	.	gene_id "chr14-gene-99050086"; transcript_id "chr14-gene-99050086-1"; exon_number "1";
14	human_novel	exon	99081841	99088470	.	-	.	gene_id "chr14-gene-99081841"; transcript_id "chr14-gene-99081841-1"; exon_number "1";
14	human_novel	exon	99122197	99128053	.	-	.	gene_id "chr14-gene-99122197"; transcript_id "chr14-gene-99122197-1"; exon_number "1";
14	human_novel	exon	99279061	99281737	.	-	.	gene_id "chr14-gene-99279061"; transcript_id "chr14-gene-99279061-1"; exon_number "3";
14	human_novel	exon	99284823	99285524	.	-	.	gene_id "chr14-gene-99279061"; transcript_id "chr14-gene-99279061-1"; exon_number "2";
14	human_novel	exon	99287274	99288143	.	-	.	gene_id "chr14-gene-99279061"; transcript_id "chr14-gene-99279061-1"; exon_number "1";
14	human_novel	exon	103346117	103349039	.	-	.	gene_id "chr14-gene-103346117"; transcript_id "chr14-gene-103346117-2"; exon_number "1";
14	human_novel	exon	103346117	103349039	.	+	.	gene_id "chr14-gene-103346117"; transcript_id "chr14-gene-103346117-1"; exon_number "1";
14	human_novel	exon	103506662	103511618	.	-	.	gene_id "chr14-gene-103506662"; transcript_id "chr14-gene-103506662-1"; exon_number "1";
14	human_novel	exon	104805084	104807677	.	-	.	gene_id "chr14-gene-104805084"; transcript_id "chr14-gene-104805084-1"; exon_number "1";
14	human_novel	exon	105021856	105032029	.	-	.	gene_id "chr14-gene-105021856"; transcript_id "chr14-gene-105021856-1"; exon_number "1";
14	human_novel	exon	105032453	105036641	.	+	.	gene_id "chr14-gene-105032453"; transcript_id "chr14-gene-105032453-1"; exon_number "1";
14	human_novel	exon	105076543	105079112	.	-	.	gene_id "chr14-gene-105076543"; transcript_id "chr14-gene-105076543-1"; exon_number "1";
14	human_novel	exon	105083871	105087304	.	-	.	gene_id "chr14-gene-105083871"; transcript_id "chr14-gene-105083871-1"; exon_number "1";
14	human_novel	exon	105512906	105520679	.	-	.	gene_id "chr14-gene-105512906"; transcript_id "chr14-gene-105512906-1"; exon_number "1";
14	human_novel	exon	105523610	105526330	.	+	.	gene_id "chr14-gene-105523610"; transcript_id "chr14-gene-105523610-1"; exon_number "1";
14	human_novel	exon	106834201	106840437	.	-	.	gene_id "chr14-gene-106834201"; transcript_id "chr14-gene-106834201-1"; exon_number "1";
15	human_novel	exon	22263297	22266676	.	+	.	gene_id "chr15-gene-22263297"; transcript_id "chr15-gene-22263297-1"; exon_number "1";
15	human_novel	exon	43721905	43726402	.	-	.	gene_id "chr15-gene-43721905"; transcript_id "chr15-gene-43721905-1"; exon_number "1";
15	human_novel	exon	43721905	43726587	.	+	.	gene_id "chr15-gene-43721905"; transcript_id "chr15-gene-43721905-2"; exon_number "1";
15	human_novel	exon	45692680	45697087	.	+	.	gene_id "chr15-gene-45692680"; transcript_id "chr15-gene-45692680-1"; exon_number "1";
15	human_novel	exon	51009147	51015618	.	-	.	gene_id "chr15-gene-51009147"; transcript_id "chr15-gene-51009147-1"; exon_number "1";
15	human_novel	exon	55128756	55137708	.	-	.	gene_id "chr15-gene-55128756"; transcript_id "chr15-gene-55128756-1"; exon_number "1";
15	human_novel	exon	55144247	55149127	.	-	.	gene_id "chr15-gene-55144247"; transcript_id "chr15-gene-55144247-1"; exon_number "1";
15	human_novel	exon	55149234	55156006	.	-	.	gene_id "chr15-gene-55149234"; transcript_id "chr15-gene-55149234-1"; exon_number "1";
15	human_novel	exon	55156073	55169953	.	-	.	gene_id "chr15-gene-55156073"; transcript_id "chr15-gene-55156073-1"; exon_number "1";
15	human_novel	exon	59098727	59100696	.	+	.	gene_id "chr15-gene-59098727"; transcript_id "chr15-gene-59098727-2"; exon_number "1";
15	human_novel	exon	59098727	59100696	.	-	.	gene_id "chr15-gene-59098727"; transcript_id "chr15-gene-59098727-1"; exon_number "1";
15	human_novel	exon	59803197	59809275	.	+	.	gene_id "chr15-gene-59803197"; transcript_id "chr15-gene-59803197-1"; exon_number "1";
15	human_novel	exon	67812122	67818388	.	+	.	gene_id "chr15-gene-67812122"; transcript_id "chr15-gene-67812122-1"; exon_number "1";
15	human_novel	exon	70528703	70529406	.	-	.	gene_id "chr15-gene-70528703"; transcript_id "chr15-gene-70528703-2"; exon_number "2";
15	human_novel	exon	70528703	70529234	.	-	.	gene_id "chr15-gene-70528703"; transcript_id "chr15-gene-70528703-1"; exon_number "2";
15	human_novel	exon	70528726	70529068	.	-	.	gene_id "chr15-gene-70528703"; transcript_id "chr15-gene-70528703-3"; exon_number "2";
15	human_novel	exon	70535437	70535770	.	-	.	gene_id "chr15-gene-70528703"; transcript_id "chr15-gene-70528703-2"; exon_number "1";
15	human_novel	exon	70535437	70535750	.	-	.	gene_id "chr15-gene-70528703"; transcript_id "chr15-gene-70528703-3"; exon_number "1";
15	human_novel	exon	70535437	70535770	.	-	.	gene_id "chr15-gene-70528703"; transcript_id "chr15-gene-70528703-1"; exon_number "1";
15	human_novel	exon	75213798	75216980	.	-	.	gene_id "chr15-gene-75213798"; transcript_id "chr15-gene-75213798-1"; exon_number "1";
15	human_novel	exon	75458343	75461640	.	+	.	gene_id "chr15-gene-75458343"; transcript_id "chr15-gene-75458343-1"; exon_number "1";
15	human_novel	exon	78755155	78756530	.	-	.	gene_id "chr15-gene-78755155"; transcript_id "chr15-gene-78755155-1"; exon_number "1";
15	human_novel	exon	80141567	80147235	.	-	.	gene_id "chr15-gene-80141567"; transcript_id "chr15-gene-80141567-2"; exon_number "1";
15	human_novel	exon	80141567	80147235	.	+	.	gene_id "chr15-gene-80141567"; transcript_id "chr15-gene-80141567-1"; exon_number "1";
15	human_novel	exon	81380561	81385377	.	-	.	gene_id "chr15-gene-81380561"; transcript_id "chr15-gene-81380561-1"; exon_number "1";
15	human_novel	exon	81394200	81402251	.	+	.	gene_id "chr15-gene-81394200"; transcript_id "chr15-gene-81394200-1"; exon_number "1";
15	human_novel	exon	84743407	84745606	.	-	.	gene_id "chr15-gene-84743407"; transcript_id "chr15-gene-84743407-1"; exon_number "1";
15	human_novel	exon	88657683	88666637	.	+	.	gene_id "chr15-gene-88657683"; transcript_id "chr15-gene-88657683-1"; exon_number "1";
15	human_novel	exon	88666750	88669198	.	+	.	gene_id "chr15-gene-88666750"; transcript_id "chr15-gene-88666750-1"; exon_number "1";
15	human_novel	exon	88669269	88678768	.	-	.	gene_id "chr15-gene-88669269"; transcript_id "chr15-gene-88669269-1"; exon_number "1";
15	human_novel	exon	101798156	101802528	.	+	.	gene_id "chr15-gene-101798156"; transcript_id "chr15-gene-101798156-1"; exon_number "1";
16	human_novel	exon	187142	188222	.	+	.	gene_id "chr16-gene-187142"; transcript_id "chr16-gene-187142-1"; exon_number "1";
16	human_novel	exon	585338	586750	.	+	.	gene_id "chr16-gene-585338"; transcript_id "chr16-gene-585338-1"; exon_number "1";
16	human_novel	exon	846312	846677	.	-	.	gene_id "chr16-gene-846312"; transcript_id "chr16-gene-846312-1"; exon_number "3";
16	human_novel	exon	846811	847179	.	-	.	gene_id "chr16-gene-846312"; transcript_id "chr16-gene-846312-1"; exon_number "2";
16	human_novel	exon	847225	848513	.	-	.	gene_id "chr16-gene-846312"; transcript_id "chr16-gene-846312-1"; exon_number "1";
16	human_novel	exon	2678774	2682405	.	+	.	gene_id "chr16-gene-2678774"; transcript_id "chr16-gene-2678774-1"; exon_number "1";
16	human_novel	exon	3041765	3045722	.	+	.	gene_id "chr16-gene-3041765"; transcript_id "chr16-gene-3041765-1"; exon_number "1";
16	human_novel	exon	9125971	9128642	.	-	.	gene_id "chr16-gene-9125971"; transcript_id "chr16-gene-9125971-1"; exon_number "1";
16	human_novel	exon	9125971	9128642	.	+	.	gene_id "chr16-gene-9125971"; transcript_id "chr16-gene-9125971-2"; exon_number "1";
16	human_novel	exon	9135417	9139070	.	-	.	gene_id "chr16-gene-9135417"; transcript_id "chr16-gene-9135417-1"; exon_number "1";
16	human_novel	exon	9139127	9143523	.	+	.	gene_id "chr16-gene-9139127"; transcript_id "chr16-gene-9139127-1"; exon_number "1";
16	human_novel	exon	11244545	11248534	.	-	.	gene_id "chr16-gene-11244545"; transcript_id "chr16-gene-11244545-1"; exon_number "1";
16	human_novel	exon	11532712	11537203	.	-	.	gene_id "chr16-gene-11532712"; transcript_id "chr16-gene-11532712-1"; exon_number "1";
16	human_novel	exon	18774635	18779197	.	-	.	gene_id "chr16-gene-18774635"; transcript_id "chr16-gene-18774635-1"; exon_number "1";
16	human_novel	exon	25073743	25077498	.	+	.	gene_id "chr16-gene-25073743"; transcript_id "chr16-gene-25073743-1"; exon_number "1";
16	human_novel	exon	25185659	25187907	.	+	.	gene_id "chr16-gene-25185659"; transcript_id "chr16-gene-25185659-1"; exon_number "1";
16	human_novel	exon	28090651	28096445	.	-	.	gene_id "chr16-gene-28090651"; transcript_id "chr16-gene-28090651-1"; exon_number "1";
16	human_novel	exon	29276900	29283046	.	+	.	gene_id "chr16-gene-29276900"; transcript_id "chr16-gene-29276900-1"; exon_number "1";
16	human_novel	exon	29516867	29520252	.	+	.	gene_id "chr16-gene-29516867"; transcript_id "chr16-gene-29516867-1"; exon_number "1";
16	human_novel	exon	29520887	29522732	.	+	.	gene_id "chr16-gene-29516867"; transcript_id "chr16-gene-29516867-1"; exon_number "2";
16	human_novel	exon	29852200	29856242	.	-	.	gene_id "chr16-gene-29852200"; transcript_id "chr16-gene-29852200-1"; exon_number "1";
16	human_novel	exon	30256833	30260234	.	+	.	gene_id "chr16-gene-30256833"; transcript_id "chr16-gene-30256833-1"; exon_number "1";
16	human_novel	exon	30260869	30262712	.	+	.	gene_id "chr16-gene-30256833"; transcript_id "chr16-gene-30256833-1"; exon_number "2";
16	human_novel	exon	30915912	30917428	.	+	.	gene_id "chr16-gene-30915912"; transcript_id "chr16-gene-30915912-1"; exon_number "1";
16	human_novel	exon	34062003	34066306	.	+	.	gene_id "chr16-gene-34062003"; transcript_id "chr16-gene-34062003-1"; exon_number "1";
16	human_novel	exon	34580966	34583728	.	-	.	gene_id "chr16-gene-34580966"; transcript_id "chr16-gene-34580966-1"; exon_number "2";
16	human_novel	exon	34587677	34589240	.	-	.	gene_id "chr16-gene-34580966"; transcript_id "chr16-gene-34580966-1"; exon_number "1";
16	human_novel	exon	34591281	34596341	.	+	.	gene_id "chr16-gene-34591281"; transcript_id "chr16-gene-34591281-1"; exon_number "1";
16	human_novel	exon	34591281	34596341	.	-	.	gene_id "chr16-gene-34591281"; transcript_id "chr16-gene-34591281-2"; exon_number "1";
16	human_novel	exon	35802387	35802722	.	-	.	gene_id "chr16-gene-35802387"; transcript_id "chr16-gene-35802387-1"; exon_number "1";
16	human_novel	exon	46386097	46392610	.	-	.	gene_id "chr16-gene-46386097"; transcript_id "chr16-gene-46386097-1"; exon_number "1";
16	human_novel	exon	46394156	46397986	.	-	.	gene_id "chr16-gene-46394156"; transcript_id "chr16-gene-46394156-1"; exon_number "1";
16	human_novel	exon	46398153	46401692	.	-	.	gene_id "chr16-gene-46398153"; transcript_id "chr16-gene-46398153-1"; exon_number "1";
16	human_novel	exon	46649979	46653274	.	-	.	gene_id "chr16-gene-46649979"; transcript_id "chr16-gene-46649979-2"; exon_number "1";
16	human_novel	exon	46649979	46653261	.	+	.	gene_id "chr16-gene-46649979"; transcript_id "chr16-gene-46649979-1"; exon_number "1";
16	human_novel	exon	46947486	46954099	.	-	.	gene_id "chr16-gene-46947486"; transcript_id "chr16-gene-46947486-2"; exon_number "1";
16	human_novel	exon	46947486	46954040	.	+	.	gene_id "chr16-gene-46947486"; transcript_id "chr16-gene-46947486-1"; exon_number "1";
16	human_novel	exon	55719781	55720514	.	+	.	gene_id "chr16-gene-55719781"; transcript_id "chr16-gene-55719781-2"; exon_number "1";
16	human_novel	exon	55719781	55720514	.	-	.	gene_id "chr16-gene-55719781"; transcript_id "chr16-gene-55719781-1"; exon_number "1";
16	human_novel	exon	57086633	57091105	.	+	.	gene_id "chr16-gene-57086633"; transcript_id "chr16-gene-57086633-1"; exon_number "1";
16	human_novel	exon	66713970	66718288	.	-	.	gene_id "chr16-gene-66713970"; transcript_id "chr16-gene-66713970-1"; exon_number "1";
16	human_novel	exon	70207965	70211572	.	-	.	gene_id "chr16-gene-70207965"; transcript_id "chr16-gene-70207965-1"; exon_number "1";
16	human_novel	exon	70207965	70211572	.	+	.	gene_id "chr16-gene-70207965"; transcript_id "chr16-gene-70207965-2"; exon_number "1";
16	human_novel	exon	72038684	72043411	.	-	.	gene_id "chr16-gene-72038684"; transcript_id "chr16-gene-72038684-1"; exon_number "1";
16	human_novel	exon	74440658	74444073	.	+	.	gene_id "chr16-gene-74440658"; transcript_id "chr16-gene-74440658-1"; exon_number "1";
16	human_novel	exon	85566947	85567881	.	-	.	gene_id "chr16-gene-85566947"; transcript_id "chr16-gene-85566947-1"; exon_number "2";
16	human_novel	exon	85567231	85578904	.	-	.	gene_id "chr16-gene-85566947"; transcript_id "chr16-gene-85566947-2"; exon_number "1";
16	human_novel	exon	85572088	85572392	.	-	.	gene_id "chr16-gene-85566947"; transcript_id "chr16-gene-85566947-1"; exon_number "1";
16	human_novel	exon	89702884	89704229	.	+	.	gene_id "chr16-gene-89702884"; transcript_id "chr16-gene-89702884-1"; exon_number "1";
17	human_novel	exon	400726	401987	.	+	.	gene_id "chr17-gene-400726"; transcript_id "chr17-gene-400726-1"; exon_number "1";
17	human_novel	exon	402016	403061	.	+	.	gene_id "chr17-gene-400726"; transcript_id "chr17-gene-400726-1"; exon_number "2";
17	human_novel	exon	4915273	4919340	.	-	.	gene_id "chr17-gene-4915273"; transcript_id "chr17-gene-4915273-1"; exon_number "1";
17	human_novel	exon	4915273	4919340	.	+	.	gene_id "chr17-gene-4915273"; transcript_id "chr17-gene-4915273-2"; exon_number "1";
17	human_novel	exon	4926702	4927832	.	-	.	gene_id "chr17-gene-4926702"; transcript_id "chr17-gene-4926702-1"; exon_number "1";
17	human_novel	exon	8166269	8170252	.	-	.	gene_id "chr17-gene-8166269"; transcript_id "chr17-gene-8166269-1"; exon_number "1";
17	human_novel	exon	8271922	8275148	.	-	.	gene_id "chr17-gene-8271922"; transcript_id "chr17-gene-8271922-1"; exon_number "1";
17	human_novel	exon	8358396	8362305	.	-	.	gene_id "chr17-gene-8358396"; transcript_id "chr17-gene-8358396-1"; exon_number "1";
17	human_novel	exon	8387198	8388981	.	+	.	gene_id "chr17-gene-8387198"; transcript_id "chr17-gene-8387198-1"; exon_number "1";
17	human_novel	exon	10662525	10669462	.	-	.	gene_id "chr17-gene-10662525"; transcript_id "chr17-gene-10662525-1"; exon_number "1";
17	human_novel	exon	15426666	15433724	.	-	.	gene_id "chr17-gene-15426666"; transcript_id "chr17-gene-15426666-1"; exon_number "1";
17	human_novel	exon	21230128	21236457	.	-	.	gene_id "chr17-gene-21230128"; transcript_id "chr17-gene-21230128-1"; exon_number "1";
17	human_novel	exon	26881181	26881485	.	+	.	gene_id "chr17-gene-26881181"; transcript_id "chr17-gene-26881181-1"; exon_number "1";
17	human_novel	exon	26883483	26883693	.	+	.	gene_id "chr17-gene-26881181"; transcript_id "chr17-gene-26881181-2"; exon_number "1";
17	human_novel	exon	26885737	26936422	.	+	.	gene_id "chr17-gene-26881181"; transcript_id "chr17-gene-26881181-2"; exon_number "2";
17	human_novel	exon	26885737	26885980	.	+	.	gene_id "chr17-gene-26881181"; transcript_id "chr17-gene-26881181-1"; exon_number "2";
17	human_novel	exon	26936044	26937517	.	-	.	gene_id "chr17-gene-26881181"; transcript_id "chr17-gene-26881181-3"; exon_number "1";
17	human_novel	exon	26936044	26937517	.	+	.	gene_id "chr17-gene-26881181"; transcript_id "chr17-gene-26881181-4"; exon_number "1";
17	human_novel	exon	32394817	32397224	.	+	.	gene_id "chr17-gene-32394817"; transcript_id "chr17-gene-32394817-1"; exon_number "1";
17	human_novel	exon	32394859	32397224	.	-	.	gene_id "chr17-gene-32394817"; transcript_id "chr17-gene-32394817-2"; exon_number "1";
17	human_novel	exon	35213214	35217793	.	+	.	gene_id "chr17-gene-35213214"; transcript_id "chr17-gene-35213214-1"; exon_number "1";
17	human_novel	exon	35326012	35333008	.	-	.	gene_id "chr17-gene-35326012"; transcript_id "chr17-gene-35326012-1"; exon_number "1";
17	human_novel	exon	40531109	40533079	.	-	.	gene_id "chr17-gene-40531109"; transcript_id "chr17-gene-40531109-1"; exon_number "2";
17	human_novel	exon	40534410	40539128	.	-	.	gene_id "chr17-gene-40531109"; transcript_id "chr17-gene-40531109-1"; exon_number "1";
17	human_novel	exon	43315856	43319078	.	+	.	gene_id "chr17-gene-43315856"; transcript_id "chr17-gene-43315856-1"; exon_number "1";
17	human_novel	exon	43365466	43368340	.	-	.	gene_id "chr17-gene-43365466"; transcript_id "chr17-gene-43365466-1"; exon_number "1";
17	human_novel	exon	44325339	44325621	.	+	.	gene_id "chr17-gene-44325339"; transcript_id "chr17-gene-44325339-1"; exon_number "1";
17	human_novel	exon	44326942	44327548	.	+	.	gene_id "chr17-gene-44325339"; transcript_id "chr17-gene-44325339-1"; exon_number "2";
17	human_novel	exon	45567536	45572351	.	+	.	gene_id "chr17-gene-45567536"; transcript_id "chr17-gene-45567536-1"; exon_number "1";
17	human_novel	exon	46239583	46242007	.	+	.	gene_id "chr17-gene-46239583"; transcript_id "chr17-gene-46239583-2"; exon_number "1";
17	human_novel	exon	46239583	46242007	.	-	.	gene_id "chr17-gene-46239583"; transcript_id "chr17-gene-46239583-1"; exon_number "1";
17	human_novel	exon	49235184	49237243	.	+	.	gene_id "chr17-gene-49235184"; transcript_id "chr17-gene-49235184-1"; exon_number "1";
17	human_novel	exon	49237789	49241998	.	+	.	gene_id "chr17-gene-49237789"; transcript_id "chr17-gene-49237789-1"; exon_number "1";
17	human_novel	exon	49853653	49859922	.	+	.	gene_id "chr17-gene-49853653"; transcript_id "chr17-gene-49853653-1"; exon_number "1";
17	human_novel	exon	50919993	50924913	.	+	.	gene_id "chr17-gene-50919993"; transcript_id "chr17-gene-50919993-1"; exon_number "1";
17	human_novel	exon	59850725	59854275	.	+	.	gene_id "chr17-gene-59850725"; transcript_id "chr17-gene-59850725-1"; exon_number "1";
17	human_novel	exon	64985434	64987024	.	-	.	gene_id "chr17-gene-64985434"; transcript_id "chr17-gene-64985434-1"; exon_number "1";
17	human_novel	exon	66301246	66302491	.	-	.	gene_id "chr17-gene-66301246"; transcript_id "chr17-gene-66301246-1"; exon_number "1";
17	human_novel	exon	67698045	67701966	.	-	.	gene_id "chr17-gene-67698045"; transcript_id "chr17-gene-67698045-1"; exon_number "1";
17	human_novel	exon	68221464	68229741	.	-	.	gene_id "chr17-gene-68221464"; transcript_id "chr17-gene-68221464-1"; exon_number "1";
17	human_novel	exon	69554978	69560049	.	-	.	gene_id "chr17-gene-69554978"; transcript_id "chr17-gene-69554978-1"; exon_number "1";
17	human_novel	exon	76514357	76516603	.	+	.	gene_id "chr17-gene-76514357"; transcript_id "chr17-gene-76514357-1"; exon_number "1";
17	human_novel	exon	76786021	76788352	.	+	.	gene_id "chr17-gene-76786021"; transcript_id "chr17-gene-76786021-1"; exon_number "1";
17	human_novel	exon	76787208	76788352	.	-	.	gene_id "chr17-gene-76786021"; transcript_id "chr17-gene-76786021-2"; exon_number "1";
17	human_novel	exon	76788778	76789990	.	+	.	gene_id "chr17-gene-76788778"; transcript_id "chr17-gene-76788778-1"; exon_number "1";
17	human_novel	exon	76788778	76789990	.	-	.	gene_id "chr17-gene-76788778"; transcript_id "chr17-gene-76788778-2"; exon_number "1";
17	human_novel	exon	77507673	77509724	.	+	.	gene_id "chr17-gene-77507673"; transcript_id "chr17-gene-77507673-1"; exon_number "1";
17	human_novel	exon	77666961	77667188	.	+	.	gene_id "chr17-gene-77666961"; transcript_id "chr17-gene-77666961-2"; exon_number "1";
17	human_novel	exon	77666961	77667188	.	+	.	gene_id "chr17-gene-77666961"; transcript_id "chr17-gene-77666961-1"; exon_number "1";
17	human_novel	exon	77666961	77680787	.	+	.	gene_id "chr17-gene-77666961"; transcript_id "chr17-gene-77666961-3"; exon_number "1";
17	human_novel	exon	77667460	77680787	.	+	.	gene_id "chr17-gene-77666961"; transcript_id "chr17-gene-77666961-1"; exon_number "2";
17	human_novel	exon	77677303	77680787	.	+	.	gene_id "chr17-gene-77666961"; transcript_id "chr17-gene-77666961-2"; exon_number "2";
17	human_novel	exon	80129966	80134096	.	+	.	gene_id "chr17-gene-80129966"; transcript_id "chr17-gene-80129966-1"; exon_number "1";
17	human_novel	exon	81010718	81014643	.	-	.	gene_id "chr17-gene-81010718"; transcript_id "chr17-gene-81010718-1"; exon_number "1";
18	human_novel	exon	2532425	2536360	.	-	.	gene_id "chr18-gene-2532425"; transcript_id "chr18-gene-2532425-1"; exon_number "1";
18	human_novel	exon	14256218	14261619	.	-	.	gene_id "chr18-gene-14256218"; transcript_id "chr18-gene-14256218-1"; exon_number "1";
18	human_novel	exon	35320425	35322501	.	+	.	gene_id "chr18-gene-35320425"; transcript_id "chr18-gene-35320425-1"; exon_number "1";
18	human_novel	exon	35326797	35328714	.	+	.	gene_id "chr18-gene-35320425"; transcript_id "chr18-gene-35320425-1"; exon_number "2";
18	human_novel	exon	48950727	48952017	.	+	.	gene_id "chr18-gene-48950727"; transcript_id "chr18-gene-48950727-1"; exon_number "1";
18	human_novel	exon	48950937	48952017	.	-	.	gene_id "chr18-gene-48950727"; transcript_id "chr18-gene-48950727-2"; exon_number "1";
18	human_novel	exon	67499740	67502896	.	-	.	gene_id "chr18-gene-67499740"; transcript_id "chr18-gene-67499740-2"; exon_number "1";
18	human_novel	exon	67499740	67502896	.	+	.	gene_id "chr18-gene-67499740"; transcript_id "chr18-gene-67499740-1"; exon_number "1";
18	human_novel	exon	70773062	70780030	.	+	.	gene_id "chr18-gene-70773062"; transcript_id "chr18-gene-70773062-1"; exon_number "1";
18	human_novel	exon	70784232	70791735	.	+	.	gene_id "chr18-gene-70784232"; transcript_id "chr18-gene-70784232-1"; exon_number "1";
18	human_novel	exon	70793504	70800480	.	-	.	gene_id "chr18-gene-70793504"; transcript_id "chr18-gene-70793504-1"; exon_number "1";
18	human_novel	exon	79065146	79069018	.	+	.	gene_id "chr18-gene-79065146"; transcript_id "chr18-gene-79065146-1"; exon_number "1";
18	human_novel	exon	79383193	79391753	.	+	.	gene_id "chr18-gene-79383193"; transcript_id "chr18-gene-79383193-1"; exon_number "1";
19	human_novel	exon	550889	551696	.	+	.	gene_id "chr19-gene-550889"; transcript_id "chr19-gene-550889-2"; exon_number "1";
19	human_novel	exon	550889	551696	.	-	.	gene_id "chr19-gene-550889"; transcript_id "chr19-gene-550889-1"; exon_number "1";
19	human_novel	exon	551810	553596	.	+	.	gene_id "chr19-gene-551810"; transcript_id "chr19-gene-551810-1"; exon_number "1";
19	human_novel	exon	2067470	2070744	.	-	.	gene_id "chr19-gene-2067470"; transcript_id "chr19-gene-2067470-1"; exon_number "1";
19	human_novel	exon	4868338	4870977	.	-	.	gene_id "chr19-gene-4868338"; transcript_id "chr19-gene-4868338-2"; exon_number "1";
19	human_novel	exon	4868338	4870977	.	+	.	gene_id "chr19-gene-4868338"; transcript_id "chr19-gene-4868338-1"; exon_number "1";
19	human_novel	exon	4871605	4873126	.	+	.	gene_id "chr19-gene-4871605"; transcript_id "chr19-gene-4871605-1"; exon_number "1";
19	human_novel	exon	4871605	4873126	.	-	.	gene_id "chr19-gene-4871605"; transcript_id "chr19-gene-4871605-2"; exon_number "1";
19	human_novel	exon	4873413	4874741	.	+	.	gene_id "chr19-gene-4873413"; transcript_id "chr19-gene-4873413-1"; exon_number "1";
19	human_novel	exon	4873413	4874753	.	-	.	gene_id "chr19-gene-4873413"; transcript_id "chr19-gene-4873413-2"; exon_number "1";
19	human_novel	exon	4878701	4881302	.	+	.	gene_id "chr19-gene-4878701"; transcript_id "chr19-gene-4878701-2"; exon_number "1";
19	human_novel	exon	4878701	4881277	.	-	.	gene_id "chr19-gene-4878701"; transcript_id "chr19-gene-4878701-1"; exon_number "1";
19	human_novel	exon	5579985	5586451	.	+	.	gene_id "chr19-gene-5579985"; transcript_id "chr19-gene-5579985-1"; exon_number "1";
19	human_novel	exon	7946851	7949786	.	-	.	gene_id "chr19-gene-7946851"; transcript_id "chr19-gene-7946851-1"; exon_number "1";
19	human_novel	exon	11066243	11067964	.	-	.	gene_id "chr19-gene-11066243"; transcript_id "chr19-gene-11066243-1"; exon_number "1";
19	human_novel	exon	13845766	13849076	.	+	.	gene_id "chr19-gene-13845766"; transcript_id "chr19-gene-13845766-1"; exon_number "1";
19	human_novel	exon	18049691	18051939	.	+	.	gene_id "chr19-gene-18049691"; transcript_id "chr19-gene-18049691-1"; exon_number "1";
19	human_novel	exon	18052030	18056440	.	+	.	gene_id "chr19-gene-18052030"; transcript_id "chr19-gene-18052030-2"; exon_number "1";
19	human_novel	exon	18052030	18056440	.	-	.	gene_id "chr19-gene-18052030"; transcript_id "chr19-gene-18052030-1"; exon_number "1";
19	human_novel	exon	19701898	19704402	.	+	.	gene_id "chr19-gene-19701898"; transcript_id "chr19-gene-19701898-1"; exon_number "1";
19	human_novel	exon	19701898	19704402	.	-	.	gene_id "chr19-gene-19701898"; transcript_id "chr19-gene-19701898-2"; exon_number "1";
19	human_novel	exon	20872195	20874358	.	-	.	gene_id "chr19-gene-20872195"; transcript_id "chr19-gene-20872195-1"; exon_number "2";
19	human_novel	exon	20874585	20877540	.	-	.	gene_id "chr19-gene-20872195"; transcript_id "chr19-gene-20872195-1"; exon_number "1";
19	human_novel	exon	24148572	24152538	.	+	.	gene_id "chr19-gene-24148572"; transcript_id "chr19-gene-24148572-1"; exon_number "1";
19	human_novel	exon	30053102	30058058	.	-	.	gene_id "chr19-gene-30053102"; transcript_id "chr19-gene-30053102-1"; exon_number "1";
19	human_novel	exon	34235025	34239361	.	+	.	gene_id "chr19-gene-34235025"; transcript_id "chr19-gene-34235025-1"; exon_number "1";
19	human_novel	exon	35209609	35213993	.	-	.	gene_id "chr19-gene-35209609"; transcript_id "chr19-gene-35209609-1"; exon_number "1";
19	human_novel	exon	35660860	35663277	.	+	.	gene_id "chr19-gene-35660860"; transcript_id "chr19-gene-35660860-1"; exon_number "1";
19	human_novel	exon	36155135	36161461	.	-	.	gene_id "chr19-gene-36155135"; transcript_id "chr19-gene-36155135-1"; exon_number "1";
19	human_novel	exon	36155135	36161461	.	+	.	gene_id "chr19-gene-36155135"; transcript_id "chr19-gene-36155135-2"; exon_number "1";
19	human_novel	exon	36166918	36170212	.	-	.	gene_id "chr19-gene-36166918"; transcript_id "chr19-gene-36166918-1"; exon_number "1";
19	human_novel	exon	37393749	37396110	.	+	.	gene_id "chr19-gene-37393749"; transcript_id "chr19-gene-37393749-1"; exon_number "1";
19	human_novel	exon	37730677	37732777	.	+	.	gene_id "chr19-gene-37730677"; transcript_id "chr19-gene-37730677-1"; exon_number "1";
19	human_novel	exon	38913817	38914661	.	+	.	gene_id "chr19-gene-38913817"; transcript_id "chr19-gene-38913817-1"; exon_number "1";
19	human_novel	exon	39322714	39324777	.	+	.	gene_id "chr19-gene-39322714"; transcript_id "chr19-gene-39322714-1"; exon_number "1";
19	human_novel	exon	39969614	39970978	.	-	.	gene_id "chr19-gene-39969614"; transcript_id "chr19-gene-39969614-1"; exon_number "1";
19	human_novel	exon	41943240	41945356	.	-	.	gene_id "chr19-gene-41943240"; transcript_id "chr19-gene-41943240-1"; exon_number "1";
19	human_novel	exon	44193191	44195899	.	+	.	gene_id "chr19-gene-44193191"; transcript_id "chr19-gene-44193191-1"; exon_number "1";
19	human_novel	exon	44196054	44196928	.	+	.	gene_id "chr19-gene-44193191"; transcript_id "chr19-gene-44193191-1"; exon_number "2";
19	human_novel	exon	45887231	45889767	.	+	.	gene_id "chr19-gene-45887231"; transcript_id "chr19-gene-45887231-1"; exon_number "1";
19	human_novel	exon	46874808	46877094	.	-	.	gene_id "chr19-gene-46874808"; transcript_id "chr19-gene-46874808-1"; exon_number "1";
19	human_novel	exon	47007152	47009153	.	+	.	gene_id "chr19-gene-47007152"; transcript_id "chr19-gene-47007152-1"; exon_number "1";
19	human_novel	exon	47276000	47280159	.	+	.	gene_id "chr19-gene-47276000"; transcript_id "chr19-gene-47276000-2"; exon_number "1";
19	human_novel	exon	47276000	47280462	.	+	.	gene_id "chr19-gene-47276000"; transcript_id "chr19-gene-47276000-1"; exon_number "1";
19	human_novel	exon	47280251	47280462	.	+	.	gene_id "chr19-gene-47276000"; transcript_id "chr19-gene-47276000-2"; exon_number "2";
19	human_novel	exon	47281090	47281651	.	+	.	gene_id "chr19-gene-47276000"; transcript_id "chr19-gene-47276000-2"; exon_number "3";
19	human_novel	exon	47281090	47281651	.	+	.	gene_id "chr19-gene-47276000"; transcript_id "chr19-gene-47276000-1"; exon_number "2";
19	human_novel	exon	48548189	48551300	.	+	.	gene_id "chr19-gene-48548189"; transcript_id "chr19-gene-48548189-1"; exon_number "1";
19	human_novel	exon	48548189	48551300	.	-	.	gene_id "chr19-gene-48548189"; transcript_id "chr19-gene-48548189-2"; exon_number "1";
19	human_novel	exon	50493274	50500507	.	+	.	gene_id "chr19-gene-50493274"; transcript_id "chr19-gene-50493274-1"; exon_number "1";
19	human_novel	exon	51515954	51519472	.	-	.	gene_id "chr19-gene-51515954"; transcript_id "chr19-gene-51515954-1"; exon_number "1";
20	human_novel	exon	1020952	1032317	.	-	.	gene_id "chr20-gene-1020952"; transcript_id "chr20-gene-1020952-1"; exon_number "1";
20	human_novel	exon	1039366	1046890	.	-	.	gene_id "chr20-gene-1039366"; transcript_id "chr20-gene-1039366-1"; exon_number "1";
20	human_novel	exon	2645111	2647952	.	-	.	gene_id "chr20-gene-2645111"; transcript_id "chr20-gene-2645111-1"; exon_number "1";
20	human_novel	exon	2689132	2692414	.	-	.	gene_id "chr20-gene-2689132"; transcript_id "chr20-gene-2689132-1"; exon_number "1";
20	human_novel	exon	2827413	2832400	.	+	.	gene_id "chr20-gene-2827413"; transcript_id "chr20-gene-2827413-1"; exon_number "1";
20	human_novel	exon	3052904	3054333	.	+	.	gene_id "chr20-gene-3052904"; transcript_id "chr20-gene-3052904-1"; exon_number "1";
20	human_novel	exon	3057537	3067440	.	-	.	gene_id "chr20-gene-3057537"; transcript_id "chr20-gene-3057537-1"; exon_number "1";
20	human_novel	exon	3067522	3070367	.	+	.	gene_id "chr20-gene-3067522"; transcript_id "chr20-gene-3067522-1"; exon_number "1";
20	human_novel	exon	3178083	3180190	.	-	.	gene_id "chr20-gene-3178083"; transcript_id "chr20-gene-3178083-1"; exon_number "1";
20	human_novel	exon	3665324	3665876	.	-	.	gene_id "chr20-gene-3665324"; transcript_id "chr20-gene-3665324-1"; exon_number "1";
20	human_novel	exon	4844867	4848922	.	+	.	gene_id "chr20-gene-4844867"; transcript_id "chr20-gene-4844867-1"; exon_number "1";
20	human_novel	exon	13371009	13381068	.	+	.	gene_id "chr20-gene-13371009"; transcript_id "chr20-gene-13371009-1"; exon_number "1";
20	human_novel	exon	23333849	23335805	.	+	.	gene_id "chr20-gene-23333849"; transcript_id "chr20-gene-23333849-1"; exon_number "1";
20	human_novel	exon	23335871	23345143	.	-	.	gene_id "chr20-gene-23335871"; transcript_id "chr20-gene-23335871-1"; exon_number "1";
20	human_novel	exon	25709468	25714179	.	+	.	gene_id "chr20-gene-25709468"; transcript_id "chr20-gene-25709468-1"; exon_number "1";
20	human_novel	exon	25714307	25719613	.	-	.	gene_id "chr20-gene-25714307"; transcript_id "chr20-gene-25714307-1"; exon_number "1";
20	human_novel	exon	25714307	25719613	.	+	.	gene_id "chr20-gene-25714307"; transcript_id "chr20-gene-25714307-2"; exon_number "1";
20	human_novel	exon	28557054	28567397	.	+	.	gene_id "chr20-gene-28557054"; transcript_id "chr20-gene-28557054-1"; exon_number "1";
20	human_novel	exon	29299418	29299671	.	-	.	gene_id "chr20-gene-29299418"; transcript_id "chr20-gene-29299418-1"; exon_number "1";
20	human_novel	exon	29299459	29299671	.	+	.	gene_id "chr20-gene-29299418"; transcript_id "chr20-gene-29299418-2"; exon_number "1";
20	human_novel	exon	32183232	32185606	.	-	.	gene_id "chr20-gene-32183232"; transcript_id "chr20-gene-32183232-1"; exon_number "1";
20	human_novel	exon	32347211	32354702	.	+	.	gene_id "chr20-gene-32347211"; transcript_id "chr20-gene-32347211-1"; exon_number "1";
20	human_novel	exon	32697546	32699475	.	-	.	gene_id "chr20-gene-32697546"; transcript_id "chr20-gene-32697546-1"; exon_number "1";
20	human_novel	exon	34114666	34119288	.	+	.	gene_id "chr20-gene-34114666"; transcript_id "chr20-gene-34114666-1"; exon_number "1";
20	human_novel	exon	36991321	36994069	.	+	.	gene_id "chr20-gene-36991321"; transcript_id "chr20-gene-36991321-1"; exon_number "1";
20	human_novel	exon	44284561	44291582	.	-	.	gene_id "chr20-gene-44284561"; transcript_id "chr20-gene-44284561-1"; exon_number "1";
20	human_novel	exon	45429020	45433005	.	+	.	gene_id "chr20-gene-45429020"; transcript_id "chr20-gene-45429020-1"; exon_number "1";
20	human_novel	exon	45926092	45930554	.	-	.	gene_id "chr20-gene-45926092"; transcript_id "chr20-gene-45926092-1"; exon_number "1";
20	human_novel	exon	49098002	49104716	.	+	.	gene_id "chr20-gene-49098002"; transcript_id "chr20-gene-49098002-1"; exon_number "1";
20	human_novel	exon	49105121	49106907	.	-	.	gene_id "chr20-gene-49105121"; transcript_id "chr20-gene-49105121-1"; exon_number "1";
20	human_novel	exon	51341929	51350609	.	+	.	gene_id "chr20-gene-51341929"; transcript_id "chr20-gene-51341929-2"; exon_number "1";
20	human_novel	exon	51341929	51350609	.	-	.	gene_id "chr20-gene-51341929"; transcript_id "chr20-gene-51341929-1"; exon_number "1";
20	human_novel	exon	51358083	51361657	.	-	.	gene_id "chr20-gene-51358083"; transcript_id "chr20-gene-51358083-1"; exon_number "1";
20	human_novel	exon	53845360	53848208	.	+	.	gene_id "chr20-gene-53845360"; transcript_id "chr20-gene-53845360-1"; exon_number "1";
20	human_novel	exon	53845360	53848208	.	+	.	gene_id "chr20-gene-53845360"; transcript_id "chr20-gene-53845360-2"; exon_number "1";
20	human_novel	exon	53845360	53849908	.	+	.	gene_id "chr20-gene-53845360"; transcript_id "chr20-gene-53845360-3"; exon_number "1";
20	human_novel	exon	53849731	53849908	.	+	.	gene_id "chr20-gene-53845360"; transcript_id "chr20-gene-53845360-1"; exon_number "2";
20	human_novel	exon	53849731	53849908	.	+	.	gene_id "chr20-gene-53845360"; transcript_id "chr20-gene-53845360-2"; exon_number "2";
20	human_novel	exon	53852194	53852280	.	+	.	gene_id "chr20-gene-53845360"; transcript_id "chr20-gene-53845360-1"; exon_number "3";
20	human_novel	exon	53852194	53852280	.	+	.	gene_id "chr20-gene-53845360"; transcript_id "chr20-gene-53845360-2"; exon_number "3";
20	human_novel	exon	53852194	53853544	.	+	.	gene_id "chr20-gene-53845360"; transcript_id "chr20-gene-53845360-3"; exon_number "2";
20	human_novel	exon	53852793	53853544	.	+	.	gene_id "chr20-gene-53845360"; transcript_id "chr20-gene-53845360-1"; exon_number "4";
20	human_novel	exon	53853027	53853544	.	+	.	gene_id "chr20-gene-53845360"; transcript_id "chr20-gene-53845360-2"; exon_number "4";
20	human_novel	exon	57628163	57628457	.	-	.	gene_id "chr20-gene-57628163"; transcript_id "chr20-gene-57628163-2"; exon_number "2";
20	human_novel	exon	57628163	57628457	.	-	.	gene_id "chr20-gene-57628163"; transcript_id "chr20-gene-57628163-3"; exon_number "2";
20	human_novel	exon	57628163	57628457	.	-	.	gene_id "chr20-gene-57628163"; transcript_id "chr20-gene-57628163-1"; exon_number "2";
20	human_novel	exon	57629807	57630588	.	-	.	gene_id "chr20-gene-57628163"; transcript_id "chr20-gene-57628163-1"; exon_number "1";
20	human_novel	exon	57629909	57630588	.	-	.	gene_id "chr20-gene-57628163"; transcript_id "chr20-gene-57628163-2"; exon_number "1";
20	human_novel	exon	57630040	57630588	.	-	.	gene_id "chr20-gene-57628163"; transcript_id "chr20-gene-57628163-3"; exon_number "1";
20	human_novel	exon	59150556	59164207	.	+	.	gene_id "chr20-gene-59150556"; transcript_id "chr20-gene-59150556-2"; exon_number "1";
20	human_novel	exon	59150556	59166479	.	-	.	gene_id "chr20-gene-59150556"; transcript_id "chr20-gene-59150556-1"; exon_number "1";
20	human_novel	exon	59164861	59189509	.	+	.	gene_id "chr20-gene-59150556"; transcript_id "chr20-gene-59150556-2"; exon_number "2";
20	human_novel	exon	62381121	62385326	.	-	.	gene_id "chr20-gene-62381121"; transcript_id "chr20-gene-62381121-1"; exon_number "1";
20	human_novel	exon	63633415	63634395	.	-	.	gene_id "chr20-gene-63633415"; transcript_id "chr20-gene-63633415-1"; exon_number "1";
20	human_novel	exon	63633415	63637305	.	+	.	gene_id "chr20-gene-63633415"; transcript_id "chr20-gene-63633415-2"; exon_number "1";
21	human_novel	exon	7941690	7949019	.	+	.	gene_id "chr21-gene-7941690"; transcript_id "chr21-gene-7941690-1"; exon_number "1";
21	human_novel	exon	7955288	7959005	.	-	.	gene_id "chr21-gene-7955288"; transcript_id "chr21-gene-7955288-1"; exon_number "1";
21	human_novel	exon	8259429	8259532	.	+	.	gene_id "chr21-gene-8259429"; transcript_id "chr21-gene-8259429-1"; exon_number "1";
21	human_novel	exon	8259432	8259580	.	+	.	gene_id "chr21-gene-8259429"; transcript_id "chr21-gene-8259429-3"; exon_number "1";
21	human_novel	exon	8259432	8259490	.	+	.	gene_id "chr21-gene-8259429"; transcript_id "chr21-gene-8259429-2"; exon_number "1";
21	human_novel	exon	8259432	8259580	.	+	.	gene_id "chr21-gene-8259429"; transcript_id "chr21-gene-8259429-4"; exon_number "1";
21	human_novel	exon	8259433	8259582	.	-	.	gene_id "chr21-gene-8259429"; transcript_id "chr21-gene-8259429-5"; exon_number "3";
21	human_novel	exon	8259433	8259582	.	-	.	gene_id "chr21-gene-8259429"; transcript_id "chr21-gene-8259429-9"; exon_number "4";
21	human_novel	exon	8259433	8259582	.	-	.	gene_id "chr21-gene-8259429"; transcript_id "chr21-gene-8259429-8"; exon_number "3";
21	human_novel	exon	8259433	8259582	.	-	.	gene_id "chr21-gene-8259429"; transcript_id "chr21-gene-8259429-7"; exon_number "4";
21	human_novel	exon	8259433	8259582	.	-	.	gene_id "chr21-gene-8259429"; transcript_id "chr21-gene-8259429-6"; exon_number "4";
21	human_novel	exon	8259433	8259582	.	-	.	gene_id "chr21-gene-8259429"; transcript_id "chr21-gene-8259429-14"; exon_number "3";
21	human_novel	exon	8259433	8259582	.	-	.	gene_id "chr21-gene-8259429"; transcript_id "chr21-gene-8259429-13"; exon_number "4";
21	human_novel	exon	8259433	8259582	.	-	.	gene_id "chr21-gene-8259429"; transcript_id "chr21-gene-8259429-12"; exon_number "4";
21	human_novel	exon	8259433	8259582	.	-	.	gene_id "chr21-gene-8259429"; transcript_id "chr21-gene-8259429-11"; exon_number "3";
21	human_novel	exon	8259433	8259582	.	-	.	gene_id "chr21-gene-8259429"; transcript_id "chr21-gene-8259429-10"; exon_number "4";
21	human_novel	exon	8259604	8259718	.	+	.	gene_id "chr21-gene-8259429"; transcript_id "chr21-gene-8259429-1"; exon_number "2";
21	human_novel	exon	8259610	8259705	.	+	.	gene_id "chr21-gene-8259429"; transcript_id "chr21-gene-8259429-3"; exon_number "2";
21	human_novel	exon	8259610	8259705	.	+	.	gene_id "chr21-gene-8259429"; transcript_id "chr21-gene-8259429-2"; exon_number "2";
21	human_novel	exon	8259613	8259745	.	-	.	gene_id "chr21-gene-8259429"; transcript_id "chr21-gene-8259429-5"; exon_number "2";
21	human_novel	exon	8259613	8259745	.	-	.	gene_id "chr21-gene-8259429"; transcript_id "chr21-gene-8259429-9"; exon_number "3";
21	human_novel	exon	8259613	8259745	.	-	.	gene_id "chr21-gene-8259429"; transcript_id "chr21-gene-8259429-8"; exon_number "2";
21	human_novel	exon	8259613	8259745	.	-	.	gene_id "chr21-gene-8259429"; transcript_id "chr21-gene-8259429-7"; exon_number "3";
21	human_novel	exon	8259613	8259745	.	-	.	gene_id "chr21-gene-8259429"; transcript_id "chr21-gene-8259429-6"; exon_number "3";
21	human_novel	exon	8259613	8259807	.	-	.	gene_id "chr21-gene-8259429"; transcript_id "chr21-gene-8259429-14"; exon_number "2";
21	human_novel	exon	8259613	8259745	.	-	.	gene_id "chr21-gene-8259429"; transcript_id "chr21-gene-8259429-13"; exon_number "3";
21	human_novel	exon	8259613	8259745	.	-	.	gene_id "chr21-gene-8259429"; transcript_id "chr21-gene-8259429-12"; exon_number "3";
21	human_novel	exon	8259613	8259765	.	-	.	gene_id "chr21-gene-8259429"; transcript_id "chr21-gene-8259429-11"; exon_number "2";
21	human_novel	exon	8259613	8259745	.	-	.	gene_id "chr21-gene-8259429"; transcript_id "chr21-gene-8259429-10"; exon_number "3";
21	human_novel	exon	8259660	8259705	.	+	.	gene_id "chr21-gene-8259429"; transcript_id "chr21-gene-8259429-4"; exon_number "2";
21	human_novel	exon	8259880	8259893	.	-	.	gene_id "chr21-gene-8259429"; transcript_id "chr21-gene-8259429-9"; exon_number "2";
21	human_novel	exon	8259880	8259893	.	-	.	gene_id "chr21-gene-8259429"; transcript_id "chr21-gene-8259429-7"; exon_number "2";
21	human_novel	exon	8259880	8259888	.	-	.	gene_id "chr21-gene-8259429"; transcript_id "chr21-gene-8259429-6"; exon_number "2";
21	human_novel	exon	8259880	8259925	.	-	.	gene_id "chr21-gene-8259429"; transcript_id "chr21-gene-8259429-13"; exon_number "2";
21	human_novel	exon	8259880	8259882	.	-	.	gene_id "chr21-gene-8259429"; transcript_id "chr21-gene-8259429-12"; exon_number "2";
21	human_novel	exon	8259880	8259888	.	-	.	gene_id "chr21-gene-8259429"; transcript_id "chr21-gene-8259429-10"; exon_number "2";
21	human_novel	exon	8260340	8260731	.	-	.	gene_id "chr21-gene-8259429"; transcript_id "chr21-gene-8259429-15"; exon_number "2";
21	human_novel	exon	8260556	8260570	.	+	.	gene_id "chr21-gene-8259429"; transcript_id "chr21-gene-8259429-3"; exon_number "3";
21	human_novel	exon	8260556	8260570	.	+	.	gene_id "chr21-gene-8259429"; transcript_id "chr21-gene-8259429-2"; exon_number "3";
21	human_novel	exon	8260556	8260570	.	+	.	gene_id "chr21-gene-8259429"; transcript_id "chr21-gene-8259429-4"; exon_number "3";
21	human_novel	exon	8260672	8260673	.	+	.	gene_id "chr21-gene-8259429"; transcript_id "chr21-gene-8259429-3"; exon_number "4";
21	human_novel	exon	8260672	8260673	.	+	.	gene_id "chr21-gene-8259429"; transcript_id "chr21-gene-8259429-2"; exon_number "4";
21	human_novel	exon	8260672	8260673	.	+	.	gene_id "chr21-gene-8259429"; transcript_id "chr21-gene-8259429-4"; exon_number "4";
21	human_novel	exon	8260783	8260864	.	+	.	gene_id "chr21-gene-8259429"; transcript_id "chr21-gene-8259429-3"; exon_number "5";
21	human_novel	exon	8260783	8260864	.	+	.	gene_id "chr21-gene-8259429"; transcript_id "chr21-gene-8259429-2"; exon_number "5";
21	human_novel	exon	8260783	8260864	.	+	.	gene_id "chr21-gene-8259429"; transcript_id "chr21-gene-8259429-4"; exon_number "5";
21	human_novel	exon	8313661	8313872	.	+	.	gene_id "chr21-gene-8259429"; transcript_id "chr21-gene-8259429-3"; exon_number "6";
21	human_novel	exon	8313661	8313872	.	+	.	gene_id "chr21-gene-8259429"; transcript_id "chr21-gene-8259429-2"; exon_number "6";
21	human_novel	exon	8313661	8313872	.	+	.	gene_id "chr21-gene-8259429"; transcript_id "chr21-gene-8259429-1"; exon_number "3";
21	human_novel	exon	8313661	8313872	.	+	.	gene_id "chr21-gene-8259429"; transcript_id "chr21-gene-8259429-4"; exon_number "6";
21	human_novel	exon	8339144	8339273	.	-	.	gene_id "chr21-gene-8259429"; transcript_id "chr21-gene-8259429-5"; exon_number "1";
21	human_novel	exon	8339144	8339273	.	-	.	gene_id "chr21-gene-8259429"; transcript_id "chr21-gene-8259429-6"; exon_number "1";
21	human_novel	exon	8353253	8353622	.	-	.	gene_id "chr21-gene-8259429"; transcript_id "chr21-gene-8259429-7"; exon_number "1";
21	human_novel	exon	8354097	8354149	.	-	.	gene_id "chr21-gene-8259429"; transcript_id "chr21-gene-8259429-8"; exon_number "1";
21	human_novel	exon	8354178	8355329	.	-	.	gene_id "chr21-gene-8259429"; transcript_id "chr21-gene-8259429-12"; exon_number "1";
21	human_novel	exon	8354182	8354192	.	-	.	gene_id "chr21-gene-8259429"; transcript_id "chr21-gene-8259429-9"; exon_number "1";
21	human_novel	exon	8354182	8354192	.	-	.	gene_id "chr21-gene-8259429"; transcript_id "chr21-gene-8259429-15"; exon_number "1";
21	human_novel	exon	8354186	8354192	.	-	.	gene_id "chr21-gene-8259429"; transcript_id "chr21-gene-8259429-11"; exon_number "1";
21	human_novel	exon	8354186	8354192	.	-	.	gene_id "chr21-gene-8259429"; transcript_id "chr21-gene-8259429-10"; exon_number "1";
21	human_novel	exon	8358567	8358578	.	-	.	gene_id "chr21-gene-8259429"; transcript_id "chr21-gene-8259429-14"; exon_number "1";
21	human_novel	exon	8358567	8358578	.	-	.	gene_id "chr21-gene-8259429"; transcript_id "chr21-gene-8259429-13"; exon_number "1";
21	human_novel	exon	8988111	8988788	.	+	.	gene_id "chr21-gene-8988111"; transcript_id "chr21-gene-8988111-1"; exon_number "1";
21	human_novel	exon	8988141	8988787	.	-	.	gene_id "chr21-gene-8988111"; transcript_id "chr21-gene-8988111-2"; exon_number "1";
21	human_novel	exon	15892019	15907853	.	-	.	gene_id "chr21-gene-15892019"; transcript_id "chr21-gene-15892019-1"; exon_number "1";
21	human_novel	exon	15892019	15907853	.	+	.	gene_id "chr21-gene-15892019"; transcript_id "chr21-gene-15892019-2"; exon_number "1";
21	human_novel	exon	28708674	28796626	.	+	.	gene_id "chr21-gene-28708674"; transcript_id "chr21-gene-28708674-1"; exon_number "1";
21	human_novel	exon	28805364	28821974	.	+	.	gene_id "chr21-gene-28805364"; transcript_id "chr21-gene-28805364-1"; exon_number "1";
21	human_novel	exon	32531845	32534497	.	-	.	gene_id "chr21-gene-32531845"; transcript_id "chr21-gene-32531845-1"; exon_number "1";
21	human_novel	exon	32547266	32551804	.	-	.	gene_id "chr21-gene-32547266"; transcript_id "chr21-gene-32547266-1"; exon_number "1";
21	human_novel	exon	42796797	42810113	.	+	.	gene_id "chr21-gene-42796797"; transcript_id "chr21-gene-42796797-1"; exon_number "1";
21	human_novel	exon	42929861	42934362	.	+	.	gene_id "chr21-gene-42929861"; transcript_id "chr21-gene-42929861-1"; exon_number "1";
21	human_novel	exon	42936510	42938367	.	+	.	gene_id "chr21-gene-42929861"; transcript_id "chr21-gene-42929861-1"; exon_number "2";
21	human_novel	exon	43190476	43193407	.	+	.	gene_id "chr21-gene-43190476"; transcript_id "chr21-gene-43190476-1"; exon_number "1";
21	human_novel	exon	43190483	43194853	.	-	.	gene_id "chr21-gene-43190476"; transcript_id "chr21-gene-43190476-2"; exon_number "1";
21	human_novel	exon	44007436	44011755	.	+	.	gene_id "chr21-gene-44007436"; transcript_id "chr21-gene-44007436-1"; exon_number "1";
21	human_novel	exon	44146671	44150531	.	+	.	gene_id "chr21-gene-44146671"; transcript_id "chr21-gene-44146671-1"; exon_number "1";
21	human_novel	exon	44146671	44154638	.	-	.	gene_id "chr21-gene-44146671"; transcript_id "chr21-gene-44146671-2"; exon_number "1";
21	human_novel	exon	46451501	46457128	.	-	.	gene_id "chr21-gene-46451501"; transcript_id "chr21-gene-46451501-1"; exon_number "1";
21	human_novel	exon	46457376	46458685	.	-	.	gene_id "chr21-gene-46457376"; transcript_id "chr21-gene-46457376-1"; exon_number "1";
21	human_novel	exon	46584697	46598186	.	+	.	gene_id "chr21-gene-46584697"; transcript_id "chr21-gene-46584697-1"; exon_number "1";
21	human_novel	exon	46667180	46669668	.	+	.	gene_id "chr21-gene-46667180"; transcript_id "chr21-gene-46667180-1"; exon_number "1";
22	human_novel	exon	19291940	19292330	.	+	.	gene_id "chr22-gene-19291940"; transcript_id "chr22-gene-19291940-1"; exon_number "1";
22	human_novel	exon	19328398	19329080	.	+	.	gene_id "chr22-gene-19291940"; transcript_id "chr22-gene-19291940-1"; exon_number "2";
22	human_novel	exon	22637192	22638681	.	+	.	gene_id "chr22-gene-22637192"; transcript_id "chr22-gene-22637192-1"; exon_number "1";
22	human_novel	exon	26799579	26800416	.	+	.	gene_id "chr22-gene-26799579"; transcript_id "chr22-gene-26799579-1"; exon_number "1";
22	human_novel	exon	26801480	26837053	.	+	.	gene_id "chr22-gene-26799579"; transcript_id "chr22-gene-26799579-1"; exon_number "2";
22	human_novel	exon	26832881	26836003	.	+	.	gene_id "chr22-gene-26799579"; transcript_id "chr22-gene-26799579-2"; exon_number "1";
22	human_novel	exon	26832881	26836003	.	+	.	gene_id "chr22-gene-26799579"; transcript_id "chr22-gene-26799579-3"; exon_number "1";
22	human_novel	exon	26836616	26836842	.	+	.	gene_id "chr22-gene-26799579"; transcript_id "chr22-gene-26799579-2"; exon_number "2";
22	human_novel	exon	26836616	26836833	.	+	.	gene_id "chr22-gene-26799579"; transcript_id "chr22-gene-26799579-3"; exon_number "2";
22	human_novel	exon	26842312	26842395	.	+	.	gene_id "chr22-gene-26799579"; transcript_id "chr22-gene-26799579-2"; exon_number "3";
22	human_novel	exon	26842312	26842395	.	+	.	gene_id "chr22-gene-26799579"; transcript_id "chr22-gene-26799579-3"; exon_number "3";
22	human_novel	exon	26851909	26853301	.	+	.	gene_id "chr22-gene-26799579"; transcript_id "chr22-gene-26799579-2"; exon_number "4";
22	human_novel	exon	26851909	26853301	.	+	.	gene_id "chr22-gene-26799579"; transcript_id "chr22-gene-26799579-3"; exon_number "4";
22	human_novel	exon	26989860	26996643	.	+	.	gene_id "chr22-gene-26989860"; transcript_id "chr22-gene-26989860-1"; exon_number "1";
22	human_novel	exon	30266958	30270421	.	+	.	gene_id "chr22-gene-30266958"; transcript_id "chr22-gene-30266958-1"; exon_number "1";
22	human_novel	exon	30267077	30270421	.	-	.	gene_id "chr22-gene-30266958"; transcript_id "chr22-gene-30266958-2"; exon_number "1";
22	human_novel	exon	30270554	30275097	.	-	.	gene_id "chr22-gene-30270554"; transcript_id "chr22-gene-30270554-1"; exon_number "1";
22	human_novel	exon	32501484	32508458	.	+	.	gene_id "chr22-gene-32501484"; transcript_id "chr22-gene-32501484-2"; exon_number "1";
22	human_novel	exon	32501484	32508458	.	-	.	gene_id "chr22-gene-32501484"; transcript_id "chr22-gene-32501484-1"; exon_number "1";
22	human_novel	exon	35453878	35454122	.	+	.	gene_id "chr22-gene-35453878"; transcript_id "chr22-gene-35453878-1"; exon_number "1";
22	human_novel	exon	35454428	35455349	.	+	.	gene_id "chr22-gene-35453878"; transcript_id "chr22-gene-35453878-1"; exon_number "2";
22	human_novel	exon	36126860	36132110	.	-	.	gene_id "chr22-gene-36126860"; transcript_id "chr22-gene-36126860-1"; exon_number "1";
22	human_novel	exon	36132870	36133237	.	-	.	gene_id "chr22-gene-36132870"; transcript_id "chr22-gene-36132870-1"; exon_number "3";
22	human_novel	exon	36133862	36134024	.	-	.	gene_id "chr22-gene-36132870"; transcript_id "chr22-gene-36132870-1"; exon_number "2";
22	human_novel	exon	36135091	36135617	.	-	.	gene_id "chr22-gene-36132870"; transcript_id "chr22-gene-36132870-1"; exon_number "1";
22	human_novel	exon	36460514	36463037	.	-	.	gene_id "chr22-gene-36460514"; transcript_id "chr22-gene-36460514-1"; exon_number "1";
22	human_novel	exon	37464541	37465718	.	-	.	gene_id "chr22-gene-37464541"; transcript_id "chr22-gene-37464541-1"; exon_number "2";
22	human_novel	exon	37464541	37465718	.	-	.	gene_id "chr22-gene-37464541"; transcript_id "chr22-gene-37464541-2"; exon_number "2";
22	human_novel	exon	37466189	37468197	.	-	.	gene_id "chr22-gene-37464541"; transcript_id "chr22-gene-37464541-2"; exon_number "1";
22	human_novel	exon	37466651	37468197	.	-	.	gene_id "chr22-gene-37464541"; transcript_id "chr22-gene-37464541-1"; exon_number "1";
22	human_novel	exon	39158997	39162361	.	-	.	gene_id "chr22-gene-39158997"; transcript_id "chr22-gene-39158997-1"; exon_number "1";
22	human_novel	exon	39165879	39171886	.	-	.	gene_id "chr22-gene-39165879"; transcript_id "chr22-gene-39165879-1"; exon_number "1";
22	human_novel	exon	39244831	39248578	.	+	.	gene_id "chr22-gene-39244831"; transcript_id "chr22-gene-39244831-1"; exon_number "1";
22	human_novel	exon	40336759	40343875	.	+	.	gene_id "chr22-gene-40336759"; transcript_id "chr22-gene-40336759-1"; exon_number "1";
22	human_novel	exon	40945787	40951064	.	-	.	gene_id "chr22-gene-40945787"; transcript_id "chr22-gene-40945787-1"; exon_number "1";
22	human_novel	exon	41425172	41427257	.	+	.	gene_id "chr22-gene-41425172"; transcript_id "chr22-gene-41425172-1"; exon_number "1";
22	human_novel	exon	41451757	41455110	.	-	.	gene_id "chr22-gene-41451757"; transcript_id "chr22-gene-41451757-1"; exon_number "1";
22	human_novel	exon	41451757	41455186	.	+	.	gene_id "chr22-gene-41451757"; transcript_id "chr22-gene-41451757-2"; exon_number "1";
22	human_novel	exon	41456052	41457493	.	+	.	gene_id "chr22-gene-41456052"; transcript_id "chr22-gene-41456052-2"; exon_number "1";
22	human_novel	exon	41456052	41457467	.	-	.	gene_id "chr22-gene-41456052"; transcript_id "chr22-gene-41456052-1"; exon_number "1";
22	human_novel	exon	44662012	44668336	.	-	.	gene_id "chr22-gene-44662012"; transcript_id "chr22-gene-44662012-1"; exon_number "1";
22	human_novel	exon	45847737	45863877	.	+	.	gene_id "chr22-gene-45847737"; transcript_id "chr22-gene-45847737-1"; exon_number "1";
22	human_novel	exon	47204624	47208883	.	+	.	gene_id "chr22-gene-47204624"; transcript_id "chr22-gene-47204624-1"; exon_number "1";
22	human_novel	exon	47226251	47231948	.	+	.	gene_id "chr22-gene-47226251"; transcript_id "chr22-gene-47226251-1"; exon_number "1";
X	human_novel	exon	1608021	1611287	.	+	.	gene_id "chrX-gene-1608021"; transcript_id "chrX-gene-1608021-1"; exon_number "1";
X	human_novel	exon	1657735	1657871	.	+	.	gene_id "chrX-gene-1657735"; transcript_id "chrX-gene-1657735-1"; exon_number "1";
X	human_novel	exon	1661232	1662052	.	+	.	gene_id "chrX-gene-1657735"; transcript_id "chrX-gene-1657735-2"; exon_number "1";
X	human_novel	exon	1701530	1701654	.	+	.	gene_id "chrX-gene-1657735"; transcript_id "chrX-gene-1657735-3"; exon_number "1";
X	human_novel	exon	1702385	1702413	.	+	.	gene_id "chrX-gene-1657735"; transcript_id "chrX-gene-1657735-3"; exon_number "2";
X	human_novel	exon	1702396	1709006	.	+	.	gene_id "chrX-gene-1657735"; transcript_id "chrX-gene-1657735-4"; exon_number "1";
X	human_novel	exon	1702457	1708547	.	+	.	gene_id "chrX-gene-1657735"; transcript_id "chrX-gene-1657735-3"; exon_number "3";
X	human_novel	exon	1726067	1726154	.	+	.	gene_id "chrX-gene-1657735"; transcript_id "chrX-gene-1657735-1"; exon_number "2";
X	human_novel	exon	1726067	1726154	.	+	.	gene_id "chrX-gene-1657735"; transcript_id "chrX-gene-1657735-2"; exon_number "2";
X	human_novel	exon	1729921	1730584	.	+	.	gene_id "chrX-gene-1657735"; transcript_id "chrX-gene-1657735-1"; exon_number "3";
X	human_novel	exon	1729921	1730584	.	+	.	gene_id "chrX-gene-1657735"; transcript_id "chrX-gene-1657735-2"; exon_number "3";
X	human_novel	exon	1781052	1787309	.	+	.	gene_id "chrX-gene-1781052"; transcript_id "chrX-gene-1781052-1"; exon_number "1";
X	human_novel	exon	2208068	2208188	.	-	.	gene_id "chrX-gene-2208068"; transcript_id "chrX-gene-2208068-1"; exon_number "2";
X	human_novel	exon	2211489	2212833	.	-	.	gene_id "chrX-gene-2208068"; transcript_id "chrX-gene-2208068-1"; exon_number "1";
X	human_novel	exon	2585059	2589026	.	+	.	gene_id "chrX-gene-2585059"; transcript_id "chrX-gene-2585059-1"; exon_number "1";
X	human_novel	exon	12969962	12973725	.	-	.	gene_id "chrX-gene-12969962"; transcript_id "chrX-gene-12969962-1"; exon_number "1";
X	human_novel	exon	12969962	12973725	.	+	.	gene_id "chrX-gene-12969962"; transcript_id "chrX-gene-12969962-2"; exon_number "1";
X	human_novel	exon	16717956	16719487	.	+	.	gene_id "chrX-gene-16717956"; transcript_id "chrX-gene-16717956-1"; exon_number "1";
X	human_novel	exon	23941900	23946787	.	+	.	gene_id "chrX-gene-23941900"; transcript_id "chrX-gene-23941900-1"; exon_number "1";
X	human_novel	exon	24083770	24087486	.	+	.	gene_id "chrX-gene-24083770"; transcript_id "chrX-gene-24083770-2"; exon_number "1";
X	human_novel	exon	24083770	24085726	.	-	.	gene_id "chrX-gene-24083770"; transcript_id "chrX-gene-24083770-1"; exon_number "1";
X	human_novel	exon	24087638	24088624	.	+	.	gene_id "chrX-gene-24087638"; transcript_id "chrX-gene-24087638-1"; exon_number "1";
X	human_novel	exon	24100824	24103254	.	+	.	gene_id "chrX-gene-24087638"; transcript_id "chrX-gene-24087638-1"; exon_number "2";
X	human_novel	exon	47555836	47559199	.	-	.	gene_id "chrX-gene-47555836"; transcript_id "chrX-gene-47555836-1"; exon_number "1";
X	human_novel	exon	49101867	49107459	.	-	.	gene_id "chrX-gene-49101867"; transcript_id "chrX-gene-49101867-1"; exon_number "1";
X	human_novel	exon	49103249	49107459	.	+	.	gene_id "chrX-gene-49101867"; transcript_id "chrX-gene-49101867-2"; exon_number "1";
X	human_novel	exon	49107554	49109363	.	+	.	gene_id "chrX-gene-49107554"; transcript_id "chrX-gene-49107554-1"; exon_number "1";
X	human_novel	exon	49139561	49144526	.	-	.	gene_id "chrX-gene-49139561"; transcript_id "chrX-gene-49139561-2"; exon_number "1";
X	human_novel	exon	49139561	49142342	.	-	.	gene_id "chrX-gene-49139561"; transcript_id "chrX-gene-49139561-1"; exon_number "2";
X	human_novel	exon	49142721	49144526	.	-	.	gene_id "chrX-gene-49139561"; transcript_id "chrX-gene-49139561-1"; exon_number "1";
X	human_novel	exon	51200944	51206437	.	+	.	gene_id "chrX-gene-51200944"; transcript_id "chrX-gene-51200944-1"; exon_number "1";
X	human_novel	exon	51292504	51298782	.	+	.	gene_id "chrX-gene-51292504"; transcript_id "chrX-gene-51292504-1"; exon_number "1";
X	human_novel	exon	51299150	51300983	.	+	.	gene_id "chrX-gene-51299150"; transcript_id "chrX-gene-51299150-1"; exon_number "1";
X	human_novel	exon	51304415	51315665	.	+	.	gene_id "chrX-gene-51304415"; transcript_id "chrX-gene-51304415-1"; exon_number "1";
X	human_novel	exon	53366372	53371242	.	-	.	gene_id "chrX-gene-53366372"; transcript_id "chrX-gene-53366372-1"; exon_number "1";
X	human_novel	exon	53696672	53703794	.	-	.	gene_id "chrX-gene-53696672"; transcript_id "chrX-gene-53696672-2"; exon_number "1";
X	human_novel	exon	53696672	53703794	.	+	.	gene_id "chrX-gene-53696672"; transcript_id "chrX-gene-53696672-1"; exon_number "1";
X	human_novel	exon	53920087	53924454	.	-	.	gene_id "chrX-gene-53920087"; transcript_id "chrX-gene-53920087-1"; exon_number "1";
X	human_novel	exon	54562308	54572549	.	-	.	gene_id "chrX-gene-54562308"; transcript_id "chrX-gene-54562308-1"; exon_number "1";
X	human_novel	exon	54572641	54589619	.	-	.	gene_id "chrX-gene-54572641"; transcript_id "chrX-gene-54572641-1"; exon_number "1";
X	human_novel	exon	56389315	56404094	.	-	.	gene_id "chrX-gene-56389315"; transcript_id "chrX-gene-56389315-1"; exon_number "1";
X	human_novel	exon	56416694	56422749	.	-	.	gene_id "chrX-gene-56416694"; transcript_id "chrX-gene-56416694-1"; exon_number "1";
X	human_novel	exon	56455985	56460188	.	-	.	gene_id "chrX-gene-56455985"; transcript_id "chrX-gene-56455985-1"; exon_number "1";
X	human_novel	exon	56518667	56527575	.	-	.	gene_id "chrX-gene-56518667"; transcript_id "chrX-gene-56518667-1"; exon_number "1";
X	human_novel	exon	56557478	56563416	.	-	.	gene_id "chrX-gene-56557478"; transcript_id "chrX-gene-56557478-1"; exon_number "1";
X	human_novel	exon	56590865	56608075	.	+	.	gene_id "chrX-gene-56590865"; transcript_id "chrX-gene-56590865-2"; exon_number "1";
X	human_novel	exon	56590865	56597090	.	+	.	gene_id "chrX-gene-56590865"; transcript_id "chrX-gene-56590865-1"; exon_number "1";
X	human_novel	exon	56598544	56608075	.	+	.	gene_id "chrX-gene-56590865"; transcript_id "chrX-gene-56590865-1"; exon_number "2";
X	human_novel	exon	57074369	57087054	.	-	.	gene_id "chrX-gene-57074369"; transcript_id "chrX-gene-57074369-1"; exon_number "1";
X	human_novel	exon	57087696	57091285	.	+	.	gene_id "chrX-gene-57087696"; transcript_id "chrX-gene-57087696-1"; exon_number "1";
X	human_novel	exon	57087696	57091285	.	-	.	gene_id "chrX-gene-57087696"; transcript_id "chrX-gene-57087696-2"; exon_number "1";
X	human_novel	exon	57091408	57095897	.	-	.	gene_id "chrX-gene-57091408"; transcript_id "chrX-gene-57091408-1"; exon_number "1";
X	human_novel	exon	57111195	57112782	.	-	.	gene_id "chrX-gene-57111195"; transcript_id "chrX-gene-57111195-1"; exon_number "2";
X	human_novel	exon	57114340	57117484	.	-	.	gene_id "chrX-gene-57111195"; transcript_id "chrX-gene-57111195-1"; exon_number "1";
X	human_novel	exon	57217416	57224299	.	+	.	gene_id "chrX-gene-57217416"; transcript_id "chrX-gene-57217416-1"; exon_number "1";
X	human_novel	exon	57217416	57219481	.	+	.	gene_id "chrX-gene-57217416"; transcript_id "chrX-gene-57217416-2"; exon_number "1";
X	human_novel	exon	57224248	57224299	.	+	.	gene_id "chrX-gene-57217416"; transcript_id "chrX-gene-57217416-2"; exon_number "2";
X	human_novel	exon	57224503	57224803	.	+	.	gene_id "chrX-gene-57217416"; transcript_id "chrX-gene-57217416-1"; exon_number "2";
X	human_novel	exon	57224503	57224803	.	+	.	gene_id "chrX-gene-57217416"; transcript_id "chrX-gene-57217416-2"; exon_number "3";
X	human_novel	exon	57612542	57618927	.	-	.	gene_id "chrX-gene-57612542"; transcript_id "chrX-gene-57612542-1"; exon_number "1";
X	human_novel	exon	57623567	57634816	.	-	.	gene_id "chrX-gene-57623567"; transcript_id "chrX-gene-57623567-1"; exon_number "1";
X	human_novel	exon	64249830	64258511	.	-	.	gene_id "chrX-gene-64249830"; transcript_id "chrX-gene-64249830-1"; exon_number "1";
X	human_novel	exon	64249830	64258511	.	+	.	gene_id "chrX-gene-64249830"; transcript_id "chrX-gene-64249830-2"; exon_number "1";
X	human_novel	exon	64790400	64790638	.	-	.	gene_id "chrX-gene-64790400"; transcript_id "chrX-gene-64790400-1"; exon_number "3";
X	human_novel	exon	64808178	64808294	.	-	.	gene_id "chrX-gene-64790400"; transcript_id "chrX-gene-64790400-1"; exon_number "2";
X	human_novel	exon	64809968	64810924	.	+	.	gene_id "chrX-gene-64790400"; transcript_id "chrX-gene-64790400-2"; exon_number "1";
X	human_novel	exon	64842066	64845057	.	+	.	gene_id "chrX-gene-64790400"; transcript_id "chrX-gene-64790400-3"; exon_number "1";
X	human_novel	exon	64842066	64845057	.	+	.	gene_id "chrX-gene-64790400"; transcript_id "chrX-gene-64790400-4"; exon_number "1";
X	human_novel	exon	64848355	64851092	.	+	.	gene_id "chrX-gene-64790400"; transcript_id "chrX-gene-64790400-4"; exon_number "2";
X	human_novel	exon	64849851	64851092	.	-	.	gene_id "chrX-gene-64790400"; transcript_id "chrX-gene-64790400-1"; exon_number "1";
X	human_novel	exon	64850497	64851092	.	+	.	gene_id "chrX-gene-64790400"; transcript_id "chrX-gene-64790400-3"; exon_number "2";
X	human_novel	exon	65051208	65052103	.	+	.	gene_id "chrX-gene-65051208"; transcript_id "chrX-gene-65051208-2"; exon_number "1";
X	human_novel	exon	65051208	65052103	.	+	.	gene_id "chrX-gene-65051208"; transcript_id "chrX-gene-65051208-1"; exon_number "1";
X	human_novel	exon	65051208	65052103	.	+	.	gene_id "chrX-gene-65051208"; transcript_id "chrX-gene-65051208-3"; exon_number "1";
X	human_novel	exon	65051455	65052103	.	+	.	gene_id "chrX-gene-65051208"; transcript_id "chrX-gene-65051208-4"; exon_number "1";
X	human_novel	exon	65060698	65060784	.	+	.	gene_id "chrX-gene-65051208"; transcript_id "chrX-gene-65051208-3"; exon_number "2";
X	human_novel	exon	65066409	65066539	.	+	.	gene_id "chrX-gene-65051208"; transcript_id "chrX-gene-65051208-1"; exon_number "2";
X	human_novel	exon	65067861	65067922	.	+	.	gene_id "chrX-gene-65051208"; transcript_id "chrX-gene-65051208-5"; exon_number "1";
X	human_novel	exon	65075474	65075671	.	+	.	gene_id "chrX-gene-65051208"; transcript_id "chrX-gene-65051208-1"; exon_number "3";
X	human_novel	exon	65075474	65075912	.	+	.	gene_id "chrX-gene-65051208"; transcript_id "chrX-gene-65051208-3"; exon_number "3";
X	human_novel	exon	65075474	65075670	.	+	.	gene_id "chrX-gene-65051208"; transcript_id "chrX-gene-65051208-4"; exon_number "2";
X	human_novel	exon	65075474	65075671	.	+	.	gene_id "chrX-gene-65051208"; transcript_id "chrX-gene-65051208-5"; exon_number "2";
X	human_novel	exon	65075606	65075912	.	+	.	gene_id "chrX-gene-65051208"; transcript_id "chrX-gene-65051208-2"; exon_number "2";
X	human_novel	exon	65075844	65075912	.	+	.	gene_id "chrX-gene-65051208"; transcript_id "chrX-gene-65051208-4"; exon_number "3";
X	human_novel	exon	65098403	65102717	.	-	.	gene_id "chrX-gene-65051208"; transcript_id "chrX-gene-65051208-6"; exon_number "1";
X	human_novel	exon	65106551	65107023	.	+	.	gene_id "chrX-gene-65051208"; transcript_id "chrX-gene-65051208-7"; exon_number "1";
X	human_novel	exon	65113664	65113815	.	+	.	gene_id "chrX-gene-65051208"; transcript_id "chrX-gene-65051208-2"; exon_number "3";
X	human_novel	exon	65113664	65113815	.	+	.	gene_id "chrX-gene-65051208"; transcript_id "chrX-gene-65051208-3"; exon_number "4";
X	human_novel	exon	65113664	65113907	.	+	.	gene_id "chrX-gene-65051208"; transcript_id "chrX-gene-65051208-4"; exon_number "4";
X	human_novel	exon	65113664	65113815	.	+	.	gene_id "chrX-gene-65051208"; transcript_id "chrX-gene-65051208-7"; exon_number "2";
X	human_novel	exon	65114054	65119473	.	-	.	gene_id "chrX-gene-65114054"; transcript_id "chrX-gene-65114054-1"; exon_number "1";
X	human_novel	exon	65176187	65182301	.	+	.	gene_id "chrX-gene-65176187"; transcript_id "chrX-gene-65176187-1"; exon_number "1";
X	human_novel	exon	65215874	65219913	.	+	.	gene_id "chrX-gene-65215874"; transcript_id "chrX-gene-65215874-1"; exon_number "1";
X	human_novel	exon	65219988	65230539	.	-	.	gene_id "chrX-gene-65219988"; transcript_id "chrX-gene-65219988-2"; exon_number "1";
X	human_novel	exon	65219988	65229691	.	+	.	gene_id "chrX-gene-65219988"; transcript_id "chrX-gene-65219988-1"; exon_number "1";
X	human_novel	exon	65251136	65256115	.	+	.	gene_id "chrX-gene-65251136"; transcript_id "chrX-gene-65251136-1"; exon_number "1";
X	human_novel	exon	68576080	68585424	.	-	.	gene_id "chrX-gene-68576080"; transcript_id "chrX-gene-68576080-1"; exon_number "1";
X	human_novel	exon	71024076	71027033	.	-	.	gene_id "chrX-gene-71024076"; transcript_id "chrX-gene-71024076-1"; exon_number "1";
X	human_novel	exon	71027109	71036392	.	-	.	gene_id "chrX-gene-71027109"; transcript_id "chrX-gene-71027109-1"; exon_number "1";
X	human_novel	exon	71027109	71027582	.	-	.	gene_id "chrX-gene-71027109"; transcript_id "chrX-gene-71027109-2"; exon_number "2";
X	human_novel	exon	71029309	71036392	.	-	.	gene_id "chrX-gene-71027109"; transcript_id "chrX-gene-71027109-2"; exon_number "1";
X	human_novel	exon	71037326	71041602	.	-	.	gene_id "chrX-gene-71037326"; transcript_id "chrX-gene-71037326-1"; exon_number "1";
X	human_novel	exon	71263782	71265064	.	+	.	gene_id "chrX-gene-71263782"; transcript_id "chrX-gene-71263782-1"; exon_number "1";
X	human_novel	exon	71266535	71272792	.	+	.	gene_id "chrX-gene-71263782"; transcript_id "chrX-gene-71263782-1"; exon_number "2";
X	human_novel	exon	73701335	73707898	.	-	.	gene_id "chrX-gene-73701335"; transcript_id "chrX-gene-73701335-1"; exon_number "1";
X	human_novel	exon	74556542	74563921	.	+	.	gene_id "chrX-gene-74556542"; transcript_id "chrX-gene-74556542-1"; exon_number "1";
X	human_novel	exon	74565303	74568652	.	+	.	gene_id "chrX-gene-74565303"; transcript_id "chrX-gene-74565303-1"; exon_number "1";
X	human_novel	exon	74569813	74574076	.	+	.	gene_id "chrX-gene-74569813"; transcript_id "chrX-gene-74569813-1"; exon_number "1";
X	human_novel	exon	75017679	75026835	.	+	.	gene_id "chrX-gene-75017679"; transcript_id "chrX-gene-75017679-1"; exon_number "1";
X	human_novel	exon	75017679	75026835	.	-	.	gene_id "chrX-gene-75017679"; transcript_id "chrX-gene-75017679-2"; exon_number "1";
X	human_novel	exon	75032089	75042679	.	+	.	gene_id "chrX-gene-75032089"; transcript_id "chrX-gene-75032089-1"; exon_number "1";
X	human_novel	exon	76178709	76195320	.	+	.	gene_id "chrX-gene-76178709"; transcript_id "chrX-gene-76178709-2"; exon_number "1";
X	human_novel	exon	76178709	76195320	.	-	.	gene_id "chrX-gene-76178709"; transcript_id "chrX-gene-76178709-1"; exon_number "1";
X	human_novel	exon	77495452	77499308	.	-	.	gene_id "chrX-gene-77495452"; transcript_id "chrX-gene-77495452-1"; exon_number "1";
X	human_novel	exon	78051974	78059502	.	+	.	gene_id "chrX-gene-78051974"; transcript_id "chrX-gene-78051974-1"; exon_number "1";
X	human_novel	exon	79232426	79241032	.	-	.	gene_id "chrX-gene-79232426"; transcript_id "chrX-gene-79232426-1"; exon_number "1";
X	human_novel	exon	79241090	79263426	.	-	.	gene_id "chrX-gene-79241090"; transcript_id "chrX-gene-79241090-1"; exon_number "1";
X	human_novel	exon	79286256	79304440	.	+	.	gene_id "chrX-gene-79286256"; transcript_id "chrX-gene-79286256-1"; exon_number "1";
X	human_novel	exon	79377353	79406984	.	+	.	gene_id "chrX-gene-79377353"; transcript_id "chrX-gene-79377353-2"; exon_number "1";
X	human_novel	exon	79377353	79406984	.	-	.	gene_id "chrX-gene-79377353"; transcript_id "chrX-gene-79377353-1"; exon_number "1";
X	human_novel	exon	79442424	79450908	.	+	.	gene_id "chrX-gene-79442424"; transcript_id "chrX-gene-79442424-2"; exon_number "1";
X	human_novel	exon	79442424	79450908	.	+	.	gene_id "chrX-gene-79442424"; transcript_id "chrX-gene-79442424-1"; exon_number "1";
X	human_novel	exon	79451472	79451545	.	+	.	gene_id "chrX-gene-79442424"; transcript_id "chrX-gene-79442424-2"; exon_number "2";
[truncated: 49 more rows]
