# Supplementary material for: Expression of novel long noncoding RNAs defines virus-specific effector and memory CD8+ T cells
Source: Nat Commun. 2019 Jan 14;10:196. doi: 10.1038/s41467-018-07956-7 (PMC6331603; doi:10.1038/s41467-018-07956-7)
Supplement: Supplementary file 8 — Source Data [file 41467_2018_7956_MOESM8_ESM.xlsx]

## Sheet: Figure 1d
Protein-coding	Known noncoding	Novel noncoding
44.0378	1.80126	0.852453
51.6348	1.12479	3.31179
7.68476	2.94932	1.81771
4.04113	0.706033	0.696539
5.29389	2.14109	1.73777
2677.91	2.57517	1.15333
3.10248	1.58642	0.910496
40.8025	13.1501	1.96888
59.5696	57.1454	4.05517
24.8435	3.30331	2.70654
285.963	2.24764	1.03686
39.8427	0.782936	2.76047
363.996	1.83711	4.05206
14.0373	2.71693	4.49732
54.4274	1.10642	2.12679
96.2626	3.34611	1.47061
7.17657	1.33764	1.8471
113.726	0.855794	2.6112
14.5684	13.7814	1.20675
2.45577	0.901601	1.60254
12.0487	57.4453	3.43715
9.722	10.402	6.61327
6.49044	14.3102	0.770458
61.765	5.12062	4.75502
12.3062	0.836337	1.48399
54.1839	1.11311	0.833884
18.9748	0.911036	2.01758
36.2239	0.966007	0.856808
9.37988	4.86398	1.07608
2.50734	3.64342	4.8756
24.7982	17.4292	1.14908
2.66062	1.24104	0.942891
8.67352	1.77505	1.12144
17.5654	317.929	0.867304
26.3428	2.20032	2.36059
14.9629	7.22968	1.82637
10.4327	12.6941	0.682838
14.063	0.999563	0.718768
140.825	3.00809	1.73068
9.95267	1.1567	1.24381
12.8778	0.968293	0.839856
5.12382	2.81115	1.22904
144.347	3.11766	0.67352
30.2928	16.977	1.28214
15.8235	2.83941	5.67104
2.18141	0.907822	1.31757
52.2375	0.921517	1.85902
2.14539	1.31764	0.800569
81.5753	2.64633	2.58152
9.2691	2.1048	24.3449
21.8485	5.46094	1.42763
81.9815	3.23142	2.84179
15.5275	4.1195	0.898205
12.1473	0.961768	4.99941
39.3647	0.704393	1.83638
10.0195	10.2257	20.8792
162.36	1.12429	5.45955
20.6037	9.65415	1.05911
23.1411	0.918837	0.803448
47.0103	3.56347	0.678644
16.3019	28.9762	1.01969
2.28175	9.3962	178.81
21.5037	0.700797	0.915935
11.4547	0.966426	0.793343
4.45039	10.8052	1.06197
18.4576	0.772214	1.02222
4.9161	1.63697	0.690027
6.5168	7.07669	0.97731
9.38715	0.911467	1.39306
44.9207	3.49785	0.889835
4.66	1.50766	1.28768
9.9024	8.32678	0.948483
382.413	3.45997	1.22451
13.5395	1.26487	1.11504
1.31256	1.92999	0.832504
5.38387	11.774	0.66154
187.159	0.723759	1.28542
0.702099	1.77002	2.77416
176.433	1.62357	5.73934
15.7703	2.3825	1.28948
3.42251	11.7386	1.40939
188.752	18.643	3.5199
0.840903	3.31318	0.835115
0.923917	4.32114	20.7004
15.0905	2.68352	1.45636
12.6851	0.779716	0.914745
2.51637	1.60779	0.973012
7.42513	27.728	6.58758
3.40206	14.7321	1.65226
274.688	1.34038	0.935327
2.43551	1.64486	3.86401
15.3395	0.751932	0.687197
7.26983	1.33996	2.70607
6.71714	2.73552	0.702947
19.1986	2.92185	1.09224
4.72595	1.47031	1.0322
4.25146	3.209	39.6898
37.4847	1.40916	3.48214
9.59081	2.50537	0.795803
14.5	1.55493	1.38767
6.46991	2.57634	9.84794
14.8719	2.10321	0.859337
1.16087	9.09869	11.1843
59.729	0.907219	4.98225
29.7352	15.0683	0.783274
21.5459	1.10192	1.74668
11.179	4.48435	4.24082
16.5091	0.667234	5.29723
84.349	64.128	1.01838
5.2287	8.09253	1.06609
2.63057	11.9842	4.61977
2.45447	6.60611	7.36862
24.4061	3.6964	9.49003
4.9267	1.55367	1.66911
1.22359	8.49258	72.8522
1.05732	1.00002	6.8297
10.8924	3.26218	6.5693
11.0898	4.01105	46.769
100.172	1.00303	1.27625
0.65498	1.48384	6.22387
6.41304	0.756588	4424.17
4.35265	1.04843	0.963948
12.5859	2.82645	5.89399
2.10811	4.03779	1.71751
545.938	48.8796	1.04455
33.3775	2.30322	1.80603
13.661	9.11508	0.914454
29.4902	4.66993	10.8052
15.9855	13.3262	2.03122
30.5103	5.97352	1.65623
7.5201	1.29494	0.943395
55.7281	0.660318	1.00441
15.9068	1.52767	1.71966
70.0068	103.053	0.735432
4.58469	3.42656	1.05215
3.77968	0.843504	14.7332
2.37004	18.5306	0.841456
14.9377	3.39174	17.3244
12.5806	1.12652	6.3682
4.58102	6.60762	0.663714
7.4146	1.00585	0.688137
106.79	3.07375	1.83709
96.0012	0.722957	1.39128
1.87563	0.776179	0.915299
9.89209	0.979771	1.08468
2.17612	2.46555	6.06628
1.80755	16.2603	0.751587
1.91235	1.15626	0.677707
2.85615	1.09526	4.517
9.37907	8.61812	2.93547
53.0836	4.81168	0.784085
11.9957	10.5367	1.15288
293.503	1.99913	0.852711
44.4698	2.32326	25.6577
3.45836	0.782038	4.61088
5.72163	1.27323	7.04547
20.2696	0.886239	0.674091
43.5027	0.953785	30.7475
2.03823	1.04409	0.866392
11.8635	2.48184	6.17385
18.5755	8.71067	0.910275
106.719	0.815646	0.981036
38.779	2.36925	5.64976
10.3018	2.58739	19.5273
42.2814	2.55432	0.94684
14.5678	3.04142	0.681285
13.5397	2.8797	0.840217
13.0962	6.97955	2.67262
701.466	3.07741	0.729428
2.10014	0.744453	1.20667
10.3656	0.692637	6.59456
16.6375	4.11473	1.06908
267.037	3.3671	1.5773
16.579	0.836229	2.453
1.80319	2.29399	1.64977
3.05373	29.1762	4.71542
1.07336	6.33837	2.74495
94.9963	2.03227	3.38143
76.8823	1.00952	0.710958
68.2975	1.31507	1.14144
0.960202	1.29784	1.55931
55.3309	2.74135	4.33884
1.71815	118.004	1.37027
34.8771	2.01314	21.7923
1.52687	28.6486	1.50792
5.08792	8.59874	0.734467
12.2905	9.72583	5.72018
13.8253	2.54315	1.4969
115.688	1.49246	1.12146
4.67365	4.10263	0.693019
69.4859	1.19618	1.4492
41.9635	0.957668	36.1038
7.89016	6.52541	0.964468
19.3342	0.865882	1.55556
5.59244	1.25845	0.852695
141.226	1.31986	1.53581
0.683419	4.15706	2.38875
41.2219	0.871924	1.14609
25.1891	3.21435	1.05964
178.188	1.80376	1.14885
63.982	1.09242	0.861833
2.65541	1.04499	1.0256
101.716	1.59425	1.34098
15.0814	0.893914	2.45466
5.05567	4.79989	1.31342
2.18071	26.9757	5.2676
11.3083	2.46312	90.9727
2.91216	2.63632	15.9546
3.5235	1.14166	1.59037
28.0651	5.05415	40.1216
18.3482	4.22281	1.31154
37.7878	1.00993	4.05606
19.0013	0.726032	7.04146
32.1374	1.43721	0.70125
6.11996	11.5328	0.67039
6.34913	1.13198	1.04845
4.07168	4.84162	1.10471
92.276	3.81491	1.1846
15.7258	480.558	0.937143
9.00913	14.6455	1.17193
2.24577	2.4577	1.03998
34.7131	2.63925	2.8836
9.45514	1.04151	2.6959
83.3852	24.8784	3.84608
56.3173	3.07608	1.62951
47.6612	5.21615	1.78405
0.774498	12.5967	1.09545
27.4945	1.14913	1.339
30.5186	1.19994	0.893638
2.39614	2.30702	0.774687
40.313	0.810007	4.68563
1.0054	1.11538	1.85607
7.55273	1.62663	8.29583
12.7803	8.8725	0.685428
5.017	2.95519	84.3038
1.3488	6.94061	8.58713
28.5165	1.67639	1.50315
48.4404	2.10074	1.14034
9.75283	1.722	0.765227
38.4703	3.04375	5.16589
24.7524	3.34309	2.05291
14.5117	2.51675	13.8159
3.50496	1.38468	1.07239
8.87574	0.901887	1.39697
49.4842	7.17033	0.876118
100.099	1.49141	1.02112
4.0557	0.847431	2.27259
6.4861	2.30864	0.735891
2.61938	2.40603	5.38303
12.8417	7.20277	3.81336
4.53445	8.2649	25.6169
4.82146	2.71387	1.01774
2.92339	2.67984	15.7174
4.3519	1.66314	5.30367
16.294	2.17157	3.77798
1.23853	1.24705	0.769739
21.564	1.45291	1.83395
0.65883	1.40869	8.38203
66.5797	1.80055	1.4576
18.6232	2.8571	16.6641
74.2265	2.47688	3.38454
48.2232	1.03327	3.29667
39.6445	0.86053	0.73442
90.836	1.79742	2.84847
10.8027	5.70738	1.53265
137.179	23.8565	1.55984
14.0358	12.4642	1.57059
9.81052	0.869324	0.750792
13.7606	0.82089	0.929242
136.641	3.52343	1.19007
1.39825	1.0403	1.27928
5.64391	2.62641	1.0444
34.8049	0.865973	0.952147
38.7067	3.66791	2.61982
115.098	1.02643	2.02683
1.41132	2.47567	1.06401
5.26469	2.43265	2.19631
13.7876	0.901545	0.73254
25.9913	1.55958	0.897386
12.2931	1.47698	0.965505
23.183	0.731616	0.716844
3.99982	1.36438	12.637
7.14383	1.12901	10.6107
7.76319	13.9504	0.683369
36.6925	1.35534	2.68462
1.04583	1.5596	4.70913
1.60702	1.0894	2.33043
5.48065	0.660507	4.9751
16.642	4.23077	0.696814
8.90384	0.872121	1.33618
17.7384	1.29444	513.711
147.863	30.2281	2.26911
33.7059	2.28435	0.947271
34.0353	1.90202	12.1191
28.4192	0.99748	2.07985
2.30164	1.0575	1.15185
6.03988	1.66724	1.99737
11.3502	0.722786	3.93258
38.0615	1.53795	3.56864
20.6473	1.26914	4.21985
47.4676	0.773667	2.76758
5.06741	3.84479	1.04434
6.13504	0.716165	3.04617
115.268	1.93052	0.656324
18.2748	0.833298	2.20801
3.47485	1.18048	1.14042
34.6465	1.27593	4.65782
8.04623	0.670545	0.694783
13.0275	2.05235	17.6263
9.49741	0.713729	5.72675
17.7501	2.61551	19.1953
48.7219	1.10984	9.69952
7.5644	2.05341	0.791385
10.3051	4.40796	3.94949
15.3859	0.852452	32.6903
0.790505	0.933177	7.4255
3.98016	2.46513	1.8258
1.49077	2.62507	0.71333
33.4592	15.7635	0.783005
15.9655	0.838262	1.60293
15.2855	1.75063	6.03518
1.37256	2.02903	0.9161
1.41784	3.1702	3.13803
15.8626	0.667492	0.80715
0.665768	1.14232	1.54156
8.63407	137.013	1.07499
2.4826	1.25978	4.6936
1.69864	1.51057	17.5136
19.6806	0.870334	0.89464
16.9633	2.10696	0.977112
9.57976	16.919	1.27689
12.4259	5.08864	0.692712
1.25492	1.28071	30.22
48.2681	1.53649	1.43931
2.62823	1.26533	1.01424
1.82659	0.697002	2.99997
17.2765	2.55099	2.58738
18.0079	5.80357	1.42065
1.68962	2.64989	7.54303
40.2006	2.07906	0.887034
17.752	3.01617	1.32697
49.3147	3.74282	3.24195
8.68528	4.12778	0.865346
38.6826	0.914897	3.37633
34.7578	2.5059	16.5724
1.75151	4.44846	4.16522
121.226	8.08398	6.03372
4.40838	3.24663	0.882207
1.14306	8.18987	7.29391
4.41813	11.2717	6.2064
3.22044	1.06097	5.31844
3.49964	3.93215	0.699303
1.2446	1.07252	3.29096
8.89604	1.10777	1.57697
229.534	10.0186	1.62129
1.78389	5.55327	0.659811
8.66005	0.766145	11.139
126.222	3.29919	4.51574
21.4176	1.90028	1.12616
5.99787	12.5147	8.97141
2.65017	2.96042	17.5438
11.4876	14.1858	0.684932
6.97321	14.6298	5.15393
3.90235	1.47829	2.03718
2.61636	1.01787	0.902491
1.8857	5.46395	2.28553
13.3121	0.978555	1.01084
2.03339	2.67245	0.704307
8.02838	1.79542	1.0969
14.6622	3.75637	2.59845
131.92	0.717925	4.34722
182.163	8.72952	0.773756
4.90003	1.35315	1.54845
45.9002	4.47608	3.50633
13.2563	0.912935	1.85706
1.0038	6.45738	0.653193
1.61538	3.23563	5.52467
72.7378	2.58625	1.69809
19.35	1.51885	1.13532
63.5805	0.687629	1.0349
44.7259	1.62498	2.37848
1.6353	1.85174	4.54776
2.16065	2.78929	58.4322
11.7241	4.69771	0.954724
41.1893	0.99054	0.943926
8.01061	0.929322	70.2505
10.3567	9.55721	3.95916
56.1313	7.77036	43.4549
5.89067	14.766	0.70687
0.74856	0.823206	1.24438
9.50496	1.03638	1.13532
3.53782	1.09044	0.758427
3.7016	4.13374	0.890612
0.829406	3.6624	2.36871
4.68549	0.948577	0.675039
40.9094	1.17338	0.911159
8.49428	0.775484	1.83318
7.37941	1.3091	13.2815
67.3342	0.663506	247.313
2.57489	1.989	0.657252
3.67343	3.31476	1.15311
42.871	0.656812	1.34617
4.01151	2.50649	2.41597
5.80276	0.836483	3.31635
3.5819	11.7047	1.00981
0.934063	1.77279	1.83972
24.1544	1.08096	2.29639
23.6453	14.9105	1040.56
2.82508	2.87848	0.677277
3.09661	2.73835	2.71869
31.8757	7.67449	0.668904
31.6218	1.52453	1.09513
1.85288	4.69388	2.69716
30.6709	2.52241	7.35718
5.52711	2.59313	7.30046
53.6461	0.759224	1.02566
19.2028	3.01567	0.762108
33.528	0.880118	5.98215
10.9386	0.770672	1.94645
3.62871	0.668868	4.282
98.1651	3.16383	9.60798
68.5281	1.41889	1.13832
87.9432	0.878833	5.01834
18.465	2.2861	10.9788
4.72067	0.992552	1.10886
7.14917	0.783135	1.71374
0.910977	1.67633	1.30475
14.5118	3.45155	1.3451
2.69824	3.69875	2.73502
90.4927	16.3318	1.17154
5.01654	0.93617	0.783528
76.7137	3.14334	1.02674
5.54777	2.87104	1.32839
45.1231	4.39711	55.6037
5.44049	7.15546	1.23769
8.4117	13.471	1.1965
9.67044	2.34187	4.8249
5.26068	4.02632	0.791562
10.4213	1.6798	0.798594
122.299	2.58195	1.06312
5.14231	2.11157	13.5146
177.596	1.11161	2.63053
18.2267	8.02015	16.2907
2.65977	0.723725	2.04816
304.684	0.98717	0.833681
31.1233	3.2281	1.64784
1720.53	1.80048	0.731071
6.66267	2.58062	0.769554
8.03745	4.89557	1.30333
6.13697	0.827076	1.33416
67.8468	4.19726	2.23945
33.3679	0.715125	1.17119
6.41775	1.2355	1.19841
22.2661	10.2277	1.08909
7.69177	1.88372	3.57796
5.8452	2.69697	2.15875
3.21523	1.68837	0.877366
61.42	2.57432	1.10043
4.67159	1.02986	5.77589
5.68588	0.703315	1.16044
2.82835	5.37645	8.35039
19.2475	3.03788	9.76775
34.0143	2.43363	0.776897
90.0083	8.72194	1.5406
16.4565	0.895179	3.82496
56.9431	3.09559	12.2404
13.9607	10.6264	0.867902
36.7818	3.78358	1.63707
11.8882	16.2551	3.0077
22.0748	1.5313	5.95886
1.12803	2.31063	0.875611
30.6062	1.93887	3.91631
8.93173	1.19093	1.29087
131.378	1.62379	0.903249
38.5385	1.84782	1.58565
8.61506	1.25227	13.1503
1.51293	18.9196	1.24941
217.836	6.71651	5.63992
3.52299	1.86906	0.722551
46.4128	4.83485	0.666912
21.9077	1.15007	0.657392
12.1034	0.942566	1.42753
161.303	14.7743	17.8228
52.2512	1.17449	2.4819
62.2817	2.17188	1.06585
4.19015	1.51417	1.48982
51.2886	1.33066	0.911266
5.56477	0.7647	3.02254
59.6126	13.9123	3.95825
11.7906	2.12586	0.654282
28.12	16.4605	0.715925
6.13505	5.6001	7.51482
3.31151	0.952831	3.65247
3.53117	0.827803	2.92007
8.14482	14.4975	0.767501
3.42788	1.06106	9.47041
6.94963	0.657473	6.07459
48.8475	3.54774	3.76197
3.47296	2.13392	3.55162
133.818	1.50664	1.41424
49.1875	0.792121	11.3748
17.6175	1.03491	0.841194
13.5211	0.874568	1.19283
6.22102	2.503	1.16116
6.51743	1.07664	1.47555
5.58941	2.78532	2.12847
6.11936	1.32034	0.832822
35.4961	2.55172	0.748899
21.9436	1.10647	0.99849
6.12283	0.778417	0.944314
29.2594	1.16248	0.707181
4.78209	1.76768	71.345
33.2163	2.8333	3.96307
106.548	6.55535	4.93216
531.504	2.38511	4.22288
7.71458	0.811199	6.30629
36.2834	1.65339	1.07442
15.7025	2.56357	2.45312
2.36549	2.50987	1.3291
1.20375	678.445	2.35416
401.595	3.71615	32.7476
10.7419	0.975634	3.37757
2.98938	0.714791	2.92557
27.0854	0.699625	0.876857
37.5359	2.68622	0.843247
5.32395	2.44052	0.837074
12.5765	0.942475	0.773052
139.889	0.837456	6.0951
130.307	4.94692	1.07759
5.80496	17.0253	4.02653
40.2401	1.1099	1.50198
96.5559	3.51314	1.30947
0.73774	0.995473	2.84163
37.9343	1.60268	0.924229
1.88754	1.18935	9.01146
20.4705	1.66326	0.878922
9.69084	8.16065	2.30234
5.4096	0.790135	20.4785
17.7942	0.783145	1.06865
7.99221	1.59605	1.77986
1.98021	8.15715	1.38464
11.219	8.99178	2.25811
11.4309	8.00722	44.4941
50.6597	0.762483	14.8917
3.64697	4.45612	1.72852
2.49813	1.87994	1.26085
1.10707	0.807531	12.4012
20.3323	7.74942	75.5341
47.8476	1.21586	1.07778
99.7187	0.717338	11.7476
19.6891	0.742871	3.62631
31.4182	2.53403	0.993268
6.52447	1.40423	2.11289
2.42728	11.2506	2.3048
3.99189	4.54184	42.0666
34.1173	2.11223	35.8734
2.95446	1.06985	105.401
18.1966	281.599	1.29531
5.89768	1.19051	3.80632
17.8144	66.4641	1.72236
4.18431	8.93292	4.30405
9.12714	24.6585	0.984091
20.6835	9.16514	1.60248
3.56531	6.05482	0.674325
0.785387	2.4469	0.896551
0.760451	8.78756	0.857626
107.679	2.87808	0.843945
102.394	0.69284	2.51322
2.15344	1.64122	1.98549
8.22127	1.78316	1.28929
9.2564	5.13121	1.5185
67.4438	3.22254	0.841452
1.2625	2.27986	1.399
103.459	0.795298	2.02084
2.74942	0.77968	0.898196
8.19792	0.871118	1.57762
6.31274	1.32665	1.63391
8.40722	1.27183	0.79292
29.5655	1.30487	2.96845
0.720284	3.33897	0.841964
0.983104	1.57354	1.59093
14.627	2.22023	9.31664
35.0722	3.86624	1.05946
1.61345	0.764204	3.08815
213.713	1.03582	2.9102
21.8667	5.59677	0.80315
10.631	1.82364	0.82232
4.23299	1.26517	0.720914
7.70987	9.71223	10.6705
14.5517	2.28593	2.11226
1.55517	1.00886	1.11762
54.9967	0.68093	5.87966
19.1921	29.3474	0.679912
61.2405	4.39232	10.4922
78.65	1.12969	5.40637
18.5703	3.93642	1.66172
15.2987	5.94507	0.710534
16.4332	0.654789	21.854
1.94312	6.46732	1.9826
24.341	0.819974	2.29093
22.1984	48.0081	1.64749
66.0313	5.17978	1.55283
7.12703	10.5625	4.58856
5.32614	0.932731	0.997409
3.51289	0.926184	0.906868
28.6131	2.19066	3.87125
61.8409	2.74024	2.0182
13.4667	4.21815	1.05279
25.5115	0.941187	0.875841
12.5068	0.79113	0.740793
336.76	1.24654	0.791685
6.24803	4.21273	31.8627
5.65768	0.902265	3.35075
3.97738	15.2326	2.26146
6.46257	1.92937	7.31438
11.0344	0.902348	1.45488
183.73	3.91321	1.4069
5.53652	2.21151	3.5306
3.6936	6.31835	1.24057
10.9802	4.57356	4.31973
11.803	0.662518	2.64672
63.2152	3.59284	1.4804
26.9114	2.51709	846.818
6.55073	2.6454	1.20313
1.38593	0.726505	0.747258
8.10011	1.28184	1.19124
7.54925	3.84972	0.858285
6.32642	1.10673	1.72337
5.09178	0.855892	0.978765
0.762608	3.10549	7.08681
11.7058	1.73132	0.976648
23.536	0.874496	0.791558
159.326	11.2524	1.02958
13.4265	1.09355	1.38811
75.3964	1.51462	0.92739
22.8859	1.08564	1.50767
6.99667	2.00736	0.805972
6.91031	4.08054	3.47193
3.24596	1.44035	38.0233
4.65267	3.25994	1.23175
5.43073	3.71785	0.678787
1.16735	0.901116	1.08509
5.86572	0.880982	4.13495
29.069	1.33003	0.874804
115.685	2.39708	34.9231
2.61068	0.726145	0.808678
16.1893	1.07067	1.01892
33.7546	147.355	0.739337
22.3996	28.2451	2.34613
0.905827	3.46786	3.9391
85.5025	1.21145	1.18745
13.2639	0.820053	1.05996
54.8327	1.72507	0.716333
22.7696	13.2622	5.14897
2.78412	0.836847	1.08575
50.2543	1.06556	1.18255
29.522	1.05112	2.58523
8.3235	0.814468	2.26613
107.92	1.86491	5.4479
3.15801	0.779637	0.992947
25.7211	3.06188	11.2012
1220.65	1.75414	3.02702
49.2712	0.667879	0.678773
15.0439	3.09969	5.48076
19.792	3.90076	0.799199
2.10261	0.84606	57.0654
41.5005	1.45284	31.0096
9.40673	3.45093	0.754423
44.0559	0.717345	3.41864
19.5268	0.995605	1.09191
0.875424	2.4974	1.76019
3.899	1.91989	47.9477
7.1766	1.44684	1.99179
29.1833	3.75208	1.72578
26.569	1.77185	0.816728
7.07255	2.09973	2.33933
168.486	2.945	5.94051
11.4517	3.7438	1.93193
4.04389	1.94918	1.08046
529.648	1.85674	0.707142
206.157	1.05182	3.37952
6.81261	1.19355	21.1341
18.6507	0.694745	1.85648
223.097	0.896318	57.5746
41.7914	4.35029	4.6602
1.83877	1.18764	2.64732
15.5207	0.835274	0.691603
28.6024	1.24925	0.909701
6.80087	2.20039	1.71272
37.1301	1.81063	1.54087
33.6954	1.04376	7.72538
2.09635	3.13562	0.792365
4.68833	3.52171	1.08113
68.2805	1.3056	0.994739
22.301	12.4993	0.787693
12.0431	10.5828	1.10604
8.22759	1.72036	1.0689
82.536	7.49948	1.82201
83.9186	0.742563	1.62224
20.8698	0.746715	1.45855
6.62894	0.760388	2.55631
1.26454	6.53071	0.777665
46.1583	1.8167	1.67623
5.58288	2.31234	1.75064
88.9423	1.65789	1.2736
12.1635	0.709498	19.3086
4.79188	1.63937	1.00789
24.915	2.15364	2.00054
2.19239	4.09981	21.2726
14.909	4.93282	5.14104
9.85483	2.73723	0.717111
0.752926	1.13893	15.9095
71.3183	9.64496	5.31582
11.8373	1.02865	2.84199
7.5771	1.89529	1.08986
8.39253	1.64861	5.36087
20.7652	1.10684	3.25221
14.6281	1.49216	2.64778
14.5927	0.97762	2.2088
55.9358	2.25566	2.05991
35.8362	397.604	1.91629
1.39268	0.889833	2.84931
1.04691	0.946919	0.806157
40.5395	0.676054	2.76376
40.2746	0.930547	1.71218
13.0503	11.2207	3.23187
9.13235	4.50116	0.707583
6.94974	1.02419	1.78437
2.20045	2.26223	1.03132
14.9796	1.61539	5.47681
30.7331	2.17046	1.2664
13.2094	2.93504	1.73126
66.1021	9.33599	1.47154
24.711	3.29773	0.869927
1.60686	3.19639	5.75332
4.01823	0.688886	3.6027
3.52152	16.1237	2.05347
591.885	0.983521	1.79462
2.05176	10.0336	1257.35
0.856201	1.77913	0.727103
26.9389	2.60569	1.33343
5.30057	2.54115	2.0398
120.222	0.811849	0.809194
6.00447	1.93106	1.79711
76.5886	1.27872	1.18329
18.3412	5.32926	0.695926
3.61544	4.36102	1.06138
2.66173	2.75562	4.73836
2.26495	0.82891	4.42304
3.75106	7.3995	3.05369
26.2606	8.47331	1.29728
14.9675	1.98441	1.18609
221.292	2.6751	1.52644
2.23399	0.654049	0.856526
1.58559	2.94623	0.953466
35.8648	0.742785	2.11452
1.85486	2.28524	2.69577
4.8661	42.2486	3.23014
14.4689	1.38571	0.724908
35.3735	4.69315	0.720924
134.832	1.17871	0.685634
11.7302	2.69397	1.00811
3.25269	0.870924	1.06981
7.41355	1.32875	30.188
13.4432	1.38709	1.56479
6.13051	1.28766	0.814133
233.159	0.676553	3.41088
7.05515	9.04794	1.41297
2.67948	5.90333	0.935432
69.1073	1.13213	13.3871
14.2573	1.36304	12.6372
10.9339	1.44202	0.774283
80.778	0.803358	2.12052
4.88048	12.0754	2.10554
8.62735	10.2217	0.834379
76.4753	1.60028	196.313
13.8811	1.26601	5.424
64.8739	5.9419	0.901476
4.20237	2.98267	4.72807
72.052	3.0955	1.37273
56.7927	2.56513	1.35439
4.94933	1.6407	0.781182
12.6215	6.58363	0.736479
5.3688	1.33341	0.759086
1.127	2.12759	5.76759
149.562	1.18072	1.34494
58.9311	1.25839	3.73051
7.46695	4.04301	2.03512
75.4378	0.779572	6.49014
4.36373	1.47336	1.25254
31.4363	18.9927	2.58029
45.4795	12.5087	0.736524
15.7639	2.56009	1736.21
14.8933	0.845056	3.09779
5.57419	3.98837	3.00751
68.9253	2.1667	5.48288
1.28457	1.73687	1.94389
2.556	0.91176	2.55407
19.8106	13.0163	1.70945
10.2736	1.84491	4.78329
12.7815	0.971457	1.33927
134.431	34.1541	3.37641
12.9531	1.04356	1.40822
25.0234	2.67153	1.48343
4.20124	6.37635	1.44931
10.4073	5.54211	3.15738
14.2758	0.675746	9.55954
25.9641	13.8059	0.804494
11.0648	1.26888	2.03469
1.72008	1.15855	1.49889
288.963	1.70815	23.1267
4.47182	1.33444	1.56223
13.0605	2.70861	1.56738
3.4627	1.19123	0.760227
224.466	0.948205	1.1836
41.6168	7.84	5.54393
6.16649	0.87016	2.52258
7.3695	0.865724	1.98901
3.81399	0.799828	1.10239
181.974	2.65949	8.67894
13.0275	2.77845	1.42014
2.02834	8.51466	60.5357
1.06186	0.693803	3.89415
30.1887	3.36467	1.48277
28.5211	1.36469	5.58947
80.874	7.83005	3.40397
8.44787	0.653953	1.53675
72.4439	4.54641	4.46283
56.6702	1.96345	0.655104
100.051	8.79719	1.88484
85.2927	5.46493	8.93128
26.2326	4.15927	0.798158
183.273	0.695318	2.97158
69.9666	2.7493	2.44366
22.8988	2.74082	36.4952
1.91198	0.745464	3.7387
25.4831	1.6175	1.8689
4.85114	1.16268	1.03528
71.4188	1.01519	0.705935
4.78783	0.991339	5.00887
7.49612	2.94048	1.29701
35.4266	1.00616	0.994799
3.586	6.1305	0.912861
47.9333	0.917904	1.63889
1.07238	8.48854	1.23419
1.72655	1.86206	3.49004
10.9351	0.653936	0.949179
141.009	0.903684	1.69281
15.1008	2.02617	1.33589
18.4685	1.13302	0.821454
52.3197	1.06384	1.14055
8.90941	0.731247	0.804965
14.6234	4.65666	1.18047
33.2875	0.976314	1.23898
12.189	1.5413	1.81212
65.234	2.7491	0.691599
2.82933	1.28843	1.71692
6.02673	7.73544	0.953919
3.9449	0.695945	1.28939
19.0186	0.919149	0.713914
50.1633	2.3238	0.672847
1.1356	0.897262	1.36848
51.553	44.4772	2.8169
6.33034	1.76543	1.82435
1.70858	1.79214	3.49676
2.41938	228.743	0.659128
794.479	9.65557	1.14126
40.1285	1.96628	1.26438
25.5695	14.2182	0.683737
95.0642	15.915	4.43301
4.60429	128.94	1.65027
41.4916	1.25936	2.71752
75.7119	1.01458	3.63541
45.4233	0.828633	1.00627
28.3562	0.727681	2.20237
45.7537	7.20176	3.08434
0.678314	1.83589	4.31281
8.43203	0.917976	2.27355
128.842	0.69629	4.40155
32.5004	7.08182	3.25988
20.3786	1.48893	1.03783
1.66154	1.73319	3.25193
5.65068	1.5951	1.92401
4.99444	1.68931	1.34413
9.3501	1.6978	1.93499
1.02354	156.526	6.90371
4.42975	0.688949	1.74431
3.04385	1.55381	3.9734
5.18322	5.3471	0.740984
44.8815	21.6986	1.08333
84.2024	21.5282	0.779863
10.1998	8.71808	3.33778
1.56884	2.46777	7.6131
611.274	0.751189	19.0444
317.234	8.30891	2.99383
63.0222	4.07101	5.97934
11.8126	1.56866	1.19398
10.8257	36.0412	1.06233
35.7382	3.19074	0.891536
0.68096	1.70798	5.87952
7.7713	1.00948	1.47618
5.15303	1.04159	2.00484
3.08482	3.54015	0.802576
0.827382	28.0199	2.65306
24.7493	1.09702	1.09818
35.6112	0.755134	0.856904
369.408	1.42496	1.05401
159.395	6.23695	0.836185
32.5526	0.96382	1.20261
15.4085	1.18804	1.45634
48.2427	0.768525	1.55103
1.04173	1.29701	2.32927
186.55	6.41878	0.68438
3.04181	0.896215	0.956008
2.64352	1.5842	1.18395
8.87046	29.5825	18.6305
9.31172	1.26315	15.5832
65.9249	1.35084	2.22715
20.7493	0.920128	12.7957
16.8933	7.81203	2.3805
12.4776	0.746017	2.97598
14.8974	1.68678	0.71017
14.597	0.72884	1.71917
18.822	2.55515	3.63073
9.81859	2.17937	0.660073
5.16529	0.852526	2.90324
36.9577	1.06805	0.862633
2.58419	2.26747	19.4961
39.3931	3.64737	4.90941
20.3531	0.707334	6.58442
2.81593	0.675836	1.73042
0.682961	0.727892	4.64829
1.5274	4.24363	6.16452
2.27797	1.63649	1.53991
7.02998	2.93073	0.772024
5.30996	3.61087	0.875935
0.903165	0.929578	0.725206
3.75579	1.19378	0.720713
42.0985	1.22019	0.667441
4.02148	2.91923	2.08666
16.6436	2.55584	3.24712
2.97895	0.758201	2.42384
103.693	2.04355	1.02414
31.4835	0.668	7.21946
106.959	1.4267	3.44184
13.2867	3.80992	0.739298
6.57509	1.48519	2.88697
25.0571	16.1743	3.72859
6.76049	0.747405	6.57356
1.36207	7.07212	1.36642
17.2564	2.04982	1.78922
18.6999	1.28184	1.4885
2.39229	1.93361	35.7975
73.8641	3.4414	3.17652
44.5181	1556.99	3.93011
1.76848	4.97567	0.704225
49.7763	2.565	6.60687
5.53036	5.47535	1.10695
234.833	3.32884	0.777211
72.4582	1.09537	5.5604
2.13876	1.10436	1.13394
8.08641	1.2012	87.6308
3.76317	2.6768	1.99141
5.39124	6.99627	6.44296
212.773	6.40301	1.3666
117.527	3.16993	0.959293
1.94157	4.98096	2.07714
38.6742	5.59846	43.5642
167.703	1.19612	0.796636
24.8234	0.790407	0.893993
58.3754	1.25192	6.57373
64.8697	2.94895	2.84454
2.45371	0.847836	14.7816
3.21663	1.09277	0.667931
126.559	3.97504	0.803834
1.33808	10.396	2.52091
1.12251	4.3189	1.99729
10.5096	1.3943	1.65698
4.00488	0.686703	3.14918
1.98849	1.15677	5.37562
69.6268	3.67244	0.825812
4.7291	1.62036	0.816327
0.83994	0.840673	0.903477
59.1463	3.3212	1.26103
16.1073	1.37912	2.51702
39.4992	0.662272	1.21352
8.12606	3.48593	3.42993
6.71131	4.37235	0.70551
33.3664	1.2766	4.35433
160.652	1.28009	1.61045
2.53601	3.36518	1.33353
51.3248	0.75394	1.15392
1.70287	4.01604	0.981504
8.8084	1.7859	101.287
31.0894	0.713271	1.59041
3.36133	0.81333	0.802924
23.3701	0.973642	2.28835
19.4763	1.55581	1.4063
10.6539	5.00596	1.32973
88.8164	10.9133	3.90213
3.39067	0.738692	18.2442
1.64117	2.30098	0.694613
1087.63	0.934525	5.56411
18.2517	1.73926	1.58983
13.5954	0.829405	1.40885
9.88839	4.3559	1.41406
3.09504	3.42347	8.61424
6.25062	22.8744	2.57771
159.617	7.19051	0.961449
9.11653	1.3587	3.15115
22.0743	12.9378	0.685374
1.21205	20.9874	21.0354
29.1205	1.15117	0.819109
7.00246	0.873768	5.37882
14.9819	3.20543	1.39822
326.086	5.94051	9.53253
12.2848	4.50282	0.762718
26.7373	2.10944	2.28221
88.3737	1.4155	1.09031
9.11372	2.75158	1.28221
20.5486	5.81576	1.21956
5.6529	1.36687	1.06811
11.9077	39.6273	2.74026
83.2974	10.4359	1.54743
2.00405	1.71986	0.727996
5.42966	21.5453	0.802439
1.43017	1.67908	691.499
5.42637	7.43937	5.14861
158.231	1.34896	1.16245
14.7958	9.55489	1.18208
29.6041	1.26856	551.739
17.2046	1.09288	0.854591
21.3616	5.12371	1.91636
28.9125	3.20225	151.45
5.38191	4.40847	4.07677
44.013	1.32952	1.28125
0.752959	2.20192	3.15405
22.1685	1.22327	42.4528
6.31252	2.06164	0.675947
25.0213	3.57605	0.995487
74.7456	1.40539	4.45479
24.4553	2.71724	7.15698
21.144	1.95141	0.86473
83.5328	0.988284	1.32475
2.16124	3.88667	3.32891
4.26384	42.2825	3.17907
2.34311	4.73419	1.92539
27.4107	3.46852	0.747781
45.6288	11.8235	3.92133
1.16388	23.8237	43.1523
15.0781	0.685549	82.9316
100.23	5.42184	0.667024
33.911	1.32264	1.78003
32.8372	1.75666	9.03119
5.66716	1.33084	1.87272
2.17811	9.61916	1.07047
13.5457	1.94042	1.52206
11.6697	2.34904	3.22986
2.90247	3.85236	1.5007
3.90743	7.03238	8.16881
40.8004	3.86468	1.72512
22.1001	1.13161	1.20545
76.7047	1.01112	1.02414
8.99033	15.3095	5.2665
29.9994	0.744129	1.82037
5.51397	2.728	0.975528
48.5038	1.28803	0.883182
21.2405	2.98604	0.777845
0.893886	1.62423	6.60579
102.899	6.8194	0.943813
5.3915	1.84985	3.27255
189.779	0.946496	46.349
14.141	7.10951	1.65613
6.35227	1.6435	1.89246
2.65611	4.03665	112.104
100.149	1.66914	1.21185
24.0814	0.964874	1.07003
613.865	1.01691	2.19562
8.73675	8.9796	2.25723
133.609	4.98468	1.36071
3.68537	1.4559	4.06797
33.1172	1.51844	17.7126
0.791033	17.9975	1.24052
21.1094	0.899959	1.35972
11.1279	3.1558	15.7624
68.1135	1.90829	0.759272
14.2427	1.23453	2.40663
5.86368	0.716654	1.78945
14.5976	147.762	1.30572
1.66496	0.730311	0.704671
4.34539	2.12777	1.82085
0.656867	361.708	1.49946
0.83961	1.87204	0.698579
3.4379	1.35678	22.3472
24.3239	0.861361	2.05026
57.8705	3.03547	5.51252
64.3305	0.970653	4.46733
89.427	1.84658	2.03331
2.92086	15.1538	0.841969
29.0853	0.938776	0.73427
6.07637	3.00593	3.62215
18.4648	0.815182	2.18879
5.68359	0.662715	0.956838
4.86347	1.34831	6.58983
28.1967	7.72719	1.1359
12.452	1.41453	1.18758
18.2003	3.86182	32.8792
20.7374	1.35925	1.0902
49.818	14.7711	1.93597
3.98346	28.3592	1.98404
74.26	2.95725	4.04247
6.19205	2.88737	1.31554
4.38141	1.18909	1.02398
20.3054	0.88667	1.40493
219.39	0.793306	8.51866
121.964	0.888888	5.33741
3.18887	1.29098	1.37005
17.0384	13.1392	1.2304
2.3726	0.828719	1.97577
327.213	3.35611	2.49532
1.63296	0.734058	6.92889
2.96567	2.5397	3.62613
3.10774	1.52723	5.50802
17.6848	10.7016	5.46589
18.5301	18.8944	0.882132
6.92046	4.98039	1.70356
0.705634	1.65641	3.43457
7.19838	2.7662	0.974477
2.87753	1.32269	1.66669
55.9672	10.8641	1.38169
29.3248	1.88483	0.942546
11.0605	1.01154	0.981767
9.78174	1.69696	3.54105
3.75671	3.18683	0.692179
11.9242	0.815245	1.60619
22.0874	6.83394	1.06707
80.5987	1.12176	2.03997
11.3111	0.769982	5.90328
8.27022	1.91962	0.743854
4.78137	319.638	7.99048
3.798	1.04788	8.8961
8.39619	3.37074	1.55506
2.04061	6.42342	1.08712
3.54916	0.691414	1.364
1.40939	0.714226	15.5726
35.386	1.19645	1.98422
80.0134	1.81138	0.829076
6.6768	2.6674	35.6176
0.92852	1.52772	4.09627
28.8766	1154.93	0.730043
443.655	1.45055	3.45643
1.37537	1.01502	1.22611
16.7612	20.5881	1.14202
1.76779	4.41933	1.85736
124.383	1.06272	1.88971
1.38927	2.41355	4.36434
2.84284	2.0043	6.09692
21.6849	14.2392	6.88873
353.643	6.76635	2.70235
1.82476	0.981917	3.98588
106.182	1.95067	1.44951
76.3015	3.36277	3.35493
5.28049	5.34114	5.89015
6.0797	2.58523	1.5061
12.8733	2.33844	26.7346
5.56613	2.17088	2.34731
42.6708	1.12763	5.24614
3.21984	1.31932	0.849407
332.4	0.660957	0.969062
1.41905	4.92295	4.75012
73.7114	2.06223	2.81139
4.37583	0.867823	0.677293
2.18364	0.9625	1.38216
14.2582	0.752569	3.41062
11.0176	2.253	1.44541
9.47456	1.00409	1.48428
370.076	0.661842	0.70402
42.4662	1.45624	0.852036
39.4039	4.07499	1.72229
37.5539	39.1882	3.1698
7.07801	2.27457	1.10498
1.78009	10.7642	0.993401
15.635	1.91964
4.85302	1.09352
16.4137	2.10025
80.7775	0.837197
228.621	1.09889
130.181	0.83322
12.6197	4.1049
91.3232	0.932805
55.4088	3.50626
23.3289	3.53453
16.9414	0.691892
8.7293	1.2698
16.1751	3.30309
0.678796	0.724983
10.5136	5.13485
29.6665	5.77315
16.1094	11.2854
39.3231	1.82996
93.541	10.0711
17.2416	1.69639
35.9819	1.22282
2.72919	1.69271
1.84993	0.939242
1.98095	1.21697
5.85894	2.10739
16.2738	2.67353
0.82984	2.55166
3.71768	0.88255
16.3695	0.970108
6.7202	2.4835
2.37784	1.0533
1.19036	3.76274
2.95393	0.993042
135.51	0.777312
1.92063	0.68824
2.38319	1.36071
0.872325	0.932734
50.6654	2.58273
36.2594	0.926715
95.8724	6.02894
188.439	0.846888
12.8894	1.35394
216.993	0.685651
6.75949	2.01115
7.07734	0.776475
4.99961	0.658245
0.738826	5.80512
13.7528	2.15835
5.36625	1.32362
3.58333	1.92025
532.345	6.67065
15.2004	1.3084
1.46833	7.0647
4.22605	0.65388
727.924	0.969114
55.3283	1.39897
4.79846	0.790169
41.8295	0.703181
8.21379	0.763818
37.9173	8.35265
1.58231	3.17694
2.79251	3.17253
2.83138	13.9796
145.319	1.75974
6.24321	2.28683
452.873	0.676343
2.95657	7.65661
121.218	17.7986
256.014	1.57597
93.2791	1.12507
9.79009	6.3212
19.1329	0.702696
1.29428	0.83611
1.52707	1.2757
31.7683	0.681339
2.94154	1.13686
2.43402	2.16635
110.638	0.923698
8.77684	1.21987
63.6587	0.860816
11.2534	2.05934
6.12216	1.63857
22.2056	1.22728
1.54798	1.33508
7.64363	1.65192
3.84138	1.77055
2.71989	8.24398
18.5665	1.70137
126.813	256.906
1.4817	1.19448
25.4275	4.07728
21.8053	1.796
8.43752	1.12806
18.1807	2.41025
6.72127	1.002
1.50093	0.946312
6.58969	5.67445
1.05932	1.11064
4.73563	12.9242
523.282	5.77013
35.7202	1.44143
7.31268	0.794867
13.146	0.686446
21.0202	7.40741
2.39002	0.671526
1568.87	1.59569
31.7247	2.11354
97.7803	1.0112
4.37595	2.53921
17.916	0.829811
17.7074	1.12994
6.03587	3.27441
43.7675	0.874109
38.6122	8.82898
3.93263	1.42575
15.2935	7.09564
7.4886	0.661478
6.15691	31.2778
12.5802	9.53836
4.00972	7.04987
3.68174	0.810273
13.6467	0.686697
197.352	0.716933
4.00779	1.01383
14.9316	1.14779
9.04978	0.781333
3.7495	0.82745
3.05631	0.877284
21.5762	4.84348
28.7227	4.95351
9.19419	0.995651
85.2132	6.3713
1.76154	4.11101
15.3565	3.29562
12.5532	1.89647
11.4473	1.38184
12.135	2.75861
19.8923	2.17426
88.1343	4.01672
15.2834	2.67993
18.844	0.863947
73.7433	1.14732
12.1915	7.84139
13.2694	1.50167
11.9502	2.21498
44.8223	3.75257
25.2166	1.50887
3.39931	2.62923
7.98832	23.2646
12.0117	1.39758
2.48814	2.32559
2.5288	1.01222
18.8398	6.931
3.94276	3.82066
7.94363	0.707865
23.1363	0.799583
2.71272	7.93348
104.01	58.5145
1.78294	3.16686
1.86731	0.814441
363.675	7.64524
33.1421	1.35066
1.95958	2.3919
1.91679	3.90086
147.982	24.1437
5.2993	4.98247
5.43275	1.91984
3.76959	6.93971
13.7366	1.93985
20.0496	1.15044
39.9726	6.61232
36.3921	1.64614
13.853	2.14869
7.0804	0.839197
78.9419	1.60057
9.9728	1.12549
6.27502	7.21199
63.8917	4.92729
3.66468	6.09436
14.0257	5.71886
6.15976	0.741119
1.25352	2.99398
5.90274	1.29097
221.544	2.2417
1.30128	1.26415
10.7095	0.879218
1.20128	1.84059
46.5347	0.920675
15.5206	0.805764
173.114	10.3851
63.8893	2.22658
19.2392	1.82692
49.3519	3.2691
11.2139	0.782922
0.6903	48.558
24.366	4.25572
106.709	0.656505
8.23476	3.64758
31.3568	2.02124
8.46159	2.49448
19.606	2.13084
14.5144	1.03012
31.1809	1.06713
12.1775	1.01785
46.2174	3.10635
30.0534	1.68891
1.50661	4.57549
36.8345	1.78758
13.9873	2.82921
52.5428	2.68772
28.8412	0.773681
2.93747	12.3355
1.08471	0.798807
69.5324	2.33899
93.6708	5.03754
24.4497	1.53297
5.53859	0.877427
2.08703	10.2583
4.87461	1.07672
7.78608	2.04258
1.39829	12.28
70.3202	2.84265
4.27733	2.05923
8.29911	0.814787
17.6485	0.726883
46.4152	0.951724
0.787818	1.34387
60.6919	2.4989
1.55725	3.85604
10.2951	1.77729
18.6801	3.17871
1.59271	2.86774
33.8249	0.753128
16.3922	3.0971
14.3896	11.8406
42.4574	3.13667
1.92976	1.93162
28.4362	0.774427
10.3643	3.35999
1.91043	1.76575
19.2735	2.82356
32.0166	1.0835
13.8699	2.26631
1.77011	1.45828
7.36739	2.41873
11.7281	6.6599
45.1145	3.26659
171.978	2.12172
22.2394	1.46905
50.3732	4.7203
2.23318	11.3223
2.18895	1.96901
20.6874	1.6901
352.476	1.17631
7.30283	0.77057
2.71604	0.729618
2.90805	2.36405
21.4064	3.10741
6.35833	4.11238
1.80054	1.32887
72.3738	0.708992
0.870605	1.12461
1.37241	0.799204
4.73432	86.1309
111.11	1.43564
8.9544	2.18901
28.6326	20.7253
149.949	15.966
3.03339	0.743557
21.4521	5.27801
18.5846	0.736882
242.495	3.26621
39.2205	4.29393
12.0889	4.06388
107.453	3.97339
12.4335	1.26684
2.64604	0.922311
13.0201	1.21099
4.99449	4.78153
8.35437	6.83293
12.5504	43.8708
69.885	3.25268
12.6837	1.0194
48.1003	0.752359
26.3814	0.917309
33.2198	1.8017
51.6654	0.729122
15.1461	0.790401
39.1177	1.64736
8.18819	0.789517
13.9316	2.13251
43.5274	3.94361
20.0127	0.826346
7.59844	1.88556
37.6325	1.28353
791.266	1.49889
31.0372	1.1057
13.114	1.23851
29.1523	0.821998
73.2625	1.73555
187.747	29.1374
36.2873	1.0135
7.07771	0.966344
5.706	0.987312
1.07937	2.26478
26.5009	3.96495
6.29687	2.41579
53.1282	3.33097
8.13177	1.23836
12.2489	0.699047
2.6328	3.80749
21.7535	1.31516
33.0771	0.671609
7.56206	0.864242
18.9876	4.07515
7.4963	2.41158
70.4264	4.58128
11.5616	1.16983
41.9785	0.737746
18.8552	1.98697
21.5534	6.15905
298.909	0.89928
15.3112	0.78549
7.96596	1.20333
3.45339	1.40227
1.72386	1.13544
1.02986	2.69077
85.2026	1.56826
19.1231	7.77912
206.073	6.88776
15.3214	2.48511
9.19265	4.61173
6.2783	4.31944
7.14879	0.907556
77.6054	0.801058
0.949434	0.836059
2.46668	4.31699
29.5693	1.29313
20.2174	2.11894
25.6401	2.92112
162.593	23.7335
224.519	1.66204
55.3257	10.6082
91.4799	1.0286
8.8897	2.34679
14.2105	0.732613
23.2829	0.817891
4.98466	1.46007
4.22875	6.77611
88.535	1.07544
52.5562	4.33336
9.50858	1.65651
17.7145	4.62826
2.86187	13.8649
3.29539	1.11643
10.4612	4.31439
6.62129	2.25314
1.24909	9.29835
8.30808	0.667448
17.1949	1.02509
19.1405	0.837084
23.4982	0.737878
27.5393	2.05225
1.77535	0.844423
10.6123	0.699104
2.43075	0.768804
20.1581	5.36965
1.59158	2.21887
4.65387	2.04583
9.11511	2.25334
63.8402	1.45505
7.25179	31.9009
45.0326	133.475
6.45564	0.768091
8.64414	0.665215
70.4043	1.87622
92.7652	2.10619
18.0195	1.90002
4.35455	1.02778
5.43941	4.83879
91.1881	3.63145
6.72285	0.653333
46.9812	3.25359
0.798731	2.44229
12.087	1.12225
4.7363	1.11376
2.87569	6.1228
5.65397	0.836016
7.4536	0.896523
4.63793	14.0384
384.668	1.22809
24.0485	0.754121
13.759	1.29787
10.3363	10.97
4.32336	11.8354
19.0975	5.01773
10.8932	2.54282
1.98447	2.53308
24.7342	2.23452
1.00716	3.81876
1.51115	6.30794
19.2508	0.779752
12.0627	1.23977
164.093	178.778
128.871	0.787226
16.7995	1.60421
6.3284	0.863646
209.85	1.36599
22.2225	2.38174
45.9118	1.4656
36.5487	10.3192
42.0174	0.897796
1.85026	1.66383
23.075	7.99393
18.6784	5.74448
20.3967	7.85381
8.89069	8.93799
57.8515	7.2972
57.536	0.784888
5.63964	0.660324
68.594	1.28163
17.0501	4.19012
8.85657	1.55284
8.81724	0.817366
10.2872	2.23998
113.828	2.39367
1.41938	3.79298
22.2946	1.1398
23.481	8.4637
24.2534	7.20959
14.6714	0.900469
294.706	4.30261
5.81424	4.76602
48.3961	1.96495
120.17	9.09776
24.538	3.09502
38.1299	16.763
11.3737	0.764005
86.5504	3.14169
50.6392	4.15975
27.5255	1.6526
1.02839	6.43936
1.22655	4.61627
7.34996	1.94924
8.17024	0.960802
39.2041	3.65724
0.786322	0.890834
1.00989	1.04173
58.6399	1.43671
27.4754	0.964042
31.0618	21.896
12.8424	2.71452
24.6197	0.710267
2.90253	0.768779
2.02261	1.38775
66.4121	1.19583
40.7547	4.70888
8.38324	1.27899
1.29736	0.985146
12.5141	1.09847
1.26989	2.57806
8.48818	3.18384
35.1827	2.59147
29.6544	3.50988
21.4033	1.48292
16.4164	2.28567
5.38761	2.80141
105.583	1.72043
54.9722	3.95457
78.4596	6.40728
29.0733	1.11117
14.9958	0.761487
2.88728	2.43431
32.0243	2.32121
3.08169	1.75779
0.713654	2.8596
1.96677	6.97574
29.5853	4.55493
5.50059	1.82715
854.857	1.64385
72.6041	1.9058
10.5156	2.72127
30.2117	1.81859
12.7952	1.65033
2.94676	2.13379
81.5793	3.50272
25.2012	0.688007
19.2618	0.909733
18.6316	14.9048
172.267	3.50543
12.3887	18.306
45.0487	2.62855
76.1102	1.12804
4.31476	1.77891
2.68847	4.87028
5.12192	1.00426
3.8995	0.719204
90.1471	0.776253
2.2487	0.830316
6.59199	1.28542
161.096	3.33992
75.8776	0.758132
10.9018	5.74892
0.831898	1.94846
14.6786	6.85749
6.22015	0.93966
0.98294	1.57041
14.3111	1.24732
258.261	3.18532
1.51768	3.02582
10.3871	1.95586
9.41473	1.73975
20.3567	1.64849
284.287	5.24265
1.58879	1.62866
14.8302	3.94725
5.06305	7.24701
1.04629	1.55069
0.729841	2.10772
8.91437	1.38061
25.0375	0.703727
1.26543	1.40533
23.1129	1.34408
30.3994	4.13262
67.0329	1.86054
82.3716	2.88136
5.13651	0.894214
6.57399	1.13337
1.18271	19.3368
7.15936	1.78042
7.04778	9.4109
31.6273	15.0117
17.1598	0.951426
10.6619	18.2448
0.858279	1.39713
43.7101	0.831348
10.0219	1.52493
24.7688	11.0692
3.06994	4.51183
3.19527	3.55686
6.13901	6.55197
0.700039	1.50663
11.1792	0.835858
11.8728	4.77512
3.20529	2.1976
1.45174	1.68271
4.0131	2.27926
1.81766	12.2346
5.66129	1.06078
41.2545	20.5471
3.05264	0.790005
6.19794	3.04963
39.1014	0.771462
39.7469	1.00261
160.294	0.746154
904.417	2.35091
7.92586	10.0252
2.66847	7.99807
0.685361	0.815164
22.6316	3.65737
230.527	3.7604
1.83074	3.53185
51.4769	3.31208
1.12606	1.25957
5.35393	1.85537
52.127	2.25279
50.9582	1.60212
61.5479	2.24725
32.2447	2.04798
7.43141	8.13344
0.889994	0.666546
32.9752	36.6269
19.8762	1.97953
35.6872	1.78204
36.9717	0.838405
3.93516	1.18651
42.14	1.05408
7.54091	3.17768
8.92393	2.96244
49.0412	0.880901
277.764	6.95709
2.20902	4.14751
0.869267	4.14214
7.04103	3.07544
43.9142	535.28
23.7276	2.7782
21.1616	0.95536
13.4117	3.61815
67.7697	0.874287
66.1856	2.55101
8.76002	2.66959
130.78	0.666921
47.4657	112.256
3.48358	4.21212
7.78228	5.79099
0.951938	3.19763
15.0808	331.651
60.7266	1075.01
288.476	2.48871
1.25719	1.03799
3.99815	2.01476
10.2183	1.82211
38.7981	1.20497
1.97361	6.50051
32.3885	8.76908
137.658	22.017
1.4921	1.01429
14.6787	4.86468
57.1192	1.8885
3.53133	1.39367
5.21185	0.924589
36.0708	0.9766
52.5844	2.06064
11.9768	2.37569
80.4041	1.16559
6.57881	2.53556
9.0854	11.3668
42.7154	454.71
2.24521	14.3487
1.8562	0.883635
1.29772	2.65482
24.5973	8.6371
11.6912	2.47093
1.03914	0.950304
1.49667	6.3945
7.64226	0.963733
25.4994	1.76558
5.34962	1.26668
382.693	17.1669
23.6262	20.0641
4.93493	7.02588
73.4006	2.48689
1.44662	2.97223
56.4124	1.14692
27.0446	4.92357
29.0237	0.695858
45.0254	1.10264
5.76186	1.87019
21.0245	0.764518
0.84186	2.16623
16.5214	1.89595
36.7571	1.46844
57.3526	1.0412
5.985	1.46307
212.733	3.12555
3.27716	10.9023
17.8243	0.782234
60.9447	1.56936
1.27926	3.47396
3.44348	2.02102
190.14	4.37442
10.6574	0.686029
1.96994	1.18992
41.5459	3.98883
1.86056	0.68293
1.11648	3.55484
41.5536	0.985894
349.581	2.52903
17.4935	1.22329
23.5657	5.47388
31.3533	0.897294
177.309	2.59275
16.9752	139.18
1.35636	0.90601
34.3922	1.61314
2.80094	59.3519
91.8432	10.7124
0.705214	2.12364
39.7249	1.41192
2.99664	0.862967
1.95178	0.795417
31.6242	0.963462
1.13875	2.08664
2.41623	3.81763
9.31184	0.798046
8.3405	1.13754
3.03666	0.758987
14.3967	7.82337
5.60683	1.53714
11.3102	6.36611
9.90565	1.16374
1.50644	2.19272
16.6471	12.9557
15.2121	0.8555
15.6646	1.13133
5.28561	1.03474
1.62212	18.1054
6.13827	16.3311
18.2851	0.742454
117.538	0.937916
55.9818	1.63109
1.80905	1.21909
5.17074	1.71499
38.9886	1.1672
14.7614	0.695748
9.33553	35.9741
3.01537	7.88455
8.59875	0.704408
39.5438	0.849982
128.799	1.52326
3.07041	2.93459
12.5982	1.78349
43.5362	0.741606
6.70678	0.963111
128.922	0.682567
9.16641	0.873609
25.3671	1.23565
60.2794	1.39403
41.0965	1.39133
10.6662	1.64383
13.6491	2.76452
15.5722	1.52877
1.76649	6.30302
21.254	1.01913
2.09253	5.19849
27.5506	1.38274
6.34491	0.703568
4.78993	0.781543
3.2742	6.54337
6203.43	2.33839
6.75673	2.78366
15.5772	15.9912
1.37716	0.821781
50.0333	1.58833
11.1104	20.0593
28.421	0.786608
29.1967	2.84808
2.93995	30.2721
47.2671	1.89812
39.6493	3.66573
7.5684	1.32777
1.30538	0.791508
417.684	2.19755
49.1023	1.59774
25.2492	3.80192
26.3864	1.79639
61.4768	0.771601
1.36207	1.11427
17.2619	5.94144
32.4281	1.32204
0.842209	3.30795
3.98676	12.551
26.7806	1.54568
6.15912	0.776349
3.48821	0.971246
1.40096	20.9913
20.8118	7.07532
106.057	1.4944
40.8877	4.70473
34.3696	1.80041
397.841	2.78461
3.48407	0.845886
95.2093	2409.71
23.929	0.95804
1.50754	2.91508
97.411	2.77153
4.75624	1.73979
3.24165	3.61327
19.0012	0.657012
10.9155	1.24053
10.4798	2.39558
69.063	0.68823
23.8308	0.89654
1.13236	5.68036
176.631	57.6871
85.2255	0.756982
14.3007	1.04498
13.836	0.919878
69.0814	2.90055
2.58663	1.24627
33.6408	1.01066
87.2725	2.76697
144.224	0.91865
0.965854	3.42557
3.43651	2.19708
178.577	2.72247
5.61537	0.960036
5.19039	0.75204
3.56706	3.67339
38.9337	1.35198
3.89832	1.08948
18.593	0.972668
13.6213	15.0112
5.60726	2.1861
5.68369	0.83197
117.499	1.85397
78.4759	0.753041
2.77113	1.17129
40.883	0.781346
2.72371	0.854031
60.3005	2.44006
7.7101	5.37304
6.65531	13.0992
14.003	4.1845
122.463	1.42495
27.82	2.32044
13.0727	21.3644
4.39795	1.44992
78.1789	0.987564
129.253	2.08714
2.91813	6.01618
14.0489	0.877482
212.401	4.52958
20.4412	1.27684
331.589	2.81751
3.23421	7.77137
44.7913	1.95252
108.635	1.24573
54.655	1.52595
12.1815	0.658354
60.3118	5.49608
58.5034	2.23268
13.7435	1.48184
20.7306	1.29863
2.37453	1.52241
15.9085	3.67079
17.6778	1.22838
[truncated: 8,480 more rows]

## Sheet: Figure 4d
Known noncoding	Novel noncoding	Protein-coding
1.06172	26.8062	1.14582
0.709224	4.98384	83.3741
0.973915	0.894064	9.31256
0.843484	0.976214	5.9404
1.21536	1.53503	109.065
1.73655	2.25675	3.09377
1.97564	0.586439	20.3778
1.56615	0.75734	211.391
0.805945	0.933307	20.6803
2.15293	15.0593	23.8485
2.14907	0.987941	100.128
1.3095	0.707128	3.11033
3.79438	1.0011	1.78211
9.52305	14.0602	2.95739
1.92683	1.75796	20.8951
2.19757	2.18075	0.919769
0.757762	0.84038	2.91304
39.4126	7.71385	427.05
0.807749	0.537612	29.4192
19.3684	0.646899	33.4297
1.66572	3.8922	10.2144
0.612607	1.18718	3.76092
1.39042	1.49447	11.8865
5.25328	1.42768	35.0166
5.12286	1.64167	42.0178
1.77982	3.00458	0.905898
1.56797	2.87984	4.037
0.58331	0.67634	22.5576
2.22944	9.70017	97.4443
67.4158	0.994983	34.8133
0.685655	2.00865	14.9434
1.29361	1.41817	69.9797
1.14296	1.44853	7.3955
28.1645	0.667515	115.177
4.2322	0.725676	0.71313
1.45565	0.621388	42.1384
0.755726	0.956257	11.4462
13.2645	1.22335	69.4702
1.33095	1.47375	11.243
4.79925	2.20481	20.8654
1.12416	3.53971	4.09579
6.62451	0.701881	1.27498
5.23703	4.56273	18.153
0.659889	0.86651	16.1042
3.82927	0.723493	3.7401
7.22598	1.04101	54.2691
0.544732	14.4944	0.912301
16.9716	8.5276	5.80747
6.77532	0.451136	29.0064
0.939015	0.591554	72.8778
1.20747	1.52515	6.33433
0.727698	1.30264	17.2303
1.2509	10.0902	48.4035
2.92012	0.945651	1294.16
1.40229	0.903943	33.4375
1.6061	0.467527	4.93997
0.713177	1.79602	1.03182
7.13273	0.764166	15.6452
1.11003	0.915666	10.1188
17.6821	16.2396	122.542
1.56486	0.556145	4.95699
0.768093	0.559335	1.47439
1.10996	0.819153	1.70703
3.15596	0.615657	8.42617
1.18038	2.85002	7.6663
0.666577	2.7965	8.60572
0.902354	1.30642	12.1349
2.80333	4.06969	29.6075
1.00754	2.11181	1.76423
2.68762	0.572659	21.269
0.652652	0.707255	10.9591
0.681506	0.802939	8.88648
0.764001	1.31608	134.635
0.894748	0.658676	17.3603
1.03704	0.817641	1.03106
1.8868	1.45285	62.3495
2.7513	2.96332	41.6053
0.845247	6.61577	3.60229
1.4049	1.66019	45.2815
1.0664	0.609753	14.2074
1.83942	1.00435	2.04782
4.12024	1.68597	1.09002
1.007	0.831469	43.4261
1.95326	3.2555	18.1668
2.36583	1.58444	5.68179
2.79341	2.99725	135.533
0.676687	2.23377	3.27257
0.838213	10.0124	168.4
8.51017	1.47985	8.83854
1.61038	0.571512	25.3641
6.84915	0.627556	2.66233
1.74461	0.774945	30.0639
0.665648	4.23045	1.76659
1.56763	0.750645	3.12351
1.68596	1.24465	3.68834
0.781533	2.13392	2.70412
1.18824	0.772702	2.19138
1.80009	2.27446	24.5026
0.932299	0.582818	67.718
1.30788	0.952977	61.3631
1.17167	3.61278	6.99936
3.04782	1.16384	2.67179
0.899661	1.70402	889.667
1.32518	0.691207	6.6203
0.632268	0.851419	6.86171
6.14765	0.495929	12.3717
1.12374	1.70269	5.86098
1.93366	0.968427	2.49487
3.32711	1.08725	2.69328
0.923428	7.09753	1.69619
4.54691	0.78161	12.5869
9.14046	4.90174	26.2923
3.48422	1.25006	12.2044
5.21709	0.881923	78.0968
126.421	3.59429	6.53288
1.47866	0.62474	29.2455
0.586524	1.57953	285.673
3.726	0.511531	2.00942
0.632859	0.979141	1.85095
2.88391	2.62943	5.04861
0.706851	3.56933	10.7442
2.06075	5.91674	17.1795
0.630525	1.84471	2.1941
4.77373	0.737321	1.90977
0.612363	0.543303	9.54473
0.67636	0.611029	251.333
3.53198	1.26663	8.99627
0.851043	1.0885	27.2684
0.51716	1.8182	13.8925
0.456871	1.83334	20.9097
11.5295	3.07132	30.3614
0.821892	1.98018	13.6328
1.58638	1.18121	3.97324
1.01895	2.57105	33.5944
5.81171	2.22407	33.9204
17.4949	4.45922	6.23864
1.01675	0.838247	6.38358
0.60692	0.972955	4.21329
0.67201	1.83007	5.24705
1.83714	12.4196	18.7218
1.11115	0.538828	6.64226
2.18533	0.806026	39.6695
13.7	1.16558	2.7185
0.89749	0.886587	52.1823
1.0217	7.96979	212.856
0.642056	2.70242	34.2877
1.14276	1.15983	34.5612
1.97972	1.55162	35.8805
0.560995	0.697172	39.1937
6.74796	0.717766	28.2867
2.49213	0.586347	0.958909
0.895406	0.689943	1.62741
1.29819	1.60261	9.60247
0.604196	1.35593	86.2559
10.7641	2.35809	7.12638
2.29695	0.6378	8.8596
332.103	0.495614	37.8555
1.73649	2.16816	5.41295
6.50462	4.24713	162.861
4.01604	1.01702	26.4077
0.683928	1.08932	194.744
1.08587	0.711238	26.3396
2.78051	1.85722	326.617
32.0013	10.773	6.71419
1.87661	5.08811	5.65715
0.871901	0.68303	2.39836
1.44309	0.792595	24.5288
2.38458	1.43981	2.32751
1.72276	11.2316	52.6182
0.639082	0.878921	12.4204
1.36206	0.653498	1.0005
0.820314	3.39462	6.15684
3.60099	0.702329	19.2217
14.6758	0.49231	96.0802
23.6344	0.961585	38.5441
1.83291	0.62852	1.9656
1.31879	0.621154	0.880011
2.44709	1.29418	26.2708
2.326	2.6024	25.7533
11.1486	1.01248	147.204
2.19043	1.64366	55.8563
0.944291	1.06932	1.1632
4.37621	0.559602	2.72937
0.696209	5.13289	32.4844
1.32072	1.85122	19.3205
4.25573	0.684231	7.3259
6.15894	103.058	1.47202
3.18333	0.484403	6.67202
0.795019	1.85855	10.22
0.986061	1.03854	82.7227
0.754808	1.07203	149.397
1.49735	0.655706	72.833
0.673318	0.655025	6.94421
0.904373	4.48552	24.2547
5.577	1.39686	1.48548
1.20146	0.575308	7.18054
1.02463	1.05216	1.54215
1.21481	2.03475	65.3415
0.567384	1.93824	84.0172
11.9797	33.1358	46.7531
0.763275	1.11301	1.69556
1.92027	14.7587	12.2056
1.08079	0.940764	2.40033
3.24383	1.00525	16.419
4.88149	0.61094	37.0728
3.36381	0.535656	14.8514
1.8846	1.01259	3.5466
0.972184	0.933332	791.742
1.47779	1.3108	1.35175
1.07731	7.15135	13.5248
1.01541	0.567305	0.79191
2.80178	3.16794	3160.69
1.36999	0.511134	6.69219
1.71971	1.75127	16.2894
0.619847	0.698479	5.41495
1.61416	2.5834	0.549226
1.76725	0.5584	3.84736
0.846404	0.88096	0.508545
1.61378	2.0991	200.378
11.4965	2.15395	13.9378
1.57179	44.6739	50.7501
0.845441	2.50993	1.23597
3.1867	0.629648	2.78472
3.11887	1.35195	68.6898
11.5119	1.45044	13.834
10.7439	2.3194	1.12197
0.943502	1.02897	1.03661
2.69866	6.26859	21.9171
5.59021	10.6776	3.39675
1.64197	0.989258	2.17314
0.671194	0.63905	47.9879
1.40105	1.36085	8.85719
4.01267	0.880116	0.750665
5.06674	0.776764	8.36042
0.772515	1.22407	14.5469
5.20893	0.794146	18.6397
0.664383	1.16287	6.34777
1.03192	0.920577	72.2899
0.999701	0.847501	4.17607
1.45081	0.517044	3.6831
3.16581	1.648	22.8903
0.806215	1.2648	25.2991
1.28083	1.10462	2.84148
0.925714	5.86189	28.826
0.581218	1.34831	0.835114
7.25368	2.89882	1.70191
1.48438	4.65436	0.486387
0.504723	0.490505	5.48506
0.916645	12.2108	110.192
6.14917	3.09595	0.774848
2.27086	0.785552	17.7845
0.545759	2.22112	15.5304
0.651159	0.512074	0.848175
2.35487	0.628062	252.481
31.194	1.75195	0.615293
0.821142	1.28863	9.22606
0.691459	1.82242	57.5559
1.23141	5.54068	7.4757
0.761027	0.576363	15.6342
2.22814	3.56169	16.5894
11.0226	0.754562	7.35113
1.03852	2.1446	1.11504
0.757918	1.99429	1.18094
6.99736	0.749479	96.4717
8.55397	1.10007	48.6906
1.36464	1.23706	19.2697
1.02119	2.58864	1.99907
0.849613	0.499495	2.83076
1.24994	0.933189	5.39446
3.67917	0.91814	2.04879
0.536939	1.34779	25.375
4.28511	0.951276	12.4069
2.7476	2.36397	6.5955
1.5247	1.01235	4.00369
0.570599	1.13352	2.32036
2.43189	0.573722	0.583497
1.57598	2.92437	13.4079
2.22183	3.09142	4.5957
8.4154	0.618791	13.6266
0.759269	0.593224	7.66217
4.29304	0.572142	0.747188
2.47532	0.774417	59.1562
39.1222	1.03326	25.1531
0.61103	0.568116	61.0691
0.645954	0.702857	27.6343
1.20144	1.22888	121.893
1.66311	3.89556	19.4907
1.37318	2.83548	50.6422
2.17819	0.649197	3.45564
0.610958	0.96219	15.8264
2.86365	0.554606	43.0799
7.23431	1.10079	27.4894
5.20435	4.55912	103.443
0.502148	1.91807	158.362
1.14656	2.17372	12.3201
3.40824	1.26988	2.18985
11.992	0.971959	79.5365
1.09398	0.975694	167.191
0.825465	0.522377	7.6087
15.4178	1.12921	1.78585
0.953983	0.87591	13.8666
3.83519	0.742167	2.11481
1.05022	2.96633	11.3166
1.96525	1.79913	12.7224
0.642155	0.831149	2.67376
14.8028	10.3001	34.6568
2.91688	2.18425	1.14521
0.925443	0.692007	6.78948
0.936965	0.53529	62.5951
2.19569	1.27021	13.4609
0.744732	2.30204	7.1002
47.7885	2.56582	10.2255
1.40722	0.749128	2.8271
1.68858	0.902683	3.18326
1.91438	2.01754	16.9472
9.75027	5.18101	17.2384
1.34858	1.17153	0.65776
17.8466	0.826436	46.4269
0.774225	8.50949	10.393
1.82854	1.75211	77.2653
1.93718	0.562721	215.939
0.659182	3.54027	27.4591
7.7474	1.72177	3.62878
5.96565	1.86846	23.7387
0.693015	0.813906	5.91437
1.10827	0.665735	38.8207
0.719828	1.44925	13.6843
1.77312	3.77423	33.242
1.10145	1.60247	7.95266
1.2796	0.8536	5.85288
1.0075	2.40809	15.536
1.42585	0.484246	1.46775
3.26676	1.50469	160.884
0.884934	1.01276	5.10997
6.43682	1.70742	0.766301
1.04881	1.05888	21.491
2.10206	0.6284	1.398
2.65316	1.03296	0.933439
1.44352	0.796147	31.4751
1.53715	0.514322	6.65754
2.64503	4.85893	14.7305
0.54765	2.19362	45.2357
3.69745	1.06374	11.51
13.5932	0.63877	9.89297
0.538989	0.603239	9.67454
0.832694	1.12037	6.65432
5.42569	10.2542	6.26182
4.76747	10.0258	5.32277
1.29236	1.0905	0.527051
2.91718	4.12421	398.001
0.893821	4.42484	84.99
0.838786	2.92807	220.861
1.17359	0.74701	24.6602
0.765645	0.614181	44.2406
2.40591	1.13064	100.78
1.04	0.732886	4.64971
1.05226	1.10552	18.1576
6.49518	7.79801	22.5985
1.51284	1.14483	40.0831
0.719903	1.20476	1.23041
2.30905	0.641461	8.61013
2.41469	17.7543	18.7625
1.70437	0.934701	19.5881
2.06987	3.81784	3.05717
5.78861	0.645016	13.358
9.35174	0.509414	8.33883
3.32163	0.799304	8.37334
0.95528	1.70831	21.1003
5.62726	0.647245	25.891
3.37933	0.86567	92.4494
0.86835	1.29253	54.6318
1.17961	3.20855	0.876129
6.60585	1.29437	28.0471
4.08672	2.1264	13.9554
1.80036	1.39537	299.033
0.648458	54.0894	113.214
0.727008	1.21856	22.7774
3.87992	0.59986	12.0829
0.862753	0.572148	2.15969
1.51506	2.18554	30.4314
4.41109	1.49353	3.32289
4.54173	0.846746	1.80868
11.9227	2.14045	11.3207
5.08721	1.01898	1.38356
26.0473	2.40828	23.3369
1.34142	1.08191	0.953995
0.605472	0.815917	55.0629
3.13427	1.6429	258.2
0.748747	2.25598	3.05185
1.52872	1.92751	0.682549
1.87846	0.53985	31.8541
1.28783	0.631924	17.2428
0.706666	0.679897	3.10056
1.17834	0.802716	17.5734
4.17514	1.10818	21.5652
0.571458	0.555521	35.1062
0.839011	1.40138	2.40371
1.36119	0.733958	2.28418
1.0859	1.91355	25.2463
1.5396	7.14241	8.00246
1.36716	0.981454	1.25414
1.8025	0.54772	0.885617
0.731753	0.68348	12.7704
0.664934	0.892691	35.2008
0.655248	2.64674	0.930973
5.4652	0.77528	1.47088
1.55483	1.87711	100.939
0.696263	0.793715	2.97882
8.67572	1.64659	1.02678
0.822893	1.59593	8.44818
1.12306	3.48907	1.16682
2.78792	0.606061	1.06355
1.44555	4.02018	4.54228
1.61023	1.09166	5.92352
2.24827	0.708538	75.1953
2.96519	0.511375	46.2562
3.09525	2.3523	7.6054
0.834197	0.689124	27.7914
6.94248	5.04948	102.881
28.5856	2.06023	22.7278
1.37828	1.08947	17.3124
1.10969	0.64023	0.987368
5.13368	1.26134	69.5133
4.45272	0.913452	30.534
59.6337	0.608879	5.72886
3.83169	1.18138	12.7737
1.56501	0.650684	3.89379
2.96772	1.57627	2.75171
8.7325	1.07861	136.195
1.02972	1.64177	36.2227
0.700094	1.18004	1.1456
1.2288	0.441622	127.52
0.755941	1.35434	0.704625
0.733785	23.2348	16.8092
0.747919	0.664011	7.23677
0.68969	0.859106	3.86826
1.93446	0.434257	1.44184
1.33319	3.09664	2.35072
0.473758	2.00713	63.7138
1.39946	0.671515	1.00763
0.648219	0.579249	27.3065
1.37016	0.605801	129.829
5.3356	1.02293	3.51897
0.663793	2.49211	3.04969
1.01688	1.70024	121.436
3.66822	0.965975	27.9079
0.922134	1.24006	185.538
0.735232	2.02313	3.18771
1.55268	0.557448	0.762901
1.41686	1.55626	4.97827
0.930808	0.777477	3.73647
1.43441	0.868952	2.50964
1.94811	0.795127	6.94608
0.659233	4.0056	14.579
0.716664	1.2389	23.6977
1.65545	1.23953	6.88043
0.977208	1.00595	7.66132
1.06656	0.705138	19.7266
0.876823	1.11987	9.01598
1.12144	0.860447	17.5244
1.28695	0.734207	19.6833
1.59412	1.28314	37.1363
1.03896	2.40519	39.5554
5.45729	1.11116	29.1579
3.78956	0.77854	3.9442
0.714971	11.6569	6.83884
6.05889	0.797618	12.4695
6.74443	0.657073	8.3523
3.46887	2.607	5.03636
0.715434	4.52498	9.80898
0.894746	1.22829	3.99817
1.03072	1.90012	25.1463
2.8456	8.17025	18.9734
1.17075	3.47175	77.2291
32.43	1.30028	8.1792
1.08311	1.69806	10.5707
8.61484	2.46198	21.8105
6.19763	1.81316	4.6456
7.84695	0.492145	13.5906
0.77025	0.564939	18.8876
1.76249	5.9373	56.3619
1.06222	0.858589	8.72347
0.890134	2.2672	6.3343
1.28653	2.473	3.29094
3.95497	0.522837	4.17713
2.488	0.769834	34.6359
1.02342	1.25019	5.34925
1.48401	2.65434	3.01006
1.04371	1.73768	30.8533
0.658444	5.39148	4.93206
0.668147	1.26467	158.427
1.13183	0.617667	0.674076
11.2847	3.70928	16.748
0.774158	1.02918	0.909679
1.0253	0.92092	39.6519
4.88643	1.23018	1.77466
1.64439	2.6405	5.05962
2.81927	0.699991	67.8952
20.655	9.72035	4.2415
0.608478	0.978617	2.7783
1.4924	1.92502	1.93977
0.940689	0.905614	42.6913
3.72079	3.39519	157.241
3.83843	1.79948	4.09271
1.05963	0.849906	3.47721
0.684741	2.17633	0.594943
2.61639	3.63822	0.751873
0.555466	1.22374	8.96599
2.01938	1.09209	3.74919
21.6414	4.36515	9.81886
0.574497	0.789924	20.0532
1.36597	1.50239	0.782633
0.771502	0.762098	4.91674
5.15909	1.42164	8.60085
0.661722	0.673649	36.741
2.35564	1.04959	27.543
5.52242	0.696989	0.737399
1.26858	3.80119	328.427
3.38255	3.28095	13.6135
0.857669	0.666597	4.76513
315.166	0.500653	1.5733
1.94408	1.39269	7.7126
0.789799	3.55565	8.94991
1.45095	20.5443	11.8237
5.80471	0.761656	7.38063
0.602337	0.555015	55.5989
2.35728	1.33591	1.03744
1.723	1.5936	3.19687
0.510318	2.48567	0.9469
6.49048	5.73236	4.00709
1.51152	2.374	1.64269
5.52974	1.17833	49.8647
11.6015	2.08568	1.75674
19.4761	1.32358	370.776
1.0691	1.28846	25.1194
0.705928	1.77653	32.7472
2.494	1.59084	6.48553
1.48053	0.541554	0.850706
1.00617	1.43424	6.84598
4.76219	3.97474	33.8436
0.760526	0.516343	6.14599
0.729507	0.928054	3.99059
1.37284	2.70961	1.30325
1.94065	0.657269	6.82655
1.31658	1.82051	38.3901
0.913008	2.7706	4.034
0.708794	1.3214	21.785
7.12343	0.662234	2.04086
0.888931	0.854123	6.19989
1.81351	0.85656	565.691
1.0638	2.6553	5.57677
0.653568	24.6473	7.26614
0.779208	2.24283	24.1671
3.05009	0.932486	18.7026
0.930424	0.785825	10.434
4.86698	0.969418	39.0584
1.13409	0.804496	13.4882
22.3392	0.640368	22.096
1.30367	2.70658	0.792662
10.8427	0.861376	36.6029
5.33199	1.08985	1.29579
1.78073	0.71653	72.9005
2.82992	7.50336	19.9759
1.14742	1.00795	32.9124
0.79639	1.63519	24.6988
2.06105	4.35024	27.0044
1.97627	1.78151	23.2392
0.905504	2.22461	2.73746
0.732822	1.70473	10.5727
1.62031	0.475073	1.39942
5.08291	0.770022	4.04523
1.06677	1.06731	9.93758
1.941	1.63582	3.22111
9.13157	3.35139	129.15
0.990401	1.71046	6.50012
1.02649	0.852103	1.72546
7.98073	1.94909	22.8954
1.30667	1.64645	3.68673
3.6575	1.38281	1.19277
0.69575	2.81156	59.894
5.30813	12.4036	2.39459
2.19623	1.58013	1.34678
3.9568	1.19181	5.02828
0.665064	1.1454	4.53427
5.29883	0.556592	66.1929
0.760872	0.904772	32.2534
2.11869	7.77455	6.65128
0.708858	1.29395	46.0099
0.862881	1.09354	120.531
1.4984	4.51413	25.5287
2.97062	1.98963	133.812
0.718446	8.3955	1.72713
0.539813	6.26106	4.95036
1.94516	2.26505	28.2788
6794.61	1.03229	40.3895
1.51456	0.860695	1.03112
0.753687	0.652976	35.0133
2.76102	0.549525	42.0193
1.05715	0.723044	0.90921
0.803351	0.771192	6.52094
0.919826	1.92408	1.78931
0.568037	0.761541	3.57
0.970819	1.72684	17.5388
9.25345	2.63653	16.3153
1.9707	2.20816	55.4926
0.627913	0.904041	12.6835
1.4707	0.809519	169.595
1.9148	1.4732	10.3818
1.41244	0.900168	5.27345
1.64398	0.821496	1.41445
0.635637	0.934656	2.56933
2.84262	1.24889	1.36327
0.76161	0.876194	26.7576
1.2603	1.15408	14.9996
1.02535	0.641958	9.59233
2.08777	0.732871	21.0937
1.30527	0.702067	4.63737
3.89003	0.751771	1.52393
1.34041	3.41148	6.04126
1.43775	0.653221	0.949015
1.02899	0.55714	52.9163
2.92073	7.29603	1.32958
2.03058	1.83048	9.30632
0.828008	9.19241	42.6276
10.1348	1.5539	9.28124
11.3312	2.85228	2.78746
1.05007	1.23063	13.0033
0.812681	2.4209	15.8769
1.50117	1.25851	31.8757
8.30132	3.26754	11.9842
4.68846	0.903446	1.19772
3.15613	1.0373	14.4991
1.01525	0.90493	39.291
0.628633	2.302	1.60723
0.709958	1.55351	1.23201
0.818084	0.82625	11.2335
0.990638	9.26085	11.6889
18.5597	0.433233	97.5852
0.993311	0.501656	67.2883
23.6555	2.79207	29.1987
1.06417	0.677921	25.292
0.639593	11.2126	16.0884
1.19056	2.50909	0.965581
1.1112	1.09429	4.67275
0.97206	0.782435	27.2927
47.2176	1.68047	9.70427
2.06864	0.546712	54.1438
9.79374	4.23885	1.02663
1.27751	7.63248	11.4156
0.609457	0.69587	135.08
3.37122	0.594242	18.7098
7.78484	1.63738	64.5609
0.614122	1.04594	14.0694
0.887145	1.19353	47.1353
1.3606	0.839862	2.57939
0.535925	1.14464	1.62374
0.900578	2.06618	41.3518
21.4534	0.693047	2.15011
0.778112	2.56059	24.2537
1.02813	3.98533	19.0974
3.54762	0.644006	10.3051
3.16219	0.635787	10.8796
8.60872	0.797464	115.092
1.35571	7.64684	28.4635
21.6183	0.887707	9.55294
8.45256	0.726732	11.1496
0.588333	0.632657	27.9431
5.77543	0.509715	42.0866
1.68862	1.67424	290.964
6.34315	1.14179	225.717
2.54486	0.96026	63.5581
16.8911	0.430784	1.55146
1.80256	1.54957	0.706899
28.0565	0.791323	1.8064
0.660485	0.960691	41.8495
5.23076	0.634169	22.0593
1.78199	0.462893	34.1309
2.72488	1.10705	0.733188
0.600247	0.553349	22.7211
5.43125	1.3354	10.9583
1.14627	5.76119	190.186
2.49594	9.65978	1.04745
0.809522	1.70572	0.616814
0.706035	2.42544	1.89685
0.613685	2.63327	3.247
0.853538	0.997962	111.667
1.6253	2.30377	14.3227
1.34865	0.583549	3.3997
3.68732	1.23007	6.35011
0.717581	3.65966	52.7185
7.95412	1.65957	2.77883
0.804065	0.577428	4.30259
1.07375	1.50302	7.30758
23.7963	3.86617	1.49267
4.23123	0.696532	18.3983
2.84709	0.636411	6.78878
2.24655	2.36348	4.741
2.20128	0.665373	20.8501
1.78606	3.92821	2.38838
2.68863	1.09156	11.9116
4.95872	1.50868	1.02733
1.12397	0.705651	19.5431
0.88453	3.95757	2.42983
1.31359	0.693707	3.00512
2.36485	1.95043	3.04505
8.29772	0.578076	348.291
0.574255	3.33707	0.787911
0.531807	0.641076	10.9092
4.3897	6.28266	62.3986
23.6603	1.17999	14.8691
1.19377	0.509167	50.5064
1.58911	0.908558	62.6694
0.56227	0.743343	2.83972
0.758198	1.30017	4.02814
1.33715	1.3256	4.04129
0.61025	0.622996	65.1137
1.75486	2.8477	41.9047
2.45112	1.11854	13.1367
1.28629	1.22415	9.16646
4.39653	0.656342	9.01429
1.61174	5.59846	2.71991
1.25709	0.611722	16.0264
0.917147	0.806318	473.48
3.35388	0.429511	6.1002
1.52892	0.777591	15.2744
1.30094	1.45612	17.7381
4.40418	1.18822	12.8651
9.65386	0.902295	120.204
0.634023	0.752673	7.19984
0.680575	0.837028	0.981636
0.608225	2.07423	1.30354
0.630795	0.82693	1.15002
15.2732	1.30956	6.83297
1.0517	0.522339	39.533
0.789098	2.67696	11.2224
2.10537	2.49389	73.9754
1.36307	2.91285	19.4052
1.28877	1.45031	7.51917
2.43229	0.938737	1.09409
2.2661	1.23841	33.0543
2.04056	1.28264	1.40911
1.11225	1.58833	34.6731
1.04824	0.571752	2.96627
4.15599	0.526207	6.23908
0.570651	0.766244	0.919943
0.542904	0.648379	9.42185
1.18453	7.86237	8.02738
1.48226	7.86839	27.1982
0.823883	1.70376	21.593
7.01381	2.36143	4.09734
0.913769	0.661217	8.10573
4.88357	0.800649	3.34608
2.20286	0.484044	0.735661
0.700206	2.26155	31.6896
0.569981	0.965152	0.640767
2.18974	0.954359	6.03753
0.55654	10.9174	0.579989
1.31437	0.841515	27.2438
1.13995	1.30994	2.49382
4.76077	1.04952	22.1403
0.978288	15.2259	2.73674
3.05748	7.20658	5.6363
3.15504	3.94704	1.69809
0.984481	1.91223	2.67304
0.901032	1.49117	13.3667
1.31329	1.90112	12.0419
1.70253	0.932397	15.1192
0.970229	2.23898	6.50231
6.8425	1.1061	0.753955
38.5565	0.835203	6.54704
0.605192	1.37846	4.62488
0.885593	1.50633	28.4565
5.4899	0.66621	4.33278
0.621213	1.1313	21.0084
1.32272	0.492724	20.8212
0.642375	1.3501	8.60916
0.989567	1.00268	0.598762
1.48098	0.653197	15.2908
1.10933	1.10612	6.67853
0.604663	1.21536	2.7442
0.784122	0.887476	0.753577
2.04366	4.27981	1.09033
0.553109	5.91568	36.0172
0.616952	0.901164	5.4269
3.55278	3.49314	11.7544
1.96598	1.99534	7.81336
16.2135	3.34446	2.00203
8.34881	1.03811	9.83237
7.02052	36.959	0.807338
0.729328	0.945395	59.1628
3.07565	0.528928	3.99134
0.743825	0.59955	106.397
0.90039	1.15581	168.241
8.56179	0.971567	0.693814
0.881012	1.29873	16.7475
0.783043	1.51599	9.16513
1.51602	1.25678	20.122
0.744239	2.22851	9.58988
0.601235	1.12872	6.93984
0.846375	0.744556	12.3034
4.19119	3.69028	22.6889
0.98845	2.13184	6.19887
2.88922	0.936206	2.08674
1.32461	6.27491	10.8327
1.68241	0.833317	4.3964
8.30844	5.28893	39.9587
6.53456	1.5163	7.44133
2.87795	0.542199	28.0577
1.46227	8.15456	1.83613
2.52119	0.692733	8.56413
3.42055	3.8066	2.9885
17.9518	1.35646	2.07206
6.61835	2.53958	456.426
1.62595	2.47917	8.81773
0.930225	0.562908	0.616024
2.29723	1.44602	2.25313
2.64739	0.56474	9.12891
1.46376	0.694751	0.93555
0.799434	0.891211	1.51916
1.87467	1.0098	35.239
1.577	0.926764	22.7655
6.25113	1.75612	21.2135
0.880813	0.74736	364.232
2.87215	1.94032	2.98237
8.11702	0.773586	4.10382
0.632589	2.1419	94.5559
2.12449	1.6637	26.821
0.575031	0.736413	126.983
5.32242	0.899924	6.58792
10.5535	3.7911	6.23914
7.21731	1.02984	2.9008
1.44631	0.589623	5.283
0.729552	0.478592	89.0554
2.91727	0.853823	7.20616
97.9468	2.2673	3.54643
4.61201	6.02554	2.45364
2.22269	0.670918	149.678
1.55419	9.4477	53.9068
1.90126	1.20661	3.07769
0.772392	1.08867	2.33034
0.616165	1.26243	67.8944
1.74666	1.75211	13.3428
14.0544	0.647312	2.34388
1.62787	2.17491	38.7431
1.72691	0.518809	0.712351
428.83	1.1649	7.49012
4.85084	0.613419	37.853
1.74488	0.904777	8.27547
3.09672	0.679719	19.0139
0.595497	6.49449	11.7829
1.4001	1.4591	27.5276
1.22386	0.928448	8.00159
1.01326	1.51975	20.657
4.20233	3.16443	10.9571
3.75551	0.949575	175.15
15.2732	1.43269	101.647
7.88804	0.712416	2.97089
2.12345	0.991955	3.08816
1.031	0.683971	4.24021
7.67464	0.726452	33.1312
2.02538	0.54747	2.16596
1.34884	0.768071	10.8436
4.58441	4.50394	1.14417
0.560745	1.01804	0.695085
2.86209	1.05103	12.6456
2.82343	0.810399	11.5867
0.696784	0.593208	3.02972
2.16718	0.562175	1.08025
3.46462	1.3628	0.98293
4.96792	5.30097	25.2889
1.02618	2.15721	3.32384
20.5236	1.08357	6.93249
1.34425	4.44989	29.9048
1.3777	0.851592	513.824
1.00045	0.861501	6.36144
0.817855	0.568735	1.77607
5.12284	5.21243	14.7769
6.41723	1.41803	30.5374
0.661885	0.858108	54.0998
1.62949	1.82764	3.48998
0.85886	0.683061	5.78395
0.864436	1.05428	0.780877
0.882594	1.15604	14.4301
0.606918	3.25009	1.76163
3.88189	1.10302	10.9526
0.782324	1.15393	1.0706
8.27282	4.38039	14.8317
4.47895	0.709337	7.84763
1.34843	0.710706	40.3502
0.777017	11.1249	31.7743
1.35353	5.8817	84.0775
1.25821	1.58303	1.18447
4.20898	1.2379	22.7034
0.453077	1.76119	22.5848
0.746093	0.996603	42.0288
4.58551	16.3002	12.8385
3.28322	0.804091	17.3559
1.19805	0.606507	46.212
2.76145	0.764404	5.05842
73.6595	3.24289	2.27977
3.79215	1.0519	104.064
0.660468	2.89144	2.21442
2.67932	1.70438	262.875
0.86991	3.73133	48.2517
1.14615	0.726449	52.0289
3.04633	0.688811	16.3792
0.647158	4.37789	1785.45
0.952975	2.64488	10.6709
5.60651	1.49442	37.4782
0.687893	3.24195	34.2158
1.08035	0.650367	24.5037
0.724877	2.4925	34.3543
0.923488	0.988029	7.775
3.82192	0.825685	1.28905
1.80342	1.04913	8.61636
1.53228	0.681844	5.03934
0.496574	1.17051	0.891594
1.05924	19.5041	33.3997
1.20605	1.9506	14.819
1.05115	1.37159	1.81446
1.11366	0.707119	6.33592
0.795777	1.90165	4.46913
1.01554	3.46747	1.25147
1.43935	0.89677	22.7336
0.923439	2.77676	2.74082
1.19588	2.03561	1.72198
5.63248	0.752449	14.7326
0.590917	0.787931	12.2074
1.07611	1.39641	9.30259
0.929359	1.28483	1.16531
0.505627	0.750722	61.1333
206.062	0.582683	3.5634
1.11791	38.0315	3.11687
0.664176	0.798391	147.43
0.953471	1.5048	105.845
0.724922	0.972241	34.0585
1.04809	0.997264	10.8639
2.71174	1.08456	13.5143
1.17848	9.13208	11.7232
0.846785	0.759326	30.1444
5.13413	0.482156	9.81377
2.28874	1.16805	38.2415
1.64403	1.63237	29.0003
1.89755	2.11564	112.05
0.878497	0.702815	13.5022
1.07778	0.896051	60.175
2.97783	1.30617	2.04225
1.60289	1.18953	4.54542
0.666018	2.57417	22.9465
2.87614	0.827368	26.3423
1.30424	2.20172	10.7428
3.28278	1.15853	15.4069
1.12494	0.976902	74.7213
1.5161	1.23544	119.251
1.55562	4.13651	2.56245
0.676279	18.582	7.42336
1.13319	1.13147	12.4146
12.3979	1.06123	3.30193
0.772696	0.869424	7.55421
5.89369	0.635051	7.00074
0.590285	5.31996	13.4107
2.20206	1.47344	56.5751
0.888728	5.38281	32.4854
0.696638	1.66479	1.76437
12.4827	0.834141	12.6905
8.88229	4.32346	9.16182
0.520042	0.527012	43.7144
0.83053	0.779711	141.644
0.580113	0.558987	5.91974
1.26207	1.13755	6.58101
5.3991	1.82495	108.087
0.722994	0.912269	17.2487
2.08404	1.17053	31.0731
7.72797	1.54498	1.02215
0.855679	1.84273	13.6729
2.75719	0.593283	7.9278
1.2399	0.78275	14.3069
4.13085	1.21262	2.81113
0.693595	7.54982	22.0253
2.85059	3.54116	21.5871
1.45009	1.74471	22.7838
0.536939	1.35355	33.0765
1.94467	0.9694	1.3439
0.907956	1.29414	7.67011
2.84046	0.693981	1.08623
2.83606	1.40585	7.69277
11.0687	0.69064	151.629
0.835626	0.946373	44.0172
1.10579	3.4458	31.2934
0.525384	2.00224	11.8959
1.79925	2.87493	21.8188
4.15812	0.600449	2.87429
2.4153	0.984756	16.2771
12.4497	6.40836	1.69281
1.10299	1.29946	1.74995
1.14413	1.3964	5.37205
3.37284	1.3877	2.26116
1.63157	0.526246	0.841273
1.19718	3.80928	7.24439
1.04579	2.39168	444.126
1.16742	0.798418	3.59534
0.680341	3.60235	9.2095
2.0101	0.868904	10.1493
3.38733	0.867503	6.68151
0.948833	4.64118	8.33589
0.837175	9.04854	66.5748
3.61123	1.29075	1.01937
3.55219	1.25426	58.0969
9.72307	3.16806	38.6396
0.814482	0.575946	341.525
2.31972	0.998762	4.2883
1.58454	4.16908	193.801
1.00335	2.50563	7.60217
1.10584	1.06269	38.5328
17.7067	15.012	31.7732
2.81982	3.3053	4.09669
0.702606	0.686862	0.663737
0.613581	1.81724	8.73777
0.988499	1.53838	10.3577
1.1835	1.616	2.90425
0.770718	0.969848	37.9258
1.7388	1133.51	4.19883
0.939346	1.40986	112.048
2.16859	0.799178	17.7714
1.05293	0.611706	2.30939
1.11174	0.978249	6.00265
0.645888	0.59695	6.59302
1.41295	2.92084	1.2433
1.34976	2.70342	8.80383
3.74984	0.838737	1.00844
2.60248	2.61413	87.3175
3.12747	5.63823	0.859364
2.05232	0.572302	66.3608
1.43473	3.27691	8.99571
100.515	1.99423	17.3417
0.636126	2.05256	17.7978
13.038	0.796718	7.24369
0.827995	1.12819	8.39763
0.582462	1.40268	25.0298
1.27975	0.755453	158.105
9.54846	2.86663	0.605876
1.17447	1.17133	27.2493
0.67303	0.758421	144.199
1.77561	0.68904	13.9528
2.4658	2.77127	6.68182
1.36057	1.02994	25.632
2.39413	3.95426	7.9109
1.1552	1.40889	457.507
1.08368	2.65893	42.8541
3.05317	3.54363	24.1053
16.1488	5.15677	0.921449
3.18601	0.79677	1.47018
0.715571	2.14025	7.17323
0.66061	1.0944	4.23316
1.21078	2.88862	13.331
1.79686	1.28846	6.73798
2.36581	1.30044	11.5159
1.04273	1.42656	48.5509
1.01942	0.579425	7.65628
20.6715	1.5025	62.6561
2.35247	0.539626	2.38577
0.747806	2.77894	21.5975
3.56409	2.18131	6.91359
0.66306	1.56048	25.5312
0.731428	0.948547	0.798727
1.72619	15.4134	12.1488
1.23215	10.6681	10.8886
2.19289	1.39338	15.7045
1.07681	0.784301	52.1361
1.09015	0.843013	117.445
1.2806	0.636911	43.0893
0.760162	10.6167	5.86573
1.13819	0.929812	41.8724
66.0701	1.14488	1.81328
1.16977	0.906583	23.2571
2.83582	0.73796	11.3429
6.40036	0.807116	1.89673
11.6525	3.67554	2.40348
1.55364	0.484152	2.55882
4.35624	1.6538	2.51706
1.15477	1.50663	7.37479
6.85139	1.07346	244.043
0.59769	7.0359	1.03477
6.5962	0.831851	17.1486
1.29885	1.21109	64.4953
1.5624	0.786245	0.686367
0.672399	1.06108	2.64007
0.710814	1.88535	0.781181
10.2314	0.849675	7.01471
0.59428	0.678883	224.95
6.67865	10.8159	2.9508
1.14997	0.949831	16.2942
0.510113	1.15724	11.299
0.819793	0.871394	9.79957
1.91759	0.695069	7.97801
4.38511	0.889136	6.71561
0.682254	3.68549	9.11278
1.48192	0.485927	6.5588
0.840568	1.72013	1.54839
0.870917	1.43868	73.5025
1.62211	1.01924	1.73342
0.74195	7.01447	9.56255
1.46737	0.730143	7.05291
1.00751	1.23245	1.69373
0.82582	0.809427	15.7985
1.83048	1.04661	17.8124
8.0532	1.8251	5.76493
1.86576		5.95993
0.634134		4.44863
0.555702		14.9694
3.92316		24.653
1.14951		227.614
9.23566		19.7692
4.23998		30.097
0.595577		26.8278
0.986935		39.8935
0.828691		24.4511
3.55987		0.614308
4.87524		93.4838
1.18544		93.0151
1.11986		16.6849
1.12785		34.1556
1.0907		29.6292
1.86085		7.69736
1.49648		9.61292
1.59423		21.9892
6.26495		2.28204
0.757713		5.65457
1.17226		37.9027
3.13627		2.25195
2.11641		55.5225
0.731462		9.07439
1.22027		66.5094
2.30835		6.78698
1.65053		54.5541
1.99903		50.2626
0.684012		2.8689
4.93192		1.03609
1.10384		1.44484
53.639		20.3568
372.956		0.572977
6.55875		4.06157
1.39596		25.6505
0.510998		45.396
1.61879		79.307
1.06203		22.4006
1.23569		3.48665
1.4214		6.86012
0.586985		0.912476
0.877024		30.1263
0.800611		1.8039
0.812293		67.1809
1.43889		76.1583
1.16682		16.7402
3.98864		15.5643
0.87251		1.62308
1.07644		11.0972
3.97164		29.1411
3.41735		118.905
0.862739		5.26446
0.488804		8.47767
0.792728		4.01566
12.6676		12.3525
2.90192		0.921945
5.87838		11.5463
156.136		6.36251
0.65703		12.783
2.90308		8.71731
1.82347		8.4136
1.47476		7.97214
0.733843		19.8685
1.59922		370.884
2.44936		19.5638
0.737726		12.9616
0.951919		9.7838
1.23559		10.4685
0.481676		62.3341
4.55907		6.75323
18.5271		30.6758
3.80112		2.121
4.1306		3.38899
0.586049		40.9751
4.21369		62.3671
1.22288		16.3287
1.51901		42.0134
1.06606		2.57864
0.570028		4.65517
0.893832		0.627658
1.68257		26.7026
0.728		49.9564
6.74409		9.74067
0.596554		113.236
0.971808		26.7161
4.76252		52.1066
0.980737		6.47939
2.37025		22.9004
1.25737		0.659695
3.10658		9.28948
0.869673		133.128
0.522055		0.820228
3.65539		10.8984
4.56972		27.5113
3.64619		32.4188
0.629579		28.2956
0.873046		22.3729
0.614521		25.1789
2.3159		42.2154
0.603247		480.504
1.60319		30.6345
4.01001		12.2594
3.81585		113.696
2.96421		4.10921
1.42165		11.8072
1.64958		13.633
1.52064		4.82426
0.679702		95.5667
0.883798		53.0576
6.62369		40.6926
2.20717		30.9587
3.59977		36.2145
12.4878		1.35716
6.86225		25.9167
0.644795		10.6024
0.697769		8.70276
0.983857		1.7548
0.897931		22.5141
41.4833		11.9559
4.55119		1.40324
2.86689		1.68416
2.83118		99.5376
0.571505		13.2484
0.938937		2.59764
0.614376		64.8777
2.22046		225.799
0.589903		7.57886
0.888918		5.38029
1.43362		80.7799
0.728552		12.7476
1.7765		72.6927
1.19949		12.1509
0.65385		4.7659
7.24744		7.07582
1.14088		22.9899
1.07958		4.23326
3.72625		3.52824
4.08584		4.48915
2.69342		2.20004
1.17268		18.8441
2.51259		33.0512
1.73256		6.37756
0.729888		35.4936
5.12171		122.376
8.24719		2.56082
3.61834		28.8241
2.11072		6.89362
2.5899		2.22096
1.36405		1.14443
0.830449		107.485
0.758162		23.3418
1.50252		86.3869
1.9809		2.65552
1.36306		14.844
1.29786		58.5471
3.31428		46.5265
3.60614		22.1346
0.845252		273.838
2.20384		19.7069
1.73425		12.3904
3.82356		1137.89
0.792645		3.03145
0.803599		80.8698
0.765734		13.6169
2.07047		2.64489
0.785849		27.8321
0.912688		46.2346
0.921861		8.5879
1.49684		15.457
0.769845		24.938
0.834534		12.881
1.00203		4.75203
0.948008		32.3478
2.43983		10.6099
0.935306		2.39784
23.5679		47.3885
29.9166		31.3084
0.729926		11.6766
4.19265		4.765
16.3807		3.41629
1.30622		8.70327
0.911579		8.3363
17.5659		25.4452
17.2015		4.02581
3.11637		30.4463
1.12798		1.4514
0.663454		5.87223
4.23112		5.40934
11.7103		10.3788
1.61694		9.49763
2.70617		168.601
9.96296		35.5266
1.8301		1.29643
1.85687		20.7642
3.95597		23.1643
16.4798		205.08
13.1908		1.31833
5.31795		23.5837
0.868766		1.93512
3.96747		6.97898
4.07917		5.73327
0.971472		10.8325
1.75235		76.1433
0.911579		58.3888
0.506744		4.09933
0.996059		12.2624
2.34786		14.1798
0.618459		11.2934
4.01696		8.19443
2.52586		2.30744
1.08316		103.206
1.17724		50.7975
2.55437		10.6747
0.886324		16.6047
3.63585		70.8762
0.823395		32.4797
0.956544		3.55864
1.14916		113.34
1.02691		8.55703
1.06308		2.45693
0.739446		56.6778
2.37386		2.7264
1.59849		15.9557
1.04851		3.22156
1.61347		2.80163
1.01035		0.755031
1.55485		52.0926
1.21112		5.38451
1.13685		4.95847
1.32974		12.4119
0.927591		35.2442
1.65119		8.50221
0.659726		20.3095
2.18966		44.0118
0.969582		94.7731
0.597903		1.04896
8.71832		10.8498
0.955263		85.6299
24.1365		13.0122
1.88143		3.898
1.081		1.47462
0.612264		7.91068
3.60574		0.763338
1.66829		0.620078
1.14052		43.0602
6.2159		1.75297
0.799496		41.8702
2.04655		395.238
4.00674		2.78133
0.840732		13.6592
1.12244		1893.06
0.590174		34.8689
0.88475		54.2746
0.865817		8.57434
8.0927		0.955897
1.2451		12.7511
4.40547		1.24263
0.72954		2.70747
5.01415		1.34152
0.502844		29.5138
3.37403		597.957
2.95852		1.37229
1.36452		86.9178
0.77511		5.29702
1.48025		4.28096
1.00068		443.142
1.74755		5.76765
1.04081		43.9921
1.84966		0.871078
5.67475		23.5578
0.698035		41.1548
1.3574		6.93652
0.690161		10.0851
1.20261		6.77082
0.569237		0.600973
1.85724		23.9217
23.1174		2.5223
5.69969		16.2724
1.74049		106.52
0.606157		1.94044
0.780948		30.9986
7.67574		45.1059
1.24949		1.14819
6.89694		15.1477
2.80953		6.65064
0.943582		8.56959
0.497821		191.953
1.31178		4.14802
0.90213		2.935
1.08738		0.828396
1.14864		42.4992
1.01132		15.3903
0.666105		3.15191
2.02127		39.588
20.034		14.0105
111.462		3.83822
2.24581		87.3248
0.983416		4.84428
5.1925		6.68591
3.91744		7.60464
0.858681		46.2291
0.87054		10.0883
0.815723		5.60455
2.7271		30.3376
8.42727		23.0485
3.86533		14.5456
0.732443		9.09123
2.55696		5.42442
1.66779		28.8558
0.802562		2.74771
0.813732		28.1425
1.10521		0.597975
1.13074		5.88364
0.854002		146.484
3.24777		19.4699
1.94496		23.1813
0.656481		44.6673
1.5435		59.6882
1.16296		17.7768
5.10195		0.974762
1.47747		12.515
0.714399		6.27597
2.83905		87.1906
0.79696		8.87066
1.22781		16.7973
4.49545		69.3853
0.987254		1.14025
0.935022		2.41725
1.904		15.9761
1.77329		7.02175
3.27581		6.44706
1.57377		0.739438
1.57839		14.2508
0.594349		1.41252
0.705113		56.9953
1.04505		1.97271
1.5217		13.485
1.27936		8.05529
1.0636		201.852
7.00708		0.837528
5.8958		2.38094
1.69522		12.5444
0.775901		43.8965
1.202		21.5046
0.823567		0.586598
0.559037		65.8901
8.24023		2.29237
0.854551		34.5298
0.592243		28.8391
0.915709		15.6217
12.7503		94.7582
0.939762		1.32433
6.14056		7.77305
0.584772		3.39086
3.46235		150.22
4.21368		14.4838
0.904005		2.25589
1.88835		419.283
0.680267		13.3588
101.28		1.25049
1.2679		20.3054
1.13779		200.466
0.908512		54.7413
1.3038		86.2552
1.28308		11.8585
0.727394		20.1655
1.65267		542.688
4.23742		22.3835
2.37492		15.7147
1.96603		17.8153
1.64134		33.0257
0.823557		0.890283
0.788613		0.833075
5.93449		3.70423
0.67077		7.97965
1.4445		2.6815
0.683812		43.6277
0.655844		6.0302
1.53972		5.73028
1.09174		3.14732
0.503491		10.9519
5.19772		36.5285
0.990906		2.50182
1.93064		38.8301
5.23703		82.4582
0.784846		1.0891
0.455711		10.7205
4.88675		8.7841
5.93459		202.814
1.0209		14.8032
3.70903		9.79365
1.61651		18.1292
4.46016		34.9285
1.07139		9.94237
2.14024		84.0028
6.31311		5.7729
0.659868		5.94224
1.7678		1.21528
0.946832		23.8381
2.15219		70.4148
1.59479		68.1225
9.95839		18.1342
6.223		69.3883
15.9604		14.2489
9.64023		6.10414
0.619668		2.28179
1.06716		37.7619
0.730586		210.536
1.30091		12.0972
1.0525		2.48692
12.5646		7.41477
1.72623		4.10693
1.21437		58.7571
0.960727		3.794
0.455695		3.80889
0.581711		46.087
0.469773		53.2999
0.788753		5.16078
3.32182		15.6639
1.51696		3.91695
0.620275		320.76
0.976198		2.18761
1.12009		3.76475
1.26375		8.03346
3.1081		4.33909
1.45057		3.67663
0.542808		16.5236
8.18788		2.11452
0.655051		0.674031
1.35386		12.4195
18.0964		81.0249
0.785673		4.72857
0.928253		0.654353
0.698398		52.1405
2.12618		12.6805
4.74778		195.089
1.31833		35.0263
0.730409		1.35234
1.7457		1.31521
1.62884		1.0899
11.8462		0.774631
3.88691		10.1888
1.59134		0.745044
0.692953		7.50304
0.492983		17.5639
0.711778		23.3575
0.955344		19.7259
0.749654		1.02628
0.639226		14.9738
2.46197		2.30311
0.776732		8.69405
0.818129		31.365
2.89099		5.40389
1.73985		11.937
0.74236		24.9098
3.00051		7.18193
22.2148		17.249
3.72578		11.4473
1.01916		10.514
0.863705		15.7821
0.742007		52.568
1.0409		47.6469
2.85618		2.49717
1.35097		13.2684
0.640347		120.819
0.623543		2.91403
0.651145		11.4049
1.28901		2.7231
6.41679		30.331
2.44971		53.7381
2.51538		179.856
3.42017		7.9851
1.78901		42.8377
1.80791		4.01383
5.71216		37.9189
0.719344		1.04847
1.66479		1.06326
3.52651		60.2239
6.27407		18.9906
0.701121		9.52171
0.747031		0.909448
1.71981		12.254
1.35015		12.6121
1.87989		6.23311
1.25195		7.0916
0.674074		84.9912
0.761152		14.2993
0.49853		14.3135
1.39391		12.3023
1.19239		3.82755
0.579937		59.6923
1.53895		26.1755
0.72592		39.3644
3.91349		66.2216
1.63903		2.91525
2.56048		0.738858
6.84581		238.428
1.4888		1.81362
2.50362		82.1826
16.579		97.31
1.06495		9.31759
0.581795		4.37333
1.02287		17.7507
13.7121		4.42052
37.527		48.7933
0.656451		3.34967
3.28547		12.1646
0.681958		1.39403
2.96795		1.2275
1.0258		1.57693
1.83867		16.0976
4.22316		1.41045
2.34411		9.37405
3.17364		1.65062
0.904378		6.47141
3.35549		5.50967
2.27035		3.4586
12.2546		23.3056
1.26182		21.4558
3.50663		15.145
1.98067		1.59151
0.668572		7.29961
1.03852		10.0173
0.608732		5.60346
1.04134		7.1282
2.74635		25.5138
1.15314		25.6769
3.19129		28.147
1.06766		3.37651
11.2627		1.8793
2.14449		12.2283
0.798565		15.6983
1.56296		4.63192
1.48593		93.3805
1.17727		10.0676
1.08585		1.63626
8.80487		4.641
0.665686		5.6989
0.764924		4.26354
8.52372		9.86229
18.3157		4.78255
2.16934		53.2776
0.901104		6.61655
4.03633		10.7154
6.15773		5.19664
3.43664		9.14993
1.07512		107.344
1.90932		1.42667
1.44005		6.87835
4.00574		27.4522
3.333		69.1063
37.5576		23.9276
1.22215		7.10696
2.76188		87.4843
1.82094		1.38368
8.47178		5.38077
1.06591		0.904572
0.891665		2.81204
6.21029		25.5692
1.71337		48.4511
3.57304		4.66728
0.886002		10.5882
2.04324		206.394
38.5335		5.90541
2.79316		40.7981
1.80535		1.53921
3.9568		59.3367
29.252		64.1204
1.81714		342.62
2.93042		13.6823
1.38635		73.1919
1.72705		55.8289
1.86609		38.7183
0.972753		21.964
0.757652		78.3354
3.86675		60.7044
49.7245		92.9934
0.865217		3.735
1.72113		5.80895
4.08816		39.6963
0.918949		5.9662
2.63115		37.8428
1.9438		20.7587
4.82322		35.9587
17.717		126.173
1.37609		0.677133
10.487		33.3343
1.12207		1.79445
0.573006		2.31033
0.966587		5.95078
1.2495		13.3796
1.6905		6.43938
0.995197		44.5234
3.5979		3.69657
2.46604		2.04632
2.34989		102.347
1.52196		13.9123
2.26672		76.347
15.7786		16.8799
0.919787		127.076
1.5728		11.8031
1.69836		3.97073
0.7484		0.777992
0.949047		3.4535
3.83555		60.3913
2.55262		6.54481
2.06872		10.5787
0.621526		0.603362
0.827622		38.5678
1.3125		24.275
2.6062		2.10189
1.25385		12.8112
1.74105		0.742266
1.2836		59.7381
1.10063		1.95097
1.23591		2.84388
1.04384		93.459
6.79234		9.78636
0.722629		27.8302
0.955823		16.5236
2.04398		48.126
1.63127		10.7735
0.957489		13.7328
1.25965		2.74197
29.8813		254.778
0.930133		15.3919
8.81199		656.116
0.681169		1.04058
3.77326		223.97
0.710329		7.31393
2.34128		18.693
0.694394		6.36885
0.974266		9.23599
0.695396		2.16875
1.96099		55.1704
3.6595		3.79375
1.2574		47.9719
3.65482		3.36053
8.80162		374.877
1.41744		47.7273
0.872416		27.2335
8.9521		37.0108
1.68304		1.13812
2.15641		39.9334
13.0408		47.9596
0.896355		0.786593
2.88312		26.5477
1.08988		8.88122
0.89513		432.22
1.56658		12.9681
0.729521		6.38366
7.1101		2.87567
0.737039		1.95153
2.24819		136.435
0.636406		1.55386
0.650541		12.3903
0.612357		206.839
6.76853		0.788988
2.12969		971.917
0.674991		2.57964
0.708514		56.9721
1.34986		71.226
0.752345		3.60223
2.23721		31.3522
1.34396		16.5496
0.774963		10.2644
3.14948		0.656343
0.891779		79.4758
4.17919		4.33213
3.40409		15.0187
2.01299		9.10007
1.37269		172.738
5.34749		8.90377
1.59265		15.8417
0.62839		1.73569
2.46665		8.37166
4.0077		24.3818
6.14983		14.9696
2.1481		10.6107
0.824532		57.587
0.710514		51.7123
1.5029		143.337
1.50547		1.43686
1.58378		2.54845
0.832294		2.54389
1.69603		1.51633
5.78867		3.61402
37.2103		7.00909
16.1589		66.3993
0.84642		1150.07
1.13019		1.29449
1.71027		20.4275
1.57522		15.9869
0.757427		28.0699
4.79238		6.50313
1.50644		124.25
0.526235		1.19879
1.61705		9.15335
0.946427		185.26
2.76243		53.9166
1.16285		48.6401
2.52648		7.18869
1.69722		24.762
9.73854		71.5746
0.808799		59.123
0.678807		3.44797
2.50255		43.486
0.698848		405.308
1.28686		21.7575
1.59887		15.7509
2.25696		0.739819
17.5157		0.760578
5.17717		11.9058
2.67588		10.9805
0.746773		6.51091
0.894707		18.5624
0.706791		1.6518
2.2244		2.28433
15.6096		3.4344
2.69363		1.96526
0.764066		59.6418
2.31501		11.3021
4.30634		2.30837
16.2031		9.2615
4.45416		4.55839
0.812818		0.567896
0.8215		11.3202
1.58344		4.0817
0.682557		25.6919
1.86018		3.80137
1.31404		5.82994
8.42513		37.4649
0.882511		1.06516
0.531943		5.9446
0.842492		59.1548
0.850197		14.5628
4.49399		37.5042
1.85226		0.670669
2.36051		2.89478
0.595658		3.95907
1.03477		36.1775
8.87787		155.935
2.34764		7.58183
0.822515		10.8213
0.759262		26.7432
5.22023		129.444
1.61503		3.55274
8.11658		94.5794
0.738059		1.09583
0.696655		5.07712
0.945432		97.8196
4.9237		2.22936
0.714259		252.459
0.809599		23.9701
2.18609		13.77
0.775521		53.1841
0.693459		10.3314
1.56645		89.5314
1.94008		4.79988
5.16084		3.48873
2.82915		17.2721
11.4134		32.6231
0.700741		15.5867
0.715051		5.54001
0.803185		1.68676
7.28661		7.11471
0.89608		6.10413
2.2014		12.1599
2.25772		3.75937
3.13289		7.81045
1.47228		0.715044
7.51227		5.86799
4.23527		10.8828
8.57444		5.71577
4.34984		7.99323
3.91622		54.3455
3.27774		0.634358
1.05569		4.68944
1.681		11.5969
1.19581		8.69073
0.890608		2.61859
1.18844		106.056
4.94701		47.6999
1.35694		9.32725
3.82516		40.4626
0.934998		31.71
69.4332		5.0028
16.5006		42.5796
3.54877		16.3878
1.04984		0.961587
3.43548		13.2718
1.93468		3.51457
11.4202		3.02007
2.20903		121.39
0.656465		15.6261
2.19027		56.388
2.29756		30.7773
1.2379		11.5357
6.95215		91.0125
1.02381		4.16057
1.023		47.5168
0.651794		7.96401
0.494818		5.92675
5.57087		9.84335
0.5841		14.4588
0.726863		50.1354
1.49149		41.3763
0.581721		15.8607
1.33231		8.39175
8.13091		0.728547
1.89205		9.19328
1.67347		50.5565
1.3472		27.1463
5.98811		85.0403
2.44891		2.02023
2.48668		10.0948
1.01997		65.6335
0.946363		10.2543
1.24288		54.953
3.47751		1.7252
1.3812		1.9285
0.718502		0.773741
0.951148		79.3749
1.0877		9.80253
9.52707		14.3173
3.2176		136.688
0.676579		1.79032
0.869157		194.925
0.972556		42.88
2.85123		0.932108
1.61477		4.30792
0.787195		4.30512
6.5645		12.1547
1.47853		5.10298
3.65537		1.55755
2.94387		464.846
0.731435		4.53413
0.959732		1.68656
4.92513		25.2533
5.32244		29.1709
3.67548		15.2353
0.997393		5.834
1.66258		2.13758
2.08213		79.9231
4.54293		20.8111
0.566828		24.725
10.5332		2.51976
1.65153		38.5197
1.63266		4.65285
0.645961		159.033
1.93164		1.6009
5.64959		76.6533
3.87372		60.0078
0.503572		2.05266
5.01618		23.5538
0.789792		23.9536
1.36252		17.4326
1.68932		159.49
5.13921		1.26575
0.606024		42.8577
0.829406		67.2998
1.87854		1.35486
19.9969		2.22582
1.88084		2.91573
0.646059		2.8506
7.85683		55.6799
1.33162		25.7361
9.36745		3.49852
0.879999		10.509
3.46215		11.9863
2.69986		1.4176
14.7503		8.17481
0.952926		93.7785
0.653669		1.16687
1.75933		7.38678
2.03307		5.53041
0.82851		2.34148
5.03735		0.658526
1.36655		3.57899
2.11074		270.094
2.79833		11.1726
1.50557		10.2804
0.744633		77.8399
2.33707		30.5343
0.985948		82.6728
1.20934		2.76997
2.43963		25.2417
1.01365		2.61298
0.647321		2.18243
0.90567		32.6986
0.775084		3.43739
[truncated: 9,273 more rows]
